# Supplementary material for: Human Amniotic Fluid Stem Cell-Derived Exosomes as a Novel Cell-Free Therapy for Cutaneous Regeneration
Source: Front Cell Dev Biol. 2021 Jun 21;9:685873. doi: 10.3389/fcell.2021.685873 (PMC8255501; doi:10.3389/fcell.2021.685873)
Supplement: Supplementary file 3 [file Data_Sheet_1.ZIP]

Archive with 16 entries (16 files):
- TargetScan7.2__let-7-5p_98-5p.predicted_targets.xlsx
- TargetScan7.2__miR-146-5p.predicted_targets.xlsx
- TargetScan7.2__miR-154-5p.predicted_targets.xlsx
- TargetScan7.2__miR-155-5p.predicted_targets.xlsx
- TargetScan7.2__miR-199-3p.predicted_targets.xlsx
- TargetScan7.2__miR-21-5p_590-5p.predicted_targets.xlsx
- TargetScan7.2__miR-22-3p.predicted_targets.xlsx
- TargetScan7.2__miR-221-3p_222-3p.predicted_targets.xlsx
- TargetScan7.2__miR-223-3p.predicted_targets.xlsx
- TargetScan7.2__miR-23-3p.predicted_targets.xlsx
- TargetScan7.2__miR-24-3p.predicted_targets.xlsx
- TargetScan7.2__miR-27-3p.predicted_targets.xlsx
- TargetScan7.2__miR-28-5p_708-5p.predicted_targets.xlsx
- TargetScan7.2__miR-29-3p.predicted_targets.xlsx
- TargetScan7.2__miR-31-5p.predicted_targets.xlsx
- TargetScan7.2__miR-34-5p_449-5p.predicted_targets.xlsx
