# Supplementary material for: Human Amniotic Fluid Stem Cell-Derived Exosomes as a Novel Cell-Free Therapy for Cutaneous Regeneration
Source: Front Cell Dev Biol. 2021 Jun 21;9:685873. doi: 10.3389/fcell.2021.685873 (PMC8255501; doi:10.3389/fcell.2021.685873)
Supplement: Supplementary file 3 [file Data_Sheet_1.ZIP › TargetScan7.2__let-7-5p_98-5p.predicted_targets.xlsx]

## Sheet: TargetScan7
Target gene	Representative transcript	Gene name	3P-seq tags + 5	Conserved sites total	Conserved 8mer sites	Conserved 7mer-m8 sites	Conserved 7mer-A1 sites	Poorly conserved sites total	Poorly conserved 8mer sites	Poorly conserved 7mer-m8 sites	Poorly conserved 7mer-A1 sites	6mer sites	Representative miRNA	Cumulative weighted context++ score	Total context++ score	Aggregate PCT	Previous TargetScan publication(s)
HMGA2	ENST00000403681.2	high mobility group AT-hook 2	8021	7	1	3	3	0	0	0	0	1	hsa-let-7d-5p	-2.67	-2.69	> 0.99	2005, 2007, 2009, 2011
ARID3B	ENST00000346246.5	AT rich interactive domain 3B (BRIGHT-like)	11	5	0	1	4	0	0	0	0	0	hsa-let-7d-5p	-1.68	-1.68	> 0.99	2005, 2007, 2009, 2011
LIN28B	ENST00000345080.4	lin-28 homolog B (C. elegans)	118	4	2	2	0	1	0	0	1	0	hsa-let-7d-5p	-1.58	-1.58	> 0.99	2007, 2009, 2011
FIGN	ENST00000333129.3	fidgetin	10	6	3	0	3	0	0	0	0	0	hsa-let-7d-5p	-1.46	-2.11	> 0.99	2007, 2009, 2011
TRIM71	ENST00000383763.5	tripartite motif containing 71, E3 ubiquitin protein ligase	67	7	4	1	2	1	0	1	0	0	hsa-let-7d-5p	-1.39	-1.66	> 0.99	2007, 2009, 2011
NR6A1	ENST00000487099.2	nuclear receptor subfamily 6, group A, member 1	1082	4	2	2	0	1	0	1	0	0	hsa-let-7i-5p	-1.24	-1.26	> 0.99
THRSP	ENST00000281030.2	thyroid hormone responsive	5	1	1	0	0	1	0	1	0	0	hsa-let-7d-5p	-1.04	-1.04	0.92	2009, 2011
USP44	ENST00000552440.1	ubiquitin specific peptidase 44	29	3	0	0	3	0	0	0	0	2	hsa-let-7d-5p	-1.01	-1.3	> 0.99	2009, 2011
FAM222B	ENST00000582266.1	family with sequence similarity 222, member B	100	2	2	0	0	0	0	0	0	2	hsa-let-7d-5p	-1.01	-1.03	< 0.1
IGDCC3	ENST00000327987.4	immunoglobulin superfamily, DCC subclass, member 3	464	3	3	0	0	1	0	1	0	0	hsa-let-7d-5p	-1.01	-1.01	> 0.99	2003, 2007, 2009, 2011
IGF2BP1	ENST00000290341.3	insulin-like growth factor 2 mRNA binding protein 1	460	5	3	1	1	0	0	0	0	1	hsa-let-7d-5p	-0.98	-1.51	> 0.99	2007, 2009, 2011
VSTM5	ENST00000409977.1	V-set and transmembrane domain containing 5	5	2	2	0	0	0	0	0	0	0	hsa-let-7d-5p	-0.95	-0.95	> 0.99
FZD3	ENST00000240093.3	frizzled family receptor 3	192	2	2	0	0	1	0	0	1	0	hsa-let-7d-5p	-0.9	-1	> 0.99	2011
PXT1	ENST00000454782.2	peroxisomal, testis specific 1	5	1	1	0	0	1	0	1	0	0	hsa-let-7f-5p	-0.87	-0.87	0.89	2009, 2011
DTX2	ENST00000413936.2	deltex homolog 2 (Drosophila)	76	2	1	0	1	0	0	0	0	0	hsa-let-7d-5p	-0.82	-0.82	> 0.99	2005, 2007, 2009, 2011
YOD1	ENST00000315927.4	YOD1 deubiquitinase	55	2	1	1	0	0	0	0	0	0	hsa-let-7d-5p	-0.81	-0.88	> 0.99	2007, 2009, 2011
PTAFR	ENST00000373857.3	platelet-activating factor receptor	5	3	2	1	0	0	0	0	0	0	hsa-let-7d-5p	-0.79	-0.79	0.98	2011
NGF	ENST00000369512.2	nerve growth factor (beta polypeptide)	27	1	1	0	0	0	0	0	0	0	hsa-let-7d-5p	-0.79	-0.79	0.95	2011
SLC52A3	ENST00000381944.3	solute carrier family 52 (riboflavin transporter), member 3	5	1	1	0	0	1	0	0	1	0	hsa-let-7d-5p	-0.77	-0.77	< 0.1	2011
XKR8	ENST00000373884.5	XK, Kell blood group complex subunit-related family, member 8	7	1	1	0	0	1	0	1	0	1	hsa-let-7d-5p	-0.77	-0.77	0.96	2007, 2009, 2011
BZW1	ENST00000409600.1	basic leucine zipper and W2 domains 1	470	2	0	2	0	0	0	0	0	0	hsa-let-7f-5p	-0.75	-0.75	> 0.99	2005, 2007, 2009, 2011
ARHGEF38	ENST00000420470.2	Rho guanine nucleotide exchange factor (GEF) 38	5	1	1	0	0	1	0	0	1	3	hsa-let-7d-5p	-0.75	-0.75	0.87	2011
FAM103A1	ENST00000304191.3	family with sequence similarity 103, member A1	11	1	1	0	0	0	0	0	0	1	hsa-let-7d-5p	-0.74	-0.74	0.72	2009, 2011
MDM4	ENST00000391947.2	Mdm4 p53 binding protein homolog (mouse)	443	1	1	0	0	1	0	0	1	2	hsa-let-7d-5p	-0.74	-0.84	0.88	2011
CCL7	ENST00000394630.3	chemokine (C-C motif) ligand 7	5	1	1	0	0	0	0	0	0	0	hsa-let-7d-5p	-0.74	-0.74	0.5	2009, 2011
BACH1	ENST00000286800.3	BTB and CNC homology 1, basic leucine zipper transcription factor 1	273	2	2	0	0	0	0	0	0	0	hsa-let-7d-5p	-0.73	-0.75	> 0.99	2005, 2007, 2009, 2011
C5orf51	ENST00000381647.2	chromosome 5 open reading frame 51	124	1	1	0	0	1	0	1	0	0	hsa-let-7d-5p	-0.73	-0.73	0.94	2005, 2007, 2009, 2011
PAPPA	ENST00000328252.3	pregnancy-associated plasma protein A, pappalysin 1	350	3	1	1	1	0	0	0	0	0	hsa-miR-98-5p	-0.73	-0.81	> 0.99	2005, 2007, 2009, 2011
HAND1	ENST00000231121.2	heart and neural crest derivatives expressed 1	5	1	1	0	0	0	0	0	0	0	hsa-let-7d-5p	-0.73	-0.73	0.96	2005, 2007, 2009, 2011
LPGAT1	ENST00000366997.4	lysophosphatidylglycerol acyltransferase 1	135	2	0	1	1	1	0	0	1	1	hsa-let-7g-5p	-0.73	-0.88	> 0.99	2005, 2007, 2009, 2011
TGFBR1	ENST00000374994.4	transforming growth factor, beta receptor 1	249	2	1	0	1	0	0	0	0	1	hsa-let-7d-5p	-0.72	-0.76	> 0.99	2005, 2007, 2009, 2011
CDC34	ENST00000215574.4	cell division cycle 34	1810	2	1	0	1	0	0	0	0	0	hsa-let-7d-5p	-0.72	-0.92	> 0.99	2005, 2007, 2009, 2011
ZBTB16	ENST00000335953.4	zinc finger and BTB domain containing 16	73	3	1	1	1	0	0	0	0	2	hsa-let-7g-5p	-0.72	-0.79	> 0.99
RNFT1	ENST00000442346.2	ring finger protein, transmembrane 1	6	1	1	0	0	0	0	0	0	0	hsa-let-7d-5p	-0.71	-0.71	ORF
HOXB1	ENST00000239174.6	homeobox B1	5	1	1	0	0	0	0	0	0	0	hsa-let-7d-5p	-0.71	-0.71	0.96
SMIM3	ENST00000526627.1	small integral membrane protein 3	3180	1	1	0	0	0	0	0	0	0	hsa-let-7d-5p	-0.71	-0.71	0.89	2007, 2009, 2011
SALL4	ENST00000217086.4	sal-like 4 (Drosophila)	155	1	1	0	0	0	0	0	0	0	hsa-let-7d-5p	-0.71	-0.74	0.96
GATM	ENST00000396659.3	glycine amidinotransferase (L-arginine:glycine amidinotransferase)	586	1	0	1	0	1	0	0	1	0	hsa-let-7a-5p	-0.71	-0.71	0.88	2009, 2011
PRSS22	ENST00000161006.3	protease, serine, 22	5	2	0	2	0	0	0	0	0	0	hsa-let-7a-5p	-0.7	-0.7	0.67	2011
LRIG3	ENST00000379141.4	leucine-rich repeats and immunoglobulin-like domains 3	366	1	1	0	0	1	0	1	0	0	hsa-let-7d-5p	-0.69	-0.8	0.96	2005, 2007, 2009, 2011
SLC35D2	ENST00000253270.7	solute carrier family 35 (UDP-GlcNAc/UDP-glucose transporter), member D2	223	1	1	0	0	1	0	1	0	0	hsa-let-7d-5p	-0.68	-0.92	0.77	2005, 2007, 2009, 2011
PPP1R15B	ENST00000367188.4	protein phosphatase 1, regulatory subunit 15B	2154	2	1	1	0	0	0	0	0	0	hsa-let-7c-5p	-0.68	-0.73	> 0.99	2005, 2007, 2009, 2011
DUSP16	ENST00000298573.4	dual specificity phosphatase 16	444	2	1	0	1	1	0	1	0	0	hsa-let-7d-5p	-0.67	-0.68	0.94	2005, 2007, 2009, 2011
CDK8	ENST00000536792.1	cyclin-dependent kinase 8	280	3	1	1	1	0	0	0	0	0	hsa-miR-98-5p	-0.67	-0.67	ORF
PBX3	ENST00000342287.5	pre-B-cell leukemia homeobox 3	1142	2	0	1	1	0	0	0	0	1	hsa-let-7b-5p	-0.67	-0.71	> 0.99	2005, 2007, 2009, 2011
TNFSF9	ENST00000245817.3	tumor necrosis factor (ligand) superfamily, member 9	30	1	1	0	0	0	0	0	0	0	hsa-let-7d-5p	-0.67	-0.67	0.96	2009, 2011
GALNT1	ENST00000269195.5	UDP-N-acetyl-alpha-D-galactosamine:polypeptide N-acetylgalactosaminyltransferase 1 (GalNAc-T1)	2466	2	1	0	1	0	0	0	0	0	hsa-let-7d-5p	-0.67	-0.69	> 0.99	2005, 2007, 2009, 2011
ZC3HAV1L	ENST00000275766.1	zinc finger CCCH-type, antiviral 1-like	98	1	1	0	0	2	1	0	1	0	hsa-let-7d-5p	-0.67	-0.72	0.94
ARID3A	ENST00000263620.3	AT rich interactive domain 3A (BRIGHT-like)	320	3	1	1	1	0	0	0	0	0	hsa-let-7d-5p	-0.67	-1	> 0.99	2007, 2009, 2011
MARS2	ENST00000282276.6	methionyl-tRNA synthetase 2, mitochondrial	391	1	0	1	0	1	0	0	1	0	hsa-let-7d-5p	-0.67	-0.72	0.91	2009, 2011
QARS	ENST00000306125.6	glutaminyl-tRNA synthetase	1411	1	1	0	0	0	0	0	0	0	hsa-let-7d-5p	-0.66	-0.67	< 0.1	2005, 2007, 2009, 2011
LIPT2	ENST00000310109.4	lipoyl(octanoyl) transferase 2 (putative)	198	1	1	0	0	0	0	0	0	0	hsa-let-7d-5p	-0.66	-0.66	0.89	2011
AP1S1	ENST00000337619.5	adaptor-related protein complex 1, sigma 1 subunit	750	1	0	1	0	1	0	1	0	0	hsa-let-7a-5p	-0.65	-0.67	0.98	2005, 2007, 2009, 2011
FOXP2	ENST00000408937.3	forkhead box P2	169	3	0	2	1	0	0	0	0	1	hsa-let-7g-5p	-0.65	-0.92	> 0.99	2011
TTC31	ENST00000410003.1	tetratricopeptide repeat domain 31	132	1	1	0	0	0	0	0	0	1	hsa-let-7d-5p	-0.65	-0.65	0.87	2009, 2011
C8orf58	ENST00000289989.5	chromosome 8 open reading frame 58	619	1	1	0	0	0	0	0	0	0	hsa-let-7d-5p	-0.65	-0.65	0.95	2009, 2011
ZBTB8B	ENST00000609129.1	zinc finger and BTB domain containing 8B	18	1	1	0	0	2	0	2	0	0	hsa-let-7b-5p	-0.64	-0.64	0.9
TP53	ENST00000420246.2	tumor protein p53	836	2	1	1	0	0	0	0	0	0	hsa-let-7d-5p	-0.64	-0.64	0.88	2011
ZNF512B	ENST00000369888.1	zinc finger protein 512B	8	3	0	3	0	0	0	0	0	0	hsa-let-7d-5p	-0.63	-0.63	> 0.99	2007, 2009, 2011
GNG5	ENST00000370645.4	guanine nucleotide binding protein (G protein), gamma 5	3132	1	0	1	0	0	0	0	0	0	hsa-let-7a-5p	-0.63	-0.63	0.96	2005, 2007, 2009, 2011
CCNJ	ENST00000265992.5	cyclin J	5	1	1	0	0	1	0	0	1	0	hsa-let-7d-5p	-0.63	-0.63	0.95	2005, 2007, 2009, 2011
GXYLT1	ENST00000398675.3	glucoside xylosyltransferase 1	126	2	1	0	1	0	0	0	0	0	hsa-let-7d-5p	-0.63	-0.63	> 0.99	2009, 2011
COIL	ENST00000240316.4	coilin	5	1	1	0	0	0	0	0	0	0	hsa-let-7f-5p	-0.63	-0.63	0.94	2005, 2007, 2009, 2011
MYCN	ENST00000281043.3	v-myc avian myelocytomatosis viral oncogene neuroblastoma derived homolog	73	2	0	0	2	0	0	0	0	0	hsa-let-7d-5p	-0.62	-0.66	0.98	2005, 2007, 2009, 2011
GEMIN7	ENST00000270257.4	gem (nuclear organelle) associated protein 7	329	1	1	0	0	0	0	0	0	0	hsa-let-7d-5p	-0.62	-0.71	0.81	2009, 2011
TARBP2	ENST00000552857.1	TAR (HIV-1) RNA binding protein 2	1553	2	0	1	1	0	0	0	0	0	hsa-let-7d-5p	-0.62	-0.62	0.7	2009, 2011
DDX19B	ENST00000288071.6	DEAD (Asp-Glu-Ala-Asp) box polypeptide 19B	690	1	1	0	0	0	0	0	0	0	hsa-let-7g-5p	-0.62	-0.62	0.96	2007, 2009, 2011
RAB15	ENST00000436278.2	RAB15, member RAS oncogene family	23	1	0	1	0	2	0	2	0	0	hsa-let-7d-5p	-0.62	-0.65	0.93	2005, 2007, 2009, 2011
XRN1	ENST00000264951.4	5'-3' exoribonuclease 1	612	1	0	0	1	1	0	0	1	0	hsa-let-7d-5p	-0.61	-0.62	0.86	2011
ADRB2	ENST00000305988.4	adrenoceptor beta 2, surface	50	1	1	0	0	0	0	0	0	0	hsa-let-7d-5p	-0.61	-0.65	0.73	2005, 2007, 2009, 2011
DPH3	ENST00000488423.1	diphthamide biosynthesis 3	1281	1	1	0	0	0	0	0	0	1	hsa-let-7d-5p	-0.61	-0.77	0.96	2011
SPRYD4	ENST00000338146.5	SPRY domain containing 4	1999	1	0	1	0	0	0	0	0	2	hsa-let-7f-5p	-0.61	-0.68	0.94	2007, 2009, 2011
PDE12	ENST00000311180.8	phosphodiesterase 12	326	2	1	1	0	0	0	0	0	0	hsa-let-7a-5p	-0.61	-0.65	0.98	2007, 2009, 2011
AC010441.1	ENST00000600109.1		3180	1	1	0	0	0	0	0	0	0	hsa-let-7d-5p	-0.6	-0.6	0.89
KCTD21	ENST00000340067.3	potassium channel tetramerization domain containing 21	90	1	1	0	0	1	0	1	0	0	hsa-miR-98-5p	-0.59	-0.59	0.95	2007, 2009, 2011
STX3	ENST00000535361.1	syntaxin 3	564	1	1	0	0	0	0	0	0	0	hsa-let-7d-5p	-0.59	-0.59	0.96	2007, 2009, 2011
ADAMTS8	ENST00000257359.6	ADAM metallopeptidase with thrombospondin type 1 motif, 8	80	1	1	0	0	0	0	0	0	0	hsa-let-7d-5p	-0.59	-0.59	0.96	2007, 2009, 2011
APBB3	ENST00000358580.5	amyloid beta (A4) precursor protein-binding, family B, member 3	9	1	1	0	0	0	0	0	0	0	hsa-let-7d-5p	-0.59	-0.59	0.74	2005, 2007, 2009, 2011
DDX19A	ENST00000302243.7	DEAD (Asp-Glu-Ala-Asp) box polypeptide 19A	148	1	1	0	0	2	1	1	0	0	hsa-let-7g-5p	-0.59	-0.77	0.96	2007, 2009, 2011
MED8	ENST00000372457.4	mediator complex subunit 8	745	1	1	0	0	0	0	0	0	0	hsa-let-7d-5p	-0.59	-0.65	0.93	2011
CDC25A	ENST00000302506.3	cell division cycle 25A	5	1	0	1	0	2	0	1	1	0	hsa-let-7d-5p	-0.59	-0.59	0.8	2005, 2007, 2009, 2011
CCND2	ENST00000261254.3	cyclin D2	66	3	0	0	3	0	0	0	0	1	hsa-let-7d-5p	-0.58	-0.7	> 0.99	2005, 2007, 2009, 2011
E2F6	ENST00000362009.4	E2F transcription factor 6	70	1	1	0	0	0	0	0	0	1	hsa-let-7d-5p	-0.58	-0.65	0.96	2007, 2009, 2011
CRCT1	ENST00000368790.3	cysteine-rich C-terminal 1	5	1	0	1	0	0	0	0	0	0	hsa-let-7c-5p	-0.58	-0.58	0.87	2009, 2011
FAS	ENST00000352159.4	Fas cell surface death receptor	378	1	1	0	0	0	0	0	0	1	hsa-let-7d-5p	-0.58	-0.58	0.73	2011
KLHDC8B	ENST00000332780.2	kelch domain containing 8B	321	1	1	0	0	0	0	0	0	0	hsa-let-7d-5p	-0.57	-0.57	0.95	2009, 2011
PSORS1C2	ENST00000259845.4	psoriasis susceptibility 1 candidate 2	5	1	0	1	0	1	0	1	0	0	hsa-let-7a-5p	-0.57	-0.57	0.91	2011
UFM1	ENST00000239878.4	ubiquitin-fold modifier 1	1502	1	1	0	0	0	0	0	0	0	hsa-let-7d-5p	-0.57	-0.57	0.62	2009, 2011
ZNF710	ENST00000268154.4	zinc finger protein 710	5	2	0	2	0	0	0	0	0	1	hsa-let-7d-5p	-0.57	-0.57	> 0.99	2003, 2007, 2009, 2011
ATPAF1	ENST00000576409.1	ATP synthase mitochondrial F1 complex assembly factor 1	1637	1	1	0	0	1	0	1	0	0	hsa-let-7d-5p	-0.57	-0.66	0.94	2009, 2011
GNPTAB	ENST00000299314.7	N-acetylglucosamine-1-phosphate transferase, alpha and beta subunits	82	1	1	0	0	0	0	0	0	0	hsa-let-7d-5p	-0.57	-0.57	0.96	2007, 2009, 2011
CPEB2	ENST00000538197.1	cytoplasmic polyadenylation element binding protein 2	367	2	0	0	2	1	0	1	0	0	hsa-let-7d-5p	-0.57	-0.6	0.99	2005, 2007, 2009, 2011
CPA4	ENST00000445470.2	carboxypeptidase A4	1319	1	1	0	0	0	0	0	0	1	hsa-let-7d-5p	-0.57	-0.57	0.92	2005, 2007, 2009, 2011
BEND4	ENST00000504360.1	BEN domain containing 4	187	2	0	1	1	0	0	0	0	3	hsa-miR-98-5p	-0.56	-0.57	> 0.99	2009, 2011
PEX11B	ENST00000369306.3	peroxisomal biogenesis factor 11 beta	766	1	1	0	0	0	0	0	0	0	hsa-let-7d-5p	-0.56	-0.56	0.62	2009, 2011
PQLC2	ENST00000375155.3	PQ loop repeat containing 2	94	1	1	0	0	1	0	0	1	1	hsa-let-7d-5p	-0.56	-0.68	0.96	2009, 2011
PARD6B	ENST00000371610.2	par-6 family cell polarity regulator beta	277	1	0	1	0	1	0	1	0	1	hsa-let-7a-5p	-0.56	-0.57	> 0.99	2007, 2009, 2011
SLC25A18	ENST00000327451.6	solute carrier family 25 (glutamate carrier), member 18	115	1	1	0	0	0	0	0	0	0	hsa-let-7d-5p	-0.56	-0.56	0.93	2005, 2007, 2009, 2011
TMEM234	ENST00000373593.1	transmembrane protein 234	51	1	1	0	0	0	0	0	0	0	hsa-let-7d-5p	-0.56	-0.56	0.85	2009, 2011
NEK3	ENST00000339406.3	NIMA-related kinase 3	66	1	1	0	0	0	0	0	0	1	hsa-let-7d-5p	-0.56	-0.6	0.8	2009, 2011
TTLL4	ENST00000457313.1	tubulin tyrosine ligase-like family, member 4	303	2	1	1	0	0	0	0	0	0	hsa-let-7d-5p	-0.55	-0.87	0.98	2003, 2005, 2007, 2009, 2011
KCTD17	ENST00000402077.3	potassium channel tetramerization domain containing 17	187	1	1	0	0	0	0	0	0	0	hsa-let-7d-5p	-0.55	-0.55	0.94	2007, 2009, 2011
SLC5A9	ENST00000236495.5	solute carrier family 5 (sodium/sugar cotransporter), member 9	291	1	1	0	0	1	0	1	0	0	hsa-let-7a-5p	-0.55	-0.55	< 0.1	2009, 2011
RFX6	ENST00000332958.2	regulatory factor X, 6	14	1	0	1	0	1	0	1	0	0	hsa-let-7f-5p	-0.54	-0.66	> 0.99	2005, 2007, 2009, 2011
MAP4K3	ENST00000263881.3	mitogen-activated protein kinase kinase kinase kinase 3	796	1	1	0	0	0	0	0	0	0	hsa-miR-98-5p	-0.54	-0.54	0.94	2005, 2007, 2009, 2011
PBX2	ENST00000375050.4	pre-B-cell leukemia homeobox 2	98	2	0	1	1	0	0	0	0	0	hsa-let-7d-5p	-0.54	-0.54	> 0.99	2011
IGF2BP2	ENST00000382199.2	insulin-like growth factor 2 mRNA binding protein 2	5	2	1	0	1	0	0	0	0	0	hsa-let-7d-5p	-0.54	-0.54	0.98	2007, 2009, 2011
AEN	ENST00000332810.3	apoptosis enhancing nuclease	610	2	1	1	0	0	0	0	0	1	hsa-let-7g-5p	-0.54	-0.59	0.93	2009, 2011
EDN1	ENST00000379375.5	endothelin 1	113	1	1	0	0	0	0	0	0	0	hsa-let-7d-5p	-0.54	-0.54	0.86	2009, 2011
SNX30	ENST00000374232.3	sorting nexin family member 30	33	1	0	1	0	2	0	0	2	1	hsa-let-7d-5p	-0.54	-0.6	0.97	2009, 2011
IL13	ENST00000304506.3	interleukin 13	5	1	1	0	0	0	0	0	0	0	hsa-let-7g-5p	-0.54	-0.54	0.96	2005, 2007, 2009, 2011
IGSF1	ENST00000370900.1	immunoglobulin superfamily, member 1	416	1	1	0	0	0	0	0	0	0	hsa-let-7d-5p	-0.54	-0.54	0.87	2009, 2011
PTAR1	ENST00000377200.5	protein prenyltransferase alpha subunit repeat containing 1	161	2	0	0	2	1	0	0	1	1	hsa-let-7d-5p	-0.54	-0.63	0.98	2009, 2011
ZNF341	ENST00000342427.2	zinc finger protein 341	10	1	1	0	0	0	0	0	0	0	hsa-let-7d-5p	-0.53	-0.53	< 0.1	2011
ONECUT2	ENST00000491143.2	one cut homeobox 2	847	3	1	0	2	3	0	1	2	1	hsa-let-7d-5p	-0.53	-0.61	> 0.99	2007, 2009, 2011
RAB11FIP4	ENST00000325874.8	RAB11 family interacting protein 4 (class II)	169	2	0	2	0	0	0	0	0	0	hsa-let-7f-5p	-0.53	-0.56	> 0.99	2003, 2005, 2007, 2009, 2011
B3GNT1	ENST00000311181.4	UDP-GlcNAc:betaGal beta-1,3-N-acetylglucosaminyltransferase 1	2688	1	1	0	0	0	0	0	0	1	hsa-let-7d-5p	-0.53	-0.53	0.9	2007, 2009, 2011
HOXA1	ENST00000355633.5	homeobox A1	157	2	1	1	0	0	0	0	0	0	hsa-let-7f-5p	-0.53	-0.53	ORF
ZNF784	ENST00000591479.1	zinc finger protein 784	19	1	1	0	0	0	0	0	0	0	hsa-let-7d-5p	-0.52	-0.52	0.85	2009, 2011
FAM178A	ENST00000238961.4	family with sequence similarity 178, member A	130	2	0	2	0	0	0	0	0	0	hsa-miR-98-5p	-0.52	-0.53	0.92	2003, 2005, 2007, 2009, 2011
PRPF38B	ENST00000370025.4	pre-mRNA processing factor 38B	724	1	1	0	0	0	0	0	0	0	hsa-let-7d-5p	-0.52	-0.55	0.96	2007, 2009, 2011
CASP3	ENST00000393585.2	caspase 3, apoptosis-related cysteine peptidase	43	1	1	0	0	0	0	0	0	0	hsa-let-7d-5p	-0.52	-0.52	0.96	2005, 2007, 2009, 2011
CLDN12	ENST00000287916.4	claudin 12	267	1	1	0	0	0	0	0	0	0	hsa-let-7d-5p	-0.52	-0.52	0.95	2005, 2007, 2009, 2011
UHRF2	ENST00000276893.5	ubiquitin-like with PHD and ring finger domains 2, E3 ubiquitin protein ligase	64	1	1	0	0	0	0	0	0	0	hsa-let-7d-5p	-0.52	-0.52	0.95	2005, 2007, 2009, 2011
POU2F1	ENST00000367866.2	POU class 2 homeobox 1	83	2	0	0	2	0	0	0	0	3	hsa-let-7d-5p	-0.52	-0.56	0.98	2011
NRAS	ENST00000369535.4	neuroblastoma RAS viral (v-ras) oncogene homolog	551	2	0	1	1	0	0	0	0	0	hsa-let-7f-5p	-0.52	-0.7	> 0.99	2011
GAN	ENST00000568107.2	gigaxonin	185	3	3	0	0	2	1	0	1	0	hsa-let-7d-5p	-0.52	-0.61	> 0.99	2011
IL10	ENST00000423557.1	interleukin 10	5	1	0	0	1	0	0	0	0	2	hsa-let-7d-5p	-0.52	-0.52	0.95	2005, 2007, 2009, 2011
GALE	ENST00000374497.3	UDP-galactose-4-epimerase	27	1	1	0	0	0	0	0	0	0	hsa-let-7d-5p	-0.52	-0.52	0.93	2005, 2007, 2009, 2011
DDI2	ENST00000480945.1	DNA-damage inducible 1 homolog 2 (S. cerevisiae)	357	1	1	0	0	0	0	0	0	1	hsa-let-7d-5p	-0.51	-0.53	0.96	2007, 2009, 2011
MAPK6	ENST00000261845.5	mitogen-activated protein kinase 6	24	1	1	0	0	0	0	0	0	0	hsa-let-7b-5p	-0.51	-0.51	0.96	2005, 2007, 2009, 2011
RSPO2	ENST00000517939.1	R-spondin 2	5	1	0	1	0	0	0	0	0	1	hsa-let-7d-5p	-0.51	-0.51	0.78	2007, 2009, 2011
ZNF275	ENST00000370251.3	zinc finger protein 275	465	2	1	1	0	0	0	0	0	0	hsa-let-7b-5p	-0.51	-0.52	0.98	2007, 2009, 2011
KCNJ11	ENST00000339994.4	potassium inwardly-rectifying channel, subfamily J, member 11	282	1	1	0	0	1	0	1	0	0	hsa-let-7d-5p	-0.51	-0.53	0.86	2009, 2011
LIN28A	ENST00000326279.6	lin-28 homolog A (C. elegans)	5	1	1	0	0	0	0	0	0	0	hsa-let-7d-5p	-0.51	-0.51	0.96	2005, 2007, 2009, 2011
S100A8	ENST00000368732.1	S100 calcium binding protein A8	5	1	0	0	1	0	0	0	0	0	hsa-let-7d-5p	-0.51	-0.51	0.8	2011
SMC1A	ENST00000322213.4	structural maintenance of chromosomes 1A	1626	2	2	0	0	2	1	1	0	0	hsa-let-7a-5p	-0.51	-0.7	0.98	2009, 2011
PCTP	ENST00000576183.1	phosphatidylcholine transfer protein	476	1	1	0	0	1	0	0	1	1	hsa-let-7d-5p	-0.5	-0.55	< 0.1
DIAPH2	ENST00000324765.8	diaphanous-related formin 2	91	2	0	2	0	0	0	0	0	1	hsa-let-7g-5p	-0.5	-0.59	0.98	2007, 2009
CCR7	ENST00000246657.2	chemokine (C-C motif) receptor 7	5	1	1	0	0	1	0	0	1	0	hsa-let-7d-5p	-0.5	-0.55	0.95	2005, 2007, 2009, 2011
POLR2D	ENST00000272645.4	polymerase (RNA) II (DNA directed) polypeptide D	530	1	1	0	0	0	0	0	0	0	hsa-let-7b-5p	-0.5	-0.5	0.59	2009, 2011
CPEB1	ENST00000450751.2	cytoplasmic polyadenylation element binding protein 1	5	1	1	0	0	0	0	0	0	0	hsa-let-7d-5p	-0.5	-0.5	0.95	2007, 2009, 2011
AC008443.1	ENST00000599439.1	CDNA: FLJ23158 fis, clone LNG09623; Uncharacterized protein	109	1	1	0	0	0	0	0	0	0	hsa-let-7d-5p	-0.5	-0.5	0.62
IGF1R	ENST00000268035.6	insulin-like growth factor 1 receptor	561	3	1	1	1	0	0	0	0	1	hsa-let-7b-5p	-0.5	-0.63	> 0.99	2007, 2009, 2011
HTR1E	ENST00000305344.5	5-hydroxytryptamine (serotonin) receptor 1E, G protein-coupled	5	1	0	1	0	0	0	0	0	0	hsa-let-7d-5p	-0.5	-0.5	0.41	2009, 2011
CCNF	ENST00000397066.4	cyclin F	1432	1	1	0	0	0	0	0	0	0	hsa-let-7d-5p	-0.5	-0.51	0.94	2009, 2011
HMGA1	ENST00000347617.6	high mobility group AT-hook 1	2024	1	0	1	0	0	0	0	0	0	hsa-let-7i-5p	-0.49	-0.49	0.94	2005, 2007, 2009, 2011
LCOR	ENST00000371103.3	ligand dependent nuclear receptor corepressor	94	2	0	0	2	0	0	0	0	1	hsa-let-7d-5p	-0.49	-0.51	0.95	2007, 2009, 2011
PPARGC1B	ENST00000309241.5	peroxisome proliferator-activated receptor gamma, coactivator 1 beta	12	2	0	0	2	1	0	0	1	0	hsa-let-7d-5p	-0.49	-0.51	> 0.99	2005, 2007, 2009, 2011
SKIL	ENST00000458537.3	SKI-like oncogene	210	3	1	0	2	0	0	0	0	0	hsa-let-7d-5p	-0.49	-0.77	> 0.99
PGRMC1	ENST00000217971.7	progesterone receptor membrane component 1	762	2	0	1	1	0	0	0	0	0	hsa-let-7d-5p	-0.49	-0.73	0.94	2005, 2007, 2009, 2011
HIC2	ENST00000407464.2	hypermethylated in cancer 2	28	4	1	3	0	0	0	0	0	1	hsa-let-7a-5p	-0.49	-0.87	> 0.99	2003, 2005, 2007, 2009, 2011
ZNF451	ENST00000370708.4	zinc finger protein 451	190	1	0	0	1	0	0	0	0	3	hsa-let-7d-5p	-0.49	-0.63	0.82
CEP135	ENST00000257287.4	centrosomal protein 135kDa	19	1	0	1	0	0	0	0	0	0	hsa-let-7b-5p	-0.49	-0.49	> 0.99	2009, 2011
PBX1	ENST00000367897.1	pre-B-cell leukemia homeobox 1	18	2	0	1	1	0	0	0	0	1	hsa-let-7g-5p	-0.49	-0.7	> 0.99	2011
AIFM1	ENST00000535724.1	apoptosis-inducing factor, mitochondrion-associated, 1	2582	2	1	0	1	2	0	1	1	0	hsa-let-7d-5p	-0.49	-0.77	< 0.1
MAP3K13	ENST00000448876.1	mitogen-activated protein kinase kinase kinase 13	226	1	1	0	0	0	0	0	0	0	hsa-let-7d-5p	-0.49	-0.49	0.72
GIPC1	ENST00000393029.3	GIPC PDZ domain containing family, member 1	2934	1	1	0	0	0	0	0	0	1	hsa-let-7d-5p	-0.49	-0.49	0.95	2007, 2009, 2011
DPP3	ENST00000360510.2	dipeptidyl-peptidase 3	189	1	1	0	0	0	0	0	0	0	hsa-let-7d-5p	-0.48	-0.48	0.84	2005, 2007, 2009, 2011
COL27A1	ENST00000356083.3	collagen, type XXVII, alpha 1	620	2	0	1	1	0	0	0	0	0	hsa-let-7d-5p	-0.48	-0.48	> 0.99
BEGAIN	ENST00000355173.2	brain-enriched guanylate kinase-associated	90	1	1	0	0	0	0	0	0	0	hsa-let-7d-5p	-0.48	-0.48	0.96	2005, 2007, 2009, 2011
PIGU	ENST00000452740.2	phosphatidylinositol glycan anchor biosynthesis, class U	355	1	1	0	0	0	0	0	0	0	hsa-let-7d-5p	-0.48	-0.48	ORF
USP38	ENST00000307017.4	ubiquitin specific peptidase 38	419	1	0	1	0	0	0	0	0	1	hsa-let-7g-5p	-0.48	-0.49	> 0.99	2005, 2007, 2009, 2011
AMT	ENST00000458307.2	aminomethyltransferase	63	1	1	0	0	0	0	0	0	0	hsa-let-7d-5p	-0.48	-0.48	0.76	2011
C20orf194	ENST00000453730.2	chromosome 20 open reading frame 194	1083	2	0	0	2	0	0	0	0	0	hsa-let-7d-5p	-0.48	-0.48	> 0.99	2009, 2011
RNF20	ENST00000389120.3	ring finger protein 20, E3 ubiquitin protein ligase	772	1	0	1	0	0	0	0	0	0	hsa-let-7g-5p	-0.48	-0.48	0.97	2005, 2007, 2011
ACVR1C	ENST00000243349.8	activin A receptor, type IC	27	1	1	0	0	0	0	0	0	0	hsa-let-7d-5p	-0.47	-0.47	0.96	2005, 2007, 2009, 2011
SREK1IP1	ENST00000513458.4	SREK1-interacting protein 1	145	1	0	0	1	2	1	0	1	0	hsa-let-7d-5p	-0.47	-0.78	0.95	2007, 2009, 2011
RGS16	ENST00000367558.5	regulator of G-protein signaling 16	7	1	0	1	0	1	0	0	1	1	hsa-let-7d-5p	-0.47	-0.63	0.98	2005, 2007, 2009, 2011
LOR	ENST00000368742.3	loricrin	5	1	0	1	0	0	0	0	0	0	hsa-let-7g-5p	-0.47	-0.47	0.53	2009, 2011
LIMD2	ENST00000259006.3	LIM domain containing 2	90	1	0	1	0	3	0	3	0	0	hsa-let-7b-5p	-0.47	-0.88	0.97	2007, 2009, 2011
MXD1	ENST00000264444.2	MAX dimerization protein 1	183	1	1	0	0	0	0	0	0	1	hsa-let-7d-5p	-0.47	-0.47	0.96	2007, 2009, 2011
CPEB4	ENST00000265085.5	cytoplasmic polyadenylation element binding protein 4	472	2	0	0	2	0	0	0	0	0	hsa-let-7d-5p	-0.47	-0.47	0.98	2005, 2007, 2009, 2011
LRIG2	ENST00000361127.5	leucine-rich repeats and immunoglobulin-like domains 2	348	1	1	0	0	0	0	0	0	0	hsa-let-7d-5p	-0.47	-0.47	0.96	2005, 2007, 2009, 2011
TMEM178B	ENST00000565468.1	transmembrane protein 178B	129	1	0	0	1	2	0	1	1	0	hsa-let-7d-5p	-0.47	-0.47	0.95	2011
E2F5	ENST00000418930.2	E2F transcription factor 5, p130-binding	10	1	0	1	0	0	0	0	0	0	hsa-let-7a-5p	-0.47	-0.47	0.84	2009, 2011
CNTRL	ENST00000373850.1	centriolin	9	1	1	0	0	0	0	0	0	0	hsa-let-7d-5p	-0.47	-0.47	0.4	2009, 2011
POLR3D	ENST00000397802.4	polymerase (RNA) III (DNA directed) polypeptide D, 44kDa	678	1	0	1	0	2	0	0	2	0	hsa-let-7d-5p	-0.47	-0.55	> 0.99	2007, 2009, 2011
ISLR	ENST00000249842.3	immunoglobulin superfamily containing leucine-rich repeat	6	1	0	1	0	0	0	0	0	0	hsa-let-7b-5p	-0.47	-0.47	0.81	2011
TSPYL5	ENST00000322128.3	TSPY-like 5	20	1	0	1	0	1	1	0	0	0	hsa-let-7i-5p	-0.47	-0.47	0.47	2011
UGCG	ENST00000374279.3	UDP-glucose ceramide glucosyltransferase	1200	1	0	1	0	1	0	0	1	0	hsa-let-7d-5p	-0.46	-0.48	0.8
BIN3	ENST00000276416.6	bridging integrator 3	364	1	0	1	0	0	0	0	0	1	hsa-let-7g-5p	-0.46	-0.46	0.77	2005, 2007, 2009, 2011
ERO1L	ENST00000395686.3	ERO1-like (S. cerevisiae)	1333	2	0	1	1	0	0	0	0	1	hsa-let-7a-5p	-0.46	-0.63	> 0.99	2009, 2011
CCL3L1	ENST00000422211.2	chemokine (C-C motif) ligand 3-like 1	5	1	0	1	0	0	0	0	0	0	hsa-let-7a-5p	-0.46	-0.46	0.69
AC068987.1	ENST00000599343.1	HCG1997999; cDNA FLJ33996 fis, clone DFNES2008881	44	1	1	0	0	0	0	0	0	0	hsa-miR-98-5p	-0.46	-0.46	0.96
SMARCAD1	ENST00000354268.4	SWI/SNF-related, matrix-associated actin-dependent regulator of chromatin, subfamily a, containing DEAD/H box 1	371	2	0	2	0	0	0	0	0	0	hsa-let-7f-5p	-0.46	-0.71	> 0.99	2005, 2007, 2009, 2011
ITGB3	ENST00000559488.1	integrin, beta 3 (platelet glycoprotein IIIa, antigen CD61)	176	2	0	1	1	0	0	0	0	2	hsa-let-7d-5p	-0.46	-0.46	> 0.99	2005, 2007, 2009, 2011
PLEKHG7	ENST00000344636.3	pleckstrin homology domain containing, family G (with RhoGef domain) member 7	5	1	1	0	0	0	0	0	0	0	hsa-let-7d-5p	-0.46	-0.46	0.88	2009, 2011
IQCB1	ENST00000310864.6	IQ motif containing B1	45	1	0	1	0	0	0	0	0	0	hsa-let-7f-5p	-0.46	-0.46	0.95	2009, 2011
RNF165	ENST00000269439.7	ring finger protein 165	18	1	0	0	1	1	1	0	0	1	hsa-let-7d-5p	-0.46	-0.46	0.89	2007, 2009, 2011
SCYL3	ENST00000367771.6	SCY1-like 3 (S. cerevisiae)	124	1	0	0	1	1	0	1	0	0	hsa-let-7f-5p	-0.46	-0.5	0.96	2005, 2007, 2009, 2011
FRMD4B	ENST00000398540.3	FERM domain containing 4B	12	2	2	0	0	0	0	0	0	0	hsa-let-7d-5p	-0.46	-0.75	0.96	2009, 2011
FASLG	ENST00000340030.3	Fas ligand (TNF superfamily, member 6)	5	1	1	0	0	0	0	0	0	0	hsa-let-7d-5p	-0.46	-0.46	0.94	2011
WNT9A	ENST00000272164.5	wingless-type MMTV integration site family, member 9A	73	1	1	0	0	0	0	0	0	0	hsa-let-7d-5p	-0.45	-0.45	0.96
TMPPE	ENST00000416695.2	transmembrane protein with metallophosphoesterase domain	22	1	1	0	0	0	0	0	0	5	hsa-let-7d-5p	-0.45	-0.46	0.95	2009, 2011
CPEB3	ENST00000412050.4	cytoplasmic polyadenylation element binding protein 3	48	2	0	0	2	0	0	0	0	0	hsa-let-7d-5p	-0.45	-0.45	0.98	2005, 2007, 2009, 2011
PLA2G3	ENST00000215885.3	phospholipase A2, group III	5	1	1	0	0	0	0	0	0	0	hsa-let-7d-5p	-0.45	-0.45	0.93	2009, 2011
TET3	ENST00000409262.3	tet methylcytosine dioxygenase 3	1437	3	1	0	2	0	0	0	0	0	hsa-let-7d-5p	-0.45	-0.45	> 0.99	2009, 2011
CCDC71L	ENST00000523505.1	coiled-coil domain containing 71-like	410	1	1	0	0	0	0	0	0	0	hsa-let-7d-5p	-0.45	-0.45	0.96	2007, 2009, 2011
SMUG1	ENST00000505128.1	single-strand-selective monofunctional uracil-DNA glycosylase 1	242	1	1	0	0	0	0	0	0	0	hsa-let-7d-5p	-0.45	-0.45	0.87	2009, 2011
ADRB3	ENST00000345060.3	adrenoceptor beta 3	5	1	1	0	0	0	0	0	0	0	hsa-let-7d-5p	-0.45	-0.45	0.96	2005, 2007, 2009, 2011
NME4	ENST00000219479.2	NME/NM23 nucleoside diphosphate kinase 4	4249	1	0	1	0	0	0	0	0	0	hsa-let-7d-5p	-0.45	-0.45	0.87	2003, 2005, 2007, 2009, 2011
CDKN1A	ENST00000244741.5	cyclin-dependent kinase inhibitor 1A (p21, Cip1)	1458	1	1	0	0	0	0	0	0	0	hsa-let-7d-5p	-0.45	-0.46	0.82	2009, 2011
FAM214B	ENST00000378566.1	family with sequence similarity 214, member B	8	1	1	0	0	0	0	0	0	0	hsa-let-7d-5p	-0.45	-0.45	0.92	2005, 2007, 2009, 2011
MIB1	ENST00000261537.6	mindbomb E3 ubiquitin protein ligase 1	897	2	0	2	0	0	0	0	0	1	hsa-let-7f-5p	-0.45	-0.46	> 0.99	2011
CD200R1	ENST00000471858.1	CD200 receptor 1	6	1	1	0	0	0	0	0	0	1	hsa-let-7g-5p	-0.45	-0.45	0.13	2009, 2011
NME6	ENST00000450160.1	NME/NM23 nucleoside diphosphate kinase 6	511	1	0	1	0	0	0	0	0	0	hsa-let-7f-5p	-0.45	-0.45	0.96	2005, 2007, 2009, 2011
SCN4B	ENST00000324727.4	sodium channel, voltage-gated, type IV, beta subunit	13	1	1	0	0	1	1	0	0	0	hsa-let-7d-5p	-0.45	-0.45	0.95	2011
SLC25A27	ENST00000371347.5	solute carrier family 25, member 27	85	1	0	1	0	0	0	0	0	0	hsa-let-7a-5p	-0.45	-0.45	0.94	2005, 2007, 2009, 2011
ZBTB26	ENST00000373656.3	zinc finger and BTB domain containing 26	83	1	0	1	0	0	0	0	0	1	hsa-let-7c-5p	-0.44	-0.47	0.95
THRA	ENST00000450525.2	thyroid hormone receptor, alpha	547	2	0	1	1	0	0	0	0	0	hsa-let-7d-5p	-0.44	-0.44	0.95
ABCB9	ENST00000280560.8	ATP-binding cassette, sub-family B (MDR/TAP), member 9	13	1	0	1	0	0	0	0	0	0	hsa-miR-98-5p	-0.44	-0.44	0.94	2005, 2007, 2009, 2011
RDH10	ENST00000240285.5	retinol dehydrogenase 10 (all-trans)	640	1	0	1	0	0	0	0	0	0	hsa-miR-98-5p	-0.44	-0.44	> 0.99	2005, 2007, 2009, 2011
COL1A2	ENST00000297268.6	collagen, type I, alpha 2	877	1	1	0	0	0	0	0	0	0	hsa-let-7d-5p	-0.44	-0.52	0.95	2011
DUSP22	ENST00000419235.2	dual specificity phosphatase 22	1330	1	1	0	0	0	0	0	0	1	hsa-let-7d-5p	-0.44	-0.44	0.96
POTEM	ENST00000551509.1	POTE ankyrin domain family, member M	5	1	1	0	0	1	0	0	1	1	hsa-let-7d-5p	-0.44	-0.44	0.95	2011
EOGT	ENST00000383701.3	EGF domain-specific O-linked N-acetylglucosamine (GlcNAc) transferase	302	2	0	1	1	0	0	0	0	0	hsa-let-7d-5p	-0.44	-0.47	0.98	2007, 2009, 2011
P4HA2	ENST00000401867.1	prolyl 4-hydroxylase, alpha polypeptide II	1077	1	0	0	1	1	0	0	1	0	hsa-let-7d-5p	-0.44	-0.49	0.96	2005, 2007, 2009
ZC3H3	ENST00000262577.5	zinc finger CCCH-type containing 3	35	1	1	0	0	0	0	0	0	0	hsa-let-7d-5p	-0.44	-0.44	0.95	2007, 2009, 2011
SOCS1	ENST00000332029.2	suppressor of cytokine signaling 1	190	1	0	1	0	0	0	0	0	0	hsa-let-7e-5p	-0.44	-0.44	0.51	2005, 2007
TBKBP1	ENST00000361722.3	TBK1 binding protein 1	173	1	1	0	0	0	0	0	0	1	hsa-let-7d-5p	-0.44	-0.44	0.95	2007, 2009, 2011
CCL3	ENST00000225245.5	chemokine (C-C motif) ligand 3	5	1	0	1	0	0	0	0	0	0	hsa-let-7b-5p	-0.44	-0.44	0.68	2011
CCL3L3	ENST00000378354.4	chemokine (C-C motif) ligand 3-like 3	5	1	0	1	0	0	0	0	0	0	hsa-let-7b-5p	-0.44	-0.44	0.69
GPR26	ENST00000284674.1	G protein-coupled receptor 26	5	1	1	0	0	0	0	0	0	2	hsa-let-7d-5p	-0.44	-0.44	0.96	2009, 2011
GRIN2B	ENST00000609686.1	glutamate receptor, ionotropic, N-methyl D-aspartate 2B	5	2	0	0	2	1	0	0	1	3	hsa-let-7d-5p	-0.43	-0.43	> 0.99
NDST2	ENST00000309979.6	N-deacetylase/N-sulfotransferase (heparan glucosaminyl) 2	175	1	1	0	0	0	0	0	0	0	hsa-let-7d-5p	-0.43	-0.43	0.92	2011
ADAMTS15	ENST00000299164.2	ADAM metallopeptidase with thrombospondin type 1 motif, 15	18	2	2	0	0	0	0	0	0	0	hsa-let-7d-5p	-0.43	-0.43	> 0.99	2011
GLRX	ENST00000379979.4	glutaredoxin (thioltransferase)	79	1	0	1	0	0	0	0	0	0	hsa-let-7d-5p	-0.43	-0.43	0.77	2009, 2011
RRM2	ENST00000360566.2	ribonucleotide reductase M2	3907	1	1	0	0	1	0	0	1	0	hsa-let-7d-5p	-0.43	-0.55	0.96	2007, 2009, 2011
KPNA5	ENST00000368564.1	karyopherin alpha 5 (importin alpha 6)	76	1	0	1	0	0	0	0	0	0	hsa-let-7a-5p	-0.43	-0.43	0.98
GALC	ENST00000261304.2	galactosylceramidase	94	1	0	1	0	0	0	0	0	0	hsa-let-7f-5p	-0.43	-0.43	0.85	2009, 2011
CDC42SE1	ENST00000439374.2	CDC42 small effector 1	231	1	0	1	0	1	0	0	1	1	hsa-let-7d-5p	-0.43	-0.54	0.56	2009, 2011
ICMT	ENST00000343813.5	isoprenylcysteine carboxyl methyltransferase	558	1	1	0	0	0	0	0	0	0	hsa-let-7d-5p	-0.43	-0.43	0.96	2009, 2011
RBMS1	ENST00000348849.3	RNA binding motif, single stranded interacting protein 1	90	1	1	0	0	0	0	0	0	0	hsa-let-7d-5p	-0.43	-0.43	0.95	2011
HOXA9	ENST00000396345.1	homeobox A9	151	1	0	0	1	1	0	0	1	0	hsa-let-7d-5p	-0.43	-0.65	0.83	2005, 2007, 2009, 2011
ZNF689	ENST00000287461.3	zinc finger protein 689	526	1	1	0	0	0	0	0	0	1	hsa-let-7d-5p	-0.43	-0.43	0.93	2009, 2011
ICOS	ENST00000435193.1	inducible T-cell co-stimulator	5	1	0	1	0	0	0	0	0	0	hsa-let-7b-5p	-0.43	-0.43	0.73	2011
UTRN	ENST00000367545.3	utrophin	87	1	1	0	0	0	0	0	0	1	hsa-let-7d-5p	-0.43	-0.44	0.95	2007, 2009, 2011
MYO1F	ENST00000338257.8	myosin IF	33	1	0	1	0	0	0	0	0	0	hsa-let-7i-5p	-0.43	-0.43	0.98	2007, 2009, 2011
FAM118A	ENST00000216214.3	family with sequence similarity 118, member A	202	1	1	0	0	0	0	0	0	0	hsa-let-7d-5p	-0.42	-0.42	0.96	2007, 2009, 2011
CYP19A1	ENST00000396402.1	cytochrome P450, family 19, subfamily A, polypeptide 1	5	1	1	0	0	0	0	0	0	1	hsa-let-7d-5p	-0.42	-0.42	0.87	2005, 2007, 2009, 2011
GPR63	ENST00000229955.3	G protein-coupled receptor 63	5	1	0	1	0	0	0	0	0	1	hsa-let-7a-5p	-0.42	-0.42	0.9
PALD1	ENST00000263563.6	phosphatase domain containing, paladin 1	108	1	1	0	0	0	0	0	0	0	hsa-let-7d-5p	-0.42	-0.42	0.96	2009, 2011
NHLRC3	ENST00000470258.1	NHL repeat containing 3	49	1	1	0	0	0	0	0	0	1	hsa-let-7f-5p	-0.42	-0.63	0.92	2007, 2009, 2011
YPEL2	ENST00000312655.4	yippee-like 2 (Drosophila)	62	1	0	0	1	1	0	0	1	0	hsa-let-7d-5p	-0.42	-0.42	0.97	2009, 2011
ZNF70	ENST00000341976.3	zinc finger protein 70	99	1	0	1	0	3	1	2	0	0	hsa-let-7g-5p	-0.42	-0.56	0.82
C2orf88	ENST00000340623.4	chromosome 2 open reading frame 88	156	1	0	1	0	0	0	0	0	0	hsa-let-7d-5p	-0.42	-0.44	0.75	2009, 2011
ZNF280B	ENST00000360412.2	zinc finger protein 280B	7	2	1	1	0	0	0	0	0	2	hsa-let-7d-5p	-0.42	-0.57	0.94	2011
TMC7	ENST00000421369.3	transmembrane channel-like 7	54	1	0	0	1	0	0	0	0	1	hsa-let-7d-5p	-0.42	-0.45	0.92	2005, 2007, 2009, 2011
RDX	ENST00000343115.4	radixin	44	1	1	0	0	1	0	0	1	1	hsa-let-7d-5p	-0.42	-0.53	0.96	2005, 2007, 2009, 2011
PRKAR2A	ENST00000265563.8	protein kinase, cAMP-dependent, regulatory, type II, alpha	583	1	1	0	0	0	0	0	0	0	hsa-let-7d-5p	-0.42	-0.44	0.96
RIOK3	ENST00000339486.3	RIO kinase 3	757	1	0	1	0	0	0	0	0	0	hsa-let-7f-5p	-0.42	-0.42	> 0.99	2005, 2007, 2009, 2011
DDX26B	ENST00000370752.4	DEAD/H (Asp-Glu-Ala-Asp/His) box polypeptide 26B	289	1	0	1	0	0	0	0	0	0	hsa-let-7f-5p	-0.41	-0.41	0.88	2009, 2011
NSMCE2	ENST00000287437.3	non-SMC element 2, MMS21 homolog (S. cerevisiae)	364	1	0	1	0	0	0	0	0	0	hsa-let-7b-5p	-0.41	-0.41	0.84	2007
ARL4D	ENST00000320033.4	ADP-ribosylation factor-like 4D	3401	1	0	1	0	0	0	0	0	0	hsa-let-7a-5p	-0.41	-0.42	0.94	2009, 2011
C15orf41	ENST00000567389.1	chromosome 15 open reading frame 41	48	1	0	1	0	0	0	0	0	0	hsa-let-7b-5p	-0.41	-0.41	0.72	2007
KLHL23	ENST00000392647.2	kelch-like family member 23	791	1	0	1	0	0	0	0	0	1	hsa-let-7f-5p	-0.41	-0.46	> 0.99	2011
PIGA	ENST00000542278.1	phosphatidylinositol glycan anchor biosynthesis, class A	104	1	0	1	0	0	0	0	0	0	hsa-let-7a-5p	-0.41	-0.42	0.98	2011
ZBTB37	ENST00000367701.5	zinc finger and BTB domain containing 37	213	2	0	2	0	2	1	1	0	3	hsa-let-7f-5p	-0.41	-0.46	0.67
POTEG	ENST00000409832.3	POTE ankyrin domain family, member G	5	1	1	0	0	1	0	0	1	0	hsa-let-7d-5p	-0.41	-0.41	0.95
SKIDA1	ENST00000449193.2	SKI/DACH domain containing 1	18	1	0	0	1	0	0	0	0	0	hsa-let-7d-5p	-0.41	-0.41	0.85	2005, 2007, 2009, 2011
DNAJC1	ENST00000376980.3	DnaJ (Hsp40) homolog, subfamily C, member 1	5	1	0	0	1	0	0	0	0	0	hsa-let-7d-5p	-0.41	-0.41	0.86	2005, 2007, 2009, 2011
SOCS4	ENST00000395472.2	suppressor of cytokine signaling 4	336	1	1	0	0	2	1	0	1	0	hsa-let-7d-5p	-0.41	-0.67	0.91	2005, 2007, 2009, 2011
ARG2	ENST00000261783.3	arginase 2	6	1	1	0	0	0	0	0	0	0	hsa-let-7d-5p	-0.41	-0.48	< 0.1
TMEM110	ENST00000355083.5	transmembrane protein 110	306	1	0	1	0	0	0	0	0	0	hsa-let-7d-5p	-0.41	-0.41	0.94	2007, 2009, 2011
BZW2	ENST00000258761.3	basic leucine zipper and W2 domains 2	3418	1	0	1	0	0	0	0	0	0	hsa-let-7a-5p	-0.41	-0.41	0.69	2007, 2009, 2011
AGO4	ENST00000373210.3	argonaute RISC catalytic component 4	96	2	0	0	2	0	0	0	0	0	hsa-let-7d-5p	-0.4	-0.49	0.97	2005, 2007, 2009, 2011
NYNRIN	ENST00000382554.3	NYN domain and retroviral integrase containing	1928	1	1	0	0	2	0	2	0	0	hsa-let-7d-5p	-0.4	-0.4	0.97	2007, 2009, 2011
IGF2BP3	ENST00000258729.3	insulin-like growth factor 2 mRNA binding protein 3	30	1	1	0	0	0	0	0	0	0	hsa-let-7d-5p	-0.4	-0.4	0.95	2007, 2009, 2011
CYB561D1	ENST00000496961.1	cytochrome b561 family, member D1	105	1	1	0	0	0	0	0	0	0	hsa-let-7d-5p	-0.4	-0.43	0.94	2011
DPF2	ENST00000528416.1	D4, zinc and double PHD fingers family 2	1164	1	0	1	0	0	0	0	0	0	hsa-let-7g-5p	-0.4	-0.4	> 0.99	2005, 2007, 2009, 2011
TMEM41A	ENST00000296254.3	transmembrane protein 41A	382	1	0	1	0	0	0	0	0	0	hsa-let-7d-5p	-0.4	-0.41	0.97	2011
TGFBR3	ENST00000212355.4	transforming growth factor, beta receptor III	245	1	1	0	0	0	0	0	0	1	hsa-let-7g-5p	-0.4	-0.4	0.96	2011
CHRNA7	ENST00000306901.3	cholinergic receptor, nicotinic, alpha 7 (neuronal)	5	1	1	0	0	0	0	0	0	0	hsa-let-7d-5p	-0.4	-0.4	0.93
EIF4G2	ENST00000526148.1	eukaryotic translation initiation factor 4 gamma, 2	61971	1	0	1	0	0	0	0	0	0	hsa-let-7d-5p	-0.4	-0.4	0.88	2005, 2007, 2009, 2011
BTF3L4	ENST00000489308.2	basic transcription factor 3-like 4	1245	1	0	1	0	0	0	0	0	1	hsa-let-7g-5p	-0.4	-0.41	0.97	2009, 2011
MFSD4	ENST00000367147.4	major facilitator superfamily domain containing 4	5	1	1	0	0	0	0	0	0	0	hsa-let-7d-5p	-0.4	-0.4	0.86	2011
PDPR	ENST00000568530.1	pyruvate dehydrogenase phosphatase regulatory subunit	69	1	1	0	0	0	0	0	0	3	hsa-let-7d-5p	-0.4	-0.4	0.96	2005, 2007, 2009, 2011
TRIM41	ENST00000315073.5	tripartite motif containing 41	494	1	0	1	0	0	0	0	0	0	hsa-let-7f-5p	-0.4	-0.4	0.98	2011
SLC25A24	ENST00000565488.1	solute carrier family 25 (mitochondrial carrier; phosphate carrier), member 24	1688	1	0	1	0	0	0	0	0	0	hsa-let-7a-5p	-0.4	-0.4	0.98	2005, 2007, 2009, 2011
TRABD	ENST00000303434.4	TraB domain containing	2527	1	1	0	0	0	0	0	0	0	hsa-let-7d-5p	-0.4	-0.41	0.85	2007, 2009, 2011
BSND	ENST00000371265.4	Bartter syndrome, infantile, with sensorineural deafness (Barttin)	5	1	1	0	0	1	0	0	1	1	hsa-let-7d-5p	-0.4	-0.49	0.52
TRANK1	ENST00000428977.2	tetratricopeptide repeat and ankyrin repeat containing 1	140	1	1	0	0	0	0	0	0	0	hsa-let-7b-5p	-0.4	-0.4	0.95	2009, 2011
CALM1	ENST00000356978.4	calmodulin 1 (phosphorylase kinase, delta)	4046	1	0	0	1	0	0	0	0	1	hsa-let-7d-5p	-0.39	-0.4	0.91	2005, 2007, 2009, 2011
SLC16A10	ENST00000368850.3	solute carrier family 16 (aromatic amino acid transporter), member 10	233	3	1	1	1	0	0	0	0	1	hsa-let-7d-5p	-0.39	-0.83	> 0.99	2009, 2011
NKD1	ENST00000268459.3	naked cuticle homolog 1 (Drosophila)	26	1	0	1	0	0	0	0	0	1	hsa-let-7a-5p	-0.39	-0.39	> 0.99	2005, 2007, 2009, 2011
PRRX1	ENST00000367760.3	paired related homeobox 1	57	1	1	0	0	0	0	0	0	0	hsa-miR-98-5p	-0.39	-0.44	0.93	2007, 2009, 2011
PKIA	ENST00000396418.2	protein kinase (cAMP-dependent, catalytic) inhibitor alpha	542	1	0	1	0	1	0	1	0	2	hsa-miR-98-5p	-0.39	-0.6	> 0.99	2011
ADRB1	ENST00000369295.2	adrenoceptor beta 1	12	1	1	0	0	0	0	0	0	0	hsa-let-7d-5p	-0.39	-0.39	0.94	2007, 2009, 2011
KLHL31	ENST00000370905.3	kelch-like family member 31	16	1	0	1	0	0	0	0	0	1	hsa-let-7d-5p	-0.39	-0.4	0.91	2009, 2011
AHCTF1	ENST00000366508.1	AT hook containing transcription factor 1	5	1	1	0	0	0	0	0	0	0	hsa-let-7d-5p	-0.39	-0.39	0.88	2007, 2009, 2011
TMEM2	ENST00000377044.4	transmembrane protein 2	130	1	1	0	0	0	0	0	0	0	hsa-let-7g-5p	-0.39	-0.46	0.96	2005, 2007, 2009, 2011
ANKRD46	ENST00000335659.3	ankyrin repeat domain 46	33	1	0	1	0	0	0	0	0	0	hsa-let-7d-5p	-0.39	-0.39	0.85	2009, 2011
ZNF879	ENST00000444149.2	zinc finger protein 879	11	1	1	0	0	0	0	0	0	0	hsa-let-7d-5p	-0.39	-0.39	< 0.1	2011
PRDM5	ENST00000515109.1	PR domain containing 5	22	1	1	0	0	0	0	0	0	0	hsa-let-7a-5p	-0.39	-0.39	ORF
NRK	ENST00000243300.9	Nik related kinase	5	1	0	0	1	1	0	0	1	0	hsa-let-7d-5p	-0.39	-0.39	0.91	2005, 2007, 2009, 2011
SLC16A9	ENST00000395348.3	solute carrier family 16, member 9	7	1	0	0	1	1	0	0	1	1	hsa-let-7d-5p	-0.39	-0.39	0.81	2009, 2011
ZFYVE26	ENST00000347230.4	zinc finger, FYVE domain containing 26	104	1	1	0	0	0	0	0	0	0	hsa-let-7d-5p	-0.39	-0.52	0.96	2005, 2007, 2009, 2011
EFHD2	ENST00000375980.4	EF-hand domain family, member D2	1411	1	1	0	0	0	0	0	0	0	hsa-let-7d-5p	-0.39	-0.39	0.95	2005, 2007, 2009, 2011
ZNF200	ENST00000396868.3	zinc finger protein 200	269	2	1	0	1	0	0	0	0	0	hsa-let-7d-5p	-0.39	-0.64	0.98	2009, 2011
ZNF583	ENST00000333201.9	zinc finger protein 583	24	1	1	0	0	0	0	0	0	0	hsa-let-7d-5p	-0.39	-0.47	0.96	2007, 2009, 2011
ERGIC1	ENST00000393784.3	endoplasmic reticulum-golgi intermediate compartment (ERGIC) 1	4614	1	0	1	0	0	0	0	0	0	hsa-let-7d-5p	-0.39	-0.39	0.99	2011
BCAT1	ENST00000261192.7	branched chain amino-acid transaminase 1, cytosolic	1346	1	1	0	0	0	0	0	0	1	hsa-let-7d-5p	-0.38	-0.42	0.96	2009, 2011
IGLON5	ENST00000270642.8	IgLON family member 5	5	1	0	0	1	0	0	0	0	1	hsa-let-7d-5p	-0.38	-0.38	0.94	2009, 2011
C15orf39	ENST00000567617.1	chromosome 15 open reading frame 39	1023	1	1	0	0	0	0	0	0	0	hsa-let-7d-5p	-0.38	-0.38	0.93	2009, 2011
KIAA1958	ENST00000337530.6	KIAA1958	117	2	0	1	1	1	0	0	1	0	hsa-let-7d-5p	-0.38	-0.46	0.99
GCNT4	ENST00000322348.4	glucosaminyl (N-acetyl) transferase 4, core 2	19	1	1	0	0	0	0	0	0	0	hsa-let-7d-5p	-0.38	-0.38	0.96	2007, 2009, 2011
ABHD17C	ENST00000258884.4	abhydrolase domain containing 17C	406	1	0	0	1	0	0	0	0	0	hsa-miR-98-5p	-0.38	-0.38	0.75	2011
GPATCH2	ENST00000366935.3	G patch domain containing 2	108	2	0	1	1	0	0	0	0	0	hsa-let-7g-5p	-0.38	-0.67	0.94
ONECUT1	ENST00000560699.2	one cut homeobox 1	10	3	1	0	2	0	0	0	0	0	hsa-let-7d-5p	-0.38	-0.96	> 0.99
ONECUT3	ENST00000382349.4	one cut homeobox 3	5	2	1	0	1	0	0	0	0	0	hsa-let-7d-5p	-0.38	-0.38	> 0.99
VSNL1	ENST00000406397.1	visinin-like 1	89	1	0	0	1	0	0	0	0	0	hsa-let-7d-5p	-0.38	-0.38	0.96	2005, 2007, 2009, 2011
CLP1	ENST00000533682.1	cleavage and polyadenylation factor I subunit 1	208	1	0	1	0	0	0	0	0	0	hsa-let-7a-5p	-0.38	-0.38	0.49	2007, 2011
ULK2	ENST00000395544.4	unc-51 like autophagy activating kinase 2	489	1	0	1	0	0	0	0	0	1	hsa-miR-98-5p	-0.38	-0.44	> 0.99	2005, 2007, 2009, 2011
SLC5A6	ENST00000310574.3	solute carrier family 5 (sodium/multivitamin and iodide cotransporter), member 6	1638	1	0	1	0	0	0	0	0	0	hsa-let-7f-5p	-0.38	-0.38	0.92	2007, 2009, 2011
GRPEL2	ENST00000416916.2	GrpE-like 2, mitochondrial (E. coli)	79	1	0	1	0	0	0	0	0	0	hsa-let-7i-5p	-0.38	-0.46	0.8	2009, 2011
RBFOX2	ENST00000449924.2	RNA binding protein, fox-1 homolog (C. elegans) 2	262	1	0	0	1	0	0	0	0	0	hsa-miR-98-5p	-0.38	-0.38	0.95	2005, 2007, 2009, 2011
SNAP23	ENST00000249647.3	synaptosomal-associated protein, 23kDa	99	1	0	0	1	1	0	0	1	0	hsa-let-7d-5p	-0.38	-0.38	0.85	2005, 2007, 2009, 2011
LBR	ENST00000272163.4	lamin B receptor	1217	1	1	0	0	0	0	0	0	0	hsa-let-7d-5p	-0.38	-0.4	0.96	2009, 2011
CASP5	ENST00000393139.2	caspase 5, apoptosis-related cysteine peptidase	5	1	0	1	0	0	0	0	0	0	hsa-let-7a-5p	-0.38	-0.38	ORF
ELOVL4	ENST00000369816.4	ELOVL fatty acid elongase 4	129	1	0	1	0	0	0	0	0	0	hsa-let-7f-5p	-0.38	-0.39	> 0.99	2005, 2007, 2009, 2011
GYG2	ENST00000381163.3	glycogenin 2	67	1	1	0	0	0	0	0	0	0	hsa-let-7d-5p	-0.38	-0.4	0.88	2009, 2011
SOWAHA	ENST00000378693.2	sosondowah ankyrin repeat domain family member A	138	1	0	1	0	0	0	0	0	0	hsa-let-7a-5p	-0.38	-0.38	0.98	2007, 2009, 2011
ANKRD52	ENST00000267116.7	ankyrin repeat domain 52	2913	1	0	0	1	3	0	2	1	0	hsa-let-7d-5p	-0.38	-0.38	0.93	2009, 2011
CBX2	ENST00000310942.4	chromobox homolog 2	1816	1	0	1	0	1	0	0	1	0	hsa-let-7d-5p	-0.38	-0.38	0.97	2007, 2009, 2011
NAA30	ENST00000556492.1	N(alpha)-acetyltransferase 30, NatC catalytic subunit	418	2	0	1	1	2	0	1	1	1	hsa-let-7d-5p	-0.38	-0.77	0.94	2007, 2009, 2011
GPR61	ENST00000527748.1	G protein-coupled receptor 61	5	1	1	0	0	0	0	0	0	0	hsa-let-7d-5p	-0.38	-0.38	0.92
ATP8B4	ENST00000284509.6	ATPase, class I, type 8B, member 4	5	1	1	0	0	0	0	0	0	1	hsa-let-7d-5p	-0.38	-0.38	0.92	2009, 2011
TSPEAR	ENST00000323084.4	thrombospondin-type laminin G domain and EAR repeats	5	1	0	0	1	0	0	0	0	0	hsa-let-7a-5p	-0.38	-0.38	0.91	2005, 2007, 2011
DUSP1	ENST00000239223.3	dual specificity phosphatase 1	37211	1	0	0	1	0	0	0	0	0	hsa-let-7d-5p	-0.37	-0.38	0.96
CANT1	ENST00000392446.5	calcium activated nucleotidase 1	538	1	1	0	0	0	0	0	0	0	hsa-let-7b-5p	-0.37	-0.41	0.63	2009, 2011
CTDSPL2	ENST00000260327.4	CTD (carboxy-terminal domain, RNA polymerase II, polypeptide A) small phosphatase like 2	457	2	1	0	1	0	0	0	0	1	hsa-let-7d-5p	-0.37	-0.6	> 0.99	2007
RTCA	ENST00000370128.4	RNA 3'-terminal phosphate cyclase	1093	1	0	0	1	0	0	0	0	0	hsa-let-7d-5p	-0.37	-0.37	0.87	2011
DHX57	ENST00000295373.6	DEAH (Asp-Glu-Ala-Asp/His) box polypeptide 57	140	1	0	1	0	0	0	0	0	0	hsa-let-7i-5p	-0.37	-0.37	0.74	2005, 2007, 2009, 2011
DCAF15	ENST00000254337.6	DDB1 and CUL4 associated factor 15	304	1	0	1	0	0	0	0	0	0	hsa-let-7b-5p	-0.37	-0.37	0.98	2007, 2009, 2011
GRID2IP	ENST00000452113.1	glutamate receptor, ionotropic, delta 2 (Grid2) interacting protein	5	1	1	0	0	0	0	0	0	0	hsa-let-7d-5p	-0.37	-0.37	0.96	2011
ACSL6	ENST00000379264.2	acyl-CoA synthetase long-chain family member 6	7	1	1	0	0	0	0	0	0	0	hsa-let-7d-5p	-0.37	-0.37	0.96	2005, 2007, 2009, 2011
GDPD1	ENST00000284116.4	glycerophosphodiester phosphodiesterase domain containing 1	138	1	0	0	1	0	0	0	0	0	hsa-let-7d-5p	-0.37	-0.37	0.95	2005, 2007, 2009, 2011
VANGL2	ENST00000368061.2	VANGL planar cell polarity protein 2	560	2	0	1	1	0	0	0	0	0	hsa-let-7b-5p	-0.37	-0.37	0.99	2007, 2009, 2011
DLST	ENST00000334220.4	dihydrolipoamide S-succinyltransferase (E2 component of 2-oxo-glutarate complex)	64	1	0	1	0	0	0	0	0	0	hsa-let-7d-5p	-0.37	-0.37	0.95	2005, 2007, 2009, 2011
TECPR2	ENST00000359520.7	tectonin beta-propeller repeat containing 2	109	1	0	0	1	1	0	0	1	1	hsa-let-7d-5p	-0.37	-0.37	0.95	2005, 2007, 2009, 2011
SLC12A9	ENST00000354161.3	solute carrier family 12, member 9	228	1	1	0	0	0	0	0	0	0	hsa-let-7d-5p	-0.37	-0.37	0.95	2009, 2011
IKBKAP	ENST00000374647.5	inhibitor of kappa light polypeptide gene enhancer in B-cells, kinase complex-associated protein	608	1	0	1	0	0	0	0	0	0	hsa-let-7a-5p	-0.37	-0.38	0.84	2011
GAS7	ENST00000437099.2	growth arrest-specific 7	186	1	1	0	0	1	0	1	0	2	hsa-let-7d-5p	-0.37	-0.49	0.97	2005, 2007, 2009, 2011
SEC16B	ENST00000308284.6	SEC16 homolog B (S. cerevisiae)	251	1	1	0	0	1	0	0	1	1	hsa-miR-98-5p	-0.37	-0.42	0.52
RPUSD2	ENST00000315616.7	RNA pseudouridylate synthase domain containing 2	70	1	0	1	0	0	0	0	0	0	hsa-let-7c-5p	-0.37	-0.37	0.82	2005, 2007
NXT2	ENST00000372106.1	nuclear transport factor 2-like export factor 2	390	1	0	1	0	0	0	0	0	0	hsa-let-7g-5p	-0.37	-0.37	0.67	2005, 2007, 2009, 2011
SCD	ENST00000370355.2	stearoyl-CoA desaturase (delta-9-desaturase)	9726	1	1	0	0	0	0	0	0	0	hsa-miR-98-5p	-0.37	-0.37	0.96	2007, 2009, 2011
TSC1	ENST00000298552.3	tuberous sclerosis 1	838	1	0	1	0	0	0	0	0	1	hsa-let-7b-5p	-0.37	-0.39	0.9	2011
BCAP29	ENST00000005259.4	B-cell receptor-associated protein 29	326	1	0	0	1	1	0	1	0	0	hsa-let-7d-5p	-0.37	-0.41	0.95	2007, 2009, 2011
KREMEN1	ENST00000400335.4	kringle containing transmembrane protein 1	606	1	0	1	0	1	0	1	0	0	hsa-let-7i-5p	-0.37	-0.37	> 0.99	2007, 2009, 2011
MIEF1	ENST00000325301.2	mitochondrial elongation factor 1	2319	1	0	1	0	1	0	0	1	0	hsa-let-7d-5p	-0.36	-0.48	0.97	2007, 2009, 2011
PEG10	ENST00000482108.1	paternally expressed 10	8778	1	0	0	1	1	0	0	1	1	hsa-let-7d-5p	-0.36	-0.36	0.87	2009, 2011
ZNF774	ENST00000354377.3	zinc finger protein 774	27	1	1	0	0	0	0	0	0	0	hsa-let-7d-5p	-0.36	-0.36	< 0.1
HOXD1	ENST00000331462.4	homeobox D1	35	1	0	1	0	0	0	0	0	0	hsa-let-7d-5p	-0.36	-0.36	0.83	2005, 2007, 2009, 2011
AGPAT9	ENST00000395226.2	1-acylglycerol-3-phosphate O-acyltransferase 9	89	1	0	1	0	0	0	0	0	0	hsa-let-7i-5p	-0.36	-0.36	0.51
SYNCRIP	ENST00000355238.6	synaptotagmin binding, cytoplasmic RNA interacting protein	4864	1	1	0	0	0	0	0	0	0	hsa-let-7d-5p	-0.36	-0.37	0.95	2011
NID2	ENST00000216286.5	nidogen 2 (osteonidogen)	4292	1	0	0	1	0	0	0	0	1	hsa-let-7d-5p	-0.36	-0.36	0.75	2005, 2007, 2009, 2011
GREB1L	ENST00000580732.2	growth regulation by estrogen in breast cancer-like	30	1	1	0	0	0	0	0	0	0	hsa-let-7d-5p	-0.36	-0.36	0.93
SAMD12	ENST00000409003.4	sterile alpha motif domain containing 12	57	1	0	1	0	1	0	0	1	1	hsa-miR-98-5p	-0.36	-0.36	0.91	2011
TPP1	ENST00000299427.6	tripeptidyl peptidase I	713	1	0	1	0	1	0	0	1	0	hsa-let-7d-5p	-0.36	-0.41	0.4	2009, 2011
MAP3K1	ENST00000399503.3	mitogen-activated protein kinase kinase kinase 1, E3 ubiquitin protein ligase	137	1	1	0	0	0	0	0	0	0	hsa-let-7d-5p	-0.36	-0.36	0.95	2009, 2011
CECR6	ENST00000399875.1	cat eye syndrome chromosome region, candidate 6	5	1	0	1	0	0	0	0	0	1	hsa-let-7d-5p	-0.36	-0.36	> 0.99	2005, 2007, 2009, 2011
CHD7	ENST00000423902.2	chromodomain helicase DNA binding protein 7	925	1	0	0	1	1	1	0	0	0	hsa-let-7d-5p	-0.36	-0.63	0.96	2011
GPCPD1	ENST00000379019.4	glycerophosphocholine phosphodiesterase GDE1 homolog (S. cerevisiae)	155	2	1	0	1	0	0	0	0	0	hsa-let-7d-5p	-0.36	-0.57	> 0.99	2007, 2009, 2011
OSMR	ENST00000274276.3	oncostatin M receptor	2781	1	1	0	0	0	0	0	0	0	hsa-let-7d-5p	-0.36	-0.36	0.96	2005, 2007, 2009, 2011
NPEPL1	ENST00000356091.6	aminopeptidase-like 1	134	1	0	0	1	0	0	0	0	0	hsa-let-7d-5p	-0.36	-0.36	0.96	2005, 2007, 2009, 2011
CEBPD	ENST00000408965.3	CCAAT/enhancer binding protein (C/EBP), delta	61	1	0	0	1	0	0	0	0	0	hsa-let-7d-5p	-0.36	-0.36	0.95	2009, 2011
CYP46A1	ENST00000261835.3	cytochrome P450, family 46, subfamily A, polypeptide 1	16	1	0	1	0	0	0	0	0	0	hsa-let-7a-5p	-0.36	-0.36	0.86	2007, 2009, 2011
IMPG2	ENST00000193391.7	interphotoreceptor matrix proteoglycan 2	5	1	1	0	0	0	0	0	0	2	hsa-let-7i-5p	-0.36	-0.36	0.81	2011
PDSS1	ENST00000376203.5	prenyl (decaprenyl) diphosphate synthase, subunit 1	41	1	0	1	0	0	0	0	0	0	hsa-let-7g-5p	-0.36	-0.36	ORF
TGDS	ENST00000261296.5	TDP-glucose 4,6-dehydratase	7	1	0	1	0	0	0	0	0	0	hsa-let-7a-5p	-0.36	-0.36	> 0.99	2009, 2011
MMP11	ENST00000215743.3	matrix metallopeptidase 11 (stromelysin 3)	1719	1	0	0	1	0	0	0	0	0	hsa-let-7d-5p	-0.36	-0.36	0.93	2007, 2009, 2011
TIMM17B	ENST00000465150.2	translocase of inner mitochondrial membrane 17 homolog B (yeast)	35084	1	0	1	0	0	0	0	0	0	hsa-let-7f-5p	-0.36	-0.36	0.82	2005, 2007, 2009, 2011
ZNF697	ENST00000421812.2	zinc finger protein 697	43	1	0	1	0	0	0	0	0	1	hsa-let-7g-5p	-0.36	-0.38	0.82	2007, 2009, 2011
CERCAM	ENST00000372842.1	cerebral endothelial cell adhesion molecule	184	1	0	1	0	0	0	0	0	0	hsa-let-7d-5p	-0.36	-0.36	> 0.99	2007, 2009, 2011
DCUN1D2	ENST00000332592.3	DCN1, defective in cullin neddylation 1, domain containing 2	17	1	1	0	0	0	0	0	0	0	hsa-let-7d-5p	-0.36	-0.4	0.79	2007, 2009, 2011
PCGF3	ENST00000362003.5	polycomb group ring finger 3	503	1	1	0	0	0	0	0	0	0	hsa-let-7d-5p	-0.35	-0.52	0.96	2005, 2007, 2009, 2011
GPR157	ENST00000377411.4	G protein-coupled receptor 157	48	1	0	1	0	1	0	1	0	0	hsa-let-7f-5p	-0.35	-0.36	> 0.99
CDCA8	ENST00000373055.1	cell division cycle associated 8	1689	1	0	1	0	0	0	0	0	0	hsa-let-7d-5p	-0.35	-0.35	0.94	2009, 2011
MED6	ENST00000440435.2	mediator complex subunit 6	776	1	0	0	1	0	0	0	0	0	hsa-let-7d-5p	-0.35	-0.35	0.93	2005, 2007, 2009, 2011
SEMA4C	ENST00000305476.5	sema domain, immunoglobulin domain (Ig), transmembrane domain (TM) and short cytoplasmic domain, (semaphorin) 4C	31	1	1	0	0	0	0	0	0	0	hsa-let-7d-5p	-0.35	-0.35	0.95	2005, 2007, 2009, 2011
ERP29	ENST00000455836.1	endoplasmic reticulum protein 29	1210	1	0	1	0	0	0	0	0	0	hsa-let-7a-5p	-0.35	-0.35	ORF
TSPAN18	ENST00000340160.3	tetraspanin 18	332	1	0	1	0	1	0	1	0	2	hsa-let-7b-5p	-0.35	-0.35	0.98	2011
ESPL1	ENST00000257934.4	extra spindle pole bodies homolog 1 (S. cerevisiae)	96	1	0	1	0	0	0	0	0	0	hsa-miR-98-5p	-0.35	-0.35	0.36	2011
XK	ENST00000378616.3	X-linked Kx blood group (McLeod syndrome)	39	1	1	0	0	0	0	0	0	0	hsa-let-7d-5p	-0.35	-0.35	0.95	2009, 2011
TMEM143	ENST00000293261.3	transmembrane protein 143	160	1	0	1	0	0	0	0	0	0	hsa-let-7a-5p	-0.35	-0.35	0.82	2009, 2011
SCN11A	ENST00000302328.3	sodium channel, voltage-gated, type XI, alpha subunit	5	1	1	0	0	0	0	0	0	0	hsa-let-7d-5p	-0.35	-0.35	0.55	2007, 2009, 2011
DAPK1	ENST00000469640.2	death-associated protein kinase 1	92	1	0	1	0	1	0	1	0	1	hsa-let-7g-5p	-0.35	-0.35	0.89	2009, 2011
PXDN	ENST00000252804.4	peroxidasin homolog (Drosophila)	872	2	0	0	2	0	0	0	0	1	hsa-let-7d-5p	-0.35	-0.54	> 0.99	2007, 2009, 2011
IDH2	ENST00000330062.3	isocitrate dehydrogenase 2 (NADP+), mitochondrial	296	1	0	0	1	0	0	0	0	0	hsa-let-7d-5p	-0.35	-0.36	0.95	2005, 2007, 2011
ZCCHC3	ENST00000382352.3	zinc finger, CCHC domain containing 3	1328	1	0	1	0	0	0	0	0	0	hsa-let-7d-5p	-0.35	-0.35	0.83	2011
HDX	ENST00000297977.5	highly divergent homeobox	20	1	0	1	0	1	0	0	1	1	hsa-let-7i-5p	-0.35	-0.56	> 0.99	2011
FNIP1	ENST00000307968.7	folliculin interacting protein 1	32	1	1	0	0	0	0	0	0	0	hsa-miR-98-5p	-0.35	-0.35	0.96	2007, 2009, 2011
LYVE1	ENST00000256178.3	lymphatic vessel endothelial hyaluronan receptor 1	5	1	0	1	0	0	0	0	0	1	hsa-let-7e-5p	-0.35	-0.35	0.89
IKBKE	ENST00000367120.3	inhibitor of kappa light polypeptide gene enhancer in B-cells, kinase epsilon	334	1	0	1	0	0	0	0	0	0	hsa-let-7b-5p	-0.35	-0.35	0.89	2011
LMX1A	ENST00000342310.3	LIM homeobox transcription factor 1, alpha	5	1	1	0	0	0	0	0	0	0	hsa-let-7d-5p	-0.35	-0.35	0.77	2007, 2009, 2011
CDV3	ENST00000420115.2	CDV3 homolog (mouse)	523	1	1	0	0	0	0	0	0	0	hsa-let-7d-5p	-0.35	-0.46	0.95	2007, 2009, 2011
EEF2K	ENST00000263026.5	eukaryotic elongation factor-2 kinase	115	1	0	1	0	0	0	0	0	0	hsa-let-7i-5p	-0.34	-0.36	> 0.99	2007, 2009, 2011
SLC25A4	ENST00000281456.6	solute carrier family 25 (mitochondrial carrier; adenine nucleotide translocator), member 4	1169	1	0	0	1	0	0	0	0	5	hsa-let-7d-5p	-0.34	-0.4	0.94	2005, 2007, 2011
ACER2	ENST00000340967.2	alkaline ceramidase 2	44	1	0	1	0	0	0	0	0	0	hsa-let-7g-5p	-0.34	-0.34	0.97	2007, 2009, 2011
LIPH	ENST00000296252.4	lipase, member H	18	1	1	0	0	0	0	0	0	0	hsa-let-7d-5p	-0.34	-0.34	0.95	2009, 2011
ABL2	ENST00000502732.1	c-abl oncogene 2, non-receptor tyrosine kinase	892	2	1	0	1	0	0	0	0	1	hsa-let-7d-5p	-0.34	-0.36	> 0.99	2009, 2011
SENP2	ENST00000296257.5	SUMO1/sentrin/SMT3 specific peptidase 2	1693	2	1	0	1	0	0	0	0	0	hsa-let-7d-5p	-0.34	-0.65	0.99	2005, 2007, 2009, 2011
ATP2A2	ENST00000395494.2	ATPase, Ca++ transporting, cardiac muscle, slow twitch 2	2042	1	1	0	0	0	0	0	0	0	hsa-let-7d-5p	-0.34	-0.34	0.94	2005, 2007, 2011
DMP1	ENST00000339673.6	dentin matrix acidic phosphoprotein 1	5	1	0	0	1	0	0	0	0	0	hsa-let-7d-5p	-0.34	-0.34	0.94	2005, 2007, 2009, 2011
CAPN3	ENST00000356316.3	calpain 3, (p94)	34	1	0	0	1	0	0	0	0	0	hsa-let-7d-5p	-0.34	-0.34	0.84	2009, 2011
CD86	ENST00000330540.2	CD86 molecule	5	1	0	1	0	0	0	0	0	1	hsa-let-7a-5p	-0.34	-0.34	0.5	2009, 2011
MYCBP	ENST00000397572.2	MYC binding protein	85	1	1	0	0	1	0	1	0	0	hsa-let-7d-5p	-0.34	-0.64	0.96	2009, 2011
ASAP1	ENST00000357668.1	ArfGAP with SH3 domain, ankyrin repeat and PH domain 1	185	1	0	0	1	0	0	0	0	0	hsa-let-7d-5p	-0.34	-0.34	0.73	2005, 2007
ETV3	ENST00000368192.4	ets variant 3	37	1	0	0	1	0	0	0	0	1	hsa-let-7d-5p	-0.34	-0.34	0.94
CACNG4	ENST00000262138.3	calcium channel, voltage-dependent, gamma subunit 4	5	1	0	1	0	0	0	0	0	0	hsa-let-7f-5p	-0.34	-0.34	0.88	2005, 2007, 2009, 2011
FNDC3A	ENST00000492622.2	fibronectin type III domain containing 3A	122	2	0	1	1	0	0	0	0	1	hsa-let-7f-5p	-0.34	-0.59	0.98	2005, 2007, 2009, 2011
KPNA4	ENST00000334256.4	karyopherin alpha 4 (importin alpha 3)	111	1	0	0	1	2	0	1	1	1	hsa-let-7d-5p	-0.34	-0.44	0.94	2005, 2007, 2011
NHLRC2	ENST00000369301.3	NHL repeat containing 2	368	1	0	0	1	1	0	1	0	0	hsa-let-7d-5p	-0.34	-0.37	0.84	2011
RP11-480I12.4	ENST00000330493.5	Putative inactive alpha-1,3-mannosyl-glycoprotein 4-beta-N-acetylglucosaminyltransferase-like protein LOC641515	5	1	0	1	0	0	0	0	0	0	hsa-let-7d-5p	-0.34	-0.34	0.38
ARHGAP28	ENST00000419673.2	Rho GTPase activating protein 28	31	1	1	0	0	0	0	0	0	0	hsa-let-7a-5p	-0.34	-0.49	0.96	2005, 2007, 2009, 2011
PLEKHO1	ENST00000369124.4	pleckstrin homology domain containing, family O member 1	144	2	0	1	1	0	0	0	0	0	hsa-let-7d-5p	-0.34	-0.61	> 0.99	2007, 2009, 2011
TMEM65	ENST00000297632.6	transmembrane protein 65	769	1	0	0	1	0	0	0	0	1	hsa-let-7g-5p	-0.34	-0.34	0.96	2007, 2009, 2011
RALB	ENST00000272519.5	v-ral simian leukemia viral oncogene homolog B	527	1	0	1	0	0	0	0	0	0	hsa-let-7a-5p	-0.34	-0.34	0.9	2009, 2011
RCN1	ENST00000054950.3	reticulocalbin 1, EF-hand calcium binding domain	213	1	0	0	1	0	0	0	0	0	hsa-let-7d-5p	-0.34	-0.34	0.75	2009, 2011
SWT1	ENST00000367500.4	SWT1 RNA endoribonuclease homolog (S. cerevisiae)	104	1	0	1	0	0	0	0	0	0	hsa-let-7b-5p	-0.34	-0.34	0.56	2007, 2009, 2011
BLOC1S6	ENST00000220531.3	biogenesis of lysosomal organelles complex-1, subunit 6, pallidin	1754	1	0	1	0	0	0	0	0	0	hsa-let-7f-5p	-0.34	-0.34	0.97	2005, 2007, 2009, 2011
CHUK	ENST00000370397.7	conserved helix-loop-helix ubiquitous kinase	18	1	0	1	0	0	0	0	0	0	hsa-let-7f-5p	-0.34	-0.34	0.45	2011
TRHDE	ENST00000261180.4	thyrotropin-releasing hormone degrading enzyme	34	2	0	0	2	0	0	0	0	0	hsa-let-7d-5p	-0.34	-0.62	> 0.99	2005, 2007, 2009, 2011
BMP5	ENST00000370830.3	bone morphogenetic protein 5	5	1	0	0	1	0	0	0	0	0	hsa-let-7a-5p	-0.34	-0.34	0.74
PLEKHA8	ENST00000449726.1	pleckstrin homology domain containing, family A (phosphoinositide binding specific) member 8	661	1	1	0	0	1	0	0	1	0	hsa-let-7d-5p	-0.34	-0.36	0.96	2011
IRS2	ENST00000375856.3	insulin receptor substrate 2	231	1	1	0	0	0	0	0	0	0	hsa-let-7b-5p	-0.34	-0.34	0.89	2005, 2007, 2009, 2011
GOLGA7	ENST00000405786.2	golgin A7	34	1	0	1	0	0	0	0	0	0	hsa-let-7d-5p	-0.34	-0.34	0.68	2005, 2007, 2009, 2011
HOOK1	ENST00000371208.3	hook microtubule-tethering protein 1	804	1	0	1	0	0	0	0	0	1	hsa-let-7f-5p	-0.34	-0.35	0.97	2007, 2009, 2011
SLC20A1	ENST00000272542.3	solute carrier family 20 (phosphate transporter), member 1	205	1	0	1	0	0	0	0	0	0	hsa-let-7a-5p	-0.34	-0.38	0.78	2005, 2007, 2011
STOX2	ENST00000308497.4	storkhead box 2	379	1	0	1	0	0	0	0	0	0	hsa-let-7a-5p	-0.34	-0.34	> 0.99
OSTF1	ENST00000346234.6	osteoclast stimulating factor 1	107	1	0	0	1	0	0	0	0	0	hsa-let-7d-5p	-0.33	-0.35	0.93
PALM3	ENST00000340790.4	paralemmin 3	5	1	0	1	0	0	0	0	0	0	hsa-let-7b-5p	-0.33	-0.33	0.76	2011
EGLN2	ENST00000593726.1	egl-9 family hypoxia-inducible factor 2	19	1	0	0	1	0	0	0	0	0	hsa-let-7d-5p	-0.33	-0.33	0.74	2005, 2007, 2009, 2011
STK40	ENST00000359297.2	serine/threonine kinase 40	214	1	0	1	0	0	0	0	0	1	hsa-let-7d-5p	-0.33	-0.37	> 0.99	2007, 2009, 2011
XKR4	ENST00000327381.6	XK, Kell blood group complex subunit-related family, member 4	5	2	2	0	0	0	0	0	0	2	hsa-let-7d-5p	-0.33	-0.33	> 0.99
FAM43A	ENST00000329759.4	family with sequence similarity 43, member A	287	1	0	0	1	1	0	1	0	0	hsa-let-7d-5p	-0.33	-0.33	0.74	2009, 2011
WASL	ENST00000223023.4	Wiskott-Aldrich syndrome-like	230	1	0	0	1	0	0	0	0	0	hsa-let-7d-5p	-0.33	-0.33	0.89	2009, 2011
STARD9	ENST00000290607.7	StAR-related lipid transfer (START) domain containing 9	80	1	0	0	1	3	0	2	1	0	hsa-let-7d-5p	-0.33	-0.53	0.74	2011
FAM135A	ENST00000418814.2	family with sequence similarity 135, member A	611	1	0	0	1	0	0	0	0	0	hsa-let-7f-5p	-0.33	-0.33	0.89	2005, 2007, 2009, 2011
RUFY3	ENST00000381006.3	RUN and FYVE domain containing 3	162	1	0	1	0	0	0	0	0	0	hsa-let-7b-5p	-0.33	-0.38	0.62	2007, 2009, 2011
USP21	ENST00000289865.8	ubiquitin specific peptidase 21	5	1	0	0	1	0	0	0	0	0	hsa-let-7d-5p	-0.33	-0.33	0.9	2005, 2007, 2009, 2011
ARRDC4	ENST00000268042.6	arrestin domain containing 4	10	1	0	1	0	0	0	0	0	1	hsa-let-7a-5p	-0.33	-0.33	0.92	2005, 2007, 2009, 2011
C3orf52	ENST00000264848.5	chromosome 3 open reading frame 52	402	1	0	1	0	0	0	0	0	0	hsa-let-7c-5p	-0.33	-0.33	0.4	2009, 2011
ARL6IP6	ENST00000326446.5	ADP-ribosylation-like factor 6 interacting protein 6	1454	1	0	0	1	1	0	0	1	0	hsa-let-7d-5p	-0.33	-0.51	0.89	2011
STARD3NL	ENST00000009041.7	STARD3 N-terminal like	1911	1	0	0	1	0	0	0	0	2	hsa-let-7d-5p	-0.33	-0.35	0.95	2005, 2007, 2009, 2011
MTUS1	ENST00000381869.3	microtubule associated tumor suppressor 1	215	1	0	1	0	0	0	0	0	1	hsa-let-7g-5p	-0.33	-0.33	0.69	2009, 2011
PRLR	ENST00000342362.5	prolactin receptor	95	2	0	2	0	1	0	0	1	0	hsa-let-7e-5p	-0.33	-0.47	0.76
E2F2	ENST00000361729.2	E2F transcription factor 2	96	1	0	1	0	1	0	1	0	2	hsa-let-7d-5p	-0.33	-0.33	0.99	2009, 2011
CCNY	ENST00000374706.1	cyclin Y	672	1	0	1	0	0	0	0	0	1	hsa-let-7d-5p	-0.33	-0.4	> 0.99	2011
ELF4	ENST00000335997.7	E74-like factor 4 (ets domain transcription factor)	69	1	0	1	0	0	0	0	0	0	hsa-let-7a-5p	-0.33	-0.33	0.98	2011
KDM3A	ENST00000409556.1	lysine (K)-specific demethylase 3A	2300	1	0	0	1	0	0	0	0	0	hsa-let-7d-5p	-0.33	-0.33	0.96	2005, 2007
PXMP4	ENST00000344022.3	peroxisomal membrane protein 4, 24kDa	158	1	0	1	0	0	0	0	0	0	hsa-let-7a-5p	-0.33	-0.33	ORF
PDHB	ENST00000474765.1	pyruvate dehydrogenase (lipoamide) beta	1549	1	0	0	1	0	0	0	0	0	hsa-miR-98-5p	-0.33	-0.33	ORF
C19orf47	ENST00000582783.1	chromosome 19 open reading frame 47	94	1	0	1	0	0	0	0	0	1	hsa-let-7b-5p	-0.32	-0.32	0.53	2007
PPP2R2A	ENST00000380737.3	protein phosphatase 2, regulatory subunit B, alpha	236	1	0	1	0	0	0	0	0	0	hsa-let-7a-5p	-0.32	-0.34	0.8	2011
IKZF2	ENST00000457361.1	IKAROS family zinc finger 2 (Helios)	32	1	0	0	1	1	0	0	1	1	hsa-let-7d-5p	-0.32	-0.36	0.79	2007, 2009, 2011
HOXC11	ENST00000546378.1	homeobox C11	80	1	0	1	0	0	0	0	0	1	hsa-let-7d-5p	-0.32	-0.32	0.89	2005, 2007, 2009, 2011
LGR4	ENST00000379214.4	leucine-rich repeat containing G protein-coupled receptor 4	1387	1	0	1	0	1	0	0	1	1	hsa-let-7f-5p	-0.32	-0.49	0.87	2005, 2007, 2009, 2011
OSBPL3	ENST00000313367.2	oxysterol binding protein-like 3	200	1	0	1	0	0	0	0	0	1	hsa-let-7a-5p	-0.32	-0.41	> 0.99	2005, 2007, 2009, 2011
VGLL3	ENST00000398399.2	vestigial like 3 (Drosophila)	187	1	0	0	1	0	0	0	0	0	hsa-let-7d-5p	-0.32	-0.32	0.95	2009, 2011
VAV3	ENST00000370056.4	vav 3 guanine nucleotide exchange factor	1128	1	0	0	1	0	0	0	0	0	hsa-let-7d-5p	-0.32	-0.32	0.95	2005, 2007, 2009, 2011
CBL	ENST00000264033.4	Cbl proto-oncogene, E3 ubiquitin protein ligase	309	1	1	0	0	1	0	1	0	2	hsa-let-7d-5p	-0.32	-0.32	0.95	2011
COL24A1	ENST00000370571.2	collagen, type XXIV, alpha 1	5	1	0	1	0	0	0	0	0	1	hsa-let-7f-5p	-0.32	-0.32	0.91	2005, 2007, 2009, 2011
SLC25A32	ENST00000297578.4	solute carrier family 25 (mitochondrial folate carrier), member 32	554	1	0	1	0	0	0	0	0	1	hsa-miR-98-5p	-0.32	-0.33	0.74
PDGFB	ENST00000331163.6	platelet-derived growth factor beta polypeptide	5	1	0	1	0	0	0	0	0	0	hsa-let-7f-5p	-0.32	-0.32	0.81	2005, 2007, 2009, 2011
CDH22	ENST00000372262.3	cadherin 22, type 2	5	1	0	1	0	0	0	0	0	0	hsa-let-7a-5p	-0.32	-0.32	0.7	2011
CLCN5	ENST00000376088.3	chloride channel, voltage-sensitive 5	154	3	1	1	1	3	0	0	3	2	hsa-let-7d-5p	-0.32	-0.87	> 0.99	2007, 2009, 2011
MESDC1	ENST00000267984.2	mesoderm development candidate 1	84	1	0	0	1	0	0	0	0	0	hsa-let-7d-5p	-0.32	-0.32	0.95	2005, 2007, 2009, 2011
STARD13	ENST00000336934.5	StAR-related lipid transfer (START) domain containing 13	314	2	0	0	2	0	0	0	0	1	hsa-let-7d-5p	-0.32	-0.6	> 0.99	2005, 2007, 2009, 2011
B3GNT7	ENST00000287590.5	UDP-GlcNAc:betaGal beta-1,3-N-acetylglucosaminyltransferase 7	5	2	2	0	0	0	0	0	0	0	hsa-let-7d-5p	-0.32	-0.32	0.96	2011
NEFM	ENST00000433454.2	neurofilament, medium polypeptide	5	1	0	0	1	0	0	0	0	0	hsa-let-7d-5p	-0.32	-0.32	0.89	2007, 2009, 2011
WNT9B	ENST00000290015.2	wingless-type MMTV integration site family, member 9B	28	1	1	0	0	0	0	0	0	1	hsa-let-7d-5p	-0.32	-0.4	0.96
COL4A2	ENST00000360467.5	collagen, type IV, alpha 2	879	1	0	0	1	0	0	0	0	0	hsa-miR-98-5p	-0.32	-0.32	0.96	2005, 2007, 2009, 2011
PLXNC1	ENST00000258526.4	plexin C1	47	1	1	0	0	0	0	0	0	2	hsa-let-7d-5p	-0.32	-0.32	0.93	2011
SLC1A4	ENST00000234256.3	solute carrier family 1 (glutamate/neutral amino acid transporter), member 4	380	1	1	0	0	0	0	0	0	1	hsa-let-7d-5p	-0.32	-0.35	0.96	2009, 2011
WARS2	ENST00000369426.5	tryptophanyl tRNA synthetase 2, mitochondrial	205	1	1	0	0	0	0	0	0	0	hsa-let-7d-5p	-0.32	-0.35	< 0.1	2009, 2011
THAP9	ENST00000302236.5	THAP domain containing 9	37	1	1	0	0	0	0	0	0	0	hsa-let-7d-5p	-0.31	-0.49	0.92	2011
C9orf41	ENST00000376834.3	chromosome 9 open reading frame 41	248	1	0	1	0	0	0	0	0	0	hsa-let-7f-5p	-0.31	-0.32	0.45
TSC22D2	ENST00000361875.3	TSC22 domain family, member 2	1062	1	0	0	1	0	0	0	0	0	hsa-let-7d-5p	-0.31	-0.31	0.96	2005, 2007, 2009, 2011
DUSP9	ENST00000370167.4	dual specificity phosphatase 9	3766	1	0	0	1	0	0	0	0	0	hsa-let-7d-5p	-0.31	-0.31	0.92	2005, 2007, 2009, 2011
CHRD	ENST00000204604.1	chordin	268	1	0	1	0	0	0	0	0	0	hsa-let-7b-5p	-0.31	-0.31	0.64	2005, 2007, 2011
GSG1L	ENST00000380898.2	GSG1-like	5	1	0	1	0	0	0	0	0	0	hsa-let-7a-5p	-0.31	-0.31	0.61	2011
NAT8L	ENST00000331662.3	N-acetyltransferase 8-like (GCN5-related, putative)	220	1	0	1	0	0	0	0	0	0	hsa-miR-98-5p	-0.31	-0.34	0.98	2011
ADIPOR2	ENST00000357103.4	adiponectin receptor 2	138	1	0	0	1	0	0	0	0	1	hsa-let-7d-5p	-0.31	-0.32	0.94	2005, 2007, 2009, 2011
CCND1	ENST00000227507.2	cyclin D1	4687	1	0	0	1	1	0	0	1	0	hsa-let-7d-5p	-0.31	-0.4	0.9	2005, 2007, 2009, 2011
PTPRD	ENST00000381196.4	protein tyrosine phosphatase, receptor type, D	101	2	1	0	1	0	0	0	0	1	hsa-miR-98-5p	-0.31	-0.42	0.99	2007, 2009, 2011
PKN2	ENST00000370521.3	protein kinase N2	747	1	0	0	1	1	0	0	1	0	hsa-let-7d-5p	-0.31	-0.32	0.85	2007, 2009
PPAPDC2	ENST00000381883.2	phosphatidic acid phosphatase type 2 domain containing 2	263	1	0	1	0	0	0	0	0	0	hsa-miR-98-5p	-0.31	-0.41	0.9	2007, 2009, 2011
SSH1	ENST00000360239.3	slingshot protein phosphatase 1	115	1	0	1	0	0	0	0	0	0	hsa-let-7a-5p	-0.31	-0.31	> 0.99	2005, 2007, 2009, 2011
CCNJL	ENST00000393977.3	cyclin J-like	66	1	0	0	1	0	0	0	0	0	hsa-let-7d-5p	-0.31	-0.31	0.89	2009, 2011
UBE2G2	ENST00000345496.2	ubiquitin-conjugating enzyme E2G 2	681	1	0	1	0	0	0	0	0	0	hsa-let-7a-5p	-0.31	-0.32	0.87	2009, 2011
STX17	ENST00000259400.6	syntaxin 17	510	1	1	0	0	1	0	0	1	0	hsa-let-7d-5p	-0.31	-0.47	0.94	2005, 2007, 2009, 2011
PLXND1	ENST00000393239.1	plexin D1	211	1	1	0	0	0	0	0	0	0	hsa-let-7d-5p	-0.31	-0.32	0.95	2007, 2009, 2011
KCNQ4	ENST00000347132.5	potassium voltage-gated channel, KQT-like subfamily, member 4	46	1	0	0	1	0	0	0	0	0	hsa-let-7d-5p	-0.31	-0.31	0.93	2011
KLK10	ENST00000309958.3	kallikrein-related peptidase 10	5	1	0	1	0	0	0	0	0	0	hsa-let-7f-5p	-0.31	-0.31	0.57
ACPP	ENST00000336375.5	acid phosphatase, prostate	22	1	0	1	0	0	0	0	0	0	hsa-let-7d-5p	-0.31	-0.31	0.42
SP8	ENST00000418710.2	Sp8 transcription factor	95	1	0	1	0	1	1	0	0	0	hsa-let-7b-5p	-0.31	-0.54	0.84	2007, 2009, 2011
GABRA6	ENST00000523217.1	gamma-aminobutyric acid (GABA) A receptor, alpha 6	5	1	0	0	1	0	0	0	0	0	hsa-let-7d-5p	-0.31	-0.31	0.76	2009, 2011
EMB	ENST00000303221.5	embigin	17	1	1	0	0	0	0	0	0	0	hsa-let-7d-5p	-0.31	-0.31	< 0.1
COL4A6	ENST00000334504.7	collagen, type IV, alpha 6	37	1	1	0	0	0	0	0	0	1	hsa-let-7d-5p	-0.31	-0.31	0.96	2009, 2011
AMER3	ENST00000423981.1	APC membrane recruitment protein 3	5	1	1	0	0	1	0	1	0	0	hsa-let-7d-5p	-0.31	-0.31	0.83	2009, 2011
HAS2	ENST00000303924.4	hyaluronan synthase 2	398	1	0	0	1	0	0	0	0	1	hsa-let-7d-5p	-0.31	-0.35	0.96	2005, 2007, 2009, 2011
SECISBP2L	ENST00000559471.1	SECIS binding protein 2-like	161	1	0	0	1	0	0	0	0	1	hsa-let-7d-5p	-0.31	-0.31	0.87	2011
BTBD9	ENST00000314100.6	BTB (POZ) domain containing 9	65	1	0	1	0	0	0	0	0	1	hsa-let-7a-5p	-0.31	-0.31	> 0.99	2009, 2011
AKAP6	ENST00000557272.1	A kinase (PRKA) anchor protein 6	5	1	0	1	0	1	0	1	0	0	hsa-let-7a-5p	-0.31	-0.33	0.86	2005, 2007, 2009, 2011
SOX13	ENST00000367204.1	SRY (sex determining region Y)-box 13	1061	1	0	1	0	0	0	0	0	0	hsa-let-7g-5p	-0.31	-0.31	0.64	2005, 2007, 2009, 2011
RNF7	ENST00000273480.3	ring finger protein 7	377	1	0	1	0	0	0	0	0	0	hsa-let-7a-5p	-0.31	-0.32	0.92	2005, 2007, 2009, 2011
COL4A3BP	ENST00000380494.5	collagen, type IV, alpha 3 (Goodpasture antigen) binding protein	134	1	0	0	1	1	0	0	1	0	hsa-let-7d-5p	-0.31	-0.35	0.83
LIMD1	ENST00000273317.4	LIM domains containing 1	1092	1	0	0	1	1	0	0	1	0	hsa-let-7b-5p	-0.31	-0.49	0.95	2005, 2007, 2009, 2011
DUSP4	ENST00000240100.2	dual specificity phosphatase 4	245	1	0	0	1	0	0	0	0	0	hsa-let-7d-5p	-0.31	-0.31	0.95	2007, 2009, 2011
GPR137	ENST00000539851.1	G protein-coupled receptor 137	202	1	0	1	0	0	0	0	0	0	hsa-let-7b-5p	-0.31	-0.31	0.51	2003, 2007, 2009, 2011
SLC30A6	ENST00000282587.5	solute carrier family 30 (zinc transporter), member 6	711	1	1	0	0	0	0	0	0	0	hsa-let-7d-5p	-0.31	-0.4	0.94	2011
CADM2	ENST00000383699.3	cell adhesion molecule 2	5	1	0	1	0	0	0	0	0	0	hsa-let-7f-5p	-0.3	-0.3	0.69
PITPNM3	ENST00000421306.3	PITPNM family member 3	5	1	0	1	0	0	0	0	0	0	hsa-let-7f-5p	-0.3	-0.3	0.99	2011
ZNF391	ENST00000244576.4	zinc finger protein 391	63	1	0	1	0	0	0	0	0	0	hsa-let-7a-5p	-0.3	-0.3	0.55
AC140061.12	ENST00000598429.1	Uncharacterized protein	11	1	0	0	1	0	0	0	0	0	hsa-let-7i-5p	-0.3	-0.3	0.95
C6orf211	ENST00000367294.3	chromosome 6 open reading frame 211	65	1	0	0	1	0	0	0	0	0	hsa-let-7a-5p	-0.3	-0.3	0.93	2005, 2007
NIPAL4	ENST00000311946.7	NIPA-like domain containing 4	17	1	0	0	1	0	0	0	0	0	hsa-let-7d-5p	-0.3	-0.3	0.92	2009, 2011
PMAIP1	ENST00000316660.6	phorbol-12-myristate-13-acetate-induced protein 1	12503	1	0	0	1	0	0	0	0	0	hsa-let-7d-5p	-0.3	-0.31	0.89	2009, 2011
MARCH9	ENST00000266643.5	membrane-associated ring finger (C3HC4) 9	328	1	0	0	1	0	0	0	0	0	hsa-let-7d-5p	-0.3	-0.3	0.89	2007, 2009, 2011
TMEM26	ENST00000399298.3	transmembrane protein 26	10	1	0	0	1	0	0	0	0	2	hsa-let-7d-5p	-0.3	-0.32	0.91	2009, 2011
ZPLD1	ENST00000306176.1	zona pellucida-like domain containing 1	5	1	0	0	1	0	0	0	0	0	hsa-let-7d-5p	-0.3	-0.3	0.95	2009, 2011
KCNK6	ENST00000263372.3	potassium channel, subfamily K, member 6	137	1	1	0	0	1	0	1	0	2	hsa-let-7d-5p	-0.3	-0.47	0.34
PLD3	ENST00000409587.1	phospholipase D family, member 3	2440	1	0	1	0	0	0	0	0	0	hsa-let-7a-5p	-0.3	-0.3	0.4	2005, 2007, 2009, 2011
YBX2	ENST00000007699.5	Y box binding protein 2	11	1	0	1	0	0	0	0	0	1	hsa-let-7b-5p	-0.3	-0.3	0.39	2009
GPR156	ENST00000464295.1	G protein-coupled receptor 156	12	1	0	1	0	0	0	0	0	0	hsa-let-7g-5p	-0.3	-0.3	> 0.99	2011
ZNF202	ENST00000336139.4	zinc finger protein 202	704	1	1	0	0	0	0	0	0	1	hsa-let-7d-5p	-0.3	-0.3	< 0.1	2011
TMPRSS2	ENST00000332149.5	transmembrane protease, serine 2	11	1	1	0	0	1	0	1	0	0	hsa-let-7b-5p	-0.3	-0.43	0.95	2007, 2009, 2011
NKIRAS2	ENST00000462043.2	NFKB inhibitor interacting Ras-like 2	9685	1	0	0	1	0	0	0	0	0	hsa-let-7d-5p	-0.3	-0.3	0.91	2005, 2007, 2009, 2011
HIF3A	ENST00000377670.4	hypoxia inducible factor 3, alpha subunit	5	2	1	0	1	0	0	0	0	0	hsa-miR-98-5p	-0.3	-0.3	> 0.99	2009, 2011
AMOT	ENST00000304758.1	angiomotin	515	1	0	1	0	1	0	1	0	1	hsa-let-7d-5p	-0.3	-0.3	0.56	2011
SURF4	ENST00000545297.1	surfeit 4	3667	1	0	0	1	0	0	0	0	0	hsa-let-7d-5p	-0.3	-0.34	0.91	2005, 2007, 2009, 2011
ZNF641	ENST00000301042.3	zinc finger protein 641	87	1	0	1	0	2	0	1	1	1	hsa-let-7b-5p	-0.3	-0.36	0.98	2011
ZNF10	ENST00000248211.6	zinc finger protein 10	96	1	1	0	0	0	0	0	0	0	hsa-let-7d-5p	-0.3	-0.38	0.38
STRBP	ENST00000447404.2	spermatid perinuclear RNA binding protein	575	1	0	0	1	1	0	0	1	1	hsa-let-7d-5p	-0.3	-0.4	0.9	2005, 2007, 2009, 2011
CFL2	ENST00000341223.3	cofilin 2 (muscle)	902	1	0	0	1	0	0	0	0	0	hsa-miR-98-5p	-0.3	-0.3	0.96
ATXN7L3B	ENST00000519948.2	ataxin 7-like 3B	55	1	0	0	1	0	0	0	0	0	hsa-let-7d-5p	-0.3	-0.3	0.93	2011
NOVA1	ENST00000465357.2	neuro-oncological ventral antigen 1	5	1	0	1	0	0	0	0	0	1	hsa-let-7f-5p	-0.3	-0.3	0.91	2005, 2007, 2009, 2011
SLK	ENST00000335753.4	STE20-like kinase	260	1	0	1	0	1	0	0	1	1	hsa-let-7d-5p	-0.3	-0.41	0.76
RICTOR	ENST00000357387.3	RPTOR independent companion of MTOR, complex 2	441	1	1	0	0	0	0	0	0	0	hsa-let-7d-5p	-0.3	-0.31	0.93	2007, 2009, 2011
C11orf84	ENST00000294244.4	chromosome 11 open reading frame 84	232	1	0	1	0	0	0	0	0	2	hsa-let-7g-5p	-0.3	-0.3	> 0.99	2005, 2007, 2009, 2011
CACFD1	ENST00000291722.7	calcium channel flower domain containing 1	1315	1	0	1	0	0	0	0	0	0	hsa-let-7a-5p	-0.3	-0.3	0.92	2005, 2007, 2009, 2011
MOB4	ENST00000233892.4	MOB family member 4, phocein	123	1	0	0	1	0	0	0	0	0	hsa-let-7a-5p	-0.3	-0.33	0.95	2005, 2007, 2009, 2011
RNF44	ENST00000274811.4	ring finger protein 44	1623	1	0	0	1	0	0	0	0	0	hsa-let-7i-5p	-0.29	-0.29	0.95	2005, 2007, 2009, 2011
GALNT15	ENST00000339732.5	UDP-N-acetyl-alpha-D-galactosamine:polypeptide N-acetylgalactosaminyltransferase 15	114	1	0	1	0	0	0	0	0	0	hsa-let-7a-5p	-0.29	-0.34	0.94	2005, 2007, 2009, 2011
SMCR8	ENST00000406438.3	Smith-Magenis syndrome chromosome region, candidate 8	219	1	0	1	0	1	0	0	1	0	hsa-let-7d-5p	-0.29	-0.3	> 0.99	2009, 2011
LOXL4	ENST00000260702.3	lysyl oxidase-like 4	299	1	0	0	1	0	0	0	0	0	hsa-let-7a-5p	-0.29	-0.29	0.9	2005, 2007, 2009, 2011
PCDH19	ENST00000420881.2	protocadherin 19	7	1	1	0	0	0	0	0	0	1	hsa-let-7d-5p	-0.29	-0.29	0.85	2007, 2009, 2011
RAB40C	ENST00000248139.3	RAB40C, member RAS oncogene family	421	1	0	1	0	0	0	0	0	0	hsa-let-7a-5p	-0.29	-0.29	0.92	2005, 2007, 2009, 2011
CTNS	ENST00000046640.3	cystinosin, lysosomal cystine transporter	308	1	0	1	0	0	0	0	0	0	hsa-let-7d-5p	-0.29	-0.29	0.83	2005, 2007, 2009, 2011
MEIS2	ENST00000397624.3	Meis homeobox 2	63	1	0	0	1	0	0	0	0	0	hsa-let-7d-5p	-0.29	-0.29	0.88	2005, 2007, 2009, 2011
DKK3	ENST00000396505.2	dickkopf WNT signaling pathway inhibitor 3	5725	1	0	1	0	0	0	0	0	0	hsa-let-7d-5p	-0.29	-0.29	0.95	2007, 2009, 2011
VASH2	ENST00000366968.4	vasohibin 2	70	1	0	0	1	0	0	0	0	1	hsa-let-7d-5p	-0.29	-0.31	0.95	2007, 2009, 2011
LBH	ENST00000406087.1	limb bud and heart development	1956	1	0	0	1	0	0	0	0	0	hsa-let-7d-5p	-0.29	-0.3	0.94	2005, 2007, 2009, 2011
DTX4	ENST00000227451.3	deltex homolog 4 (Drosophila)	5	2	1	0	1	0	0	0	0	1	hsa-let-7d-5p	-0.29	-0.29	0.93	2009, 2011
GALNT2	ENST00000366672.4	UDP-N-acetyl-alpha-D-galactosamine:polypeptide N-acetylgalactosaminyltransferase 2 (GalNAc-T2)	2834	1	0	0	1	0	0	0	0	0	hsa-let-7g-5p	-0.29	-0.29	0.87	2005, 2007, 2009, 2011
POU6F2	ENST00000518318.2	POU class 6 homeobox 2	5	1	0	0	1	0	0	0	0	0	hsa-let-7d-5p	-0.29	-0.29	0.86
TNFRSF1B	ENST00000376259.3	tumor necrosis factor receptor superfamily, member 1B	243	1	1	0	0	0	0	0	0	0	hsa-let-7d-5p	-0.29	-0.29	0.96	2005, 2007, 2009, 2011
ALKBH1	ENST00000216489.3	alkB, alkylation repair homolog 1 (E. coli)	223	1	0	0	1	0	0	0	0	0	hsa-let-7d-5p	-0.29	-0.29	0.95	2009, 2011
GTF2I	ENST00000416070.1	general transcription factor IIi	5	1	0	0	1	0	0	0	0	0	hsa-let-7d-5p	-0.29	-0.29	0.75	2011
ACVR1B	ENST00000257963.4	activin A receptor, type IB	3319	1	0	1	0	0	0	0	0	3	hsa-let-7c-5p	-0.29	-0.29	> 0.99	2005, 2007, 2009, 2011
SH2B3	ENST00000341259.2	SH2B adaptor protein 3	89	1	0	0	1	0	0	0	0	0	hsa-let-7d-5p	-0.29	-0.29	0.95	2007, 2009, 2011
BLOC1S5	ENST00000397457.2	biogenesis of lysosomal organelles complex-1, subunit 5, muted	187	1	0	0	1	0	0	0	0	0	hsa-let-7d-5p	-0.29	-0.29	0.81	2009, 2011
COL14A1	ENST00000297848.3	collagen, type XIV, alpha 1	117	1	0	1	0	0	0	0	0	0	hsa-miR-98-5p	-0.29	-0.29	0.49	2007, 2011
TMEM194A	ENST00000379391.3	transmembrane protein 194A	43	1	1	0	0	0	0	0	0	0	hsa-let-7d-5p	-0.29	-0.33	0.92	2009, 2011
GK5	ENST00000392993.2	glycerol kinase 5 (putative)	73	1	0	0	1	0	0	0	0	0	hsa-let-7d-5p	-0.29	-0.29	0.94	2011
PARM1	ENST00000513238.1	prostate androgen-regulated mucin-like protein 1	161	1	1	0	0	0	0	0	0	0	hsa-let-7d-5p	-0.29	-0.46	0.93	2009, 2011
HS2ST1	ENST00000370550.5	heparan sulfate 2-O-sulfotransferase 1	787	1	1	0	0	0	0	0	0	0	hsa-let-7d-5p	-0.29	-0.29	0.82	2009, 2011
THBS1	ENST00000260356.5	thrombospondin 1	46844	1	0	0	1	0	0	0	0	1	hsa-let-7c-5p	-0.29	-0.3	0.96	2009, 2011
COL9A3	ENST00000343916.3	collagen, type IX, alpha 3	37	1	0	0	1	0	0	0	0	0	hsa-let-7d-5p	-0.29	-0.29	0.77	2009, 2011
CPD	ENST00000225719.4	carboxypeptidase D	1766	1	0	1	0	0	0	0	0	0	hsa-let-7i-5p	-0.29	-0.29	0.95	2005, 2007, 2009, 2011
ERCC4	ENST00000311895.7	excision repair cross-complementing rodent repair deficiency, complementation group 4	261	1	1	0	0	0	0	0	0	0	hsa-let-7d-5p	-0.28	-0.28	0.94	2011
MLLT10	ENST00000377072.3	myeloid/lymphoid or mixed-lineage leukemia (trithorax homolog, Drosophila); translocated to, 10	495	1	0	0	1	0	0	0	0	0	hsa-let-7d-5p	-0.28	-0.28	0.86	2005, 2007, 2009, 2011
SUCLG2	ENST00000307227.5	succinate-CoA ligase, GDP-forming, beta subunit	88	1	0	0	1	0	0	0	0	0	hsa-let-7a-5p	-0.28	-0.28	0.79	2009, 2011
STEAP3	ENST00000409811.1	STEAP family member 3, metalloreductase	160	1	1	0	0	0	0	0	0	0	hsa-let-7d-5p	-0.28	-0.31	0.95	2009, 2011
ZBTB5	ENST00000307750.4	zinc finger and BTB domain containing 5	281	1	0	1	0	0	0	0	0	1	hsa-let-7f-5p	-0.28	-0.33	0.83	2005, 2007, 2009, 2011
POTEE	ENST00000358087.5	POTE ankyrin domain family, member E	5	1	1	0	0	0	0	0	0	0	hsa-let-7d-5p	-0.28	-0.28	ORF
AGO3	ENST00000373191.4	argonaute RISC catalytic component 3	198	3	1	0	2	0	0	0	0	1	hsa-let-7d-5p	-0.28	-0.38	> 0.99	2005, 2007, 2009, 2011
COL1A1	ENST00000225964.5	collagen, type I, alpha 1	73360	1	0	1	0	0	0	0	0	0	hsa-let-7g-5p	-0.28	-0.28	0.89	2011
GHR	ENST00000230882.4	growth hormone receptor	102	1	0	0	1	0	0	0	0	1	hsa-miR-98-5p	-0.28	-0.28	0.96	2005, 2007, 2009, 2011
POGZ	ENST00000392723.1	pogo transposable element with ZNF domain	170	1	0	0	1	0	0	0	0	0	hsa-let-7d-5p	-0.28	-0.28	0.92	2005, 2007, 2009, 2011
HABP4	ENST00000375251.3	hyaluronan binding protein 4	467	1	0	1	0	0	0	0	0	0	hsa-let-7g-5p	-0.28	-0.35	0.96	2009, 2011
SENP5	ENST00000323460.5	SUMO1/sentrin specific peptidase 5	125	1	0	0	1	0	0	0	0	0	hsa-let-7d-5p	-0.28	-0.28	0.96	2005, 2007, 2009, 2011
APPBP2	ENST00000083182.3	amyloid beta precursor protein (cytoplasmic tail) binding protein 2	907	1	0	0	1	0	0	0	0	1	hsa-let-7d-5p	-0.28	-0.28	0.94	2005, 2007, 2011
PLEKHH1	ENST00000329153.5	pleckstrin homology domain containing, family H (with MyTH4 domain) member 1	125	1	0	1	0	0	0	0	0	0	hsa-let-7a-5p	-0.28	-0.28	0.93	2007, 2009, 2011
DCX	ENST00000356915.2	doublecortin	5	1	0	1	0	1	0	1	0	0	hsa-let-7d-5p	-0.28	-0.28	0.67	2005, 2007, 2011
CLASP2	ENST00000539981.1	cytoplasmic linker associated protein 2	554	1	0	1	0	0	0	0	0	0	hsa-let-7g-5p	-0.28	-0.35	0.84	2005, 2007, 2009, 2011
TRPM6	ENST00000360774.1	transient receptor potential cation channel, subfamily M, member 6	21	1	0	0	1	1	0	1	0	0	hsa-let-7d-5p	-0.28	-0.28	0.89	2005, 2007, 2009, 2011
MEIS1	ENST00000488550.1	Meis homeobox 1	533	1	0	0	1	0	0	0	0	0	hsa-let-7d-5p	-0.28	-0.28	0.83
DPH1	ENST00000263083.6	diphthamide biosynthesis 1	2807	1	1	0	0	0	0	0	0	0	hsa-let-7d-5p	-0.28	-0.28	ORF
INPP5A	ENST00000368594.3	inositol polyphosphate-5-phosphatase, 40kDa	243	1	0	0	1	0	0	0	0	0	hsa-let-7d-5p	-0.28	-0.28	0.83	2005, 2007, 2009, 2011
TMEM255A	ENST00000309720.5	transmembrane protein 255A	113	1	0	1	0	0	0	0	0	1	hsa-let-7f-5p	-0.28	-0.28	0.38
TMOD2	ENST00000249700.4	tropomodulin 2 (neuronal)	117	1	1	0	0	0	0	0	0	1	hsa-miR-98-5p	-0.28	-0.33	0.96	2011
MIOS	ENST00000340080.4	missing oocyte, meiosis regulator, homolog (Drosophila)	77	1	0	0	1	0	0	0	0	0	hsa-let-7d-5p	-0.28	-0.28	0.93
SNN	ENST00000329565.5	stannin	663	1	0	1	0	0	0	0	0	0	hsa-let-7a-5p	-0.28	-0.3	0.74	2005, 2007, 2009, 2011
ZBTB39	ENST00000300101.2	zinc finger and BTB domain containing 39	7	1	1	0	0	0	0	0	0	1	hsa-let-7d-5p	-0.28	-0.28	0.95	2007, 2009, 2011
BTG2	ENST00000290551.4	BTG family, member 2	758	1	0	0	1	0	0	0	0	0	hsa-let-7d-5p	-0.28	-0.28	0.94	2005, 2007, 2009, 2011
COL15A1	ENST00000375001.3	collagen, type XV, alpha 1	371	1	0	0	1	0	0	0	0	0	hsa-let-7d-5p	-0.28	-0.3	0.86	2005, 2007, 2009, 2011
P2RX1	ENST00000225538.3	purinergic receptor P2X, ligand-gated ion channel, 1	7	1	0	1	0	0	0	0	0	0	hsa-let-7a-5p	-0.28	-0.28	0.84	2009, 2011
AC023632.1	ENST00000391679.1	HCG2009141; PRO2397; Uncharacterized protein	5	1	0	0	1	0	0	0	0	0	hsa-let-7d-5p	-0.28	-0.28	0.68
KCNJ3	ENST00000295101.2	potassium inwardly-rectifying channel, subfamily J, member 3	21	1	0	1	0	0	0	0	0	0	hsa-miR-98-5p	-0.28	-0.28	0.83
HSPE1-MOB4	ENST00000604458.1	HSPE1-MOB4 readthrough	123	1	0	0	1	0	0	0	0	0	hsa-let-7a-5p	-0.27	-0.32	0.95	2011
RORC	ENST00000356728.6	RAR-related orphan receptor C	42	1	0	0	1	0	0	0	0	0	hsa-let-7d-5p	-0.27	-0.27	0.93	2005, 2007, 2009, 2011
IGDCC4	ENST00000352385.2	immunoglobulin superfamily, DCC subclass, member 4	12	1	1	0	0	0	0	0	0	0	hsa-let-7d-5p	-0.27	-0.27	0.94	2005, 2007, 2009, 2011
TRIB1	ENST00000311922.3	tribbles pseudokinase 1	313	1	0	0	1	0	0	0	0	0	hsa-let-7d-5p	-0.27	-0.29	0.94	2005, 2007, 2009, 2011
SLC6A15	ENST00000309283.7	solute carrier family 6 (neutral amino acid transporter), member 15	508	1	0	0	1	0	0	0	0	0	hsa-let-7d-5p	-0.27	-0.27	0.91	2011
PRR18	ENST00000322583.3	proline rich 18	15	1	0	0	1	0	0	0	0	0	hsa-let-7d-5p	-0.27	-0.27	0.79	2011
RGAG1	ENST00000465301.2	retrotransposon gag domain containing 1	5	1	0	0	1	0	0	0	0	1	hsa-let-7d-5p	-0.27	-0.27	0.72	2005, 2007, 2011
RASL10B	ENST00000268864.3	RAS-like, family 10, member B	1495	1	0	1	0	0	0	0	0	0	hsa-let-7d-5p	-0.27	-0.28	0.98	2011
CRY2	ENST00000443527.2	cryptochrome 2 (photolyase-like)	63	1	0	1	0	0	0	0	0	0	hsa-let-7a-5p	-0.27	-0.27	0.9	2005, 2007, 2009, 2011
GPATCH3	ENST00000361720.5	G patch domain containing 3	11	1	0	0	1	0	0	0	0	0	hsa-let-7d-5p	-0.27	-0.27	0.85	2007, 2009
ARHGEF7	ENST00000426073.2	Rho guanine nucleotide exchange factor (GEF) 7	361	1	0	0	1	0	0	0	0	0	hsa-let-7d-5p	-0.27	-0.27	0.7	2011
ETNK2	ENST00000367201.3	ethanolamine kinase 2	7	1	0	1	0	0	0	0	0	0	hsa-let-7d-5p	-0.27	-0.27	0.8	2005, 2007, 2009, 2011
EDEM3	ENST00000318130.8	ER degradation enhancer, mannosidase alpha-like 3	535	1	1	0	0	0	0	0	0	1	hsa-let-7d-5p	-0.27	-0.27	0.96	2007, 2009, 2011
SULF2	ENST00000359930.4	sulfatase 2	103	1	0	0	1	0	0	0	0	0	hsa-let-7d-5p	-0.27	-0.27	0.89	2011
KCNC1	ENST00000379472.3	potassium voltage-gated channel, Shaw-related subfamily, member 1	42	1	0	1	0	0	0	0	0	0	hsa-let-7a-5p	-0.27	-0.27	0.83	2009, 2011
LRRC20	ENST00000355790.4	leucine rich repeat containing 20	159	1	0	1	0	0	0	0	0	2	hsa-let-7a-5p	-0.27	-0.27	0.76	2009, 2011
CPSF4	ENST00000451876.1	cleavage and polyadenylation specific factor 4, 30kDa	3969	1	0	1	0	0	0	0	0	0	hsa-let-7a-5p	-0.27	-0.27	0.57	2005, 2007, 2009, 2011
ZNF516	ENST00000443185.2	zinc finger protein 516	311	1	0	1	0	0	0	0	0	1	hsa-let-7a-5p	-0.27	-0.3	> 0.99	2009, 2011
PPP1R16B	ENST00000299824.1	protein phosphatase 1, regulatory subunit 16B	16	1	0	1	0	0	0	0	0	0	hsa-let-7g-5p	-0.27	-0.27	0.91	2005, 2007, 2009, 2011
FSD2	ENST00000334574.8	fibronectin type III and SPRY domain containing 2	5	1	0	0	1	0	0	0	0	1	hsa-let-7d-5p	-0.27	-0.27	0.88
LIMK2	ENST00000331728.4	LIM domain kinase 2	233	1	0	1	0	1	0	1	0	1	hsa-miR-98-5p	-0.27	-0.48	0.52	2011
KIF2A	ENST00000381103.2	kinesin heavy chain member 2A	905	1	0	0	1	0	0	0	0	0	hsa-let-7d-5p	-0.27	-0.27	0.89	2007
CHSY3	ENST00000305031.4	chondroitin sulfate synthase 3	221	1	0	0	1	0	0	0	0	0	hsa-let-7d-5p	-0.27	-0.27	0.96	2007, 2011
PANX2	ENST00000159647.5	pannexin 2	169	1	0	0	1	0	0	0	0	0	hsa-let-7d-5p	-0.27	-0.27	0.93	2005, 2007, 2009, 2011
SLC9A9	ENST00000316549.6	solute carrier family 9, subfamily A (NHE9, cation proton antiporter 9), member 9	5	1	0	0	1	0	0	0	0	0	hsa-let-7d-5p	-0.27	-0.27	0.91	2005, 2007, 2009, 2011
RUNX1T1	ENST00000523629.1	runt-related transcription factor 1; translocated to, 1 (cyclin D-related)	9	1	0	1	0	0	0	0	0	0	hsa-miR-98-5p	-0.27	-0.27	0.9	2011
USP47	ENST00000339865.5	ubiquitin specific peptidase 47	665	1	0	0	1	0	0	0	0	0	hsa-let-7d-5p	-0.27	-0.32	0.96	2007, 2009, 2011
ANGPTL2	ENST00000373425.3	angiopoietin-like 2	39	1	0	0	1	0	0	0	0	0	hsa-let-7d-5p	-0.27	-0.27	0.94	2005, 2007, 2009, 2011
STAB2	ENST00000388887.2	stabilin 2	5	1	0	0	1	0	0	0	0	0	hsa-let-7d-5p	-0.27	-0.27	0.84	2005, 2007, 2009, 2011
HECTD2	ENST00000371667.1	HECT domain containing E3 ubiquitin protein ligase 2	1514	1	0	0	1	0	0	0	0	0	hsa-let-7d-5p	-0.27	-0.28	0.76	2005, 2007
ARL5A	ENST00000295087.8	ADP-ribosylation factor-like 5A	112	1	0	0	1	0	0	0	0	1	hsa-let-7d-5p	-0.27	-0.32	0.95	2007, 2009, 2011
LSM11	ENST00000286307.5	LSM11, U7 small nuclear RNA associated	1458	1	1	0	0	0	0	0	0	0	hsa-let-7b-5p	-0.27	-0.28	0.96	2005, 2007, 2009, 2011
GPR132	ENST00000329797.3	G protein-coupled receptor 132	5	1	1	0	0	0	0	0	0	0	hsa-let-7d-5p	-0.27	-0.27	< 0.1	2011
EPHA4	ENST00000281821.2	EPH receptor A4	64	1	0	0	1	0	0	0	0	0	hsa-let-7d-5p	-0.26	-0.28	0.89	2005, 2007, 2009, 2011
XKR7	ENST00000562532.2	XK, Kell blood group complex subunit-related family, member 7	5	1	1	0	0	0	0	0	0	1	hsa-let-7b-5p	-0.26	-0.26	0.96
ADAM15	ENST00000360674.4	ADAM metallopeptidase domain 15	645	1	0	1	0	0	0	0	0	0	hsa-let-7i-5p	-0.26	-0.26	ORF
NEK9	ENST00000238616.5	NIMA-related kinase 9	733	1	0	0	1	1	0	1	0	0	hsa-let-7i-5p	-0.26	-0.31	0.91
ATP2B4	ENST00000367218.3	ATPase, Ca++ transporting, plasma membrane 4	7311	1	0	0	1	1	0	0	1	0	hsa-let-7d-5p	-0.26	-0.26	0.94	2005, 2007, 2009, 2011
SLC6A1	ENST00000287766.4	solute carrier family 6 (neurotransmitter transporter), member 1	5	1	0	1	0	0	0	0	0	0	hsa-let-7a-5p	-0.26	-0.26	> 0.99	2005, 2007, 2009, 2011
CCDC144A	ENST00000443444.2	coiled-coil domain containing 144A	5	1	0	1	0	0	0	0	0	0	hsa-let-7a-5p	-0.26	-0.26	0.96
CPED1	ENST00000310396.5	cadherin-like and PC-esterase domain containing 1	77	1	0	0	1	0	0	0	0	0	hsa-let-7d-5p	-0.26	-0.26	0.86	2005, 2007, 2009, 2011
LRRC8B	ENST00000330947.2	leucine rich repeat containing 8 family, member B	326	1	0	1	0	0	0	0	0	0	hsa-let-7f-5p	-0.26	-0.27	0.73	2011
DAGLA	ENST00000257215.5	diacylglycerol lipase, alpha	1262	1	1	0	0	0	0	0	0	0	hsa-let-7d-5p	-0.26	-0.26	0.96	2007, 2009, 2011
TEAD3	ENST00000402886.3	TEA domain family member 3	137	1	0	1	0	0	0	0	0	0	hsa-let-7a-5p	-0.26	-0.26	0.94	2007, 2009, 2011
CHST3	ENST00000373115.4	carbohydrate (chondroitin 6) sulfotransferase 3	217	2	0	1	1	0	0	0	0	1	hsa-let-7d-5p	-0.26	-0.27	0.95	2009, 2011
TAB2	ENST00000367456.1	TGF-beta activated kinase 1/MAP3K7 binding protein 2	1129	1	0	0	1	0	0	0	0	0	hsa-let-7d-5p	-0.26	-0.26	0.88	2011
ARHGAP20	ENST00000260283.4	Rho GTPase activating protein 20	85	1	0	1	0	0	0	0	0	0	hsa-let-7a-5p	-0.26	-0.26	0.86	2005, 2007, 2009, 2011
PPP3CA	ENST00000512215.1	protein phosphatase 3, catalytic subunit, alpha isozyme	259	1	0	0	1	0	0	0	0	0	hsa-let-7g-5p	-0.26	-0.26	0.82	2005, 2007
DYRK1A	ENST00000339659.4	dual-specificity tyrosine-(Y)-phosphorylation regulated kinase 1A	448	1	0	1	0	0	0	0	0	0	hsa-let-7d-5p	-0.26	-0.26	0.77	2005, 2007, 2009, 2011
ST8SIA1	ENST00000396037.4	ST8 alpha-N-acetyl-neuraminide alpha-2,8-sialyltransferase 1	5	1	0	1	0	0	0	0	0	1	hsa-let-7f-5p	-0.26	-0.26	0.87	2009, 2011
SLC16A14	ENST00000295190.4	solute carrier family 16, member 14	34	1	0	1	0	0	0	0	0	1	hsa-miR-98-5p	-0.26	-0.26	0.84	2007, 2009, 2011
HBEGF	ENST00000230990.6	heparin-binding EGF-like growth factor	28	1	0	1	0	0	0	0	0	0	hsa-miR-98-5p	-0.26	-0.26	0.65	2011
ITSN1	ENST00000379960.5	intersectin 1 (SH3 domain protein)	194	1	0	0	1	0	0	0	0	0	hsa-let-7d-5p	-0.26	-0.27	0.82	2005, 2007
XKRX	ENST00000468904.1	XK, Kell blood group complex subunit-related, X-linked	11	1	0	1	0	0	0	0	0	1	hsa-let-7c-5p	-0.26	-0.27	< 0.1
PLA2G15	ENST00000566188.1	phospholipase A2, group XV	2670	1	0	1	0	0	0	0	0	0	hsa-let-7b-5p	-0.26	-0.26	0.67	2005, 2007, 2009, 2011
KCTD16	ENST00000507359.3	potassium channel tetramerization domain containing 16	36	1	0	1	0	0	0	0	0	1	hsa-let-7f-5p	-0.26	-0.28	0.76	2009, 2011
KLHL13	ENST00000371882.1	kelch-like family member 13	13	1	0	1	0	0	0	0	0	0	hsa-let-7d-5p	-0.26	-0.26	0.71	2005, 2007
BCL2L1	ENST00000376062.2	BCL2-like 1	7726	1	1	0	0	0	0	0	0	0	hsa-let-7d-5p	-0.26	-0.26	0.8	2005, 2007, 2009, 2011
DLGAP4	ENST00000373913.3	discs, large (Drosophila) homolog-associated protein 4	1188	1	1	0	0	0	0	0	0	0	hsa-let-7d-5p	-0.26	-0.32	0.94	2009, 2011
MAP3K2	ENST00000409947.1	mitogen-activated protein kinase kinase kinase 2	187	1	0	1	0	0	0	0	0	1	hsa-let-7f-5p	-0.26	-0.26	0.42	2011
CRTAP	ENST00000320954.6	cartilage associated protein	3154	1	0	0	1	0	0	0	0	0	hsa-let-7d-5p	-0.26	-0.26	0.95	2011
NAA20	ENST00000310450.4	N(alpha)-acetyltransferase 20, NatB catalytic subunit	1586	1	0	0	1	0	0	0	0	0	hsa-let-7d-5p	-0.26	-0.26	ORF
TXLNA	ENST00000373610.3	taxilin alpha	564	1	0	1	0	0	0	0	0	0	hsa-let-7b-5p	-0.25	-0.27	0.91	2009, 2011
STXBP5	ENST00000367481.3	syntaxin binding protein 5 (tomosyn)	555	1	0	0	1	0	0	0	0	0	hsa-let-7d-5p	-0.25	-0.25	0.83	2009, 2011
TEX261	ENST00000272438.4	testis expressed 261	359	1	0	0	1	1	0	1	0	0	hsa-let-7d-5p	-0.25	-0.35	0.76	2009, 2011
CSRNP3	ENST00000314499.7	cysteine-serine-rich nuclear protein 3	24	1	0	0	1	0	0	0	0	1	hsa-let-7c-5p	-0.25	-0.25	0.86	2011
FKRP	ENST00000318584.5	fukutin related protein	989	1	0	0	1	0	0	0	0	1	hsa-let-7d-5p	-0.25	-0.27	0.74
ITGB8	ENST00000222573.4	integrin, beta 8	17	1	0	1	0	0	0	0	0	0	hsa-let-7i-5p	-0.25	-0.33	0.91	2007, 2009, 2011
ACVR2B	ENST00000352511.4	activin A receptor, type IIB	21	2	0	0	2	0	0	0	0	0	hsa-let-7d-5p	-0.25	-0.62	> 0.99	2007, 2009, 2011
CECR2	ENST00000400573.5	cat eye syndrome chromosome region, candidate 2	46	1	0	0	1	1	0	0	1	0	hsa-let-7d-5p	-0.25	-0.59	0.98
CACNB4	ENST00000539935.1	calcium channel, voltage-dependent, beta 4 subunit	57	1	0	1	0	0	0	0	0	0	hsa-let-7a-5p	-0.25	-0.27	0.48
KLF9	ENST00000377126.2	Kruppel-like factor 9	20	1	0	1	0	0	0	0	0	0	hsa-let-7a-5p	-0.25	-0.39	0.86	2005, 2007, 2009, 2011
DLC1	ENST00000276297.4	deleted in liver cancer 1	970	2	0	0	2	0	0	0	0	0	hsa-let-7d-5p	-0.25	-0.36	> 0.99	2005, 2007, 2009, 2011
PRKAB2	ENST00000254101.3	protein kinase, AMP-activated, beta 2 non-catalytic subunit	363	1	0	1	0	0	0	0	0	1	hsa-let-7a-5p	-0.25	-0.25	0.68	2009, 2011
CCSAP	ENST00000366687.1	centriole, cilia and spindle-associated protein	1210	1	0	1	0	0	0	0	0	0	hsa-miR-98-5p	-0.25	-0.25	> 0.99	2009
WNK3	ENST00000375169.3	WNK lysine deficient protein kinase 3	55	1	0	1	0	0	0	0	0	1	hsa-miR-98-5p	-0.25	-0.25	0.92	2011
PTPRU	ENST00000428026.2	protein tyrosine phosphatase, receptor type, U	261	1	0	1	0	0	0	0	0	0	hsa-let-7a-5p	-0.25	-0.25	0.92	2009, 2011
AGPAT6	ENST00000396987.3	1-acylglycerol-3-phosphate O-acyltransferase 6	474	1	1	0	0	1	0	1	0	0	hsa-let-7d-5p	-0.25	-0.49	0.96	2011
SLC30A1	ENST00000367001.4	solute carrier family 30 (zinc transporter), member 1	831	1	1	0	0	0	0	0	0	0	hsa-let-7d-5p	-0.25	-0.36	0.95
KCTD10	ENST00000228495.6	potassium channel tetramerization domain containing 10	147	1	0	1	0	0	0	0	0	0	hsa-let-7a-5p	-0.25	-0.25	0.96	2009, 2011
ADAMTS14	ENST00000373208.1	ADAM metallopeptidase with thrombospondin type 1 motif, 14	5	1	0	0	1	1	0	1	0	0	hsa-let-7d-5p	-0.25	-0.25	0.92	2007, 2009, 2011
CALN1	ENST00000329008.5	calneuron 1	5	1	0	0	1	0	0	0	0	0	hsa-let-7c-5p	-0.25	-0.25	0.83	2009, 2011
PRKAA2	ENST00000371244.4	protein kinase, AMP-activated, alpha 2 catalytic subunit	561	1	1	0	0	0	0	0	0	1	hsa-let-7d-5p	-0.25	-0.31	0.96	2009, 2011
ADAMTS5	ENST00000284987.5	ADAM metallopeptidase with thrombospondin type 1 motif, 5	68	1	0	1	0	1	0	1	0	1	hsa-let-7a-5p	-0.25	-0.35	> 0.99	2005, 2007, 2009, 2011
USP6	ENST00000332776.4	ubiquitin specific peptidase 6 (Tre-2 oncogene)	5	1	0	1	0	0	0	0	0	0	hsa-let-7a-5p	-0.25	-0.25	0.74	2005, 2007, 2009, 2011
SALL3	ENST00000575389.2	sal-like 3 (Drosophila)	64	1	1	0	0	0	0	0	0	0	hsa-let-7d-5p	-0.25	-0.39	0.93
RAG1	ENST00000299440.5	recombination activating gene 1	5	1	0	0	1	0	0	0	0	0	hsa-let-7a-5p	-0.25	-0.25	0.81	2011
ZNF473	ENST00000595661.1	zinc finger protein 473	187	1	1	0	0	0	0	0	0	0	hsa-let-7d-5p	-0.25	-0.36	0.95	2009, 2011
IRGQ	ENST00000422989.1	immunity-related GTPase family, Q	62	1	1	0	0	1	0	0	1	0	hsa-let-7d-5p	-0.25	-0.36	0.86	2011
HIC1	ENST00000399849.3	hypermethylated in cancer 1	76	1	0	1	0	0	0	0	0	0	hsa-let-7i-5p	-0.24	-0.24	0.64	2009, 2011
TRIM67	ENST00000444294.3	tripartite motif containing 67	41	2	1	1	0	0	0	0	0	0	hsa-let-7f-5p	-0.24	-0.46	> 0.99	2007, 2009, 2011
SLC4A4	ENST00000340595.3	solute carrier family 4 (sodium bicarbonate cotransporter), member 4	400	1	0	1	0	0	0	0	0	0	hsa-let-7d-5p	-0.24	-0.25	> 0.99	2005, 2007, 2009, 2011
CRK	ENST00000398970.5	v-crk avian sarcoma virus CT10 oncogene homolog	1841	1	0	0	1	0	0	0	0	0	hsa-let-7d-5p	-0.24	-0.24	0.74
KIAA1161	ENST00000297625.7	KIAA1161	18	1	0	1	0	0	0	0	0	1	hsa-let-7f-5p	-0.24	-0.24	0.96
KIAA2022	ENST00000055682.6	KIAA2022	5	1	0	0	1	0	0	0	0	0	hsa-let-7d-5p	-0.24	-0.24	0.94	2009, 2011
FZD4	ENST00000531380.1	frizzled family receptor 4	5	1	1	0	0	0	0	0	0	0	hsa-let-7d-5p	-0.24	-0.24	0.93	2007, 2009, 2011
GOLGA4	ENST00000361924.2	golgin A4	7	1	0	0	1	0	0	0	0	0	hsa-let-7d-5p	-0.24	-0.24	0.73	2009
YY1	ENST00000262238.4	YY1 transcription factor	1803	1	1	0	0	0	0	0	0	1	hsa-let-7d-5p	-0.24	-0.37	0.96
ABCC10	ENST00000372530.4	ATP-binding cassette, sub-family C (CFTR/MRP), member 10	10	1	0	1	0	0	0	0	0	0	hsa-let-7d-5p	-0.24	-0.24	0.49	2005, 2007, 2011
UNC5A	ENST00000261961.3	unc-5 homolog A (C. elegans)	7	1	0	1	0	0	0	0	0	0	hsa-let-7d-5p	-0.24	-0.24	0.37	2007, 2009, 2011
RNF38	ENST00000259605.6	ring finger protein 38	348	1	0	0	1	0	0	0	0	0	hsa-let-7g-5p	-0.24	-0.26	0.89	2005, 2007, 2009, 2011
ZNF362	ENST00000539719.1	zinc finger protein 362	27	1	0	1	0	1	0	1	0	0	hsa-let-7b-5p	-0.24	-0.26	0.56	2007, 2009, 2011
ZC3H10	ENST00000257940.2	zinc finger CCCH-type containing 10	49	1	0	1	0	0	0	0	0	0	hsa-let-7d-5p	-0.24	-0.27	0.74
ZBTB10	ENST00000430430.1	zinc finger and BTB domain containing 10	113	2	0	1	1	0	0	0	0	0	hsa-let-7d-5p	-0.24	-0.41	0.99	2005, 2007, 2011
GDF6	ENST00000287020.5	growth differentiation factor 6	14	1	1	0	0	0	0	0	0	0	hsa-let-7d-5p	-0.24	-0.51	0.96	2005, 2007, 2009, 2011
ST3GAL1	ENST00000319914.5	ST3 beta-galactoside alpha-2,3-sialyltransferase 1	59	1	0	0	1	0	0	0	0	1	hsa-let-7d-5p	-0.24	-0.24	0.9	2011
SYT1	ENST00000457153.2	synaptotagmin I	13	1	0	0	1	0	0	0	0	0	hsa-let-7d-5p	-0.24	-0.24	0.89	2005, 2007, 2009, 2011
SEC14L1	ENST00000413679.2	SEC14-like 1 (S. cerevisiae)	1399	1	0	0	1	0	0	0	0	0	hsa-let-7d-5p	-0.24	-0.26	0.78	2005, 2007, 2009, 2011
SYT2	ENST00000367267.1	synaptotagmin II	5	1	0	0	1	0	0	0	0	0	hsa-let-7d-5p	-0.24	-0.24	0.96	2009, 2011
COL9A1	ENST00000357250.6	collagen, type IX, alpha 1	9	1	0	0	1	0	0	0	0	0	hsa-miR-98-5p	-0.24	-0.24	0.8
FBXO32	ENST00000517956.1	F-box protein 32	500	1	0	1	0	0	0	0	0	0	hsa-let-7b-5p	-0.24	-0.4	> 0.99	2011
PAX3	ENST00000350526.4	paired box 3	7	1	0	0	1	0	0	0	0	0	hsa-let-7d-5p	-0.24	-0.24	0.86	2005, 2007
PIAS4	ENST00000262971.2	protein inhibitor of activated STAT, 4	521	1	0	1	0	0	0	0	0	1	hsa-let-7a-5p	-0.24	-0.24	> 0.99
HTR4	ENST00000377888.3	5-hydroxytryptamine (serotonin) receptor 4, G protein-coupled	5	1	0	1	0	0	0	0	0	0	hsa-let-7a-5p	-0.24	-0.24	0.64	2005, 2007, 2009, 2011
SPIRE1	ENST00000409402.4	spire-type actin nucleation factor 1	103	1	0	0	1	0	0	0	0	0	hsa-let-7d-5p	-0.24	-0.28	0.93	2009, 2011
SLC30A4	ENST00000261867.4	solute carrier family 30 (zinc transporter), member 4	19	1	0	0	1	0	0	0	0	0	hsa-let-7d-5p	-0.23	-0.23	0.95	2005, 2007, 2009, 2011
SLC7A14	ENST00000231706.5	solute carrier family 7, member 14	5	1	0	0	1	0	0	0	0	0	hsa-let-7d-5p	-0.23	-0.23	0.95	2011
PLXNA4	ENST00000321063.4	plexin A4	9	2	0	1	1	0	0	0	0	1	hsa-let-7d-5p	-0.23	-0.32	> 0.99	2009, 2011
APBA1	ENST00000265381.4	amyloid beta (A4) precursor protein-binding, family A, member 1	12	1	0	1	0	0	0	0	0	0	hsa-let-7a-5p	-0.23	-0.23	0.92	2011
SLC2A12	ENST00000275230.5	solute carrier family 2 (facilitated glucose transporter), member 12	136	1	1	0	0	0	0	0	0	0	hsa-let-7d-5p	-0.23	-0.44	0.96	2007, 2009, 2011
SREK1	ENST00000334121.6	splicing regulatory glutamine/lysine-rich protein 1	316	1	0	0	1	0	0	0	0	3	hsa-let-7d-5p	-0.23	-0.35	0.95	2005, 2007, 2009, 2011
ATG16L1	ENST00000392017.4	autophagy related 16-like 1 (S. cerevisiae)	552	1	0	0	1	0	0	0	0	0	hsa-let-7d-5p	-0.23	-0.23	0.9	2007, 2009, 2011
ATXN7L3	ENST00000454077.2	ataxin 7-like 3	43	1	0	0	1	0	0	0	0	0	hsa-let-7d-5p	-0.23	-0.23	0.79	2011
FAM84B	ENST00000304916.3	family with sequence similarity 84, member B	45	1	0	1	0	1	0	1	0	0	hsa-let-7g-5p	-0.23	-0.23	0.49	2007, 2011
MEF2D	ENST00000464356.2	myocyte enhancer factor 2D	759	1	0	1	0	1	0	1	0	0	hsa-let-7a-5p	-0.23	-0.34	0.88	2005, 2007, 2009, 2011
DNAJB9	ENST00000249356.3	DnaJ (Hsp40) homolog, subfamily B, member 9	282	1	0	0	1	0	0	0	0	0	hsa-let-7d-5p	-0.23	-0.3	0.88	2005, 2007, 2009, 2011
FAM189A1	ENST00000261275.4	family with sequence similarity 189, member A1	12	1	0	0	1	0	0	0	0	0	hsa-let-7d-5p	-0.23	-0.23	0.96	2009, 2011
RBFOX1	ENST00000355637.4	RNA binding protein, fox-1 homolog (C. elegans) 1	5	1	0	0	1	0	0	0	0	0	hsa-let-7f-5p	-0.23	-0.23	0.89	2005, 2007, 2009, 2011
POC1B-GALNT4	ENST00000547474.1	POC1B-GALNT4 readthrough	275	1	0	0	1	0	0	0	0	0	hsa-let-7d-5p	-0.23	-0.23	0.79	2011
ABCC5	ENST00000334444.6	ATP-binding cassette, sub-family C (CFTR/MRP), member 5	453	1	1	0	0	0	0	0	0	0	hsa-let-7g-5p	-0.23	-0.25	0.91	2005, 2007, 2009, 2011
SLC8A2	ENST00000236877.6	solute carrier family 8 (sodium/calcium exchanger), member 2	5	1	0	1	0	0	0	0	0	0	hsa-let-7b-5p	-0.23	-0.23	0.91	2005, 2007, 2009, 2011
MSI2	ENST00000284073.2	musashi RNA-binding protein 2	283	1	0	0	1	0	0	0	0	0	hsa-let-7d-5p	-0.23	-0.25	0.89
KLHL6	ENST00000341319.3	kelch-like family member 6	5	1	1	0	0	0	0	0	0	0	hsa-let-7d-5p	-0.23	-0.23	0.96	2007, 2009, 2011
ACAP3	ENST00000354700.5	ArfGAP with coiled-coil, ankyrin repeat and PH domains 3	301	1	0	0	1	0	0	0	0	0	hsa-let-7d-5p	-0.23	-0.23	0.74
PCDH20	ENST00000409204.4	protocadherin 20	50	1	0	0	1	0	0	0	0	0	hsa-let-7d-5p	-0.23	-0.23	0.73
CCDC141	ENST00000420890.2	coiled-coil domain containing 141	5	1	0	1	0	0	0	0	0	0	hsa-let-7a-5p	-0.23	-0.23	0.63	2011
EEA1	ENST00000322349.8	early endosome antigen 1	78	1	0	1	0	0	0	0	0	0	hsa-let-7a-5p	-0.23	-0.31	> 0.99	2007, 2009, 2011
SRGAP3	ENST00000383836.3	SLIT-ROBO Rho GTPase activating protein 3	38	1	0	0	1	1	0	1	0	1	hsa-miR-98-5p	-0.23	-0.27	0.95	2005, 2007, 2009, 2011
TET2	ENST00000545826.1	tet methylcytosine dioxygenase 2	558	2	0	0	2	0	0	0	0	0	hsa-let-7d-5p	-0.23	-0.23	0.96	2011
MYCL	ENST00000397332.2	v-myc avian myelocytomatosis viral oncogene lung carcinoma derived homolog	10	1	0	0	1	0	0	0	0	0	hsa-let-7d-5p	-0.23	-0.23	0.86	2007, 2009, 2011
CTPS1	ENST00000372621.4	CTP synthase 1	3982	1	0	1	0	0	0	0	0	0	hsa-let-7a-5p	-0.23	-0.28	0.44	2011
SLC6A5	ENST00000525748.1	solute carrier family 6 (neurotransmitter transporter), member 5	5	1	1	0	0	0	0	0	0	0	hsa-let-7d-5p	-0.23	-0.23	0.95
MBTPS2	ENST00000379484.5	membrane-bound transcription factor peptidase, site 2	1711	1	0	1	0	0	0	0	0	0	hsa-let-7a-5p	-0.23	-0.23	0.7	2011
BDP1	ENST00000380675.2	B double prime 1, subunit of RNA polymerase III transcription initiation factor IIIB	12	2	0	0	2	0	0	0	0	1	hsa-let-7d-5p	-0.23	-0.24	< 0.1
PDP2	ENST00000311765.2	pyruvate dehyrogenase phosphatase catalytic subunit 2	102	1	0	1	0	0	0	0	0	1	hsa-let-7b-5p	-0.23	-0.43	0.77	2009, 2011
HIPK2	ENST00000406875.3	homeodomain interacting protein kinase 2	48	1	0	0	1	0	0	0	0	1	hsa-let-7d-5p	-0.23	-0.23	0.96	2009, 2011
SEC31B	ENST00000370345.3	SEC31 homolog B (S. cerevisiae)	43	1	0	1	0	0	0	0	0	0	hsa-let-7a-5p	-0.23	-0.23	0.37	2009, 2011
MGA	ENST00000219905.7	MGA, MAX dimerization protein	250	1	0	0	1	0	0	0	0	0	hsa-let-7d-5p	-0.23	-0.23	0.95	2007, 2009, 2011
PPTC7	ENST00000354300.3	PTC7 protein phosphatase homolog (S. cerevisiae)	817	1	0	0	1	0	0	0	0	0	hsa-let-7d-5p	-0.23	-0.23	0.95	2007, 2009, 2011
RB1	ENST00000267163.4	retinoblastoma 1	1891	1	0	0	1	0	0	0	0	0	hsa-let-7d-5p	-0.23	-0.23	0.88	2011
VPS26B	ENST00000281187.5	vacuolar protein sorting 26 homolog B (S. pombe)	1236	1	0	1	0	0	0	0	0	0	hsa-let-7a-5p	-0.23	-0.24	0.74	2009, 2011
GNAL	ENST00000334049.6	guanine nucleotide binding protein (G protein), alpha activating activity polypeptide, olfactory type	99	1	0	1	0	0	0	0	0	0	hsa-let-7a-5p	-0.23	-0.23	> 0.99	2005, 2007, 2009, 2011
ARHGEF15	ENST00000361926.3	Rho guanine nucleotide exchange factor (GEF) 15	5	1	0	1	0	0	0	0	0	0	hsa-let-7b-5p	-0.23	-0.23	0.94	2005, 2007, 2009, 2011
BCL7A	ENST00000538010.1	B-cell CLL/lymphoma 7A	96	1	0	0	1	0	0	0	0	1	hsa-let-7d-5p	-0.23	-0.29	0.94	2005, 2007, 2009, 2011
MSN	ENST00000360270.5	moesin	5947	1	0	1	0	0	0	0	0	0	hsa-let-7b-5p	-0.23	-0.23	0.56
RRP1B	ENST00000340648.4	ribosomal RNA processing 1B	314	1	0	1	0	0	0	0	0	1	hsa-let-7d-5p	-0.23	-0.23	0.89	2007, 2009, 2011
CLOCK	ENST00000309964.4	clock circadian regulator	86	1	0	0	1	1	0	1	0	0	hsa-let-7d-5p	-0.23	-0.28	0.88
LDB1	ENST00000361198.5	LIM domain binding 1	61	1	0	1	0	0	0	0	0	0	hsa-let-7a-5p	-0.23	-0.25	0.49
CEP164	ENST00000278935.3	centrosomal protein 164kDa	79	1	0	0	1	0	0	0	0	0	hsa-let-7d-5p	-0.22	-0.25	0.92	2005, 2007, 2009, 2011
LUC7L3	ENST00000505658.1	LUC7-like 3 (S. cerevisiae)	2970	1	0	0	1	0	0	0	0	0	hsa-let-7d-5p	-0.22	-0.23	0.89	2005, 2007, 2009, 2011
MED28	ENST00000237380.7	mediator complex subunit 28	1483	1	1	0	0	1	1	0	0	0	hsa-let-7d-5p	-0.22	-0.72	0.94	2011
INSR	ENST00000341500.5	insulin receptor	577	1	1	0	0	0	0	0	0	1	hsa-let-7i-5p	-0.22	-0.26	0.96	2007, 2009, 2011
SBK1	ENST00000341901.4	SH3 domain binding kinase 1	9	1	0	0	1	0	0	0	0	0	hsa-let-7b-5p	-0.22	-0.22	0.95	2007, 2009, 2011
DPYSL3	ENST00000398514.3	dihydropyrimidinase-like 3	5209	1	0	0	1	0	0	0	0	0	hsa-let-7d-5p	-0.22	-0.25	0.84	2009, 2011
RGS17	ENST00000367225.2	regulator of G-protein signaling 17	11	1	0	1	0	0	0	0	0	0	hsa-let-7b-5p	-0.22	-0.4	> 0.99
PI4K2B	ENST00000264864.6	phosphatidylinositol 4-kinase type 2 beta	931	1	0	1	0	0	0	0	0	0	hsa-let-7d-5p	-0.22	-0.24	0.36
GABPA	ENST00000354828.3	GA binding protein transcription factor, alpha subunit 60kDa	8	1	0	0	1	0	0	0	0	0	hsa-let-7d-5p	-0.22	-0.22	0.86	2007, 2009, 2011
FBXO30	ENST00000237281.4	F-box protein 30	224	1	0	0	1	0	0	0	0	0	hsa-let-7d-5p	-0.22	-0.22	0.88	2005, 2007
PRDM1	ENST00000369089.3	PR domain containing 1, with ZNF domain	48	1	0	0	1	0	0	0	0	0	hsa-let-7d-5p	-0.22	-0.28	0.86	2005, 2007, 2009, 2011
RNF152	ENST00000312828.3	ring finger protein 152	57	2	0	1	1	0	0	0	0	1	hsa-let-7d-5p	-0.22	-0.33	0.91
NUMBL	ENST00000252891.4	numb homolog (Drosophila)-like	323	1	0	0	1	0	0	0	0	0	hsa-let-7d-5p	-0.22	-0.22	0.95	2005, 2007, 2009, 2011
RCSD1	ENST00000367854.3	RCSD domain containing 1	32	1	0	0	1	0	0	0	0	0	hsa-let-7d-5p	-0.22	-0.22	0.86
COL4A1	ENST00000375820.4	collagen, type IV, alpha 1	6549	1	0	0	1	0	0	0	0	0	hsa-let-7d-5p	-0.22	-0.22	0.85	2005, 2007, 2009, 2011
TTL	ENST00000233336.6	tubulin tyrosine ligase	442	1	1	0	0	1	0	0	1	1	hsa-let-7d-5p	-0.22	-0.36	0.96	2007, 2009, 2011
LINGO1	ENST00000355300.6	leucine rich repeat and Ig domain containing 1	42	1	1	0	0	0	0	0	0	0	hsa-let-7d-5p	-0.22	-0.39	0.92	2009, 2011
SEMA4G	ENST00000210633.3	sema domain, immunoglobulin domain (Ig), transmembrane domain (TM) and short cytoplasmic domain, (semaphorin) 4G	1015	1	1	0	0	0	0	0	0	0	hsa-let-7d-5p	-0.22	-0.22	0.93	2005, 2007, 2009, 2011
LMLN	ENST00000330198.4	leishmanolysin-like (metallopeptidase M8 family)	18	1	0	0	1	1	0	0	1	0	hsa-let-7d-5p	-0.22	-0.22	0.93	2011
DENND6A	ENST00000311128.5	DENN/MADD domain containing 6A	139	1	0	0	1	0	0	0	0	0	hsa-let-7d-5p	-0.22	-0.22	0.73	2011
AGO1	ENST00000373204.4	argonaute RISC catalytic component 1	402	1	0	0	1	1	0	1	0	0	hsa-let-7d-5p	-0.22	-0.22	0.96	2005, 2007, 2009, 2011
ZSWIM4	ENST00000254323.2	zinc finger, SWIM-type containing 4	13	1	0	0	1	0	0	0	0	0	hsa-let-7d-5p	-0.22	-0.22	0.91	2007, 2011
MAP3K3	ENST00000361357.3	mitogen-activated protein kinase kinase kinase 3	144	1	0	0	1	1	0	0	1	0	hsa-let-7d-5p	-0.22	-0.22	0.9	2005, 2007, 2009, 2011
EGR3	ENST00000519492.1	early growth response 3	21	1	1	0	0	0	0	0	0	0	hsa-let-7d-5p	-0.22	-0.29	0.2	2005, 2007, 2009, 2011
SEC14L5	ENST00000251170.7	SEC14-like 5 (S. cerevisiae)	5	1	1	0	0	0	0	0	0	0	hsa-let-7d-5p	-0.22	-0.22	0.96	2009, 2011
CASKIN1	ENST00000343516.6	CASK interacting protein 1	6	1	0	0	1	0	0	0	0	0	hsa-let-7d-5p	-0.22	-0.22	0.88	2005, 2007, 2009, 2011
C20orf112	ENST00000359676.5	chromosome 20 open reading frame 112	148	1	1	0	0	0	0	0	0	0	hsa-let-7d-5p	-0.22	-0.34	0.96	2011
YTHDF3	ENST00000539294.1	YTH domain family, member 3	444	1	0	0	1	0	0	0	0	0	hsa-let-7d-5p	-0.21	-0.21	0.89	2005, 2007, 2009, 2011
CXorf36	ENST00000398000.2	chromosome X open reading frame 36	5	1	0	1	0	0	0	0	0	0	hsa-let-7e-5p	-0.21	-0.21	0.38	2011
CBX5	ENST00000209875.4	chromobox homolog 5	360	2	2	0	0	1	0	0	1	0	hsa-let-7d-5p	-0.21	-0.96	> 0.99	2011
EPHA3	ENST00000494014.1	EPH receptor A3	100	1	0	0	1	0	0	0	0	0	hsa-let-7d-5p	-0.21	-0.23	0.81	2005, 2007, 2011
CALU	ENST00000535011.2	calumenin	3079	1	0	0	1	1	0	1	0	0	hsa-let-7d-5p	-0.21	-0.31	0.83	2005, 2007, 2009, 2011
TBX5	ENST00000349716.5	T-box 5	68	1	0	1	0	0	0	0	0	0	hsa-let-7g-5p	-0.21	-0.31	0.96	2005, 2007, 2009, 2011
CGNL1	ENST00000281282.5	cingulin-like 1	25	1	0	1	0	0	0	0	0	0	hsa-let-7d-5p	-0.21	-0.21	0.98	2005, 2007, 2009, 2011
MEX3A	ENST00000532414.2	mex-3 RNA binding family member A	912	1	0	0	1	0	0	0	0	1	hsa-miR-98-5p	-0.21	-0.27	0.9	2009, 2011
BACE2	ENST00000328735.6	beta-site APP-cleaving enzyme 2	79	1	0	1	0	0	0	0	0	0	hsa-let-7g-5p	-0.21	-0.38	0.92	2009, 2011
PARP8	ENST00000503750.2	poly (ADP-ribose) polymerase family, member 8	80	1	1	0	0	0	0	0	0	0	hsa-let-7d-5p	-0.21	-0.35	0.96	2011
BTBD3	ENST00000254977.3	BTB (POZ) domain containing 3	3798	1	0	0	1	0	0	0	0	0	hsa-let-7d-5p	-0.21	-0.23	0.95	2005, 2007, 2009, 2011
KCNA6	ENST00000433855.1	potassium voltage-gated channel, shaker-related subfamily, member 6	5	1	1	0	0	0	0	0	0	0	hsa-let-7d-5p	-0.21	-0.21	0.88	2011
PSENEN	ENST00000591949.1	presenilin enhancer gamma secretase subunit	322	1	0	1	0	0	0	0	0	0	hsa-let-7d-5p	-0.21	-0.21	ORF
BRWD3	ENST00000373275.4	bromodomain and WD repeat domain containing 3	506	1	0	1	0	0	0	0	0	0	hsa-let-7i-5p	-0.21	-0.21	0.99	2011
NUP155	ENST00000231498.3	nucleoporin 155kDa	814	1	0	1	0	1	0	1	0	0	hsa-let-7g-5p	-0.21	-0.49	0.72
COL4A5	ENST00000361603.2	collagen, type IV, alpha 5	715	1	0	0	1	0	0	0	0	0	hsa-let-7d-5p	-0.21	-0.21	0.79	2005, 2007, 2009, 2011
SH3RF3	ENST00000309415.6	SH3 domain containing ring finger 3	15	1	0	0	1	0	0	0	0	0	hsa-let-7d-5p	-0.21	-0.21	0.95	2009, 2011
FNIP2	ENST00000264433.6	folliculin interacting protein 2	266	1	1	0	0	0	0	0	0	0	hsa-let-7d-5p	-0.21	-0.35	0.96
RAB8B	ENST00000321437.4	RAB8B, member RAS oncogene family	45	1	0	0	1	0	0	0	0	2	hsa-let-7d-5p	-0.21	-0.33	0.77	2007, 2011
SDK1	ENST00000404826.2	sidekick cell adhesion molecule 1	60	1	0	1	0	0	0	0	0	0	hsa-let-7f-5p	-0.21	-0.21	0.96	2011
RALGPS1	ENST00000259351.5	Ral GEF with PH domain and SH3 binding motif 1	34	1	0	0	1	0	0	0	0	0	hsa-let-7d-5p	-0.21	-0.24	0.95	2005, 2007, 2009, 2011
MYO5B	ENST00000285039.7	myosin VB	12	1	0	1	0	0	0	0	0	0	hsa-let-7g-5p	-0.21	-0.21	0.85	2009, 2011
MBTD1	ENST00000586178.1	mbt domain containing 1	113	1	0	0	1	0	0	0	0	0	hsa-let-7d-5p	-0.21	-0.21	0.72
WDR37	ENST00000358220.1	WD repeat domain 37	107	1	1	0	0	2	0	1	1	2	hsa-let-7d-5p	-0.21	-0.41	0.96	2005, 2007, 2009, 2011
TENM2	ENST00000519204.1	teneurin transmembrane protein 2	162	1	0	0	1	0	0	0	0	0	hsa-let-7d-5p	-0.21	-0.21	0.82	2007
SLCO5A1	ENST00000260126.4	solute carrier organic anion transporter family, member 5A1	9	1	0	0	1	1	0	0	1	2	hsa-let-7d-5p	-0.21	-0.21	0.81	2005, 2007, 2009, 2011
MFAP3L	ENST00000393704.3	microfibrillar-associated protein 3-like	69	1	0	0	1	0	0	0	0	0	hsa-let-7d-5p	-0.21	-0.21	0.94	2009, 2011
SOST	ENST00000301691.2	sclerostin	10	1	0	1	0	0	0	0	0	0	hsa-let-7d-5p	-0.21	-0.21	0.5	2009, 2011
SPRED3	ENST00000587013.1	sprouty-related, EVH1 domain containing 3	42	1	0	1	0	0	0	0	0	0	hsa-let-7a-5p	-0.21	-0.23	0.94
C16orf52	ENST00000542527.2	chromosome 16 open reading frame 52	102	1	0	0	1	1	0	1	0	0	hsa-let-7d-5p	-0.2	-0.28	0.89	2011
PHACTR2	ENST00000427704.2	phosphatase and actin regulator 2	274	1	0	0	1	0	0	0	0	0	hsa-let-7d-5p	-0.2	-0.24	0.91	2009, 2011
HK2	ENST00000290573.2	hexokinase 2	5	1	0	0	1	0	0	0	0	0	hsa-let-7d-5p	-0.2	-0.2	0.81	2005, 2007, 2009, 2011
CBFA2T3	ENST00000327483.5	core-binding factor, runt domain, alpha subunit 2; translocated to, 3	7	1	0	1	0	0	0	0	0	0	hsa-let-7e-5p	-0.2	-0.3	0.98	2005, 2007, 2009, 2011
PURB	ENST00000395699.2	purine-rich element binding protein B	497	1	0	0	1	0	0	0	0	2	hsa-let-7d-5p	-0.2	-0.21	0.9	2009, 2011
TNIK	ENST00000436636.2	TRAF2 and NCK interacting kinase	106	1	0	1	0	0	0	0	0	0	hsa-let-7a-5p	-0.2	-0.27	> 0.99
SMARCC1	ENST00000254480.5	SWI/SNF related, matrix associated, actin dependent regulator of chromatin, subfamily c, member 1	727	1	0	1	0	1	0	0	1	0	hsa-let-7g-5p	-0.2	-0.31	0.98	2005, 2007, 2009, 2011
GNS	ENST00000418919.2	glucosamine (N-acetyl)-6-sulfatase	2435	1	0	0	1	0	0	0	0	0	hsa-let-7d-5p	-0.2	-0.21	0.86	2005, 2007, 2009, 2011
MYRIP	ENST00000302541.6	myosin VIIA and Rab interacting protein	9	1	0	0	1	0	0	0	0	0	hsa-let-7d-5p	-0.2	-0.2	0.94	2005, 2007, 2009, 2011
CACNA1I	ENST00000402142.3	calcium channel, voltage-dependent, T type, alpha 1I subunit	5	1	0	0	1	0	0	0	0	0	hsa-let-7d-5p	-0.2	-0.2	0.92	2009, 2011
AFF2	ENST00000370460.2	AF4/FMR2 family, member 2	8	1	0	1	0	0	0	0	0	0	hsa-let-7a-5p	-0.2	-0.2	0.73	2009, 2011
ERGIC2	ENST00000360150.4	ERGIC and golgi 2	451	1	0	1	0	0	0	0	0	0	hsa-let-7g-5p	-0.2	-0.36	0.64
OLR1	ENST00000543993.1	oxidized low density lipoprotein (lectin-like) receptor 1	15	1	0	0	1	0	0	0	0	0	hsa-let-7d-5p	-0.2	-0.32	0.86	2005, 2007, 2009, 2011
ATXN1L	ENST00000427980.2	ataxin 1-like	12	1	0	1	0	0	0	0	0	0	hsa-let-7f-5p	-0.2	-0.2	0.84	2011
MDFI	ENST00000373050.4	MyoD family inhibitor	14	1	0	1	0	0	0	0	0	0	hsa-let-7g-5p	-0.2	-0.32	0.82	2007, 2009, 2011
LRRC10B	ENST00000378075.2	leucine rich repeat containing 10B	5	1	0	1	0	0	0	0	0	2	hsa-let-7f-5p	-0.2	-0.2	0.37	2011
ADAMTS1	ENST00000284984.3	ADAM metallopeptidase with thrombospondin type 1 motif, 1	466	1	0	0	1	0	0	0	0	1	hsa-miR-98-5p	-0.2	-0.24	0.86	2009, 2011
POGLUT1	ENST00000295588.4	protein O-glucosyltransferase 1	262	1	0	0	1	0	0	0	0	0	hsa-let-7d-5p	-0.2	-0.24	0.79	2007, 2009, 2011
GRIK2	ENST00000413795.1	glutamate receptor, ionotropic, kainate 2	28	1	0	0	1	0	0	0	0	0	hsa-let-7d-5p	-0.2	-0.2	0.89	2005, 2007, 2009, 2011
TRIB2	ENST00000155926.4	tribbles pseudokinase 2	68	1	0	0	1	0	0	0	0	0	hsa-let-7d-5p	-0.2	-0.2	0.89	2005, 2007, 2009, 2011
B3GAT1	ENST00000392580.1	beta-1,3-glucuronyltransferase 1 (glucuronosyltransferase P)	77	1	0	0	1	0	0	0	0	1	hsa-let-7d-5p	-0.2	-0.2	0.83	2009, 2011
PPARGC1A	ENST00000264867.2	peroxisome proliferator-activated receptor gamma, coactivator 1 alpha	19	1	0	0	1	0	0	0	0	0	hsa-let-7d-5p	-0.2	-0.2	0.83	2005, 2007, 2009, 2011
SPEG	ENST00000312358.7	SPEG complex locus	179	1	0	0	1	0	0	0	0	0	hsa-let-7d-5p	-0.2	-0.2	0.75	2009, 2011
HIP1	ENST00000336926.6	huntingtin interacting protein 1	37	1	1	0	0	0	0	0	0	0	hsa-let-7d-5p	-0.2	-0.28	0.96
KPNA1	ENST00000344337.6	karyopherin alpha 1 (importin alpha 5)	1030	1	0	0	1	1	0	0	1	0	hsa-let-7d-5p	-0.2	-0.35	0.93	2007, 2009, 2011
FAM160B2	ENST00000289921.7	family with sequence similarity 160, member B2	803	1	0	0	1	0	0	0	0	0	hsa-let-7d-5p	-0.2	-0.2	0.92	2005, 2007, 2009, 2011
DOCK3	ENST00000266037.9	dedicator of cytokinesis 3	47	1	0	1	0	0	0	0	0	1	hsa-let-7a-5p	-0.2	-0.2	0.84	2005, 2007, 2009, 2011
GABBR2	ENST00000259455.2	gamma-aminobutyric acid (GABA) B receptor, 2	214	1	1	0	0	0	0	0	0	0	hsa-let-7d-5p	-0.2	-0.2	0.81	2009, 2011
GRIN3A	ENST00000361820.3	glutamate receptor, ionotropic, N-methyl-D-aspartate 3A	5	1	0	0	1	0	0	0	0	0	hsa-let-7g-5p	-0.2	-0.2	0.76	2009, 2011
KCNV1	ENST00000524391.1	potassium channel, subfamily V, member 1	5	1	0	1	0	0	0	0	0	0	hsa-let-7d-5p	-0.2	-0.2	0.4
PGM2L1	ENST00000298198.4	phosphoglucomutase 2-like 1	183	2	0	1	1	0	0	0	0	0	hsa-let-7d-5p	-0.2	-0.43	> 0.99	2005, 2007, 2009, 2011
TTC39C	ENST00000540918.2	tetratricopeptide repeat domain 39C	494	1	0	0	1	0	0	0	0	1	hsa-let-7f-5p	-0.2	-0.34	0.94	2011
FGD6	ENST00000343958.4	FYVE, RhoGEF and PH domain containing 6	21	1	1	0	0	0	0	0	0	1	hsa-let-7d-5p	-0.2	-0.29	0.96	2009, 2011
GJA9	ENST00000454994.2	gap junction protein, alpha 9, 59kDa	85	1	1	0	0	1	0	1	0	0	hsa-let-7d-5p	-0.2	-0.4	0.95
FGF11	ENST00000293829.4	fibroblast growth factor 11	10	1	1	0	0	0	0	0	0	0	hsa-miR-98-5p	-0.2	-0.4	0.95	2005, 2007, 2009, 2011
ACER3	ENST00000532485.1	alkaline ceramidase 3	295	1	0	1	0	0	0	0	0	1	hsa-let-7d-5p	-0.2	-0.27	0.8	2011
MGLL	ENST00000434178.2	monoglyceride lipase	453	2	0	1	1	0	0	0	0	0	hsa-let-7i-5p	-0.2	-0.36	> 0.99	2005, 2007, 2009, 2011
WAPAL	ENST00000298767.5	wings apart-like homolog (Drosophila)	185	1	0	0	1	0	0	0	0	0	hsa-let-7d-5p	-0.2	-0.23	0.69	2007
COL5A2	ENST00000374866.3	collagen, type V, alpha 2	4327	1	1	0	0	0	0	0	0	0	hsa-let-7d-5p	-0.2	-0.28	0.95	2005, 2007, 2009, 2011
BMPR1A	ENST00000372037.3	bone morphogenetic protein receptor, type IA	125	1	0	0	1	1	1	0	0	0	hsa-let-7d-5p	-0.19	-0.21	0.69
HLF	ENST00000226067.5	hepatic leukemia factor	15	1	0	1	0	0	0	0	0	0	hsa-let-7g-5p	-0.19	-0.25	0.74	2007, 2009, 2011
AKAP5	ENST00000394718.4	A kinase (PRKA) anchor protein 5	75	1	1	0	0	0	0	0	0	0	hsa-let-7d-5p	-0.19	-0.19	0.58	2009, 2011
WDFY4	ENST00000413659.2	WDFY family member 4	5	1	1	0	0	1	0	0	1	1	hsa-let-7d-5p	-0.19	-0.19	ORF
KCTD15	ENST00000284006.6	potassium channel tetramerization domain containing 15	2483	1	0	0	1	0	0	0	0	0	hsa-let-7d-5p	-0.19	-0.2	0.85
C19orf26	ENST00000590083.1	chromosome 19 open reading frame 26	24	1	0	0	1	0	0	0	0	0	hsa-let-7d-5p	-0.19	-0.19	0.87
BAHD1	ENST00000416165.1	bromo adjacent homology domain containing 1	76	1	0	0	1	0	0	0	0	0	hsa-let-7d-5p	-0.19	-0.19	0.77	2005, 2007, 2009, 2011
HNRNPA1	ENST00000546500.1	heterogeneous nuclear ribonucleoprotein A1	2079	1	0	0	1	0	0	0	0	0	hsa-let-7d-5p	-0.19	-0.2	0.71
INO80D	ENST00000403263.1	INO80 complex subunit D	5	1	0	0	1	0	0	0	0	1	hsa-let-7d-5p	-0.19	-0.19	0.78	2005, 2007, 2009, 2011
RADIL	ENST00000536091.1	Ras association and DIL domains	10	1	0	1	0	0	0	0	0	0	hsa-let-7d-5p	-0.19	-0.19	ORF
GPR137C	ENST00000321662.6	G protein-coupled receptor 137C	110	1	0	0	1	0	0	0	0	0	hsa-let-7d-5p	-0.19	-0.2	0.9
KIAA0930	ENST00000336156.5	KIAA0930	1107	1	1	0	0	1	0	0	1	0	hsa-let-7d-5p	-0.19	-0.36	0.99	2007, 2009, 2011
STRN	ENST00000263918.4	striatin, calmodulin binding protein	476	1	0	1	0	2	0	1	1	0	hsa-miR-98-5p	-0.19	-0.42	0.98	2011
TIA1	ENST00000433529.2	TIA1 cytotoxic granule-associated RNA binding protein	1370	1	0	1	0	0	0	0	0	0	hsa-let-7f-5p	-0.19	-0.36	0.6	2011
GAB2	ENST00000340149.2	GRB2-associated binding protein 2	627	1	0	1	0	1	0	1	0	0	hsa-let-7b-5p	-0.19	-0.19	0.65	2009, 2011
MVB12B	ENST00000361171.3	multivesicular body subunit 12B	29	1	0	0	1	0	0	0	0	1	hsa-let-7d-5p	-0.19	-0.19	0.86	2007, 2009, 2011
ZNF74	ENST00000357502.5	zinc finger protein 74	142	1	1	0	0	0	0	0	0	0	hsa-let-7d-5p	-0.19	-0.19	ORF
INTS2	ENST00000444766.3	integrator complex subunit 2	109	1	1	0	0	1	0	0	1	0	hsa-let-7d-5p	-0.19	-0.2	< 0.1	2007, 2009, 2011
LRRC59	ENST00000225972.7	leucine rich repeat containing 59	27064	1	0	0	1	0	0	0	0	0	hsa-let-7d-5p	-0.19	-0.22	0.69
RGMA	ENST00000557420.1	RGM domain family, member A	145	1	0	1	0	0	0	0	0	0	hsa-let-7i-5p	-0.19	-0.19	ORF
GREB1	ENST00000381486.2	growth regulation by estrogen in breast cancer 1	40	1	0	1	0	0	0	0	0	0	hsa-let-7f-5p	-0.19	-0.21	0.66	2009, 2011
BBX	ENST00000415149.2	bobby sox homolog (Drosophila)	141	1	0	1	0	1	0	0	1	0	hsa-let-7d-5p	-0.19	-0.28	0.84	2011
SULF1	ENST00000458141.2	sulfatase 1	11	1	0	0	1	0	0	0	0	1	hsa-let-7d-5p	-0.19	-0.19	0.71	2009, 2011
TFR2	ENST00000431692.1	transferrin receptor 2	330	1	1	0	0	0	0	0	0	0	hsa-let-7d-5p	-0.19	-0.19	ORF
CYTH3	ENST00000350796.3	cytohesin 3	248	1	0	0	1	0	0	0	0	0	hsa-let-7d-5p	-0.19	-0.2	0.93	2005, 2007, 2009, 2011
SYT11	ENST00000368324.4	synaptotagmin XI	750	1	1	0	0	0	0	0	0	0	hsa-let-7d-5p	-0.19	-0.19	0.93	2005, 2007, 2009, 2011
PCYT1B	ENST00000379145.1	phosphate cytidylyltransferase 1, choline, beta	5	1	0	1	0	0	0	0	0	0	hsa-let-7g-5p	-0.19	-0.19	0.88	2007, 2009, 2011
BNC2	ENST00000380672.4	basonuclin 2	770	1	0	0	1	0	0	0	0	1	hsa-let-7g-5p	-0.19	-0.23	0.84	2005, 2007, 2009, 2011
AAK1	ENST00000409085.4	AP2 associated kinase 1	27	1	0	1	0	1	0	0	1	2	hsa-let-7d-5p	-0.19	-0.32	0.72	2007, 2009, 2011
RAVER2	ENST00000371072.4	ribonucleoprotein, PTB-binding 2	218	1	0	0	1	0	0	0	0	0	hsa-let-7d-5p	-0.18	-0.22	0.79	2007
SPTBN4	ENST00000352632.3	spectrin, beta, non-erythrocytic 4	7	1	0	0	1	0	0	0	0	0	hsa-let-7d-5p	-0.18	-0.18	0.81	2007, 2009, 2011
NTN1	ENST00000173229.2	netrin 1	12	1	1	0	0	0	0	0	0	0	hsa-let-7d-5p	-0.18	-0.18	0.95	2009, 2011
RP1-170O19.20	ENST00000470747.4	Uncharacterized protein	151	1	0	0	1	0	0	0	0	0	hsa-let-7d-5p	-0.18	-0.41	0.95
MEGF11	ENST00000360698.4	multiple EGF-like-domains 11	7	1	0	0	1	0	0	0	0	0	hsa-let-7d-5p	-0.18	-0.18	0.86	2011
FNDC3B	ENST00000336824.4	fibronectin type III domain containing 3B	509	2	0	0	2	0	0	0	0	1	hsa-let-7d-5p	-0.18	-0.36	0.98	2005, 2007, 2009, 2011
NLN	ENST00000380985.5	neurolysin (metallopeptidase M3 family)	885	1	0	0	1	2	0	1	1	0	hsa-let-7d-5p	-0.18	-0.29	0.67	2011
CNOT6L	ENST00000504123.1	CCR4-NOT transcription complex, subunit 6-like	23	1	0	0	1	0	0	0	0	0	hsa-let-7d-5p	-0.18	-0.18	0.75	2007, 2009, 2011
DAB1	ENST00000371236.2	Dab, reelin signal transducer, homolog 1 (Drosophila)	490	1	0	0	1	0	0	0	0	1	hsa-let-7d-5p	-0.18	-0.28	0.86
OTUD3	ENST00000375120.3	OTU domain containing 3	438	1	0	0	1	0	0	0	0	1	hsa-let-7d-5p	-0.18	-0.19	0.75	2009, 2011
EXOC5	ENST00000413566.2	exocyst complex component 5	242	1	0	1	0	0	0	0	0	1	hsa-let-7g-5p	-0.18	-0.26	0.37
MGAT4A	ENST00000264968.3	mannosyl (alpha-1,3-)-glycoprotein beta-1,4-N-acetylglucosaminyltransferase, isozyme A	223	1	0	1	0	0	0	0	0	1	hsa-let-7a-5p	-0.18	-0.37	> 0.99	2005, 2007, 2009, 2011
RRAGD	ENST00000369415.4	Ras-related GTP binding D	644	1	0	0	1	0	0	0	0	1	hsa-let-7d-5p	-0.18	-0.25	0.96	2011
PCYOX1	ENST00000264441.5	prenylcysteine oxidase 1	407	1	0	0	1	0	0	0	0	0	hsa-let-7d-5p	-0.18	-0.18	ORF
ARMC8	ENST00000469044.1	armadillo repeat containing 8	398	1	0	0	1	0	0	0	0	0	hsa-let-7d-5p	-0.18	-0.18	0.93	2011
MSANTD3	ENST00000395067.2	Myb/SANT-like DNA-binding domain containing 3	78	1	0	1	0	1	0	0	1	1	hsa-miR-98-5p	-0.18	-0.36	0.74
DCUN1D3	ENST00000324344.4	DCN1, defective in cullin neddylation 1, domain containing 3	53	1	1	0	0	0	0	0	0	0	hsa-let-7d-5p	-0.17	-0.29	0.96	2007, 2009, 2011
HELZ	ENST00000358691.5	helicase with zinc finger	571	1	1	0	0	1	0	0	1	0	hsa-let-7d-5p	-0.17	-0.25	0.54	2011
FRAS1	ENST00000264895.6	Fraser syndrome 1	709	1	1	0	0	0	0	0	0	0	hsa-let-7b-5p	-0.17	-0.17	0.96	2005, 2007, 2009, 2011
CACNA1E	ENST00000526775.1	calcium channel, voltage-dependent, R type, alpha 1E subunit	5	1	0	0	1	0	0	0	0	0	hsa-let-7d-5p	-0.17	-0.17	0.92	2005, 2007, 2009, 2011
TAOK1	ENST00000261716.3	TAO kinase 1	164	1	0	1	0	0	0	0	0	0	hsa-let-7g-5p	-0.17	-0.17	0.74	2011
FASTK	ENST00000540185.1	Fas-activated serine/threonine kinase	645	1	0	1	0	0	0	0	0	0	hsa-let-7d-5p	-0.17	-0.17	ORF
SEMA4F	ENST00000357877.2	sema domain, immunoglobulin domain (Ig), transmembrane domain (TM) and short cytoplasmic domain, (semaphorin) 4F	32	1	1	0	0	0	0	0	0	0	hsa-let-7d-5p	-0.17	-0.38	0.96	2009, 2011
CELF1	ENST00000395290.2	CUGBP, Elav-like family member 1	153	1	0	0	1	0	0	0	0	0	hsa-let-7d-5p	-0.17	-0.19	0.73
SYNJ2BP	ENST00000256366.4	synaptojanin 2 binding protein	329	1	0	1	0	1	0	0	1	2	hsa-let-7d-5p	-0.17	-0.42	0.41	2011
PPP1R12B	ENST00000608999.1	protein phosphatase 1, regulatory subunit 12B	18	1	0	1	0	0	0	0	0	1	hsa-let-7f-5p	-0.17	-0.17	0.43	2005, 2007, 2009
UBN2	ENST00000473989.3	ubinuclein 2	238	1	0	1	0	0	0	0	0	0	hsa-let-7c-5p	-0.17	-0.18	0.92	2009, 2011
BSN	ENST00000296452.4	bassoon presynaptic cytomatrix protein	31	1	0	0	1	0	0	0	0	0	hsa-let-7d-5p	-0.17	-0.17	0.95	2009, 2011
ZNF620	ENST00000314529.6	zinc finger protein 620	78	1	1	0	0	0	0	0	0	0	hsa-let-7d-5p	-0.17	-0.34	0.1
SLC38A9	ENST00000396865.2	solute carrier family 38, member 9	156	1	0	0	1	0	0	0	0	0	hsa-let-7d-5p	-0.17	-0.31	0.89	2005, 2007, 2011
EZH1	ENST00000428826.2	enhancer of zeste homolog 1 (Drosophila)	70	1	0	1	0	0	0	0	0	0	hsa-let-7a-5p	-0.17	-0.17	0.5	2009, 2011
SNX17	ENST00000233575.2	sorting nexin 17	479	1	0	1	0	0	0	0	0	0	hsa-let-7a-5p	-0.17	-0.27	0.43
EDA	ENST00000374553.2	ectodysplasin A	9	1	0	1	0	0	0	0	0	0	hsa-let-7a-5p	-0.17	-0.17	0.86	2005, 2007, 2009, 2011
FSTL4	ENST00000265342.7	follistatin-like 4	60	1	1	0	0	0	0	0	0	0	hsa-let-7d-5p	-0.17	-0.25	0.96
COL3A1	ENST00000304636.3	collagen, type III, alpha 1	215	1	1	0	0	0	0	0	0	0	hsa-let-7d-5p	-0.17	-0.49	0.95	2011
CHD9	ENST00000566029.1	chromodomain helicase DNA binding protein 9	447	1	0	0	1	0	0	0	0	0	hsa-let-7d-5p	-0.17	-0.17	0.85	2005, 2007, 2011
ATP2B3	ENST00000370186.1	ATPase, Ca++ transporting, plasma membrane 3	5	1	0	1	0	0	0	0	0	0	hsa-let-7a-5p	-0.17	-0.17	ORF
STK24	ENST00000397517.2	serine/threonine kinase 24	486	1	0	0	1	0	0	0	0	0	hsa-let-7b-5p	-0.17	-0.25	0.95	2009, 2011
TOB2	ENST00000327492.3	transducer of ERBB2, 2	71	1	0	1	0	0	0	0	0	1	hsa-let-7i-5p	-0.16	-0.22	0.8	2005, 2007, 2009, 2011
ANKFY1	ENST00000341657.4	ankyrin repeat and FYVE domain containing 1	969	1	1	0	0	0	0	0	0	0	hsa-let-7d-5p	-0.16	-0.17	0.96	2005, 2007, 2009, 2011
TOR1AIP2	ENST00000367612.3	torsin A interacting protein 2	569	1	1	0	0	0	0	0	0	0	hsa-let-7d-5p	-0.16	-0.25	0.96	2011
TAF9B	ENST00000341864.5	TAF9B RNA polymerase II, TATA box binding protein (TBP)-associated factor, 31kDa	19	1	1	0	0	0	0	0	0	0	hsa-let-7d-5p	-0.16	-0.34	0.94	2009, 2011
SRGAP1	ENST00000355086.3	SLIT-ROBO Rho GTPase activating protein 1	64	1	1	0	0	1	0	0	1	0	hsa-let-7d-5p	-0.16	-0.26	0.83	2011
MTMR12	ENST00000280285.5	myotubularin related protein 12	156	1	0	0	1	0	0	0	0	1	hsa-let-7d-5p	-0.16	-0.27	0.93	2009, 2011
L2HGDH	ENST00000267436.4	L-2-hydroxyglutarate dehydrogenase	893	1	1	0	0	0	0	0	0	0	hsa-let-7d-5p	-0.16	-0.18	< 0.1	2009, 2011
RP11-766F14.2	ENST00000511828.1	Protein LOC285556	5	1	0	1	0	0	0	0	0	0	hsa-let-7a-5p	-0.16	-0.16	0.56
LRFN4	ENST00000309602.4	leucine rich repeat and fibronectin type III domain containing 4	230	1	0	0	1	0	0	0	0	0	hsa-let-7d-5p	-0.16	-0.16	ORF	2007, 2009, 2011
IL6R	ENST00000344086.4	interleukin 6 receptor	13	1	0	0	1	0	0	0	0	2	hsa-let-7d-5p	-0.16	-0.27	0.95	2011
SLC30A7	ENST00000370112.4	solute carrier family 30 (zinc transporter), member 7	204	1	0	1	0	0	0	0	0	2	hsa-let-7i-5p	-0.16	-0.38	0.8	2011
ARPP19	ENST00000566423.1	cAMP-regulated phosphoprotein, 19kDa	1316	1	1	0	0	0	0	0	0	1	hsa-miR-98-5p	-0.16	-0.56	0.96	2005, 2007, 2009, 2011
GAREM	ENST00000399218.4	GRB2 associated, regulator of MAPK1	536	1	0	0	1	0	0	0	0	0	hsa-let-7d-5p	-0.16	-0.22	0.94	2011
PLCXD3	ENST00000377801.3	phosphatidylinositol-specific phospholipase C, X domain containing 3	81	1	0	1	0	1	0	1	0	0	hsa-let-7a-5p	-0.16	-0.17	0.46	2005, 2007, 2011
GALNT4	ENST00000529983.2	UDP-N-acetyl-alpha-D-galactosamine:polypeptide N-acetylgalactosaminyltransferase 4 (GalNAc-T4)	275	1	0	0	1	0	0	0	0	0	hsa-let-7d-5p	-0.15	-0.15	0.79	2009, 2011
AMMECR1L	ENST00000272647.5	AMMECR1-like	21	1	1	0	0	0	0	0	0	0	hsa-let-7d-5p	-0.15	-0.15	0.66	2007, 2009, 2011
FAXC	ENST00000389677.5	failed axon connections homolog (Drosophila)	95	1	1	0	0	0	0	0	0	2	hsa-let-7d-5p	-0.15	-0.26	0.96	2009, 2011
INTU	ENST00000335251.6	inturned planar cell polarity protein	105	1	0	0	1	0	0	0	0	2	hsa-let-7d-5p	-0.15	-0.24	0.69
NAPEPLD	ENST00000417955.1	N-acyl phosphatidylethanolamine phospholipase D	13	1	0	1	0	0	0	0	0	1	hsa-let-7f-5p	-0.15	-0.31	0.93	2007, 2009, 2011
LONRF3	ENST00000304778.7	LON peptidase N-terminal domain and ring finger 3	36	1	0	1	0	0	0	0	0	0	hsa-let-7d-5p	-0.15	-0.38	> 0.99
TMTC3	ENST00000266712.6	transmembrane and tetratricopeptide repeat containing 3	406	1	0	0	1	0	0	0	0	0	hsa-let-7d-5p	-0.15	-0.16	0.83	2011
GOPC	ENST00000368498.2	golgi-associated PDZ and coiled-coil motif containing	451	1	0	0	1	0	0	0	0	0	hsa-let-7d-5p	-0.15	-0.17	0.9	2009, 2011
ZNF462	ENST00000277225.5	zinc finger protein 462	214	1	0	0	1	0	0	0	0	0	hsa-let-7d-5p	-0.15	-0.17	0.86
TRIOBP	ENST00000406386.3	TRIO and F-actin binding protein	1545	1	0	1	0	0	0	0	0	1	hsa-let-7a-5p	-0.15	-0.15	0.69	2009, 2011
JOSD1	ENST00000216039.5	Josephin domain containing 1	24	1	0	1	0	0	0	0	0	0	hsa-let-7a-5p	-0.15	-0.27	0.41
KIF21B	ENST00000332129.2	kinesin family member 21B	12	1	1	0	0	0	0	0	0	1	hsa-let-7d-5p	-0.15	-0.15	0.96	2007, 2009, 2011
SFT2D3	ENST00000310981.4	SFT2 domain containing 3	313	1	1	0	0	0	0	0	0	0	hsa-let-7d-5p	-0.15	-0.43	0.91	2009, 2011
SCRT2	ENST00000246104.6	scratch homolog 2, zinc finger protein (Drosophila)	5	1	0	1	0	0	0	0	0	0	hsa-let-7d-5p	-0.15	-0.15	0.59	2005, 2007, 2009, 2011
ALPK3	ENST00000258888.5	alpha-kinase 3	16	1	0	1	0	0	0	0	0	0	hsa-miR-98-5p	-0.15	-0.15	0.55	2009, 2011
GOLT1B	ENST00000540141.1	golgi transport 1B	848	1	1	0	0	0	0	0	0	1	hsa-let-7d-5p	-0.14	-0.59	0.96	2005, 2007, 2009, 2011
FRS2	ENST00000550389.1	fibroblast growth factor receptor substrate 2	176	1	0	0	1	0	0	0	0	0	hsa-let-7d-5p	-0.14	-0.2	0.84	2007, 2009, 2011
LEPROTL1	ENST00000321250.8	leptin receptor overlapping transcript-like 1	1242	1	0	0	1	2	0	1	1	1	hsa-let-7d-5p	-0.14	-0.59	0.95	2005, 2007, 2011
RSF1	ENST00000308488.6	remodeling and spacing factor 1	216	1	0	1	0	0	0	0	0	1	hsa-let-7d-5p	-0.14	-0.16	0.4
CDK14	ENST00000380050.3	cyclin-dependent kinase 14	226	1	0	1	0	0	0	0	0	0	hsa-let-7d-5p	-0.14	-0.15	0.39	2011
PLD5	ENST00000536534.2	phospholipase D family, member 5	5	1	0	1	0	1	0	1	0	1	hsa-miR-98-5p	-0.14	-0.14	0.95	2011
MAP3K9	ENST00000554752.2	mitogen-activated protein kinase kinase kinase 9	44	1	0	1	0	1	0	0	1	0	hsa-let-7f-5p	-0.14	-0.17	0.44
ZNF740	ENST00000416904.3	zinc finger protein 740	2137	1	0	1	0	0	0	0	0	1	hsa-let-7g-5p	-0.14	-0.14	0.83	2007, 2009, 2011
SPOCD1	ENST00000373648.2	SPOC domain containing 1	755	1	0	0	1	0	0	0	0	0	hsa-let-7d-5p	-0.14	-0.14	ORF
KLF8	ENST00000468660.1	Kruppel-like factor 8	8	2	1	1	0	1	0	0	1	1	hsa-let-7a-5p	-0.14	-0.75	0.99	2011
CDYL	ENST00000343762.5	chromodomain protein, Y-like	24	1	0	0	1	0	0	0	0	0	hsa-let-7g-5p	-0.14	-0.25	0.68	2005, 2007, 2009
PHF8	ENST00000338946.6	PHD finger protein 8	85	1	0	1	0	0	0	0	0	0	hsa-let-7d-5p	-0.14	-0.15	0.9	2005, 2007, 2009, 2011
RAB22A	ENST00000244040.3	RAB22A, member RAS oncogene family	484	1	0	1	0	0	0	0	0	1	hsa-let-7a-5p	-0.14	-0.24	0.48	2009, 2011
FAM83G	ENST00000388995.6	family with sequence similarity 83, member G	322	1	0	1	0	0	0	0	0	0	hsa-let-7g-5p	-0.14	-0.14	0.4
OTOF	ENST00000338581.6	otoferlin	5	1	0	0	1	0	0	0	0	0	hsa-let-7d-5p	-0.14	-0.14	ORF
DUSP7	ENST00000495880.1	dual specificity phosphatase 7	68	1	0	0	1	0	0	0	0	0	hsa-let-7d-5p	-0.14	-0.23	0.95	2011
CHD4	ENST00000544484.1	chromodomain helicase DNA binding protein 4	145	1	0	1	0	0	0	0	0	0	hsa-let-7a-5p	-0.14	-0.28	0.79	2005, 2007, 2009, 2011
SCN5A	ENST00000414099.2	sodium channel, voltage-gated, type V, alpha subunit	5	1	0	1	0	0	0	0	0	0	hsa-let-7d-5p	-0.14	-0.14	0.98	2011
KMT2D	ENST00000301067.7	lysine (K)-specific methyltransferase 2D	78	1	1	0	0	0	0	0	0	0	hsa-let-7d-5p	-0.14	-0.14	0.96	2007, 2009, 2011
SREBF2	ENST00000361204.4	sterol regulatory element binding transcription factor 2	1518	1	0	1	0	0	0	0	0	0	hsa-let-7a-5p	-0.14	-0.26	0.83
RBPJ	ENST00000504907.1	recombination signal binding protein for immunoglobulin kappa J region	70	1	0	1	0	0	0	0	0	0	hsa-let-7g-5p	-0.13	-0.23	0.43
TNFAIP3	ENST00000237289.4	tumor necrosis factor, alpha-induced protein 3	150	1	0	1	0	0	0	0	0	0	hsa-let-7d-5p	-0.13	-0.15	0.73	2009, 2011
APC2	ENST00000233607.2	adenomatosis polyposis coli 2	10	1	0	1	0	1	0	0	1	0	hsa-let-7d-5p	-0.13	-0.13	0.9	2009, 2011
PAX2	ENST00000370296.2	paired box 2	8	1	1	0	0	0	0	0	0	0	hsa-let-7d-5p	-0.13	-0.13	0.15
ZNF783	ENST00000434415.1	zinc finger family member 783	88	1	1	0	0	0	0	0	0	0	hsa-let-7d-5p	-0.13	-0.13	< 0.1
RAB3GAP2	ENST00000358951.2	RAB3 GTPase activating protein subunit 2 (non-catalytic)	461	1	1	0	0	0	0	0	0	0	hsa-let-7d-5p	-0.13	-0.25	0.96	2011
THOC2	ENST00000245838.8	THO complex 2	157	1	0	0	1	0	0	0	0	0	hsa-let-7d-5p	-0.13	-0.29	0.89	2007, 2009, 2011
USP12	ENST00000282344.6	ubiquitin specific peptidase 12	35	1	1	0	0	0	0	0	0	0	hsa-let-7d-5p	-0.13	-0.34	0.52	2011
ELK4	ENST00000357992.4	ELK4, ETS-domain protein (SRF accessory protein 1)	39	1	0	1	0	1	0	0	1	1	hsa-let-7d-5p	-0.13	-0.24	0.9	2011
PAK1	ENST00000278568.4	p21 protein (Cdc42/Rac)-activated kinase 1	374	1	0	1	0	0	0	0	0	0	hsa-let-7f-5p	-0.13	-0.25	0.79	2005, 2007, 2009, 2011
FBXO45	ENST00000311630.6	F-box protein 45	72	1	1	0	0	0	0	0	0	0	hsa-let-7d-5p	-0.13	-0.33	0.92	2009, 2011
MPST	ENST00000404393.1	mercaptopyruvate sulfurtransferase	145	1	0	1	0	0	0	0	0	0	hsa-let-7i-5p	-0.13	-0.13	ORF
ADCY9	ENST00000294016.3	adenylate cyclase 9	166	1	0	0	1	0	0	0	0	2	hsa-let-7d-5p	-0.13	-0.18	0.91	2005, 2007, 2009, 2011
ACVR2A	ENST00000241416.7	activin A receptor, type IIA	109	2	0	0	2	0	0	0	0	1	hsa-let-7d-5p	-0.13	-0.62	0.99	2007, 2009, 2011
FOPNL	ENST00000573396.1	FGFR1OP N-terminal like	29	1	0	0	1	0	0	0	0	0	hsa-let-7d-5p	-0.13	-0.28	0.87	2009, 2011
ZCCHC11	ENST00000257177.4	zinc finger, CCHC domain containing 11	97	1	0	0	1	0	0	0	0	0	hsa-let-7d-5p	-0.13	-0.13	ORF	2005, 2007
SFMBT1	ENST00000394752.3	Scm-like with four mbt domains 1	116	1	0	1	0	2	0	1	1	0	hsa-miR-98-5p	-0.13	-0.78	0.92	2011
UGGT1	ENST00000259253.6	UDP-glucose glycoprotein glucosyltransferase 1	1377	2	0	0	2	0	0	0	0	0	hsa-let-7d-5p	-0.13	-0.29	> 0.99	2007, 2009, 2011
CDK6	ENST00000265734.4	cyclin-dependent kinase 6	1116	1	0	0	1	0	0	0	0	0	hsa-let-7d-5p	-0.12	-0.13	0.83	2011
KIAA1147	ENST00000536163.1	KIAA1147	73	1	0	0	1	0	0	0	0	1	hsa-let-7d-5p	-0.12	-0.19	0.74	2007, 2009, 2011
SOX6	ENST00000316399.6	SRY (sex determining region Y)-box 6	22	1	0	0	1	0	0	0	0	1	hsa-let-7d-5p	-0.12	-0.37	0.86	2011
HIF1AN	ENST00000299163.6	hypoxia inducible factor 1, alpha subunit inhibitor	1545	1	1	0	0	2	0	1	1	5	hsa-let-7d-5p	-0.12	-0.35	0.96	2009, 2011
NKAP	ENST00000371410.3	NFKB activating protein	422	1	0	1	0	0	0	0	0	0	hsa-let-7a-5p	-0.12	-0.23	0.88
AGAP1	ENST00000304032.8	ArfGAP with GTPase domain, ankyrin repeat and PH domain 1	109	1	0	0	1	0	0	0	0	1	hsa-let-7d-5p	-0.12	-0.19	0.78
KATNAL1	ENST00000380615.3	katanin p60 subunit A-like 1	335	1	1	0	0	1	0	1	0	0	hsa-let-7d-5p	-0.12	-0.3	0.94	2009, 2011
RAB30	ENST00000533486.1	RAB30, member RAS oncogene family	274	1	0	0	1	0	0	0	0	0	hsa-let-7d-5p	-0.12	-0.2	0.73
FRMD5	ENST00000484674.1	FERM domain containing 5	161	1	1	0	0	0	0	0	0	0	hsa-let-7d-5p	-0.12	-0.33	0.96
RASGRP1	ENST00000559830.1	RAS guanyl releasing protein 1 (calcium and DAG-regulated)	7	1	1	0	0	0	0	0	0	0	hsa-let-7d-5p	-0.12	-0.42	0.95	2005, 2007, 2009, 2011
DNAJB14	ENST00000442697.2	DnaJ (Hsp40) homolog, subfamily B, member 14	10	1	0	0	1	0	0	0	0	0	hsa-let-7d-5p	-0.12	-0.25	0.93
REEP1	ENST00000165698.5	receptor accessory protein 1	49	1	0	0	1	0	0	0	0	0	hsa-let-7d-5p	-0.12	-0.12	ORF	2007, 2009
FGF5	ENST00000456523.3	fibroblast growth factor 5	1478	1	0	0	1	0	0	0	0	2	hsa-let-7d-5p	-0.11	-0.38	0.94	2009, 2011
DNAJA2	ENST00000317089.5	DnaJ (Hsp40) homolog, subfamily A, member 2	1487	1	0	1	0	0	0	0	0	0	hsa-let-7f-5p	-0.11	-0.33	0.62	2011
CHIC1	ENST00000373504.6	cysteine-rich hydrophobic domain 1	16	2	1	0	1	0	0	0	0	1	hsa-let-7d-5p	-0.11	-0.4	0.99	2009, 2011
SLC45A4	ENST00000519067.1	solute carrier family 45, member 4	418	1	0	1	0	1	0	0	1	0	hsa-let-7d-5p	-0.11	-0.16	0.74	2003, 2007, 2009, 2011
ZNF282	ENST00000479907.1	zinc finger protein 282	3014	1	0	1	0	0	0	0	0	0	hsa-let-7b-5p	-0.11	-0.11	0.64	2009, 2011
KIAA1467	ENST00000197268.8	KIAA1467	509	1	0	1	0	0	0	0	0	0	hsa-let-7a-5p	-0.11	-0.11	0.39	2009, 2011
LTN1	ENST00000361371.5	listerin E3 ubiquitin protein ligase 1	56	1	0	1	0	0	0	0	0	0	hsa-let-7d-5p	-0.11	-0.27	0.58	2005, 2007, 2009, 2011
SCN8A	ENST00000354534.6	sodium channel, voltage gated, type VIII, alpha subunit	44	1	1	0	0	0	0	0	0	0	hsa-miR-98-5p	-0.11	-0.11	0.9
MAP4K4	ENST00000413150.2	mitogen-activated protein kinase kinase kinase kinase 4	1551	1	1	0	0	0	0	0	0	0	hsa-let-7d-5p	-0.11	-0.28	0.95	2005, 2007, 2009, 2011
PLXNA2	ENST00000367033.3	plexin A2	8	1	0	1	0	0	0	0	0	1	hsa-let-7d-5p	-0.11	-0.11	0.45
KIAA1919	ENST00000368847.4	KIAA1919	73	1	1	0	0	0	0	0	0	0	hsa-let-7d-5p	-0.11	-0.14	< 0.1
LCORL	ENST00000326877.4	ligand dependent nuclear receptor corepressor-like	194	1	0	1	0	0	0	0	0	1	hsa-let-7a-5p	-0.11	-0.33	0.71	2007, 2009, 2011
KIAA0895L	ENST00000561621.1	KIAA0895-like	15	1	0	1	0	0	0	0	0	0	hsa-let-7i-5p	-0.11	-0.26	0.91	2007, 2009, 2011
USP32	ENST00000300896.4	ubiquitin specific peptidase 32	85	1	0	1	0	0	0	0	0	0	hsa-let-7a-5p	-0.11	-0.29	0.8	2005, 2007, 2009, 2011
RASL10A	ENST00000401450.3	RAS-like, family 10, member A	5	1	0	1	0	0	0	0	0	0	hsa-let-7d-5p	-0.11	-0.11	ORF	2007
SMIM13	ENST00000416247.2	small integral membrane protein 13	199	1	0	0	1	0	0	0	0	0	hsa-let-7d-5p	-0.11	-0.26	0.82	2011
PRR14L	ENST00000434485.1	proline rich 14-like	39	1	0	0	1	0	0	0	0	1	hsa-let-7d-5p	-0.1	-0.1	0.81	2011
DSG3	ENST00000257189.4	desmoglein 3	5	1	1	0	0	0	0	0	0	0	hsa-let-7d-5p	-0.1	-0.1	< 0.1	2011
PAG1	ENST00000220597.4	phosphoprotein associated with glycosphingolipid microdomains 1	53	1	1	0	0	0	0	0	0	0	hsa-let-7d-5p	-0.1	-0.27	0.96	2009, 2011
DCAF8	ENST00000556710.1	DDB1- and CUL4-associated factor 8	1924	1	0	1	0	0	0	0	0	2	hsa-miR-98-5p	-0.1	-0.24	0.42
CMTM6	ENST00000205636.3	CKLF-like MARVEL transmembrane domain containing 6	169	1	1	0	0	0	0	0	0	0	hsa-let-7d-5p	-0.1	-0.17	< 0.1	2011
FADS3	ENST00000540820.1	fatty acid desaturase 3	62	1	0	1	0	0	0	0	0	0	hsa-let-7d-5p	-0.1	-0.1	ORF
ZKSCAN5	ENST00000394170.2	zinc finger with KRAB and SCAN domains 5	53	1	0	0	1	0	0	0	0	0	hsa-let-7d-5p	-0.1	-0.19	0.79	2011
KCNC3	ENST00000376959.2	potassium voltage-gated channel, Shaw-related subfamily, member 3	5	1	0	1	0	0	0	0	0	0	hsa-let-7a-5p	-0.1	-0.1	0.87
MON2	ENST00000546600.1	MON2 homolog (S. cerevisiae)	784	1	0	0	1	0	0	0	0	0	hsa-let-7d-5p	-0.1	-0.28	0.95	2007, 2009, 2011
SLC10A7	ENST00000264986.3	solute carrier family 10, member 7	77	1	0	1	0	0	0	0	0	0	hsa-miR-98-5p	-0.1	-0.52	0.97	2011
FAM104A	ENST00000581110.1	family with sequence similarity 104, member A	2724	1	0	1	0	0	0	0	0	0	hsa-let-7d-5p	-0.1	-0.41	0.79	2007, 2009, 2011
SUB1	ENST00000265073.4	SUB1 homolog (S. cerevisiae)	242	1	1	0	0	0	0	0	0	0	hsa-let-7d-5p	-0.09	-0.52	0.91	2011
DARS2	ENST00000361951.4	aspartyl-tRNA synthetase 2, mitochondrial	422	1	1	0	0	0	0	0	0	1	hsa-let-7d-5p	-0.09	-0.16	< 0.1
KCNJ6	ENST00000609713.1	potassium inwardly-rectifying channel, subfamily J, member 6	5	1	0	0	1	0	0	0	0	1	hsa-let-7d-5p	-0.09	-0.09	0.76
LZIC	ENST00000377223.1	leucine zipper and CTNNBIP1 domain containing	508	1	1	0	0	0	0	0	0	0	hsa-let-7d-5p	-0.09	-0.22	< 0.1
ERCC6	ENST00000355832.5	excision repair cross-complementing rodent repair deficiency, complementation group 6	93	1	1	0	0	0	0	0	0	0	hsa-let-7d-5p	-0.09	-0.38	0.96	2011
KIAA1549	ENST00000440172.1	KIAA1549	508	1	0	1	0	0	0	0	0	0	hsa-let-7a-5p	-0.09	-0.1	0.95	2009, 2011
TMX4	ENST00000246024.2	thioredoxin-related transmembrane protein 4	466	1	0	0	1	1	0	0	1	0	hsa-let-7d-5p	-0.09	-0.34	0.82
MICALCL	ENST00000256186.2	MICAL C-terminal like	62	1	1	0	0	0	0	0	0	0	hsa-let-7d-5p	-0.09	-0.13	< 0.1
ITGA1	ENST00000282588.6	integrin, alpha 1	400	1	0	1	0	0	0	0	0	1	hsa-let-7a-5p	-0.09	-0.1	0.6
EIF2S2	ENST00000374980.2	eukaryotic translation initiation factor 2, subunit 2 beta, 38kDa	575	1	1	0	0	0	0	0	0	0	hsa-let-7d-5p	-0.09	-0.41	0.91	2009, 2011
ICK	ENST00000350082.5	intestinal cell (MAK-like) kinase	18	1	0	0	1	0	0	0	0	1	hsa-let-7d-5p	-0.09	-0.24	0.76
IGF1	ENST00000337514.6	insulin-like growth factor 1 (somatomedin C)	19	1	1	0	0	0	0	0	0	0	hsa-let-7d-5p	-0.09	-0.37	0.94	2009, 2011
CEP85L	ENST00000368491.3	centrosomal protein 85kDa-like	14	1	0	0	1	0	0	0	0	0	hsa-let-7d-5p	-0.09	-0.18	0.95	2011
SAP30L	ENST00000297109.6	SAP30-like	335	1	0	1	0	0	0	0	0	0	hsa-let-7a-5p	-0.09	-0.23	0.84	2011
ZNF354B	ENST00000322434.3	zinc finger protein 354B	52	1	0	1	0	0	0	0	0	0	hsa-miR-98-5p	-0.09	-0.35	0.89
ZNF652	ENST00000362063.2	zinc finger protein 652	33	3	0	3	0	0	0	0	0	1	hsa-let-7f-5p	-0.09	-0.69	> 0.99	2011
UTP15	ENST00000296792.4	UTP15, U3 small nucleolar ribonucleoprotein, homolog (S. cerevisiae)	280	1	0	1	0	0	0	0	0	2	hsa-let-7i-5p	-0.09	-0.37	0.52	2009, 2011
DICER1	ENST00000541352.1	dicer 1, ribonuclease type III	25	2	0	0	2	0	0	0	0	1	hsa-let-7d-5p	-0.09	-0.96	0.98	2011
USP49	ENST00000394253.3	ubiquitin specific peptidase 49	44	1	0	0	1	0	0	0	0	1	hsa-let-7d-5p	-0.09	-0.4	0.89
TSPAN2	ENST00000369516.2	tetraspanin 2	43	1	0	0	1	0	0	0	0	0	hsa-let-7g-5p	-0.09	-0.28	0.94	2009, 2011
MLXIP	ENST00000319080.7	MLX interacting protein	69	1	0	1	0	1	0	1	0	2	hsa-let-7f-5p	-0.08	-0.17	0.85	2011
DNA2	ENST00000399180.2	DNA replication helicase/nuclease 2	81	1	1	0	0	1	1	0	0	0	hsa-let-7d-5p	-0.08	-0.92	0.76	2009, 2011
RANBP2	ENST00000283195.6	RAN binding protein 2	814	1	1	0	0	1	0	0	1	0	hsa-let-7d-5p	-0.08	-0.35	0.96	2005, 2007, 2009, 2011
A1CF	ENST00000374001.2	APOBEC1 complementation factor	80	1	1	0	0	2	0	1	1	2	hsa-let-7d-5p	-0.08	-0.46	0.28	2011
HECTD4	ENST00000377560.5	HECT domain containing E3 ubiquitin protein ligase 4	222	1	0	1	0	0	0	0	0	1	hsa-let-7a-5p	-0.08	-0.08	0.59	2009, 2011
AASS	ENST00000393376.1	aminoadipate-semialdehyde synthase	72	1	1	0	0	0	0	0	0	0	hsa-let-7d-5p	-0.08	-0.19	< 0.1	2011
HDHD1	ENST00000381077.5	haloacid dehalogenase-like hydrolase domain containing 1	32	1	1	0	0	0	0	0	0	0	hsa-let-7d-5p	-0.08	-0.46	0.68	2005, 2007, 2009, 2011
DZIP1	ENST00000347108.3	DAZ interacting zinc finger protein 1	360	1	0	0	1	0	0	0	0	0	hsa-let-7d-5p	-0.08	-0.3	0.95	2005, 2007, 2009, 2011
MAPK1IP1L	ENST00000395468.4	mitogen-activated protein kinase 1 interacting protein 1-like	4002	1	0	1	0	1	0	0	1	1	hsa-let-7d-5p	-0.08	-0.48	0.98	2009, 2011
C1GALT1	ENST00000223122.3	core 1 synthase, glycoprotein-N-acetylgalactosamine 3-beta-galactosyltransferase, 1	44	1	1	0	0	0	0	0	0	1	hsa-miR-98-5p	-0.08	-0.38	0.95	2011
SCUBE3	ENST00000274938.7	signal peptide, CUB domain, EGF-like 3	47	1	0	1	0	0	0	0	0	0	hsa-let-7i-5p	-0.08	-0.11	0.8	2005, 2007, 2009, 2011
NOS1	ENST00000317775.6	nitric oxide synthase 1 (neuronal)	5	1	0	1	0	0	0	0	0	0	hsa-let-7d-5p	-0.08	-0.08	0.52	2011
HAND2	ENST00000359562.4	heart and neural crest derivatives expressed 2	30	1	0	0	1	0	0	0	0	0	hsa-let-7d-5p	-0.08	-0.36	0.76	2007
NIPA1	ENST00000337435.4	non imprinted in Prader-Willi/Angelman syndrome 1	805	1	0	1	0	1	0	0	1	2	hsa-let-7d-5p	-0.08	-0.5	0.93	2007, 2009, 2011
VCPIP1	ENST00000310421.4	valosin containing protein (p97)/p47 complex interacting protein 1	228	1	0	0	1	0	0	0	0	0	hsa-let-7d-5p	-0.08	-0.1	0.69	2005, 2007, 2011
FOXP1	ENST00000318789.4	forkhead box P1	264	1	0	0	1	0	0	0	0	1	hsa-let-7d-5p	-0.08	-0.2	0.88	2009, 2011
CPM	ENST00000551568.1	carboxypeptidase M	125	1	0	1	0	0	0	0	0	2	hsa-let-7g-5p	-0.08	-0.3	0.99	2005, 2007, 2009, 2011
SLC26A9	ENST00000367135.3	solute carrier family 26 (anion exchanger), member 9	18	1	0	1	0	0	0	0	0	0	hsa-let-7b-5p	-0.08	-0.08	0.39	2005, 2007
RIMS3	ENST00000372684.3	regulating synaptic membrane exocytosis 3	24	1	0	0	1	0	0	0	0	0	hsa-let-7d-5p	-0.08	-0.24	0.73	2009, 2011
G3BP1	ENST00000394123.3	GTPase activating protein (SH3 domain) binding protein 1	688	1	1	0	0	0	0	0	0	0	hsa-let-7d-5p	-0.08	-0.33	0.95
SPATA13	ENST00000382108.3	spermatogenesis associated 13	900	1	0	1	0	0	0	0	0	0	hsa-let-7d-5p	-0.07	-0.07	0.5	2011
PIK3IP1	ENST00000441972.1	phosphoinositide-3-kinase interacting protein 1	22	1	0	0	1	0	0	0	0	0	hsa-let-7a-5p	-0.07	-0.36	0.92	2005, 2007, 2009, 2011
GJC1	ENST00000426548.1	gap junction protein, gamma 1, 45kDa	195	1	1	0	0	1	0	0	1	0	hsa-miR-98-5p	-0.07	-0.45	0.96	2009, 2011
B3GALT1	ENST00000392690.3	UDP-Gal:betaGlcNAc beta 1,3-galactosyltransferase, polypeptide 1	35	1	1	0	0	0	0	0	0	0	hsa-let-7d-5p	-0.07	-0.26	0.7
C1orf147	ENST00000367119.1	chromosome 1 open reading frame 147	5	1	0	0	1	0	0	0	0	0	hsa-let-7d-5p	-0.07	-0.07	ORF
FREM2	ENST00000280481.7	FRAS1 related extracellular matrix protein 2	33	1	1	0	0	0	0	0	0	1	hsa-let-7d-5p	-0.07	-0.09	0.93	2009, 2011
ATP6V1C1	ENST00000395862.3	ATPase, H+ transporting, lysosomal 42kDa, V1 subunit C1	951	1	1	0	0	1	0	1	0	0	hsa-let-7d-5p	-0.07	-0.34	0.35
RNF170	ENST00000534961.1	ring finger protein 170	203	1	1	0	0	0	0	0	0	1	hsa-let-7d-5p	-0.07	-0.52	0.95	2011
ZNF644	ENST00000370440.1	zinc finger protein 644	40	2	0	1	1	0	0	0	0	0	hsa-let-7d-5p	-0.07	-0.48	0.98	2005, 2007, 2009, 2011
C14orf28	ENST00000325192.3	chromosome 14 open reading frame 28	98	3	2	1	0	1	0	0	1	0	hsa-let-7g-5p	-0.07	-1.61	> 0.99	2007, 2009, 2011
CRB2	ENST00000373631.3	crumbs homolog 2 (Drosophila)	8	1	1	0	0	0	0	0	0	0	hsa-let-7d-5p	-0.07	-0.07	0.94	2009, 2011
C11orf57	ENST00000532163.1	chromosome 11 open reading frame 57	207	1	0	1	0	0	0	0	0	0	hsa-let-7f-5p	-0.06	-0.43	0.75	2007, 2009, 2011
TMEM251	ENST00000415050.2	transmembrane protein 251	14	1	1	0	0	0	0	0	0	0	hsa-let-7d-5p	-0.06	-0.34	< 0.1
YAF2	ENST00000327791.4	YY1 associated factor 2	413	1	0	0	1	0	0	0	0	0	hsa-let-7d-5p	-0.06	-0.34	0.95	2009, 2011
ATAD2B	ENST00000238789.5	ATPase family, AAA domain containing 2B	11	1	1	0	0	0	0	0	0	0	hsa-let-7d-5p	-0.06	-0.1	0.94	2009, 2011
NCOA1	ENST00000405141.1	nuclear receptor coactivator 1	200	1	0	1	0	0	0	0	0	0	hsa-let-7d-5p	-0.06	-0.12	0.39	2005, 2007, 2011
CLPB	ENST00000294053.3	ClpB caseinolytic peptidase B homolog (E. coli)	476	1	1	0	0	0	0	0	0	1	hsa-let-7d-5p	-0.06	-0.23	0.95
HCFC2	ENST00000229330.4	host cell factor C2	46	1	0	0	1	1	0	0	1	1	hsa-let-7d-5p	-0.06	-0.32	0.95	2011
PYGO2	ENST00000368457.2	pygopus homolog 2 (Drosophila)	35	1	0	0	1	0	0	0	0	0	hsa-let-7d-5p	-0.06	-0.26	0.88	2005, 2007, 2009, 2011
HDLBP	ENST00000391975.1	high density lipoprotein binding protein	1755	1	1	0	0	1	0	1	0	0	hsa-let-7d-5p	-0.06	-0.29	0.96	2007, 2009, 2011
CNOT2	ENST00000229195.3	CCR4-NOT transcription complex, subunit 2	1189	1	0	0	1	0	0	0	0	0	hsa-let-7d-5p	-0.06	-0.26	0.96	2007, 2009, 2011
NNT	ENST00000264663.5	nicotinamide nucleotide transhydrogenase	2771	1	0	1	0	0	0	0	0	0	hsa-miR-98-5p	-0.06	-0.35	0.96	2009, 2011
ETNK1	ENST00000266517.4	ethanolamine kinase 1	1047	1	0	1	0	0	0	0	0	1	hsa-let-7b-5p	-0.06	-0.28	0.93	2007, 2009, 2011
REL	ENST00000295025.8	v-rel avian reticuloendotheliosis viral oncogene homolog	116	1	1	0	0	1	0	1	0	0	hsa-let-7d-5p	-0.06	-0.06	< 0.1
NSD1	ENST00000439151.2	nuclear receptor binding SET domain protein 1	685	1	0	1	0	0	0	0	0	1	hsa-let-7d-5p	-0.06	-0.2	0.71	2011
NEDD4L	ENST00000256832.7	neural precursor cell expressed, developmentally down-regulated 4-like, E3 ubiquitin protein ligase	617	1	0	1	0	0	0	0	0	0	hsa-let-7a-5p	-0.06	-0.22	0.96	2011
DNAH10OS	ENST00000514254.2	dynein, axonemal, heavy chain 10 opposite strand	89	1	0	1	0	0	0	0	0	0	hsa-let-7a-5p	-0.06	-0.06	ORF
ZSWIM5	ENST00000359600.5	zinc finger, SWIM-type containing 5	31	1	1	0	0	0	0	0	0	0	hsa-let-7d-5p	-0.06	-0.38	0.94	2009, 2011
STYX	ENST00000354586.4	serine/threonine/tyrosine interacting protein	250	1	0	0	1	0	0	0	0	1	hsa-let-7d-5p	-0.06	-0.28	0.91	2011
CCDC93	ENST00000376300.2	coiled-coil domain containing 93	395	1	1	0	0	0	0	0	0	0	hsa-let-7d-5p	-0.06	-0.21	0.35	2009, 2011
RPS6KA3	ENST00000379565.3	ribosomal protein S6 kinase, 90kDa, polypeptide 3	769	1	0	1	0	1	0	0	1	0	hsa-miR-98-5p	-0.05	-0.35	0.95	2005, 2007, 2009, 2011
ZNF566	ENST00000454319.1	zinc finger protein 566	310	1	1	0	0	0	0	0	0	0	hsa-let-7d-5p	-0.05	-0.35	0.9	2009, 2011
DST	ENST00000312431.6	dystonin	439	1	0	0	1	0	0	0	0	0	hsa-let-7d-5p	-0.05	-0.08	0.81	2005, 2007
CNNM2	ENST00000369878.4	cyclin M2	517	1	0	0	1	0	0	0	0	1	hsa-let-7d-5p	-0.05	-0.15	0.75
MRS2	ENST00000274747.7	MRS2 magnesium transporter	826	1	1	0	0	0	0	0	0	0	hsa-let-7d-5p	-0.05	-0.63	0.72	2009, 2011
TMEM135	ENST00000340353.7	transmembrane protein 135	963	1	0	1	0	0	0	0	0	1	hsa-let-7a-5p	-0.05	-0.41	0.91	2011
NCOR1	ENST00000268712.3	nuclear receptor corepressor 1	268	1	0	0	1	0	0	0	0	0	hsa-let-7d-5p	-0.05	-0.13	0.95	2011
CRBN	ENST00000231948.4	cereblon	249	1	0	1	0	0	0	0	0	1	hsa-let-7d-5p	-0.05	-0.28	0.55	2011
DDN	ENST00000421952.2	dendrin	27	1	0	1	0	0	0	0	0	0	hsa-let-7g-5p	-0.05	-0.28	0.94	2009, 2011
KHNYN	ENST00000251343.5	KH and NYN domain containing	421	1	1	0	0	0	0	0	0	2	hsa-let-7d-5p	-0.05	-0.34	0.52	2011
STAT3	ENST00000585517.1	signal transducer and activator of transcription 3 (acute-phase response factor)	478	1	0	1	0	0	0	0	0	0	hsa-let-7b-5p	-0.05	-0.05	ORF
GDAP2	ENST00000369443.5	ganglioside induced differentiation associated protein 2	656	1	1	0	0	2	1	1	0	2	hsa-let-7d-5p	-0.05	-0.68	0.75	2009, 2011
TMED5	ENST00000479918.1	transmembrane emp24 protein transport domain containing 5	612	1	0	1	0	0	0	0	0	0	hsa-let-7f-5p	-0.05	-0.39	> 0.99	2005, 2007, 2009, 2011
SCARA3	ENST00000301904.3	scavenger receptor class A, member 3	5318	1	0	1	0	0	0	0	0	0	hsa-let-7d-5p	-0.05	-0.05	0.64	2011
PAWR	ENST00000328827.4	PRKC, apoptosis, WT1, regulator	1872	1	0	1	0	1	1	0	0	1	hsa-let-7g-5p	-0.05	-0.43	0.7
ENTPD7	ENST00000370489.4	ectonucleoside triphosphate diphosphohydrolase 7	136	1	1	0	0	1	0	0	1	0	hsa-let-7d-5p	-0.05	-0.68	0.95	2011
SESTD1	ENST00000428443.3	SEC14 and spectrin domains 1	478	1	1	0	0	0	0	0	0	1	hsa-let-7d-5p	-0.05	-0.35	0.96	2011
AKT2	ENST00000392038.2	v-akt murine thymoma viral oncogene homolog 2	525	1	1	0	0	0	0	0	0	2	hsa-let-7i-5p	-0.05	-0.23	0.34	2009, 2011
IPO11	ENST00000409534.1	importin 11	202	1	0	0	1	0	0	0	0	0	hsa-let-7d-5p	-0.04	-0.35	0.9
TXLNG	ENST00000380122.5	taxilin gamma	96	1	0	1	0	0	0	0	0	0	hsa-let-7d-5p	-0.04	-0.4	> 0.99	2011
PLAGL2	ENST00000246229.4	pleiomorphic adenoma gene-like 2	254	1	0	1	0	0	0	0	0	0	hsa-let-7b-5p	-0.04	-0.41	0.77	2005, 2007, 2009, 2011
DMD	ENST00000378677.2	dystrophin	211	1	1	0	0	0	0	0	0	1	hsa-let-7d-5p	-0.04	-0.25	0.96	2011
MTMR3	ENST00000333027.3	myotubularin related protein 3	123	1	0	1	0	0	0	0	0	0	hsa-let-7a-5p	-0.04	-0.23	0.66	2009, 2011
SUV39H2	ENST00000313519.5	suppressor of variegation 3-9 homolog 2 (Drosophila)	54	1	1	0	0	0	0	0	0	1	hsa-let-7d-5p	-0.04	-0.52	0.91
SLC31A1	ENST00000374212.4	solute carrier family 31 (copper transporter), member 1	171	1	0	1	0	0	0	0	0	0	hsa-let-7g-5p	-0.04	-0.39	0.96	2009, 2011
KATNBL1	ENST00000256544.3	katanin p80 subunit B-like 1	105	1	0	1	0	0	0	0	0	2	hsa-let-7b-5p	-0.04	-0.43	> 0.99	2005, 2007, 2009, 2011
SYT7	ENST00000263846.4	synaptotagmin VII	192	1	1	0	0	0	0	0	0	0	hsa-miR-98-5p	-0.04	-0.28	0.96	2007, 2009, 2011
DYRK2	ENST00000344096.3	dual-specificity tyrosine-(Y)-phosphorylation regulated kinase 2	1091	2	1	0	1	0	0	0	0	0	hsa-let-7d-5p	-0.04	-0.56	> 0.99	2009, 2011
WDFY2	ENST00000298125.5	WD repeat and FYVE domain containing 2	85	1	0	0	1	0	0	0	0	0	hsa-let-7d-5p	-0.04	-0.28	0.92
RBM38	ENST00000440234.2	RNA binding motif protein 38	18	1	1	0	0	0	0	0	0	0	hsa-let-7d-5p	-0.04	-0.31	0.96	2007, 2009, 2011
KCNC4	ENST00000369787.3	potassium voltage-gated channel, Shaw-related subfamily, member 4	138	1	0	1	0	0	0	0	0	0	hsa-let-7b-5p	-0.04	-0.07	0.64	2009, 2011
PDZD8	ENST00000334464.5	PDZ domain containing 8	99	1	1	0	0	0	0	0	0	1	hsa-let-7d-5p	-0.04	-0.31	0.3
SPATA2	ENST00000289431.5	spermatogenesis associated 2	358	1	0	1	0	0	0	0	0	0	hsa-let-7a-5p	-0.03	-0.26	0.91	2005, 2007, 2009, 2011
PLEKHA3	ENST00000234453.5	pleckstrin homology domain containing, family A (phosphoinositide binding specific) member 3	767	1	1	0	0	3	0	0	3	1	hsa-let-7d-5p	-0.03	-0.73	0.87
ARL5B	ENST00000377275.3	ADP-ribosylation factor-like 5B	368	1	0	0	1	0	0	0	0	0	hsa-let-7d-5p	-0.03	-0.26	0.8
NLK	ENST00000407008.3	nemo-like kinase	61	1	0	1	0	0	0	0	0	1	hsa-miR-98-5p	-0.03	-0.29	0.9	2005, 2007, 2009, 2011
RNF217	ENST00000521654.2	ring finger protein 217	92	1	0	0	1	1	0	0	1	1	hsa-let-7f-5p	-0.03	-0.41	0.94
MTDH	ENST00000336273.3	metadherin	5192	1	1	0	0	0	0	0	0	2	hsa-let-7d-5p	-0.03	-0.39	0.96	2011
XYLT1	ENST00000261381.6	xylosyltransferase I	159	1	1	0	0	0	0	0	0	2	hsa-let-7e-5p	-0.03	-0.06	0.96	2007, 2009, 2011
RIMKLA	ENST00000431473.3	ribosomal modification protein rimK-like family member A	100	1	1	0	0	0	0	0	0	2	hsa-let-7b-5p	-0.03	-0.24	0.69	2011
FARP1	ENST00000595437.1	FERM, RhoGEF (ARHGEF) and pleckstrin domain protein 1 (chondrocyte-derived)	530	1	0	0	1	0	0	0	0	0	hsa-let-7d-5p	-0.03	-0.28	0.94	2005, 2007, 2009, 2011
TMEM167A	ENST00000502346.1	transmembrane protein 167A	1029	1	1	0	0	0	0	0	0	1	hsa-let-7d-5p	-0.03	-0.62	0.95
MEF2C	ENST00000340208.5	myocyte enhancer factor 2C	70	2	0	0	2	0	0	0	0	0	hsa-let-7d-5p	-0.03	-0.38	0.96	2011
FAM208A	ENST00000493960.2	family with sequence similarity 208, member A	60	1	0	0	1	0	0	0	0	0	hsa-let-7d-5p	-0.03	-0.22	0.93	2009, 2011
ALDH6A1	ENST00000553458.1	aldehyde dehydrogenase 6 family, member A1	196	1	0	0	1	0	0	0	0	0	hsa-let-7d-5p	-0.03	-0.26	0.92
BMP2	ENST00000378827.4	bone morphogenetic protein 2	1193	1	0	0	1	1	0	1	0	0	hsa-let-7d-5p	-0.02	-0.44	0.75
XPOT	ENST00000332707.5	exportin, tRNA	887	1	1	0	0	0	0	0	0	0	hsa-let-7d-5p	-0.02	-0.27	0.8
ATG4B	ENST00000405546.3	autophagy related 4B, cysteine peptidase	1444	1	1	0	0	0	0	0	0	0	hsa-let-7d-5p	-0.02	-0.14	0.33	2009, 2011
SBNO1	ENST00000420886.2	strawberry notch homolog 1 (Drosophila)	87	1	0	1	0	0	0	0	0	0	hsa-let-7a-5p	-0.02	-0.14	> 0.99	2011
OTUB2	ENST00000203664.5	OTU domain, ubiquitin aldehyde binding 2	110	1	0	1	0	0	0	0	0	0	hsa-let-7d-5p	-0.02	-0.21	0.65	2011
SLC22A23	ENST00000436008.2	solute carrier family 22, member 23	353	1	1	0	0	0	0	0	0	0	hsa-let-7d-5p	-0.02	-0.25	0.95	2011
SMAD2	ENST00000262160.6	SMAD family member 2	1196	1	0	1	0	0	0	0	0	0	hsa-let-7b-5p	-0.02	-0.23	0.79	2007, 2009, 2011
GRAMD1B	ENST00000529750.1	GRAM domain containing 1B	35	1	0	0	1	0	0	0	0	1	hsa-let-7d-5p	-0.02	-0.16	0.95
FBXL19	ENST00000338343.4	F-box and leucine-rich repeat protein 19	75	1	0	0	1	0	0	0	0	0	hsa-let-7d-5p	-0.02	-0.12	0.78	2009, 2011
SNX1	ENST00000353874.4	sorting nexin 1	1296	1	1	0	0	0	0	0	0	0	hsa-let-7a-5p	-0.02	-0.03	ORF	2009, 2011
SRD5A3	ENST00000264228.4	steroid 5 alpha-reductase 3	402	1	1	0	0	0	0	0	0	0	hsa-let-7a-5p	-0.02	-0.46	0.73	2011
COL11A1	ENST00000370096.3	collagen, type XI, alpha 1	160	1	0	0	1	0	0	0	0	0	hsa-let-7d-5p	-0.02	-0.26	0.85	2011
ZNF24	ENST00000589881.1	zinc finger protein 24	1796	1	0	1	0	0	0	0	0	0	hsa-let-7d-5p	-0.02	-0.23	0.83	2011
NAP1L1	ENST00000261182.8	nucleosome assembly protein 1-like 1	9072	2	1	0	1	1	0	1	0	1	hsa-let-7b-5p	-0.02	-1.01	0.99	2005, 2007, 2009, 2011
GPC4	ENST00000370828.3	glypican 4	542	1	1	0	0	0	0	0	0	0	hsa-let-7a-5p	-0.02	-0.4	0.96
C6orf203	ENST00000311381.5	chromosome 6 open reading frame 203	307	1	1	0	0	0	0	0	0	0	hsa-let-7b-5p	-0.02	-0.68	0.1
KIAA0391	ENST00000534898.4	KIAA0391	822	1	1	0	0	2	1	0	1	1	hsa-let-7d-5p	-0.02	-0.46	0.27
ADRBK2	ENST00000324198.6	adrenergic, beta, receptor kinase 2	215	1	0	1	0	0	0	0	0	0	hsa-miR-98-5p	-0.02	-0.27	0.82	2009, 2011
SOCS7	ENST00000577233.1	suppressor of cytokine signaling 7	15	1	0	1	0	0	0	0	0	1	hsa-let-7b-5p	-0.02	-0.18	0.81	2011
EIF5B	ENST00000289371.6	eukaryotic translation initiation factor 5B	188	1	0	0	1	0	0	0	0	0	hsa-let-7d-5p	-0.02	-0.3	0.95
DNAL1	ENST00000553645.2	dynein, axonemal, light chain 1	81	1	0	1	0	0	0	0	0	0	hsa-let-7a-5p	-0.01	-0.26	0.8	2009, 2011
FBXO21	ENST00000427718.2	F-box protein 21	1035	1	0	1	0	0	0	0	0	0	hsa-let-7d-5p	-0.01	-0.19	0.59
VEZT	ENST00000436874.1	vezatin, adherens junctions transmembrane protein	1054	1	0	1	0	1	0	1	0	0	hsa-let-7g-5p	-0.01	-0.54	0.38
KIAA1244	ENST00000251691.4	KIAA1244	169	1	0	1	0	0	0	0	0	0	hsa-let-7a-5p	-0.01	-0.02	0.64	2011
ANKRD33B	ENST00000296657.5	ankyrin repeat domain 33B	9	1	1	0	0	0	0	0	0	0	hsa-let-7a-5p	-0.01	-0.03	< 0.1	2011
USP24	ENST00000294383.6	ubiquitin specific peptidase 24	306	1	0	1	0	0	0	0	0	0	hsa-let-7e-5p	-0.01	-0.25	0.74	2009, 2011
SESN3	ENST00000536441.1	sestrin 3	260	1	1	0	0	0	0	0	0	1	hsa-let-7d-5p	-0.01	-0.21	0.9
PACS2	ENST00000447393.1	phosphofurin acidic cluster sorting protein 2	234	1	1	0	0	0	0	0	0	1	hsa-let-7d-5p	-0.01	-0.12	0.92	2009, 2011
CSNK2A1	ENST00000349736.5	casein kinase 2, alpha 1 polypeptide	1927	1	0	0	1	0	0	0	0	0	hsa-let-7d-5p	-0.01	-0.3	0.89
CCNT2	ENST00000295238.6	cyclin T2	381	1	0	1	0	0	0	0	0	1	hsa-let-7d-5p	-0.01	-0.3	0.45	2011
ANKRD28	ENST00000399451.2	ankyrin repeat domain 28	798	1	1	0	0	0	0	0	0	0	hsa-let-7d-5p	-0.01	-0.25	0.86	2009, 2011
SNX16	ENST00000353788.4	sorting nexin 16	156	1	0	1	0	0	0	0	0	0	hsa-let-7f-5p	-0.01	-0.37	0.8	2005, 2007, 2009, 2011
C17orf85	ENST00000158149.3	chromosome 17 open reading frame 85	718	1	0	0	1	1	0	1	0	0	hsa-let-7d-5p	-0.01	-0.22	0.85
KMT2E	ENST00000334877.4	lysine (K)-specific methyltransferase 2E	654	1	1	0	0	1	0	1	0	0	hsa-let-7d-5p	-0.01	-0.46	0.82
MBD2	ENST00000256429.3	methyl-CpG binding domain protein 2	823	2	1	1	0	1	0	1	0	1	hsa-let-7d-5p	-0.01	-0.73	0.99	2011
MAPK8	ENST00000374182.3	mitogen-activated protein kinase 8	227	1	1	0	0	0	0	0	0	0	hsa-let-7d-5p	-0.01	-0.41	0.91
TUSC2	ENST00000232496.4	tumor suppressor candidate 2	611	1	0	1	0	0	0	0	0	0	hsa-let-7i-5p	-0.01	-0.36	0.96	2005, 2007, 2009, 2011
SNX6	ENST00000396526.3	sorting nexin 6	254	1	1	0	0	0	0	0	0	0	hsa-let-7c-5p	-0.01	-0.38	0.95	2009, 2011
C9orf40	ENST00000376854.5	chromosome 9 open reading frame 40	534	1	1	0	0	0	0	0	0	0	hsa-let-7d-5p	-0.01	-0.83	0.69	2009, 2011
LPHN3	ENST00000512091.2	latrophilin 3	93	1	1	0	0	1	0	1	0	0	hsa-let-7a-5p	-0.01	-0.1	0.21
WIPI2	ENST00000288828.4	WD repeat domain, phosphoinositide interacting 2	1038	2	1	0	1	0	0	0	0	0	hsa-let-7d-5p	0	-0.53	0.96	2009, 2011
DVL3	ENST00000313143.3	dishevelled segment polarity protein 3	373	1	1	0	0	0	0	0	0	0	hsa-let-7d-5p	0	-0.38	0.95	2009, 2011
IPO9	ENST00000361565.4	importin 9	3549	1	1	0	0	1	0	0	1	0	hsa-let-7d-5p	0	-0.17	0.51	2009, 2011
KCMF1	ENST00000409785.4	potassium channel modulatory factor 1	1285	1	0	0	1	0	0	0	0	0	hsa-let-7g-5p	0	-0.26	0.95	2009, 2011
CTIF	ENST00000256413.3	CBP80/20-dependent translation initiation factor	154	1	0	1	0	0	0	0	0	0	hsa-let-7a-5p	0	-0.06	0.6	2011
PIK3CA	ENST00000263967.3	phosphatidylinositol-4,5-bisphosphate 3-kinase, catalytic subunit alpha	112	1	1	0	0	0	0	0	0	0	hsa-let-7d-5p	0	-0.07	< 0.1
DNAJC10	ENST00000264065.7	DnaJ (Hsp40) homolog, subfamily C, member 10	709	1	1	0	0	1	0	1	0	0	hsa-let-7d-5p	0	-0.23	< 0.1
EIF2B2	ENST00000266126.5	eukaryotic translation initiation factor 2B, subunit 2 beta, 39kDa	1210	1	0	0	1	0	0	0	0	0	hsa-let-7d-5p	0	-0.25	0.69
ROBO1	ENST00000436010.2	roundabout, axon guidance receptor, homolog 1 (Drosophila)	546	1	1	0	0	0	0	0	0	0	hsa-let-7d-5p	0	-0.3	0.87
CASK	ENST00000421587.2	calcium/calmodulin-dependent serine protein kinase (MAGUK family)	892	1	0	1	0	0	0	0	0	0	hsa-let-7d-5p	0	-0.13	0.38	2011
ZNF322	ENST00000415922.2	zinc finger protein 322	5	1	1	0	0	0	0	0	0	0	hsa-let-7a-5p	0	-0.51	0.93	2009, 2011
KLHL36	ENST00000564996.1	kelch-like family member 36	483	1	1	0	0	1	0	0	1	1	hsa-let-7d-5p	0	-0.14	0.92
CTB-54O9.9	ENST00000586012.1	Uncharacterized protein	5	2	1	1	0	0	0	0	0	0	hsa-let-7a-5p	0	-0.44	ORF
CHRFAM7A	ENST00000397827.3	CHRNA7 (cholinergic receptor, nicotinic, alpha 7, exons 5-10) and FAM7A (family with sequence similarity 7A, exons A-E) fusion	5	1	1	0	0	0	0	0	0	0	hsa-let-7a-5p	0	-0.42	0.91
ZNF354A	ENST00000335815.2	zinc finger protein 354A	5	1	0	1	0	0	0	0	0	0	hsa-let-7a-5p	0	-0.38	0.42	2005, 2007, 2009, 2011
B3GAT3	ENST00000534026.1	beta-1,3-glucuronyltransferase 3 (glucuronosyltransferase I)	5	1	0	1	0	0	0	0	0	0	hsa-let-7a-5p	0	-0.32	0.45	2009, 2011
RBMS2	ENST00000262031.5	RNA binding motif, single stranded interacting protein 2	451	1	1	0	0	0	0	0	0	0	hsa-let-7a-5p	0	-0.33	0.96	2011
TMEM233	ENST00000426426.1	transmembrane protein 233	5	1	0	0	1	0	0	0	0	0	hsa-let-7d-5p	0	-0.27	0.81
KCNC2	ENST00000393288.2	potassium voltage-gated channel, Shaw-related subfamily, member 2	5	1	0	0	1	0	0	0	0	0	hsa-let-7a-5p	0	-0.27	0.72	2005, 2007
SLC10A6	ENST00000273905.6	solute carrier family 10 (sodium/bile acid cotransporter), member 6	7	1	1	0	0	0	0	0	0	0	hsa-let-7d-5p	0	-0.25	0.93
GABRB1	ENST00000295454.3	gamma-aminobutyric acid (GABA) A receptor, beta 1	5	1	0	0	1	0	0	0	0	1	hsa-let-7d-5p	0	-0.23	0.69
WNT1	ENST00000293549.3	wingless-type MMTV integration site family, member 1	5	1	0	1	0	0	0	0	0	1	hsa-let-7a-5p	0	-0.2	0.56	2005, 2007, 2009, 2011
FAM155A	ENST00000375915.2	family with sequence similarity 155, member A	118	1	0	1	0	0	0	0	0	0	hsa-let-7a-5p	0	-0.22	0.49
