# Supplementary material for: Human Amniotic Fluid Stem Cell-Derived Exosomes as a Novel Cell-Free Therapy for Cutaneous Regeneration
Source: Front Cell Dev Biol. 2021 Jun 21;9:685873. doi: 10.3389/fcell.2021.685873 (PMC8255501; doi:10.3389/fcell.2021.685873)
Supplement: Supplementary file 3 [file Data_Sheet_1.ZIP › TargetScan7.2__miR-154-5p.predicted_targets.xlsx]

## Sheet: TargetScan7
Target gene	Representative transcript	Gene name	3P-seq tags + 5	Conserved sites total	Conserved 8mer sites	Conserved 7mer-m8 sites	Conserved 7mer-A1 sites	Poorly conserved sites total	Poorly conserved 8mer sites	Poorly conserved 7mer-m8 sites	Poorly conserved 7mer-A1 sites	6mer sites	Representative miRNA	Cumulative weighted context++ score	Total context++ score	Aggregate PCT	Previous TargetScan publication(s)
E2F5	ENST00000418930.2	E2F transcription factor 5, p130-binding	10	1	1	0	0	0	0	0	0	0	hsa-miR-154-5p	-0.59	-0.59	N/A	2009, 2011
LY9	ENST00000368037.5	lymphocyte antigen 9	5	1	1	0	0	0	0	0	0	0	hsa-miR-154-5p	-0.58	-0.58	N/A
TADA1	ENST00000367874.4	transcriptional adaptor 1	160	2	1	1	0	0	0	0	0	0	hsa-miR-154-5p	-0.55	-0.55	N/A	2009, 2011
CUL2	ENST00000374746.1	cullin 2	27	1	1	0	0	1	1	0	0	0	hsa-miR-154-5p	-0.5	-0.65	N/A	2007, 2009, 2011
JAM3	ENST00000299106.4	junctional adhesion molecule 3	85	1	1	0	0	0	0	0	0	1	hsa-miR-154-5p	-0.5	-0.52	N/A	2009, 2011
RAD9B	ENST00000409425.1	RAD9 homolog B (S. pombe)	10	2	1	1	0	0	0	0	0	1	hsa-miR-154-5p	-0.49	-0.49	N/A	2009, 2011
HDHD2	ENST00000300605.6	haloacid dehalogenase-like hydrolase domain containing 2	501	1	1	0	0	0	0	0	0	0	hsa-miR-154-5p	-0.47	-0.53	N/A	2007, 2009, 2011
LZIC	ENST00000377223.1	leucine zipper and CTNNBIP1 domain containing	508	1	1	0	0	0	0	0	0	1	hsa-miR-154-5p	-0.47	-0.5	N/A
PEX5L	ENST00000467460.1	peroxisomal biogenesis factor 5-like	5	1	0	1	0	2	1	1	0	1	hsa-miR-154-5p	-0.46	-0.46	N/A
WAC	ENST00000375664.4	WW domain containing adaptor with coiled-coil	322	1	0	1	0	1	1	0	0	2	hsa-miR-154-5p	-0.41	-0.44	N/A	2007
AQP9	ENST00000219919.4	aquaporin 9	5	1	1	0	0	0	0	0	0	1	hsa-miR-154-5p	-0.39	-0.39	N/A	2007, 2009, 2011
VPS4B	ENST00000238497.5	vacuolar protein sorting 4 homolog B (S. cerevisiae)	180	1	1	0	0	0	0	0	0	0	hsa-miR-154-5p	-0.38	-0.41	N/A	2007
CADM2	ENST00000383699.3	cell adhesion molecule 2	5	1	1	0	0	1	0	1	0	2	hsa-miR-154-5p	-0.35	-0.35	N/A	2007
SOS2	ENST00000216373.5	son of sevenless homolog 2 (Drosophila)	70	1	1	0	0	0	0	0	0	0	hsa-miR-154-5p	-0.34	-0.34	N/A	2009
DOCK1	ENST00000280333.6	dedicator of cytokinesis 1	71	1	1	0	0	0	0	0	0	0	hsa-miR-154-5p	-0.34	-0.34	N/A	2007, 2009, 2011
HNRNPR	ENST00000478691.1	heterogeneous nuclear ribonucleoprotein R	6629	1	1	0	0	0	0	0	0	0	hsa-miR-154-5p	-0.33	-0.33	N/A	2007, 2009, 2011
CDH20	ENST00000262717.4	cadherin 20, type 2	5	1	1	0	0	1	0	0	1	0	hsa-miR-154-5p	-0.32	-0.32	N/A
CAMK2G	ENST00000351293.3	calcium/calmodulin-dependent protein kinase II gamma	14	1	0	1	0	0	0	0	0	1	hsa-miR-154-5p	-0.31	-0.31	N/A	2007, 2011
KCNA2	ENST00000485317.1	potassium voltage-gated channel, shaker-related subfamily, member 2	5	1	1	0	0	1	0	0	1	0	hsa-miR-154-5p	-0.3	-0.3	N/A
TMEM133	ENST00000303130.2	transmembrane protein 133	543	1	0	1	0	0	0	0	0	0	hsa-miR-154-5p	-0.3	-0.3	N/A	2009, 2011
TMEM108	ENST00000321871.6	transmembrane protein 108	31	1	0	1	0	0	0	0	0	1	hsa-miR-154-5p	-0.3	-0.32	N/A	2011
PKNOX2	ENST00000298282.9	PBX/knotted 1 homeobox 2	46	1	0	1	0	0	0	0	0	0	hsa-miR-154-5p	-0.29	-0.29	N/A	2007, 2009, 2011
LYVE1	ENST00000256178.3	lymphatic vessel endothelial hyaluronan receptor 1	5	1	0	1	0	0	0	0	0	0	hsa-miR-154-5p	-0.29	-0.29	N/A
RAB5B	ENST00000553116.1	RAB5B, member RAS oncogene family	14	1	0	1	0	1	0	0	1	0	hsa-miR-154-5p	-0.28	-0.39	N/A	2007, 2009, 2011
CAPN6	ENST00000324068.1	calpain 6	5	1	1	0	0	1	0	0	1	0	hsa-miR-154-5p	-0.28	-0.28	N/A	2009, 2011
ATG7	ENST00000354449.3	autophagy related 7	1467	1	0	1	0	0	0	0	0	0	hsa-miR-154-5p	-0.28	-0.28	N/A	2011
RBM7	ENST00000541475.1	RNA binding motif protein 7	46	1	0	1	0	1	0	0	1	2	hsa-miR-154-5p	-0.27	-0.29	N/A
DCAF16	ENST00000382247.1	DDB1 and CUL4 associated factor 16	202	1	1	0	0	0	0	0	0	0	hsa-miR-154-5p	-0.27	-0.27	N/A	2011
MAP4	ENST00000383737.4	microtubule-associated protein 4	3914	1	1	0	0	0	0	0	0	0	hsa-miR-154-5p	-0.26	-0.26	N/A	2011
CDKN2B	ENST00000380142.4	cyclin-dependent kinase inhibitor 2B (p15, inhibits CDK4)	373	1	0	0	1	1	0	1	0	0	hsa-miR-154-5p	-0.26	-0.26	N/A	2011
PCGF5	ENST00000336126.5	polycomb group ring finger 5	176	1	0	1	0	1	1	0	0	1	hsa-miR-154-5p	-0.25	-0.41	N/A
RAB7L1	ENST00000367139.3	RAB7, member RAS oncogene family-like 1	61	1	1	0	0	0	0	0	0	0	hsa-miR-154-5p	-0.25	-0.25	N/A	2009, 2011
GAN	ENST00000568107.2	gigaxonin	185	1	0	0	1	4	0	3	1	0	hsa-miR-154-5p	-0.25	-0.37	N/A
SALL1	ENST00000566102.1	sal-like 1 (Drosophila)	95	1	0	1	0	0	0	0	0	0	hsa-miR-154-5p	-0.25	-0.26	N/A	2007, 2011
NAP1L1	ENST00000261182.8	nucleosome assembly protein 1-like 1	9072	1	0	1	0	1	0	1	0	3	hsa-miR-154-5p	-0.24	-0.43	N/A	2009, 2011
COPS2	ENST00000388901.5	COP9 signalosome subunit 2	11120	1	0	1	0	0	0	0	0	1	hsa-miR-154-5p	-0.24	-0.3	N/A	2007, 2009, 2011
UBE2D3	ENST00000453744.2	ubiquitin-conjugating enzyme E2D 3	2312	1	0	1	0	1	1	0	0	1	hsa-miR-154-5p	-0.24	-0.4	N/A	2007, 2009, 2011
AP5M1	ENST00000261558.3	adaptor-related protein complex 5, mu 1 subunit	198	1	0	1	0	1	0	1	0	3	hsa-miR-154-5p	-0.24	-0.28	N/A
RNF11	ENST00000242719.3	ring finger protein 11	5881	1	0	1	0	1	0	1	0	0	hsa-miR-154-5p	-0.23	-0.38	N/A	2007, 2011
SRSF7	ENST00000313117.6	serine/arginine-rich splicing factor 7	16077	1	0	0	1	0	0	0	0	1	hsa-miR-154-5p	-0.23	-0.29	N/A	2007, 2011
TRPM7	ENST00000560955.1	transient receptor potential cation channel, subfamily M, member 7	281	1	1	0	0	1	0	0	1	0	hsa-miR-154-5p	-0.22	-0.26	N/A	2011
RYBP	ENST00000477973.2	RING1 and YY1 binding protein	342	1	0	1	0	2	0	1	1	2	hsa-miR-154-5p	-0.22	-0.33	N/A	2007, 2009, 2011
NRXN3	ENST00000281127.7	neurexin 3	14	1	1	0	0	0	0	0	0	1	hsa-miR-154-5p	-0.2	-0.24	N/A
NPEPPS	ENST00000322157.4	aminopeptidase puromycin sensitive	2194	1	1	0	0	0	0	0	0	0	hsa-miR-154-5p	-0.2	-0.2	N/A	2009, 2011
BBS7	ENST00000264499.4	Bardet-Biedl syndrome 7	173	1	1	0	0	0	0	0	0	0	hsa-miR-154-5p	-0.2	-0.2	N/A	2009, 2011
ELK3	ENST00000228741.3	ELK3, ETS-domain protein (SRF accessory protein 2)	2719	1	0	1	0	0	0	0	0	0	hsa-miR-154-5p	-0.19	-0.2	N/A
PROSER2	ENST00000277570.5	proline and serine-rich protein 2	61	1	0	1	0	1	0	1	0	1	hsa-miR-154-5p	-0.19	-0.23	N/A
EVI5	ENST00000370331.1	ecotropic viral integration site 5	172	1	0	1	0	2	0	0	2	1	hsa-miR-154-5p	-0.19	-0.24	N/A	2007, 2009, 2011
NFYB	ENST00000240055.3	nuclear transcription factor Y, beta	375	1	1	0	0	1	0	0	1	1	hsa-miR-154-5p	-0.19	-0.53	N/A	2009, 2011
SNX24	ENST00000513881.1	sorting nexin 24	352	1	0	0	1	0	0	0	0	0	hsa-miR-154-5p	-0.18	-0.18	N/A
MTUS1	ENST00000381869.3	microtubule associated tumor suppressor 1	215	1	0	1	0	0	0	0	0	2	hsa-miR-154-5p	-0.18	-0.18	N/A	2007, 2009, 2011
SOCS5	ENST00000306503.5	suppressor of cytokine signaling 5	72	1	0	1	0	0	0	0	0	3	hsa-miR-154-5p	-0.18	-0.18	N/A	2007
C16orf87	ENST00000394806.2	chromosome 16 open reading frame 87	95	1	0	0	1	1	1	0	0	0	hsa-miR-154-5p	-0.17	-0.4	N/A	2007
FBXL16	ENST00000397621.1	F-box and leucine-rich repeat protein 16	5	1	0	1	0	0	0	0	0	0	hsa-miR-154-5p	-0.17	-0.17	N/A	2007, 2009, 2011
GPRIN3	ENST00000609438.1	GPRIN family member 3	213	1	0	1	0	2	0	1	1	1	hsa-miR-154-5p	-0.17	-0.19	N/A
HECTD4	ENST00000377560.5	HECT domain containing E3 ubiquitin protein ligase 4	222	1	0	1	0	0	0	0	0	1	hsa-miR-154-5p	-0.17	-0.17	N/A	2009, 2011
MARCH7	ENST00000259050.4	membrane-associated ring finger (C3HC4) 7, E3 ubiquitin protein ligase	537	1	0	1	0	0	0	0	0	0	hsa-miR-154-5p	-0.17	-0.18	N/A	2007
CHM	ENST00000357749.2	choroideremia (Rab escort protein 1)	217	1	1	0	0	0	0	0	0	0	hsa-miR-154-5p	-0.17	-0.17	N/A	2009, 2011
PSMG4	ENST00000473000.2	proteasome (prosome, macropain) assembly chaperone 4	1452	1	0	1	0	0	0	0	0	0	hsa-miR-154-5p	-0.16	-0.17	N/A
TNFAIP3	ENST00000237289.4	tumor necrosis factor, alpha-induced protein 3	150	1	0	1	0	0	0	0	0	0	hsa-miR-154-5p	-0.16	-0.16	N/A	2009, 2011
HNRNPA0	ENST00000314940.4	heterogeneous nuclear ribonucleoprotein A0	22668	1	0	1	0	1	0	1	0	2	hsa-miR-154-5p	-0.16	-0.26	N/A	2007
CCND2	ENST00000261254.3	cyclin D2	66	1	0	1	0	0	0	0	0	0	hsa-miR-154-5p	-0.16	-0.18	N/A	2009, 2011
LUZP2	ENST00000533227.1	leucine zipper protein 2	33	1	0	1	0	0	0	0	0	0	hsa-miR-154-5p	-0.16	-0.16	N/A	2009, 2011
TBC1D15	ENST00000550746.1	TBC1 domain family, member 15	1164	1	0	1	0	1	0	1	0	1	hsa-miR-154-5p	-0.15	-0.29	N/A
CNOT4	ENST00000541284.1	CCR4-NOT transcription complex, subunit 4	27	1	0	1	0	0	0	0	0	0	hsa-miR-154-5p	-0.15	-0.15	N/A	2007, 2009, 2011
SUSD5	ENST00000309558.3	sushi domain containing 5	23	1	0	1	0	0	0	0	0	0	hsa-miR-154-5p	-0.15	-0.15	N/A	2009, 2011
RAB2A	ENST00000262646.7	RAB2A, member RAS oncogene family	788	1	0	1	0	0	0	0	0	2	hsa-miR-154-5p	-0.14	-0.25	N/A	2011
SRSF10	ENST00000343255.5	serine/arginine-rich splicing factor 10	1920	1	0	0	1	1	0	1	0	0	hsa-miR-154-5p	-0.14	-0.15	N/A	2007
CTDSPL2	ENST00000260327.4	CTD (carboxy-terminal domain, RNA polymerase II, polypeptide A) small phosphatase like 2	457	1	0	1	0	0	0	0	0	0	hsa-miR-154-5p	-0.14	-0.14	N/A	2007, 2009, 2011
AL354993.1	ENST00000439873.2	Cell growth-inhibiting protein 7; HCG1784586; Uncharacterized protein	9	1	0	0	1	0	0	0	0	0	hsa-miR-154-5p	-0.14	-0.14	N/A
MAF	ENST00000393350.1	v-maf avian musculoaponeurotic fibrosarcoma oncogene homolog	608	1	0	1	0	0	0	0	0	2	hsa-miR-154-5p	-0.14	-0.14	N/A	2007, 2009, 2011
IMPG1	ENST00000369963.3	interphotoreceptor matrix proteoglycan 1	5	1	0	1	0	0	0	0	0	1	hsa-miR-154-5p	-0.14	-0.14	N/A
PRKCA	ENST00000413366.3	protein kinase C, alpha	726	1	0	1	0	1	0	0	1	1	hsa-miR-154-5p	-0.14	-0.25	N/A
TMEM194A	ENST00000379391.3	transmembrane protein 194A	43	1	1	0	0	0	0	0	0	0	hsa-miR-154-5p	-0.14	-0.22	N/A	2009
CCDC43	ENST00000457422.2	coiled-coil domain containing 43	36	1	0	1	0	0	0	0	0	0	hsa-miR-154-5p	-0.14	-0.14	N/A
C8orf44-SGK3	ENST00000519289.1	C8orf44-SGK3 readthrough	56	1	0	0	1	1	0	0	1	0	hsa-miR-154-5p	-0.13	-0.17	N/A
BRAP	ENST00000419234.4	BRCA1 associated protein	102	1	1	0	0	1	0	1	0	2	hsa-miR-154-5p	-0.13	-0.43	N/A
SGK3	ENST00000345714.4	serum/glucocorticoid regulated kinase family, member 3	56	1	0	0	1	1	0	0	1	0	hsa-miR-154-5p	-0.13	-0.16	N/A	2007
UBE2H	ENST00000355621.3	ubiquitin-conjugating enzyme E2H	855	1	0	1	0	0	0	0	0	1	hsa-miR-154-5p	-0.12	-0.16	N/A	2011
SLC16A1	ENST00000369626.3	solute carrier family 16 (monocarboxylate transporter), member 1	707	1	0	0	1	0	0	0	0	2	hsa-miR-154-5p	-0.12	-0.16	N/A
SPSB1	ENST00000328089.6	splA/ryanodine receptor domain and SOCS box containing 1	572	1	0	0	1	0	0	0	0	0	hsa-miR-154-5p	-0.12	-0.12	N/A	2009, 2011
TMEM184B	ENST00000361906.3	transmembrane protein 184B	1362	1	1	0	0	0	0	0	0	1	hsa-miR-154-5p	-0.12	-0.12	N/A	2011
JHDM1D	ENST00000397560.2	jumonji C domain containing histone demethylase 1 homolog D (S. cerevisiae)	470	1	0	1	0	0	0	0	0	3	hsa-miR-154-5p	-0.12	-0.13	N/A	2009, 2011
LPP	ENST00000312675.4	LIM domain containing preferred translocation partner in lipoma	1894	1	0	1	0	1	0	0	1	4	hsa-miR-154-5p	-0.11	-0.11	N/A	2009, 2011
GDA	ENST00000358399.3	guanine deaminase	5	1	1	0	0	0	0	0	0	0	hsa-miR-154-5p	-0.11	-0.11	N/A
UST	ENST00000367463.4	uronyl-2-sulfotransferase	933	1	0	1	0	0	0	0	0	0	hsa-miR-154-5p	-0.11	-0.17	N/A	2009, 2011
KAT7	ENST00000259021.4	K(lysine) acetyltransferase 7	48	2	0	2	0	2	0	2	0	2	hsa-miR-154-5p	-0.11	-0.28	N/A	2007, 2009, 2011
TMEM55A	ENST00000285419.3	transmembrane protein 55A	151	1	0	0	1	1	0	1	0	0	hsa-miR-154-5p	-0.11	-0.27	N/A	2007
TSPYL5	ENST00000322128.3	TSPY-like 5	20	1	0	1	0	0	0	0	0	0	hsa-miR-154-5p	-0.11	-0.11	N/A
PRKG2	ENST00000395578.1	protein kinase, cGMP-dependent, type II	15	1	0	1	0	0	0	0	0	1	hsa-miR-154-5p	-0.1	-0.13	N/A
CPEB3	ENST00000412050.4	cytoplasmic polyadenylation element binding protein 3	48	1	1	0	0	1	0	0	1	0	hsa-miR-154-5p	-0.1	-0.1	N/A	2007, 2009, 2011
NRF1	ENST00000393230.2	nuclear respiratory factor 1	321	1	0	1	0	0	0	0	0	1	hsa-miR-154-5p	-0.1	-0.11	N/A	2009, 2011
S100PBP	ENST00000373475.5	S100P binding protein	428	1	0	1	0	0	0	0	0	1	hsa-miR-154-5p	-0.1	-0.11	N/A
DCLK1	ENST00000379892.4	doublecortin-like kinase 1	9	1	0	0	1	1	0	1	0	1	hsa-miR-154-5p	-0.1	-0.21	N/A
PCSK5	ENST00000376752.4	proprotein convertase subtilisin/kexin type 5	68	1	0	0	1	0	0	0	0	1	hsa-miR-154-5p	-0.09	-0.2	N/A
CLTC	ENST00000269122.3	clathrin, heavy chain (Hc)	10702	1	0	0	1	0	0	0	0	2	hsa-miR-154-5p	-0.09	-0.09	N/A	2009, 2011
NFIC	ENST00000346156.5	nuclear factor I/C (CCAAT-binding transcription factor)	26	1	0	1	0	0	0	0	0	0	hsa-miR-154-5p	-0.09	-0.12	N/A
KLHL28	ENST00000396128.4	kelch-like family member 28	9	1	0	1	0	2	0	1	1	1	hsa-miR-154-5p	-0.09	-0.18	N/A	2009, 2011
ADNP	ENST00000371602.4	activity-dependent neuroprotector homeobox	635	1	0	1	0	0	0	0	0	0	hsa-miR-154-5p	-0.09	-0.09	N/A	2007, 2009, 2011
STYX	ENST00000354586.4	serine/threonine/tyrosine interacting protein	250	1	1	0	0	1	0	0	1	0	hsa-miR-154-5p	-0.09	-0.39	N/A	2011
CCDC180	ENST00000395220.1	coiled-coil domain containing 180	10	1	0	1	0	0	0	0	0	0	hsa-miR-154-5p	-0.09	-0.09	N/A
GRIN2B	ENST00000609686.1	glutamate receptor, ionotropic, N-methyl D-aspartate 2B	5	1	0	0	1	3	0	3	0	5	hsa-miR-154-5p	-0.09	-0.09	N/A
BMPR1A	ENST00000372037.3	bone morphogenetic protein receptor, type IA	125	1	0	1	0	0	0	0	0	0	hsa-miR-154-5p	-0.08	-0.14	N/A
DYRK1A	ENST00000339659.4	dual-specificity tyrosine-(Y)-phosphorylation regulated kinase 1A	448	1	0	1	0	3	0	1	2	1	hsa-miR-154-5p	-0.08	-0.13	N/A	2007, 2009, 2011
ZEB2	ENST00000558170.2	zinc finger E-box binding homeobox 2	33	1	1	0	0	0	0	0	0	2	hsa-miR-154-5p	-0.08	-0.12	N/A	2011
SENP8	ENST00000544411.1	SUMO/sentrin specific peptidase family member 8	80	1	0	1	0	0	0	0	0	3	hsa-miR-154-5p	-0.07	-0.24	N/A
CREB3L2	ENST00000330387.6	cAMP responsive element binding protein 3-like 2	2872	1	0	1	0	0	0	0	0	0	hsa-miR-154-5p	-0.07	-0.08	N/A
TCF12	ENST00000267811.5	transcription factor 12	101	1	0	1	0	0	0	0	0	1	hsa-miR-154-5p	-0.07	-0.1	N/A	2007, 2009, 2011
NEK9	ENST00000238616.5	NIMA-related kinase 9	733	1	0	1	0	0	0	0	0	1	hsa-miR-154-5p	-0.07	-0.08	N/A
ZNF462	ENST00000277225.5	zinc finger protein 462	214	1	1	0	0	0	0	0	0	1	hsa-miR-154-5p	-0.07	-0.11	N/A
CSRNP3	ENST00000314499.7	cysteine-serine-rich nuclear protein 3	24	1	0	1	0	1	0	0	1	2	hsa-miR-154-5p	-0.07	-0.07	N/A	2011
ECE1	ENST00000415912.2	endothelin converting enzyme 1	1166	1	0	1	0	0	0	0	0	1	hsa-miR-154-5p	-0.07	-0.07	N/A	2009, 2011
FXR1	ENST00000357559.4	fragile X mental retardation, autosomal homolog 1	434	1	0	1	0	3	0	0	3	1	hsa-miR-154-5p	-0.06	-0.29	N/A	2011
PRKAA2	ENST00000371244.4	protein kinase, AMP-activated, alpha 2 catalytic subunit	561	1	1	0	0	0	0	0	0	2	hsa-miR-154-5p	-0.06	-0.07	N/A	2011
GUCY1A2	ENST00000526355.2	guanylate cyclase 1, soluble, alpha 2	24	1	0	0	1	2	1	0	1	2	hsa-miR-154-5p	-0.06	-0.16	N/A
SPRED3	ENST00000587013.1	sprouty-related, EVH1 domain containing 3	42	1	0	0	1	0	0	0	0	1	hsa-miR-154-5p	-0.06	-0.07	N/A
SRPK1	ENST00000373825.2	SRSF protein kinase 1	114	1	1	0	0	0	0	0	0	0	hsa-miR-154-5p	-0.05	-0.38	N/A
SVOP	ENST00000299134.5	SV2 related protein homolog (rat)	8	1	0	1	0	0	0	0	0	0	hsa-miR-154-5p	-0.05	-0.05	N/A
CHD7	ENST00000423902.2	chromodomain helicase DNA binding protein 7	925	1	0	0	1	0	0	0	0	0	hsa-miR-154-5p	-0.05	-0.05	N/A
TAOK1	ENST00000261716.3	TAO kinase 1	164	1	0	1	0	0	0	0	0	2	hsa-miR-154-5p	-0.05	-0.06	N/A	2011
TET3	ENST00000409262.3	tet methylcytosine dioxygenase 3	1437	1	0	0	1	2	1	0	1	0	hsa-miR-154-5p	-0.05	-0.05	N/A	2009, 2011
HOXD11	ENST00000249504.5	homeobox D11	124	1	0	1	0	0	0	0	0	2	hsa-miR-154-5p	-0.05	-0.14	N/A
FNIP1	ENST00000307968.7	folliculin interacting protein 1	32	1	0	1	0	0	0	0	0	0	hsa-miR-154-5p	-0.04	-0.07	N/A	2007, 2009, 2011
TSHZ2	ENST00000371497.5	teashirt zinc finger homeobox 2	351	1	1	0	0	1	0	0	1	0	hsa-miR-154-5p	-0.04	-0.04	N/A	2011
CTBS	ENST00000370630.5	chitobiase, di-N-acetyl-	33	1	1	0	0	0	0	0	0	1	hsa-miR-154-5p	-0.04	-0.28	N/A
GDI2	ENST00000380191.4	GDP dissociation inhibitor 2	664	1	0	0	1	0	0	0	0	1	hsa-miR-154-5p	-0.04	-0.04	N/A
SEMA4F	ENST00000357877.2	sema domain, immunoglobulin domain (Ig), transmembrane domain (TM) and short cytoplasmic domain, (semaphorin) 4F	32	1	0	0	1	0	0	0	0	0	hsa-miR-154-5p	-0.03	-0.07	N/A
SMEK1	ENST00000554684.1	SMEK homolog 1, suppressor of mek1 (Dictyostelium)	713	1	1	0	0	0	0	0	0	0	hsa-miR-154-5p	-0.03	-0.26	N/A	2011
DRP2	ENST00000402866.1	dystrophin related protein 2	5	1	1	0	0	0	0	0	0	0	hsa-miR-154-5p	-0.03	-0.03	N/A	2009, 2011
FOXN3	ENST00000345097.4	forkhead box N3	42	1	1	0	0	0	0	0	0	1	hsa-miR-154-5p	-0.03	-0.17	N/A	2009, 2011
DMXL1	ENST00000311085.8	Dmx-like 1	136	1	0	1	0	0	0	0	0	1	hsa-miR-154-5p	-0.03	-0.07	N/A	2009, 2011
TNIK	ENST00000436636.2	TRAF2 and NCK interacting kinase	106	1	0	0	1	2	0	1	1	0	hsa-miR-154-5p	-0.03	-0.07	N/A
PRKD3	ENST00000379066.1	protein kinase D3	203	1	0	1	0	0	0	0	0	2	hsa-miR-154-5p	-0.02	-0.12	N/A	2009, 2011
ZNF451	ENST00000370708.4	zinc finger protein 451	190	1	0	1	0	1	0	0	1	1	hsa-miR-154-5p	-0.02	-0.04	N/A
C6orf120	ENST00000332290.2	chromosome 6 open reading frame 120	1415	1	0	1	0	0	0	0	0	0	hsa-miR-154-5p	-0.02	-0.1	N/A	2007
FOXP2	ENST00000408937.3	forkhead box P2	169	1	0	1	0	1	0	0	1	0	hsa-miR-154-5p	-0.02	-0.1	N/A	2011
CIC	ENST00000575354.2	capicua transcriptional repressor	260	1	0	1	0	0	0	0	0	0	hsa-miR-154-5p	-0.02	-0.02	N/A	2009, 2011
FSTL4	ENST00000265342.7	follistatin-like 4	60	1	0	1	0	0	0	0	0	0	hsa-miR-154-5p	-0.02	-0.03	N/A
DDX31	ENST00000372159.3	DEAD (Asp-Glu-Ala-Asp) box polypeptide 31	174	1	0	1	0	0	0	0	0	0	hsa-miR-154-5p	-0.02	-0.19	N/A
HARBI1	ENST00000326737.3	harbinger transposase derived 1	227	1	0	1	0	0	0	0	0	0	hsa-miR-154-5p	-0.02	-0.21	N/A
TRAF3IP2	ENST00000368761.5	TRAF3 interacting protein 2	44	1	0	1	0	1	0	1	0	0	hsa-miR-154-5p	-0.02	-0.13	N/A
PAPPA	ENST00000328252.3	pregnancy-associated plasma protein A, pappalysin 1	350	1	0	1	0	0	0	0	0	0	hsa-miR-154-5p	-0.02	-0.02	N/A	2007, 2009, 2011
PLAGL2	ENST00000246229.4	pleiomorphic adenoma gene-like 2	254	1	0	1	0	1	1	0	0	0	hsa-miR-154-5p	-0.02	-0.16	N/A	2007, 2009, 2011
TFCP2L1	ENST00000263707.5	transcription factor CP2-like 1	36	1	0	0	1	1	0	0	1	1	hsa-miR-154-5p	-0.02	-0.03	N/A
KCMF1	ENST00000409785.4	potassium channel modulatory factor 1	1285	1	0	0	1	1	0	0	1	1	hsa-miR-154-5p	-0.02	-0.2	N/A	2009, 2011
NABP1	ENST00000410026.2	nucleic acid binding protein 1	938	1	1	0	0	1	0	1	0	2	hsa-miR-154-5p	-0.01	-0.24	N/A
USP31	ENST00000219689.7	ubiquitin specific peptidase 31	214	1	0	1	0	1	0	1	0	0	hsa-miR-154-5p	-0.01	-0.04	N/A	2011
CAPN7	ENST00000253693.2	calpain 7	76	1	0	1	0	0	0	0	0	0	hsa-miR-154-5p	-0.01	-0.16	N/A
SLC38A9	ENST00000396865.2	solute carrier family 38, member 9	156	1	1	0	0	0	0	0	0	0	hsa-miR-154-5p	-0.01	-0.21	N/A
APBA1	ENST00000265381.4	amyloid beta (A4) precursor protein-binding, family A, member 1	12	1	0	0	1	0	0	0	0	0	hsa-miR-154-5p	-0.01	-0.01	N/A	2011
NEBL	ENST00000377122.4	nebulette	181	1	0	0	1	1	0	0	1	0	hsa-miR-154-5p	-0.01	-0.02	N/A	2011
ACVR2B	ENST00000352511.4	activin A receptor, type IIB	21	1	0	1	0	0	0	0	0	0	hsa-miR-154-5p	-0.01	-0.02	N/A	2009, 2011
CDK13	ENST00000181839.4	cyclin-dependent kinase 13	32	1	0	0	1	1	0	0	1	0	hsa-miR-154-5p	-0.01	-0.04	N/A
RIMKLA	ENST00000431473.3	ribosomal modification protein rimK-like family member A	100	1	0	1	0	0	0	0	0	2	hsa-miR-154-5p	-0.01	-0.04	N/A	2011
XPR1	ENST00000367590.4	xenotropic and polytropic retrovirus receptor 1	544	1	1	0	0	0	0	0	0	0	hsa-miR-154-5p	-0.01	-0.14	N/A	2011
PAWR	ENST00000328827.4	PRKC, apoptosis, WT1, regulator	1872	1	0	1	0	0	0	0	0	0	hsa-miR-154-5p	0	-0.05	N/A
MYO6	ENST00000369981.3	myosin VI	297	1	0	0	1	1	0	0	1	1	hsa-miR-154-5p	0	-0.02	N/A	2009, 2011
DNAL1	ENST00000553645.2	dynein, axonemal, light chain 1	81	1	0	0	1	0	0	0	0	1	hsa-miR-154-5p	0	-0.04	N/A	2011
CMC1	ENST00000466830.1	COX assembly mitochondrial protein 1 homolog (S. cerevisiae)	1203	1	1	0	0	1	0	0	1	1	hsa-miR-154-5p	0	-0.39	N/A
C3orf17	ENST00000314400.5	chromosome 3 open reading frame 17	460	1	0	1	0	0	0	0	0	0	hsa-miR-154-5p	0	-0.16	N/A
STX7	ENST00000367941.2	syntaxin 7	1395	1	0	1	0	2	0	2	0	1	hsa-miR-154-5p	0	-0.18	N/A
COG6	ENST00000455146.3	component of oligomeric golgi complex 6	122	1	0	1	0	0	0	0	0	1	hsa-miR-154-5p	0	-0.08	N/A
COX20	ENST00000411948.2	COX20 cytochrome C oxidase assembly factor	693	1	0	0	1	0	0	0	0	1	hsa-miR-154-5p	0	-0.06	N/A
ZMAT4	ENST00000315769.7	zinc finger, matrin-type 4	5	1	1	0	0	0	0	0	0	0	hsa-miR-154-5p	0	-0.36	N/A
FZD8	ENST00000374694.1	frizzled family receptor 8	791	1	0	1	0	0	0	0	0	2	hsa-miR-154-5p	0	-0.13	N/A
CISD2	ENST00000273986.4	CDGSH iron sulfur domain 2	13	1	0	0	1	0	0	0	0	0	hsa-miR-154-5p	0	-0.07	N/A	2011
LRRC40	ENST00000370952.3	leucine rich repeat containing 40	88	1	0	1	0	1	0	1	0	3	hsa-miR-154-5p	0	-0.14	N/A
ABHD15	ENST00000307201.4	abhydrolase domain containing 15	240	1	0	1	0	0	0	0	0	0	hsa-miR-154-5p	0	-0.04	N/A
ZHX2	ENST00000314393.4	zinc fingers and homeoboxes 2	414	1	0	1	0	0	0	0	0	0	hsa-miR-154-5p	0	-0.38	N/A	2009, 2011
