# Supplementary material for: Human Amniotic Fluid Stem Cell-Derived Exosomes as a Novel Cell-Free Therapy for Cutaneous Regeneration
Source: Front Cell Dev Biol. 2021 Jun 21;9:685873. doi: 10.3389/fcell.2021.685873 (PMC8255501; doi:10.3389/fcell.2021.685873)
Supplement: Supplementary file 3 [file Data_Sheet_1.ZIP › TargetScan7.2__miR-155-5p.predicted_targets.xlsx]

## Sheet: TargetScan7
Target gene	Representative transcript	Gene name	3P-seq tags + 5	Conserved sites total	Conserved 8mer sites	Conserved 7mer-m8 sites	Conserved 7mer-A1 sites	Poorly conserved sites total	Poorly conserved 8mer sites	Poorly conserved 7mer-m8 sites	Poorly conserved 7mer-A1 sites	6mer sites	Representative miRNA	Cumulative weighted context++ score	Total context++ score	Aggregate PCT	Previous TargetScan publication(s)
ZNF385D	ENST00000281523.2	zinc finger protein 385D	5	1	0	0	1	4	1	1	2	1	hsa-miR-155-5p	-0.8	-0.8	0.64
TMPRSS11BNL	ENST00000432593.3	TMPRSS11B N-terminal like	5	1	1	0	0	2	1	1	0	0	hsa-miR-155-5p	-0.68	-0.68	0.24	2011
VAV3	ENST00000370056.4	vav 3 guanine nucleotide exchange factor	1128	1	1	0	0	1	1	0	0	0	hsa-miR-155-5p	-0.64	-0.64	< 0.1	2009, 2011
ETS1	ENST00000531611.1	v-ets avian erythroblastosis virus E26 oncogene homolog 1	1423	2	2	0	0	0	0	0	0	1	hsa-miR-155-5p	-0.6	-0.64	0.52	2005, 2007, 2009, 2011
ACTA1	ENST00000366684.3	actin, alpha 1, skeletal muscle	14	1	1	0	0	0	0	0	0	0	hsa-miR-155-5p	-0.59	-0.59	0.42	2007, 2009, 2011
ARID2	ENST00000457135.1	AT rich interactive domain 2 (ARID, RFX-like)	891	2	1	1	0	0	0	0	0	1	hsa-miR-155-5p	-0.58	-0.58	0.71	2005, 2007, 2009, 2011
H3F3A	ENST00000366813.1	H3 histone, family 3A	15	1	1	0	0	0	0	0	0	0	hsa-miR-155-5p	-0.58	-0.58	0.34	2005, 2007, 2009, 2011
ZNF652	ENST00000362063.2	zinc finger protein 652	33	2	1	1	0	2	0	1	1	3	hsa-miR-155-5p	-0.57	-0.7	0.93	2005, 2007, 2009, 2011
VMA21	ENST00000330374.6	VMA21 vacuolar H+-ATPase homolog (S. cerevisiae)	2162	1	1	0	0	0	0	0	0	0	hsa-miR-155-5p	-0.54	-0.54	< 0.1	2009, 2011
ACTL7A	ENST00000333999.3	actin-like 7A	5	1	1	0	0	0	0	0	0	0	hsa-miR-155-5p	-0.53	-0.53	< 0.1
TM6SF1	ENST00000379390.6	transmembrane 6 superfamily member 1	211	1	1	0	0	0	0	0	0	0	hsa-miR-155-5p	-0.53	-0.53	ORF
CEBPB	ENST00000303004.3	CCAAT/enhancer binding protein (C/EBP), beta	3178	1	1	0	0	0	0	0	0	0	hsa-miR-155-5p	-0.52	-0.56	0.77	2005, 2007, 2009, 2011
FOS	ENST00000303562.4	FBJ murine osteosarcoma viral oncogene homolog	3716	1	1	0	0	0	0	0	0	2	hsa-miR-155-5p	-0.52	-0.55	0.55	2009, 2011
WWC1	ENST00000265293.4	WW and C2 domain containing 1	43	1	1	0	0	0	0	0	0	0	hsa-miR-155-5p	-0.52	-0.52	0.94	2007, 2009, 2011
TAOK1	ENST00000261716.3	TAO kinase 1	164	1	0	0	1	2	0	0	2	1	hsa-miR-155-5p	-0.51	-0.56	0.4
TMEM202	ENST00000341689.3	transmembrane protein 202	5	1	1	0	0	1	0	1	0	0	hsa-miR-155-5p	-0.5	-0.74	< 0.1	2009, 2011
TSHZ3	ENST00000240587.4	teashirt zinc finger homeobox 3	81	3	1	0	2	0	0	0	0	0	hsa-miR-155-5p	-0.5	-0.62	0.81	2007, 2009, 2011
ZIC3	ENST00000287538.5	Zic family member 3	9	2	1	1	0	0	0	0	0	0	hsa-miR-155-5p	-0.49	-0.49	0.62	2005, 2007, 2009, 2011
FBXO33	ENST00000298097.7	F-box protein 33	306	1	1	0	0	0	0	0	0	0	hsa-miR-155-5p	-0.48	-0.48	0.5	2005, 2007, 2009, 2011
DYNC1I1	ENST00000447467.2	dynein, cytoplasmic 1, intermediate chain 1	25	1	1	0	0	0	0	0	0	0	hsa-miR-155-5p	-0.48	-0.48	0.4	2007, 2009, 2011
CSNK1A1	ENST00000261798.5	casein kinase 1, alpha 1	769	1	0	0	1	2	1	1	0	1	hsa-miR-155-5p	-0.47	-0.68	0.72	2005, 2007
FGF7	ENST00000267843.4	fibroblast growth factor 7	5	2	1	0	1	0	0	0	0	0	hsa-miR-155-5p	-0.47	-0.47	0.96	2005, 2007, 2009, 2011
GABRA1	ENST00000428797.2	gamma-aminobutyric acid (GABA) A receptor, alpha 1	5	1	1	0	0	2	0	2	0	1	hsa-miR-155-5p	-0.46	-0.46	0.37	2009, 2011
CDX1	ENST00000231656.8	caudal type homeobox 1	5	1	1	0	0	0	0	0	0	0	hsa-miR-155-5p	-0.46	-0.46	< 0.1	2009, 2011
CARHSP1	ENST00000396593.2	calcium regulated heat stable protein 1, 24kDa	113	1	1	0	0	0	0	0	0	1	hsa-miR-155-5p	-0.46	-0.49	0.52	2005, 2007, 2009, 2011
TCF4	ENST00000354452.3	transcription factor 4	394	3	2	1	0	1	0	1	0	0	hsa-miR-155-5p	-0.46	-0.48	0.62	2009, 2011
RNF123	ENST00000327697.6	ring finger protein 123	85	1	1	0	0	0	0	0	0	0	hsa-miR-155-5p	-0.46	-0.47	0.36	2005, 2007, 2009, 2011
DET1	ENST00000564406.1	de-etiolated homolog 1 (Arabidopsis)	5	1	1	0	0	1	0	1	0	1	hsa-miR-155-5p	-0.45	-0.45	0.23	2009, 2011
CYB561D1	ENST00000496961.1	cytochrome b561 family, member D1	105	1	1	0	0	0	0	0	0	0	hsa-miR-155-5p	-0.45	-0.48	0.34	2011
JARID2	ENST00000341776.2	jumonji, AT rich interactive domain 2	199	2	2	0	0	0	0	0	0	0	hsa-miR-155-5p	-0.45	-0.45	0.82	2009, 2011
MBNL3	ENST00000370839.3	muscleblind-like splicing regulator 3	593	1	1	0	0	1	0	1	0	1	hsa-miR-155-5p	-0.44	-0.48	< 0.1	2011
NDFIP1	ENST00000253814.4	Nedd4 family interacting protein 1	2478	1	1	0	0	1	0	0	1	1	hsa-miR-155-5p	-0.44	-0.68	0.11	2005, 2007, 2011
TCF7L2	ENST00000369386.1	transcription factor 7-like 2 (T-cell specific, HMG-box)	650	1	1	0	0	1	0	0	1	0	hsa-miR-155-5p	-0.44	-0.45	0.23	2011
G2E3	ENST00000206595.6	G2/M-phase specific E3 ubiquitin protein ligase	286	1	1	0	0	1	0	1	0	0	hsa-miR-155-5p	-0.43	-0.48	0.53	2009, 2011
C3orf18	ENST00000426034.1	chromosome 3 open reading frame 18	29	1	1	0	0	0	0	0	0	0	hsa-miR-155-5p	-0.43	-0.43	0.47	2005, 2007, 2009, 2011
RPS6KB1	ENST00000225577.4	ribosomal protein S6 kinase, 70kDa, polypeptide 1	16	1	0	1	0	1	1	0	0	1	hsa-miR-155-5p	-0.43	-0.43	0.23
SPI1	ENST00000533030.1	spleen focus forming virus (SFFV) proviral integration oncogene	5	1	1	0	0	0	0	0	0	0	hsa-miR-155-5p	-0.43	-0.43	< 0.1	2005, 2007, 2009, 2011
WEE1	ENST00000299613.6	WEE1 homolog (S. pombe)	331	1	1	0	0	0	0	0	0	0	hsa-miR-155-5p	-0.43	-0.44	0.94	2005, 2007, 2009, 2011
BACH1	ENST00000286800.3	BTB and CNC homology 1, basic leucine zipper transcription factor 1	273	3	1	2	0	1	0	1	0	0	hsa-miR-155-5p	-0.42	-0.44	0.79	2005, 2007, 2009, 2011
PICALM	ENST00000532317.1	phosphatidylinositol binding clathrin assembly protein	1173	1	0	1	0	2	0	1	1	1	hsa-miR-155-5p	-0.42	-0.42	0.61	2005, 2007
CD274	ENST00000381573.4	CD274 molecule	351	1	0	0	1	1	0	1	0	0	hsa-miR-155-5p	-0.41	-0.43	0.65	2011
RGP1	ENST00000378078.4	RGP1 retrograde golgi transport homolog (S. cerevisiae)	203	1	1	0	0	0	0	0	0	1	hsa-miR-155-5p	-0.41	-0.43	0.37
HNRNPA3	ENST00000411529.2	heterogeneous nuclear ribonucleoprotein A3	329	2	1	1	0	1	0	0	1	1	hsa-miR-155-5p	-0.41	-0.57	0.44	2007, 2009, 2011
HERC4	ENST00000277817.6	HECT and RLD domain containing E3 ubiquitin protein ligase 4	1138	1	1	0	0	0	0	0	0	0	hsa-miR-155-5p	-0.41	-0.41	0.21	2009, 2011
BRWD3	ENST00000373275.4	bromodomain and WD repeat domain containing 3	506	1	0	0	1	1	0	0	1	0	hsa-miR-155-5p	-0.41	-0.41	0.75	2011
TP53INP1	ENST00000448464.2	tumor protein p53 inducible nuclear protein 1	39	1	1	0	0	0	0	0	0	0	hsa-miR-155-5p	-0.41	-0.5	0.57	2005, 2007, 2009, 2011
TAPT1	ENST00000405303.2	transmembrane anterior posterior transformation 1	105	1	1	0	0	1	0	0	1	2	hsa-miR-155-5p	-0.4	-0.45	0.13	2009, 2011
MYB	ENST00000367814.4	v-myb avian myeloblastosis viral oncogene homolog	39	2	0	2	0	0	0	0	0	0	hsa-miR-155-5p	-0.4	-0.4	0.41	2007, 2009, 2011
DHX40	ENST00000251241.4	DEAH (Asp-Glu-Ala-His) box polypeptide 40	538	1	1	0	0	0	0	0	0	0	hsa-miR-155-5p	-0.39	-0.39	0.71	2009, 2011
RTKN2	ENST00000373789.3	rhotekin 2	192	2	2	0	0	0	0	0	0	1	hsa-miR-155-5p	-0.39	-0.39	< 0.1	2009, 2011
CCDC41	ENST00000397809.5	coiled-coil domain containing 41	76	1	1	0	0	0	0	0	0	0	hsa-miR-155-5p	-0.39	-0.39	< 0.1
AICDA	ENST00000229335.6	activation-induced cytidine deaminase	5	1	1	0	0	0	0	0	0	0	hsa-miR-155-5p	-0.39	-0.39	0.56	2011
RAB11FIP2	ENST00000355624.3	RAB11 family interacting protein 2 (class I)	449	2	1	1	0	0	0	0	0	1	hsa-miR-155-5p	-0.39	-0.45	0.49	2005, 2007, 2009, 2011
ARVCF	ENST00000263207.3	armadillo repeat gene deleted in velocardiofacial syndrome	19	1	1	0	0	0	0	0	0	0	hsa-miR-155-5p	-0.39	-0.39	< 0.1	2005, 2007
PALD1	ENST00000263563.6	phosphatase domain containing, paladin 1	108	1	1	0	0	0	0	0	0	0	hsa-miR-155-5p	-0.39	-0.39	0.52	2005, 2007, 2009, 2011
EN2	ENST00000297375.4	engrailed homeobox 2	86	1	1	0	0	0	0	0	0	0	hsa-miR-155-5p	-0.39	-0.39	0.64	2009, 2011
TRIM32	ENST00000373983.2	tripartite motif containing 32	285	1	1	0	0	0	0	0	0	0	hsa-miR-155-5p	-0.39	-0.4	0.29	2011
GDF6	ENST00000287020.5	growth differentiation factor 6	14	1	1	0	0	1	0	1	0	1	hsa-miR-155-5p	-0.39	-0.48	0.71	2005, 2007, 2009, 2011
MAP3K10	ENST00000253055.3	mitogen-activated protein kinase kinase kinase 10	178	1	1	0	0	0	0	0	0	0	hsa-miR-155-5p	-0.39	-0.39	0.26	2005, 2007, 2009, 2011
DUSP14	ENST00000394389.4	dual specificity phosphatase 14	6641	1	0	1	0	0	0	0	0	0	hsa-miR-155-5p	-0.38	-0.39	0.23
TOMM20	ENST00000366607.4	translocase of outer mitochondrial membrane 20 homolog (yeast)	674	1	1	0	0	0	0	0	0	0	hsa-miR-155-5p	-0.38	-0.38	0.43	2005, 2007, 2009, 2011
TCEB1	ENST00000518127.1	transcription elongation factor B (SIII), polypeptide 1 (15kDa, elongin C)	637	1	0	1	0	0	0	0	0	2	hsa-miR-155-5p	-0.37	-0.4	0.23	2011
LCA5	ENST00000369846.4	Leber congenital amaurosis 5	8	1	1	0	0	0	0	0	0	1	hsa-miR-155-5p	-0.37	-0.37	0.12	2011
TRIM23	ENST00000231524.9	tripartite motif containing 23	247	1	1	0	0	0	0	0	0	0	hsa-miR-155-5p	-0.36	-0.36	< 0.1	2011
MYO1D	ENST00000318217.5	myosin ID	16	1	1	0	0	0	0	0	0	0	hsa-miR-155-5p	-0.36	-0.36	0.56	2005, 2007, 2009, 2011
IAPP	ENST00000542023.1	islet amyloid polypeptide	5	1	1	0	0	0	0	0	0	0	hsa-miR-155-5p	-0.35	-0.35	< 0.1	2011
RBAK	ENST00000396912.1	RB-associated KRAB zinc finger	99	1	1	0	0	2	1	0	1	1	hsa-miR-155-5p	-0.35	-0.5	0.11	2009, 2011
CSF1R	ENST00000286301.3	colony stimulating factor 1 receptor	5	1	1	0	0	0	0	0	0	0	hsa-miR-155-5p	-0.34	-0.34	0.21	2005, 2007, 2009, 2011
FGF9	ENST00000382353.5	fibroblast growth factor 9	136	1	1	0	0	1	0	0	1	0	hsa-miR-155-5p	-0.34	-0.36	0.37	2011
ETV3	ENST00000368192.4	ets variant 3	37	1	1	0	0	1	0	0	1	0	hsa-miR-155-5p	-0.34	-0.34	0.69
TMEM33	ENST00000504986.1	transmembrane protein 33	1470	1	0	1	0	3	0	2	1	2	hsa-miR-155-5p	-0.34	-0.51	0.41	2011
FOSL2	ENST00000379619.1	FOS-like antigen 2	2255	1	1	0	0	1	1	0	0	1	hsa-miR-155-5p	-0.33	-0.4	0.93
FAM135A	ENST00000418814.2	family with sequence similarity 135, member A	611	1	1	0	0	0	0	0	0	1	hsa-miR-155-5p	-0.33	-0.46	0.13	2005, 2007, 2011
SCG2	ENST00000305409.2	secretogranin II	55	1	0	1	0	0	0	0	0	0	hsa-miR-155-5p	-0.33	-0.33	0.23	2005, 2007
NKX3-1	ENST00000380871.4	NK3 homeobox 1	240	1	1	0	0	0	0	0	0	0	hsa-miR-155-5p	-0.33	-0.33	0.2	2009, 2011
KCTD3	ENST00000259154.4	potassium channel tetramerization domain containing 3	372	1	0	1	0	1	0	1	0	1	hsa-miR-155-5p	-0.33	-0.36	0.41	2011
MPEG1	ENST00000361050.3	macrophage expressed 1	5	2	1	0	1	0	0	0	0	1	hsa-miR-155-5p	-0.33	-0.33	0.4	2009, 2011
HBP1	ENST00000222574.4	HMG-box transcription factor 1	167	1	1	0	0	0	0	0	0	0	hsa-miR-155-5p	-0.33	-0.33	0.39	2007, 2009, 2011
SOCS1	ENST00000332029.2	suppressor of cytokine signaling 1	190	1	1	0	0	0	0	0	0	0	hsa-miR-155-5p	-0.33	-0.33	0.38	2005, 2007, 2009, 2011
PDSS2	ENST00000369031.4	prenyl (decaprenyl) diphosphate synthase, subunit 2	42	1	0	1	0	0	0	0	0	0	hsa-miR-155-5p	-0.33	-0.33	0.23
FBXL17	ENST00000359660.5	F-box and leucine-rich repeat protein 17	182	1	1	0	0	0	0	0	0	0	hsa-miR-155-5p	-0.33	-0.38	0.29	2011
XKR4	ENST00000327381.6	XK, Kell blood group complex subunit-related family, member 4	5	1	0	0	1	3	0	1	2	0	hsa-miR-155-5p	-0.33	-0.33	0.72	2007
KDM5B	ENST00000367265.3	lysine (K)-specific demethylase 5B	187	1	1	0	0	1	1	0	0	0	hsa-miR-155-5p	-0.33	-0.35	0.86	2009, 2011
UPP2	ENST00000605860.1	uridine phosphorylase 2	5	1	1	0	0	0	0	0	0	0	hsa-miR-155-5p	-0.33	-0.33	0.37	2005, 2007, 2009, 2011
C5orf64	ENST00000505642.1	chromosome 5 open reading frame 64	5	1	1	0	0	0	0	0	0	1	hsa-miR-155-5p	-0.33	-0.33	< 0.1	2011
CKAP5	ENST00000529230.1	cytoskeleton associated protein 5	2192	1	0	0	1	0	0	0	0	0	hsa-miR-155-5p	-0.32	-0.32	0.73	2007
C7orf71	ENST00000409974.3	chromosome 7 open reading frame 71	5	1	0	1	0	0	0	0	0	1	hsa-miR-155-5p	-0.32	-0.32	0.23	2011
HIVEP2	ENST00000367604.1	human immunodeficiency virus type I enhancer binding protein 2	137	1	1	0	0	0	0	0	0	1	hsa-miR-155-5p	-0.32	-0.32	0.61	2005, 2007, 2009, 2011
FAM83D	ENST00000217429.4	family with sequence similarity 83, member D	600	1	1	0	0	0	0	0	0	0	hsa-miR-155-5p	-0.32	-0.53	0.32
MBTD1	ENST00000586178.1	mbt domain containing 1	113	1	1	0	0	0	0	0	0	0	hsa-miR-155-5p	-0.32	-0.32	0.51	2009, 2011
ATXN1L	ENST00000427980.2	ataxin 1-like	12	1	1	0	0	0	0	0	0	0	hsa-miR-155-5p	-0.32	-0.32	0.81	2011
SOCS5	ENST00000306503.5	suppressor of cytokine signaling 5	72	1	0	1	0	1	1	0	0	0	hsa-miR-155-5p	-0.31	-0.31	0.23
C8orf44-SGK3	ENST00000519289.1	C8orf44-SGK3 readthrough	56	1	1	0	0	0	0	0	0	0	hsa-miR-155-5p	-0.31	-0.35	0.46	2011
METTL21A	ENST00000448823.2	methyltransferase like 21A	224	1	0	1	0	0	0	0	0	0	hsa-miR-155-5p	-0.31	-0.31	ORF
TMEM200C	ENST00000581347.2	transmembrane protein 200C	54	1	1	0	0	3	0	0	3	1	hsa-miR-155-5p	-0.31	-0.59	0.71
CSNK1G2	ENST00000255641.8	casein kinase 1, gamma 2	5	1	1	0	0	0	0	0	0	0	hsa-miR-155-5p	-0.31	-0.31	0.66	2007, 2009, 2011
VEZF1	ENST00000584396.1	vascular endothelial zinc finger 1	209	1	0	1	0	1	0	1	0	0	hsa-miR-155-5p	-0.31	-0.31	0.41	2007
TAB2	ENST00000367456.1	TGF-beta activated kinase 1/MAP3K7 binding protein 2	1129	1	1	0	0	1	1	0	0	0	hsa-miR-155-5p	-0.31	-0.56	0.49	2011
SMARCA4	ENST00000358026.2	SWI/SNF related, matrix associated, actin dependent regulator of chromatin, subfamily a, member 4	662	1	1	0	0	0	0	0	0	0	hsa-miR-155-5p	-0.3	-0.33	0.19	2005, 2007, 2011
CACUL1	ENST00000369151.3	CDK2-associated, cullin domain 1	213	2	0	1	1	1	0	1	0	2	hsa-miR-155-5p	-0.3	-0.42	0.84	2005, 2007, 2009, 2011
SAMD12	ENST00000409003.4	sterile alpha motif domain containing 12	57	1	0	1	0	1	0	1	0	0	hsa-miR-155-5p	-0.3	-0.3	0.41	2011
FUT9	ENST00000302103.5	fucosyltransferase 9 (alpha (1,3) fucosyltransferase)	5	1	1	0	0	1	0	0	1	2	hsa-miR-155-5p	-0.3	-0.3	< 0.1	2009, 2011
RPS6KA3	ENST00000379565.3	ribosomal protein S6 kinase, 90kDa, polypeptide 3	769	1	0	1	0	0	0	0	0	1	hsa-miR-155-5p	-0.3	-0.31	0.23	2005, 2007, 2009, 2011
ZBTB38	ENST00000514251.1	zinc finger and BTB domain containing 38	1270	1	1	0	0	1	0	1	0	0	hsa-miR-155-5p	-0.29	-0.44	0.15	2009, 2011
SGK3	ENST00000345714.4	serum/glucocorticoid regulated kinase family, member 3	56	1	1	0	0	0	0	0	0	0	hsa-miR-155-5p	-0.29	-0.33	0.46	2007, 2009, 2011
TSSK1B	ENST00000390666.3	testis-specific serine kinase 1B	5	1	1	0	0	0	0	0	0	0	hsa-miR-155-5p	-0.29	-0.29	< 0.1
WBP1L	ENST00000369889.4	WW domain binding protein 1-like	5	1	1	0	0	0	0	0	0	0	hsa-miR-155-5p	-0.29	-0.29	0.23	2009, 2011
RAB5C	ENST00000346213.4	RAB5C, member RAS oncogene family	96	1	0	1	0	1	0	1	0	0	hsa-miR-155-5p	-0.28	-0.44	0.41	2009, 2011
KDM3A	ENST00000409556.1	lysine (K)-specific demethylase 3A	2300	1	0	0	1	0	0	0	0	2	hsa-miR-155-5p	-0.28	-0.32	0.71	2005, 2007
CBFB	ENST00000290858.6	core-binding factor, beta subunit	3904	1	0	0	1	0	0	0	0	3	hsa-miR-155-5p	-0.28	-0.3	0.35
SMAD1	ENST00000302085.4	SMAD family member 1	240	1	1	0	0	0	0	0	0	0	hsa-miR-155-5p	-0.28	-0.29	< 0.1	2009, 2011
PODN	ENST00000371500.3	podocan	5	1	0	1	0	0	0	0	0	0	hsa-miR-155-5p	-0.28	-0.28	0.23	2009, 2011
TBR1	ENST00000389554.3	T-box, brain, 1	5	1	1	0	0	1	1	0	0	0	hsa-miR-155-5p	-0.28	-0.28	< 0.1
TRMT1L	ENST00000367504.3	tRNA methyltransferase 1 homolog (S. cerevisiae)-like	410	1	1	0	0	0	0	0	0	1	hsa-miR-155-5p	-0.28	-0.28	< 0.1
SETD7	ENST00000274031.3	SET domain containing (lysine methyltransferase) 7	76	1	0	0	1	2	0	0	2	1	hsa-miR-155-5p	-0.28	-0.29	0.41	2011
CHAF1A	ENST00000301280.5	chromatin assembly factor 1, subunit A (p150)	647	1	0	1	0	0	0	0	0	0	hsa-miR-155-5p	-0.28	-0.28	0.23	2009, 2011
DMTF1	ENST00000413276.2	cyclin D binding myb-like transcription factor 1	198	1	1	0	0	0	0	0	0	0	hsa-miR-155-5p	-0.28	-0.28	< 0.1	2009, 2011
C8orf4	ENST00000315792.3	chromosome 8 open reading frame 4	3820	1	0	1	0	0	0	0	0	0	hsa-miR-155-5p	-0.27	-0.28	0.23	2011
RCN2	ENST00000394885.3	reticulocalbin 2, EF-hand calcium binding domain	4448	1	0	1	0	0	0	0	0	0	hsa-miR-155-5p	-0.27	-0.27	0.23	2005, 2007, 2011
SPRED1	ENST00000299084.4	sprouty-related, EVH1 domain containing 1	547	1	0	0	1	2	0	1	1	2	hsa-miR-155-5p	-0.27	-0.28	0.67	2005, 2007, 2011
C9orf78	ENST00000372447.3	chromosome 9 open reading frame 78	1483	1	0	1	0	0	0	0	0	0	hsa-miR-155-5p	-0.26	-0.26	0.23
KRAS	ENST00000256078.4	Kirsten rat sarcoma viral oncogene homolog	40	1	0	1	0	1	0	0	1	0	hsa-miR-155-5p	-0.26	-0.31	0.27	2005, 2007, 2009, 2011
SKIV2L2	ENST00000230640.5	superkiller viralicidic activity 2-like 2 (S. cerevisiae)	1037	1	0	1	0	0	0	0	0	0	hsa-miR-155-5p	-0.26	-0.26	0.23	2011
GMCL1	ENST00000282570.3	germ cell-less, spermatogenesis associated 1	360	1	1	0	0	0	0	0	0	0	hsa-miR-155-5p	-0.26	-0.27	0.36
MEIS1	ENST00000488550.1	Meis homeobox 1	533	1	1	0	0	0	0	0	0	0	hsa-miR-155-5p	-0.26	-0.26	0.55	2009, 2011
INADL	ENST00000371158.2	InaD-like (Drosophila)	96	1	0	0	1	1	0	1	0	0	hsa-miR-155-5p	-0.26	-0.26	0.69	2009, 2011
FOXO3	ENST00000343882.6	forkhead box O3	32	1	0	1	0	3	1	1	1	0	hsa-miR-155-5p	-0.26	-0.26	0.31	2011
BCL10	ENST00000370580.1	B-cell CLL/lymphoma 10	2090	1	1	0	0	0	0	0	0	0	hsa-miR-155-5p	-0.26	-0.27	< 0.1	2011
COPS3	ENST00000539941.2	COP9 signalosome subunit 3	3495	1	0	0	1	0	0	0	0	0	hsa-miR-155-5p	-0.26	-0.28	0.73	2005, 2007, 2011
CEP41	ENST00000223208.5	centrosomal protein 41kDa	346	1	1	0	0	0	0	0	0	0	hsa-miR-155-5p	-0.25	-0.27	0.42	2005, 2007, 2009, 2011
FBXO30	ENST00000237281.4	F-box protein 30	224	1	1	0	0	3	1	2	0	2	hsa-miR-155-5p	-0.25	-0.32	0.23
PKIA	ENST00000396418.2	protein kinase (cAMP-dependent, catalytic) inhibitor alpha	542	1	0	1	0	2	0	0	2	0	hsa-miR-155-5p	-0.25	-0.31	0.24	2005, 2007
USP8	ENST00000396444.3	ubiquitin specific peptidase 8	109	1	0	1	0	0	0	0	0	2	hsa-miR-155-5p	-0.25	-0.26	0.23	2011
SWSAP1	ENST00000312423.2	SWIM-type zinc finger 7 associated protein 1	55	1	0	1	0	0	0	0	0	0	hsa-miR-155-5p	-0.25	-0.32	0.23
CDC73	ENST00000367435.3	cell division cycle 73	579	1	0	1	0	3	1	1	1	2	hsa-miR-155-5p	-0.25	-0.64	0.25	2011
PRKD1	ENST00000331968.5	protein kinase D1	75	1	0	0	1	0	0	0	0	0	hsa-miR-155-5p	-0.25	-0.25	0.63
CA13	ENST00000321764.3	carbonic anhydrase XIII	42	1	1	0	0	0	0	0	0	0	hsa-miR-155-5p	-0.25	-0.25	< 0.1	2009, 2011
S1PR1	ENST00000305352.6	sphingosine-1-phosphate receptor 1	251	1	0	1	0	1	1	0	0	0	hsa-miR-155-5p	-0.25	-0.66	0.23	2005, 2007, 2009, 2011
MGP	ENST00000539261.1	matrix Gla protein	153	1	0	1	0	0	0	0	0	0	hsa-miR-155-5p	-0.25	-0.25	0.23	2011
IL6ST	ENST00000381287.4	interleukin 6 signal transducer (gp130, oncostatin M receptor)	213	1	0	1	0	2	0	0	2	1	hsa-miR-155-5p	-0.25	-0.27	0.32	2011
NFIA	ENST00000403491.3	nuclear factor I/A	5	1	0	0	1	3	0	2	1	1	hsa-miR-155-5p	-0.24	-0.24	0.73	2011
LRRC59	ENST00000225972.7	leucine rich repeat containing 59	27064	1	1	0	0	0	0	0	0	0	hsa-miR-155-5p	-0.24	-0.28	0.45	2007, 2009, 2011
SOX10	ENST00000396884.2	SRY (sex determining region Y)-box 10	5	1	0	0	1	0	0	0	0	0	hsa-miR-155-5p	-0.24	-0.24	0.68	2011
SOX1	ENST00000330949.1	SRY (sex determining region Y)-box 1	5	1	1	0	0	0	0	0	0	0	hsa-miR-155-5p	-0.24	-0.24	0.71	2005, 2007, 2009, 2011
CREBRF	ENST00000540014.1	CREB3 regulatory factor	24	1	0	1	0	1	0	1	0	1	hsa-miR-155-5p	-0.24	-0.25	0.41	2005, 2007
ATP6V1G1	ENST00000374050.3	ATPase, H+ transporting, lysosomal 13kDa, V1 subunit G1	8219	1	0	0	1	0	0	0	0	1	hsa-miR-155-5p	-0.24	-0.28	0.45	2009, 2011
BAG5	ENST00000299204.4	BCL2-associated athanogene 5	267	1	1	0	0	2	0	0	2	0	hsa-miR-155-5p	-0.24	-0.24	0.31	2009, 2011
UQCR11	ENST00000589880.1	ubiquinol-cytochrome c reductase, complex III subunit XI	34490	1	0	0	1	0	0	0	0	0	hsa-miR-155-5p	-0.24	-0.24	0.5	2009, 2011
NGEF	ENST00000264051.3	neuronal guanine nucleotide exchange factor	13	1	0	0	1	0	0	0	0	0	hsa-miR-155-5p	-0.24	-0.24	0.58	2007, 2011
NRG3	ENST00000372142.2	neuregulin 3	27	1	0	0	1	1	1	0	0	0	hsa-miR-155-5p	-0.24	-0.46	0.72	2011
SPTSSA	ENST00000298130.4	serine palmitoyltransferase, small subunit A	27	1	0	1	0	2	0	1	1	0	hsa-miR-155-5p	-0.24	-0.53	0.23	2009, 2011
IKBKE	ENST00000367120.3	inhibitor of kappa light polypeptide gene enhancer in B-cells, kinase epsilon	334	2	0	2	0	0	0	0	0	0	hsa-miR-155-5p	-0.23	-0.23	0.41	2011
SEPT11	ENST00000264893.6	septin 11	515	1	0	1	0	2	0	1	1	0	hsa-miR-155-5p	-0.23	-0.26	0.31	2005, 2007, 2009, 2011
MAP3K7	ENST00000369325.3	mitogen-activated protein kinase kinase kinase 7	1172	1	1	0	0	1	1	0	0	0	hsa-miR-155-5p	-0.23	-0.47	< 0.1
LSM14A	ENST00000433627.5	LSM14A, SCD6 homolog A (S. cerevisiae)	362	1	1	0	0	0	0	0	0	0	hsa-miR-155-5p	-0.23	-0.35	0.39	2011
MEF2A	ENST00000354410.5	myocyte enhancer factor 2A	654	1	1	0	0	0	0	0	0	1	hsa-miR-155-5p	-0.23	-0.23	0.26	2009, 2011
ZNF248	ENST00000395867.3	zinc finger protein 248	43	1	1	0	0	0	0	0	0	0	hsa-miR-155-5p	-0.23	-0.23	< 0.1	2009, 2011
TOMM34	ENST00000372813.3	translocase of outer mitochondrial membrane 34	1242	1	0	0	1	0	0	0	0	0	hsa-miR-155-5p	-0.23	-0.23	0.44	2011
SALL1	ENST00000566102.1	sal-like 1 (Drosophila)	95	1	0	0	1	0	0	0	0	1	hsa-miR-155-5p	-0.23	-0.24	0.46	2005, 2007, 2009, 2011
MYBL1	ENST00000522677.3	v-myb avian myeloblastosis viral oncogene homolog-like 1	53	1	1	0	0	0	0	0	0	0	hsa-miR-155-5p	-0.23	-0.23	0.15	2007, 2009, 2011
KLF3	ENST00000261438.5	Kruppel-like factor 3 (basic)	515	2	0	0	2	1	0	0	1	1	hsa-miR-155-5p	-0.23	-0.39	0.81	2009, 2011
RAP1B	ENST00000250559.9	RAP1B, member of RAS oncogene family	3599	1	0	0	1	0	0	0	0	1	hsa-miR-155-5p	-0.23	-0.23	0.39	2009, 2011
ELK3	ENST00000228741.3	ELK3, ETS-domain protein (SRF accessory protein 2)	2719	1	0	0	1	1	0	0	1	0	hsa-miR-155-5p	-0.23	-0.23	0.72
PAXBP1	ENST00000331923.4	PAX3 and PAX7 binding protein 1	340	1	1	0	0	0	0	0	0	0	hsa-miR-155-5p	-0.22	-0.4	0.26	2011
ZC2HC1C	ENST00000238686.8	zinc finger, C2HC-type containing 1C	48	1	0	1	0	0	0	0	0	1	hsa-miR-155-5p	-0.22	-0.27	0.23
CARD11	ENST00000396946.4	caspase recruitment domain family, member 11	13	1	0	0	1	0	0	0	0	0	hsa-miR-155-5p	-0.22	-0.22	0.57	2005, 2007, 2009, 2011
SLC33A1	ENST00000392845.3	solute carrier family 33 (acetyl-CoA transporter), member 1	145	1	1	0	0	1	0	1	0	0	hsa-miR-155-5p	-0.22	-0.25	0.28	2011
VTI1B	ENST00000554659.1	vesicle transport through interaction with t-SNAREs 1B	264	1	1	0	0	1	0	1	0	0	hsa-miR-155-5p	-0.22	-0.42	< 0.1
PKN2	ENST00000370521.3	protein kinase N2	747	1	1	0	0	0	0	0	0	0	hsa-miR-155-5p	-0.22	-0.23	0.2	2007, 2009, 2011
E2F2	ENST00000361729.2	E2F transcription factor 2	96	2	1	0	1	0	0	0	0	0	hsa-miR-155-5p	-0.22	-0.22	0.92	2009, 2011
PHF17	ENST00000226319.6	PHD finger protein 17	1393	1	1	0	0	0	0	0	0	1	hsa-miR-155-5p	-0.22	-0.22	< 0.1	2007, 2009, 2011
RELA	ENST00000525693.1	v-rel avian reticuloendotheliosis viral oncogene homolog A	1707	1	1	0	0	0	0	0	0	0	hsa-miR-155-5p	-0.22	-0.22	0.59	2011
SATB1	ENST00000338745.6	SATB homeobox 1	312	1	0	1	0	1	0	1	0	0	hsa-miR-155-5p	-0.22	-0.24	0.23	2005, 2007, 2009, 2011
PIK3CA	ENST00000263967.3	phosphatidylinositol-4,5-bisphosphate 3-kinase, catalytic subunit alpha	112	1	0	1	0	0	0	0	0	1	hsa-miR-155-5p	-0.22	-0.22	0.23
CTLA4	ENST00000427473.2	cytotoxic T-lymphocyte-associated protein 4	5	1	0	1	0	0	0	0	0	0	hsa-miR-155-5p	-0.22	-0.22	0.23	2005, 2007, 2011
RAPGEF2	ENST00000264431.4	Rap guanine nucleotide exchange factor (GEF) 2	484	1	1	0	0	0	0	0	0	2	hsa-miR-155-5p	-0.22	-0.22	0.15
EPHA3	ENST00000494014.1	EPH receptor A3	100	1	1	0	0	0	0	0	0	1	hsa-miR-155-5p	-0.22	-0.22	< 0.1
LCORL	ENST00000326877.4	ligand dependent nuclear receptor corepressor-like	194	1	1	0	0	0	0	0	0	0	hsa-miR-155-5p	-0.22	-0.49	< 0.1	2007, 2009
S100PBP	ENST00000373475.5	S100P binding protein	428	1	1	0	0	1	0	1	0	0	hsa-miR-155-5p	-0.22	-0.22	0.23	2009, 2011
HIF1A	ENST00000323441.6	hypoxia inducible factor 1, alpha subunit (basic helix-loop-helix transcription factor)	1955	1	0	1	0	1	0	1	0	0	hsa-miR-155-5p	-0.22	-0.24	0.23	2005, 2007
INSIG2	ENST00000245787.4	insulin induced gene 2	562	1	1	0	0	1	0	1	0	1	hsa-miR-155-5p	-0.22	-0.29	0.3
FLJ20373	ENST00000414004.2		75	1	0	0	1	0	0	0	0	0	hsa-miR-155-5p	-0.21	-0.21	0.61
DNAJB7	ENST00000307221.4	DnaJ (Hsp40) homolog, subfamily B, member 7	5	1	0	1	0	0	0	0	0	1	hsa-miR-155-5p	-0.21	-0.21	0.23	2005, 2007, 2009, 2011
STARD8	ENST00000252336.6	StAR-related lipid transfer (START) domain containing 8	29	1	0	1	0	0	0	0	0	0	hsa-miR-155-5p	-0.21	-0.21	0.23
PRKAR1A	ENST00000589228.1	protein kinase, cAMP-dependent, regulatory, type I, alpha	1257	1	1	0	0	0	0	0	0	0	hsa-miR-155-5p	-0.21	-0.21	< 0.1	2011
SEPHS1	ENST00000545675.1	selenophosphate synthetase 1	281	1	0	1	0	0	0	0	0	1	hsa-miR-155-5p	-0.21	-0.24	0.23
ZPLD1	ENST00000306176.1	zona pellucida-like domain containing 1	5	1	1	0	0	0	0	0	0	0	hsa-miR-155-5p	-0.21	-0.21	< 0.1	2009, 2011
GNAS	ENST00000371075.3	GNAS complex locus	314	1	1	0	0	0	0	0	0	0	hsa-miR-155-5p	-0.21	-0.37	< 0.1	2009, 2011
C10orf12	ENST00000286067.2	chromosome 10 open reading frame 12	49	2	1	0	1	0	0	0	0	0	hsa-miR-155-5p	-0.21	-0.32	0.81	2005, 2007, 2011
BPIFB2	ENST00000170150.3	BPI fold containing family B, member 2	5	1	0	0	1	0	0	0	0	0	hsa-miR-155-5p	-0.21	-0.21	0.46	2011
RSPO2	ENST00000517939.1	R-spondin 2	5	1	0	0	1	0	0	0	0	0	hsa-miR-155-5p	-0.21	-0.21	0.58	2007, 2009, 2011
TSPAN14	ENST00000429989.3	tetraspanin 14	239	1	1	0	0	3	0	1	2	1	hsa-miR-155-5p	-0.21	-0.29	0.14	2007, 2009, 2011
CNIH1	ENST00000395573.4	cornichon family AMPA receptor auxiliary protein 1	2182	1	0	0	1	1	0	0	1	0	hsa-miR-155-5p	-0.21	-0.25	0.46	2005, 2007
HMGCS1	ENST00000325110.6	3-hydroxy-3-methylglutaryl-CoA synthase 1 (soluble)	3730	1	1	0	0	1	0	0	1	1	hsa-miR-155-5p	-0.21	-0.23	< 0.1
ZNF618	ENST00000288466.7	zinc finger protein 618	778	1	1	0	0	0	0	0	0	0	hsa-miR-155-5p	-0.21	-0.21	0.91	2009, 2011
KPNA1	ENST00000344337.6	karyopherin alpha 1 (importin alpha 5)	1030	1	0	0	1	2	1	0	1	2	hsa-miR-155-5p	-0.21	-0.32	0.67	2005, 2007, 2009, 2011
BSDC1	ENST00000341071.7	BSD domain containing 1	714	1	1	0	0	0	0	0	0	1	hsa-miR-155-5p	-0.2	-0.21	0.18	2011
KIAA0087	ENST00000242109.3	KIAA0087	5	1	0	0	1	0	0	0	0	0	hsa-miR-155-5p	-0.2	-0.2	0.54
SGIP1	ENST00000371036.3	SH3-domain GRB2-like (endophilin) interacting protein 1	180	1	0	1	0	1	1	0	0	1	hsa-miR-155-5p	-0.2	-0.39	0.23
COL21A1	ENST00000244728.5	collagen, type XXI, alpha 1	9	1	1	0	0	0	0	0	0	0	hsa-miR-155-5p	-0.2	-0.2	0.11	2009, 2011
RHEB	ENST00000262187.5	Ras homolog enriched in brain	14	1	0	0	1	0	0	0	0	0	hsa-miR-155-5p	-0.2	-0.2	0.73	2009, 2011
QKI	ENST00000392127.2	QKI, KH domain containing, RNA binding	323	2	1	1	0	1	1	0	0	3	hsa-miR-155-5p	-0.2	-0.41	0.23	2011
OLFML3	ENST00000369551.1	olfactomedin-like 3	24	1	0	0	1	0	0	0	0	0	hsa-miR-155-5p	-0.2	-0.2	0.46	2005, 2007, 2009, 2011
XRN1	ENST00000264951.4	5'-3' exoribonuclease 1	612	1	0	1	0	1	0	0	1	1	hsa-miR-155-5p	-0.2	-0.2	0.23	2009, 2011
FAM168A	ENST00000064778.4	family with sequence similarity 168, member A	68	1	1	0	0	0	0	0	0	1	hsa-miR-155-5p	-0.2	-0.27	0.49
TM9SF3	ENST00000371142.4	transmembrane 9 superfamily member 3	1030	1	0	1	0	1	1	0	0	1	hsa-miR-155-5p	-0.2	-0.44	0.23	2011
MYO10	ENST00000513610.1	myosin X	3866	1	1	0	0	0	0	0	0	0	hsa-miR-155-5p	-0.2	-0.2	0.61	2005, 2007, 2009, 2011
FAM105A	ENST00000274217.3	family with sequence similarity 105, member A	2613	1	0	1	0	1	0	0	1	0	hsa-miR-155-5p	-0.2	-0.22	0.23	2009, 2011
SPOCK1	ENST00000394945.1	sparc/osteonectin, cwcv and kazal-like domains proteoglycan (testican) 1	935	1	1	0	0	0	0	0	0	0	hsa-miR-155-5p	-0.19	-0.2	< 0.1	2009, 2011
THAP6	ENST00000311638.3	THAP domain containing 6	24	1	0	1	0	0	0	0	0	1	hsa-miR-155-5p	-0.19	-0.19	0.23	2009, 2011
SLC12A6	ENST00000397707.2	solute carrier family 12 (potassium/chloride transporter), member 6	17	1	0	1	0	2	1	1	0	0	hsa-miR-155-5p	-0.19	-0.22	0.23	2011
PEA15	ENST00000360472.4	phosphoprotein enriched in astrocytes 15	5239	1	1	0	0	0	0	0	0	0	hsa-miR-155-5p	-0.19	-0.22	0.3	2009, 2011
SMAD5	ENST00000545279.1	SMAD family member 5	225	1	0	0	1	1	0	1	0	0	hsa-miR-155-5p	-0.19	-0.24	0.41
ARL5B	ENST00000377275.3	ADP-ribosylation factor-like 5B	368	2	1	1	0	2	1	0	1	0	hsa-miR-155-5p	-0.19	-0.77	0.34	2007, 2009, 2011
HAUS6	ENST00000380502.3	HAUS augmin-like complex, subunit 6	24	1	1	0	0	0	0	0	0	0	hsa-miR-155-5p	-0.19	-0.19	0.21	2009, 2011
TPD52	ENST00000379096.5	tumor protein D52	4585	1	0	0	1	0	0	0	0	0	hsa-miR-155-5p	-0.19	-0.19	0.41
ATP6V1C1	ENST00000395862.3	ATPase, H+ transporting, lysosomal 42kDa, V1 subunit C1	951	1	0	0	1	0	0	0	0	1	hsa-miR-155-5p	-0.18	-0.2	0.47	2011
NR2F2	ENST00000394166.3	nuclear receptor subfamily 2, group F, member 2	4428	2	0	0	2	0	0	0	0	0	hsa-miR-155-5p	-0.18	-0.3	0.64	2007
SCML2	ENST00000398048.3	sex comb on midleg-like 2 (Drosophila)	7	1	1	0	0	0	0	0	0	0	hsa-miR-155-5p	-0.18	-0.18	ORF
MIDN	ENST00000591446.2	midnolin	621	2	1	1	0	0	0	0	0	0	hsa-miR-155-5p	-0.18	-0.19	0.74	2005, 2007, 2009, 2011
MORC3	ENST00000400485.1	MORC family CW-type zinc finger 3	142	1	1	0	0	0	0	0	0	1	hsa-miR-155-5p	-0.18	-0.18	< 0.1
CAB39	ENST00000258418.5	calcium binding protein 39	27	1	1	0	0	0	0	0	0	0	hsa-miR-155-5p	-0.18	-0.31	0.28	2005, 2007, 2009, 2011
TCF12	ENST00000267811.5	transcription factor 12	101	1	1	0	0	1	0	0	1	1	hsa-miR-155-5p	-0.18	-0.31	< 0.1
GABRB2	ENST00000393959.1	gamma-aminobutyric acid (GABA) A receptor, beta 2	5	1	0	0	1	1	0	1	0	0	hsa-miR-155-5p	-0.18	-0.18	0.52
MAFB	ENST00000373313.2	v-maf avian musculoaponeurotic fibrosarcoma oncogene homolog B	333	1	0	0	1	0	0	0	0	0	hsa-miR-155-5p	-0.18	-0.18	0.49	2005, 2007, 2009, 2011
RP11-195F19.5	ENST00000416454.1	HCG2040265, isoform CRA_a; Uncharacterized protein; cDNA FLJ50015	18	1	0	0	1	0	0	0	0	0	hsa-miR-155-5p	-0.18	-0.18	ORF
COLGALT1	ENST00000252599.4	collagen beta(1-O)galactosyltransferase 1	427	1	1	0	0	0	0	0	0	0	hsa-miR-155-5p	-0.18	-0.18	< 0.1	2011
DCP2	ENST00000389063.2	decapping mRNA 2	155	1	0	0	1	1	0	1	0	2	hsa-miR-155-5p	-0.18	-0.25	0.5
ZNF703	ENST00000331569.4	zinc finger protein 703	1557	1	0	0	1	1	0	1	0	2	hsa-miR-155-5p	-0.18	-0.2	0.78	2007, 2009, 2011
C9orf69	ENST00000561457.1	chromosome 9 open reading frame 69	134	1	0	0	1	0	0	0	0	0	hsa-miR-155-5p	-0.17	-0.17	0.72	2009, 2011
MIER3	ENST00000381226.3	mesoderm induction early response 1, family member 3	112	1	0	1	0	0	0	0	0	0	hsa-miR-155-5p	-0.17	-0.22	0.23	2007, 2011
USP48	ENST00000400301.1	ubiquitin specific peptidase 48	3036	1	0	0	1	1	0	1	0	0	hsa-miR-155-5p	-0.17	-0.32	0.55	2005, 2007, 2009, 2011
RBMS3	ENST00000396583.3	RNA binding motif, single stranded interacting protein 3	56	2	1	1	0	1	0	1	0	2	hsa-miR-155-5p	-0.17	-0.3	0.59	2009, 2011
CNTN4	ENST00000427331.1	contactin 4	191	1	0	1	0	0	0	0	0	1	hsa-miR-155-5p	-0.17	-0.18	0.23	2005, 2007
JHDM1D	ENST00000397560.2	jumonji C domain containing histone demethylase 1 homolog D (S. cerevisiae)	470	2	1	0	1	0	0	0	0	0	hsa-miR-155-5p	-0.17	-0.18	0.71	2009, 2011
TLE4	ENST00000376544.3	transducin-like enhancer of split 4 (E(sp1) homolog, Drosophila)	369	1	1	0	0	0	0	0	0	0	hsa-miR-155-5p	-0.17	-0.4	0.55	2005, 2007, 2009, 2011
PTAR1	ENST00000377200.5	protein prenyltransferase alpha subunit repeat containing 1	161	1	0	1	0	2	1	0	1	0	hsa-miR-155-5p	-0.17	-0.27	0.33	2009, 2011
RCOR1	ENST00000262241.6	REST corepressor 1	403	1	0	1	0	1	0	0	1	2	hsa-miR-155-5p	-0.17	-0.26	0.49	2007, 2009, 2011
STRN3	ENST00000355683.5	striatin, calmodulin binding protein 3	697	1	0	1	0	1	0	0	1	2	hsa-miR-155-5p	-0.17	-0.18	0.23	2009, 2011
ANTXR2	ENST00000403729.2	anthrax toxin receptor 2	51	1	1	0	0	2	0	1	1	2	hsa-miR-155-5p	-0.17	-0.26	< 0.1	2005, 2007, 2011
CAMK4	ENST00000282356.4	calcium/calmodulin-dependent protein kinase IV	73	1	1	0	0	0	0	0	0	4	hsa-miR-155-5p	-0.17	-0.19	0.12
ZBTB16	ENST00000335953.4	zinc finger and BTB domain containing 16	73	1	1	0	0	0	0	0	0	0	hsa-miR-155-5p	-0.17	-0.18	0.52
NR1H3	ENST00000467728.1	nuclear receptor subfamily 1, group H, member 3	714	1	0	0	1	0	0	0	0	0	hsa-miR-155-5p	-0.17	-0.17	0.36	2011
SEMA5A	ENST00000382496.5	sema domain, seven thrombospondin repeats (type 1 and type 1-like), transmembrane domain (TM) and short cytoplasmic domain, (semaphorin) 5A	98	1	1	0	0	1	0	1	0	2	hsa-miR-155-5p	-0.17	-0.18	0.5	2005, 2007, 2009, 2011
SMIM13	ENST00000416247.2	small integral membrane protein 13	199	1	1	0	0	0	0	0	0	2	hsa-miR-155-5p	-0.17	-0.42	< 0.1	2011
SYVN1	ENST00000294256.8	synovial apoptosis inhibitor 1, synoviolin	95	1	0	0	1	0	0	0	0	0	hsa-miR-155-5p	-0.17	-0.23	0.59	2005, 2007, 2009, 2011
SAP30L	ENST00000297109.6	SAP30-like	335	1	1	0	0	0	0	0	0	1	hsa-miR-155-5p	-0.17	-0.47	0.27	2011
EHF	ENST00000257831.3	ets homologous factor	5	1	0	0	1	0	0	0	0	0	hsa-miR-155-5p	-0.17	-0.17	0.64	2005, 2007, 2009, 2011
CTTNBP2NL	ENST00000271277.6	CTTNBP2 N-terminal like	182	1	1	0	0	2	0	0	2	0	hsa-miR-155-5p	-0.17	-0.26	0.37	2011
SLC35F5	ENST00000245680.2	solute carrier family 35, member F5	136	1	0	1	0	0	0	0	0	0	hsa-miR-155-5p	-0.17	-0.19	0.23	2011
FAM212B	ENST00000357260.5	family with sequence similarity 212, member B	211	1	1	0	0	0	0	0	0	0	hsa-miR-155-5p	-0.17	-0.21	0.43	2011
KANSL1	ENST00000574590.1	KAT8 regulatory NSL complex subunit 1	5	1	0	0	1	0	0	0	0	0	hsa-miR-155-5p	-0.17	-0.17	0.69	2007, 2009, 2011
FXR1	ENST00000357559.4	fragile X mental retardation, autosomal homolog 1	434	1	0	1	0	2	1	1	0	0	hsa-miR-155-5p	-0.17	-0.42	0.23	2009, 2011
KBTBD2	ENST00000304056.4	kelch repeat and BTB (POZ) domain containing 2	2559	2	0	1	1	0	0	0	0	0	hsa-miR-155-5p	-0.16	-0.17	0.54	2005, 2007
CHD8	ENST00000430710.3	chromodomain helicase DNA binding protein 8	191	1	0	0	1	0	0	0	0	0	hsa-miR-155-5p	-0.16	-0.16	0.43	2007
SMTNL1	ENST00000457912.1	smoothelin-like 1	5	1	0	0	1	0	0	0	0	0	hsa-miR-155-5p	-0.16	-0.16	0.39	2009
NOVA1	ENST00000465357.2	neuro-oncological ventral antigen 1	5	1	0	1	0	0	0	0	0	0	hsa-miR-155-5p	-0.16	-0.16	0.23	2005, 2007, 2009, 2011
LRP12	ENST00000424843.2	low density lipoprotein receptor-related protein 12	378	1	0	0	1	0	0	0	0	0	hsa-miR-155-5p	-0.16	-0.16	0.57
PPP1R3A	ENST00000284601.3	protein phosphatase 1, regulatory subunit 3A	5	1	0	0	1	0	0	0	0	0	hsa-miR-155-5p	-0.16	-0.16	0.34
HHIP	ENST00000296575.3	hedgehog interacting protein	65	2	1	0	1	1	0	1	0	0	hsa-miR-155-5p	-0.16	-0.36	0.85
EMP2	ENST00000359543.3	epithelial membrane protein 2	1725	1	0	0	1	0	0	0	0	0	hsa-miR-155-5p	-0.16	-0.16	0.71	2011
GATA3	ENST00000379328.3	GATA binding protein 3	136	1	0	0	1	0	0	0	0	0	hsa-miR-155-5p	-0.16	-0.16	0.39
KIF3A	ENST00000378746.4	kinesin family member 3A	33	1	0	1	0	1	0	1	0	0	hsa-miR-155-5p	-0.16	-0.22	0.41
NUP43	ENST00000367403.3	nucleoporin 43kDa	113	1	0	1	0	1	0	1	0	0	hsa-miR-155-5p	-0.16	-0.25	< 0.1
TADA2B	ENST00000310074.7	transcriptional adaptor 2B	38	1	1	0	0	0	0	0	0	0	hsa-miR-155-5p	-0.16	-0.32	0.64	2009, 2011
SHOX	ENST00000381578.1	short stature homeobox	5	1	1	0	0	0	0	0	0	1	hsa-miR-155-5p	-0.16	-0.16	0.53	2009, 2011
ICOSLG	ENST00000407780.3	inducible T-cell co-stimulator ligand	47	1	0	1	0	0	0	0	0	1	hsa-miR-155-5p	-0.16	-0.16	0.23
BTBD3	ENST00000254977.3	BTB (POZ) domain containing 3	3798	1	0	1	0	0	0	0	0	0	hsa-miR-155-5p	-0.16	-0.17	0.23	2009, 2011
STXBP5L	ENST00000273666.6	syntaxin binding protein 5-like	19	1	1	0	0	0	0	0	0	0	hsa-miR-155-5p	-0.15	-0.15	< 0.1	2009, 2011
BNC2	ENST00000380672.4	basonuclin 2	770	1	1	0	0	1	0	1	0	0	hsa-miR-155-5p	-0.15	-0.17	0.45	2009, 2011
DNAJB1	ENST00000254322.2	DnaJ (Hsp40) homolog, subfamily B, member 1	29	1	1	0	0	0	0	0	0	0	hsa-miR-155-5p	-0.15	-0.26	0.42	2005, 2007, 2009, 2011
AAK1	ENST00000409085.4	AP2 associated kinase 1	27	1	0	1	0	2	0	2	0	3	hsa-miR-155-5p	-0.15	-0.2	0.23	2009, 2011
TRPS1	ENST00000395715.3	trichorhinophalangeal syndrome I	94	1	1	0	0	1	0	0	1	2	hsa-miR-155-5p	-0.15	-0.15	0.57	2007, 2009, 2011
TBCK	ENST00000273980.5	TBC1 domain containing kinase	20	1	0	1	0	0	0	0	0	0	hsa-miR-155-5p	-0.15	-0.15	0.23
ZFP36L2	ENST00000282388.3	ZFP36 ring finger protein-like 2	317	1	0	1	0	0	0	0	0	1	hsa-miR-155-5p	-0.15	-0.15	0.23
FBXO11	ENST00000402508.1	F-box protein 11	359	1	0	1	0	1	0	0	1	0	hsa-miR-155-5p	-0.15	-0.26	0.31	2005, 2007, 2009, 2011
NFIB	ENST00000397575.3	nuclear factor I/B	1149	1	0	0	1	1	0	0	1	1	hsa-miR-155-5p	-0.15	-0.15	0.56	2007
PROX1	ENST00000366958.4	prospero homeobox 1	131	1	0	1	0	0	0	0	0	0	hsa-miR-155-5p	-0.15	-0.16	0.23
HS3ST3A1	ENST00000284110.1	heparan sulfate (glucosamine) 3-O-sulfotransferase 3A1	148	1	1	0	0	0	0	0	0	3	hsa-miR-155-5p	-0.15	-0.32	0.67
PANK1	ENST00000322191.6	pantothenate kinase 1	435	1	0	0	1	1	0	1	0	0	hsa-miR-155-5p	-0.15	-0.17	0.57	2005, 2007, 2011
ETNK2	ENST00000367201.3	ethanolamine kinase 2	7	1	0	0	1	0	0	0	0	0	hsa-miR-155-5p	-0.15	-0.15	0.46	2005, 2007, 2009, 2011
ZNF518B	ENST00000326756.3	zinc finger protein 518B	95	1	0	1	0	0	0	0	0	0	hsa-miR-155-5p	-0.15	-0.16	0.23	2005, 2007, 2011
BCAT1	ENST00000261192.7	branched chain amino-acid transaminase 1, cytosolic	1346	1	0	1	0	3	0	2	1	1	hsa-miR-155-5p	-0.15	-0.16	0.23	2007, 2009, 2011
BRD1	ENST00000457780.2	bromodomain containing 1	124	1	0	1	0	0	0	0	0	1	hsa-miR-155-5p	-0.15	-0.18	0.23	2005, 2007, 2009, 2011
KLHL8	ENST00000273963.5	kelch-like family member 8	266	1	0	1	0	0	0	0	0	0	hsa-miR-155-5p	-0.15	-0.15	0.23	2011
ZSWIM6	ENST00000252744.5	zinc finger, SWIM-type containing 6	933	1	1	0	0	0	0	0	0	0	hsa-miR-155-5p	-0.15	-0.15	0.48	2011
SPIN1	ENST00000375859.3	spindlin 1	686	1	0	1	0	0	0	0	0	0	hsa-miR-155-5p	-0.15	-0.15	0.23
RORA	ENST00000335670.6	RAR-related orphan receptor A	102	1	0	1	0	1	0	0	1	3	hsa-miR-155-5p	-0.15	-0.17	0.28	2011
ZMYND11	ENST00000381591.1	zinc finger, MYND-type containing 11	43	1	0	1	0	0	0	0	0	1	hsa-miR-155-5p	-0.15	-0.18	0.23	2011
MLTK	ENST00000375213.3	Mitogen-activated protein kinase kinase kinase MLT	734	1	1	0	0	1	0	0	1	0	hsa-miR-155-5p	-0.15	-0.27	0.2
PALLD	ENST00000261509.6	palladin, cytoskeletal associated protein	4423	1	0	1	0	0	0	0	0	0	hsa-miR-155-5p	-0.15	-0.15	0.23
PELI1	ENST00000358912.4	pellino E3 ubiquitin protein ligase 1	134	1	0	0	1	0	0	0	0	1	hsa-miR-155-5p	-0.14	-0.14	0.37	2005, 2007
SYT10	ENST00000228567.3	synaptotagmin X	5	1	0	1	0	0	0	0	0	1	hsa-miR-155-5p	-0.14	-0.14	0.23
STON1	ENST00000309835.3	stonin 1	254	1	1	0	0	1	0	1	0	0	hsa-miR-155-5p	-0.14	-0.15	0.23	2007, 2009, 2011
ZNF236	ENST00000253159.8	zinc finger protein 236	60	1	1	0	0	0	0	0	0	0	hsa-miR-155-5p	-0.14	-0.32	0.33	2005, 2007, 2009, 2011
RSRC2	ENST00000331738.7	arginine/serine-rich coiled-coil 2	320	1	0	0	1	0	0	0	0	0	hsa-miR-155-5p	-0.14	-0.21	0.45
PRMT10	ENST00000322396.6	protein arginine methyltransferase 10 (putative)	71	1	0	1	0	0	0	0	0	0	hsa-miR-155-5p	-0.14	-0.21	0.23
MSI2	ENST00000284073.2	musashi RNA-binding protein 2	283	1	0	0	1	1	0	0	1	1	hsa-miR-155-5p	-0.14	-0.17	0.51
EPC2	ENST00000258484.6	enhancer of polycomb homolog 2 (Drosophila)	152	1	1	0	0	0	0	0	0	1	hsa-miR-155-5p	-0.14	-0.17	0.12
LNX2	ENST00000316334.3	ligand of numb-protein X 2	760	1	1	0	0	0	0	0	0	0	hsa-miR-155-5p	-0.14	-0.14	< 0.1	2011
FGF2	ENST00000264498.3	fibroblast growth factor 2 (basic)	123	1	0	1	0	0	0	0	0	0	hsa-miR-155-5p	-0.14	-0.19	0.23
SOCS6	ENST00000397942.3	suppressor of cytokine signaling 6	140	1	0	0	1	0	0	0	0	0	hsa-miR-155-5p	-0.14	-0.14	0.44	2007, 2009, 2011
CDC37	ENST00000222005.2	cell division cycle 37	3905	1	0	1	0	0	0	0	0	0	hsa-miR-155-5p	-0.14	-0.14	0.23
SKI	ENST00000378536.4	v-ski avian sarcoma viral oncogene homolog	613	1	0	1	0	0	0	0	0	1	hsa-miR-155-5p	-0.14	-0.14	0.23	2005, 2007, 2009, 2011
SLC35E2B	ENST00000378662.1	solute carrier family 35, member E2B	5	1	1	0	0	0	0	0	0	0	hsa-miR-155-5p	-0.14	-0.14	0.22	2009, 2011
TRIM44	ENST00000299413.5	tripartite motif containing 44	4203	1	1	0	0	1	0	0	1	0	hsa-miR-155-5p	-0.14	-0.21	0.62	2011
RICTOR	ENST00000357387.3	RPTOR independent companion of MTOR, complex 2	441	2	1	0	1	1	0	0	1	0	hsa-miR-155-5p	-0.14	-0.14	0.46	2007, 2009, 2011
CTDSPL2	ENST00000260327.4	CTD (carboxy-terminal domain, RNA polymerase II, polypeptide A) small phosphatase like 2	457	1	0	0	1	1	0	0	1	0	hsa-miR-155-5p	-0.14	-0.16	0.65	2007
AGO4	ENST00000373210.3	argonaute RISC catalytic component 4	96	1	1	0	0	0	0	0	0	0	hsa-miR-155-5p	-0.14	-0.14	0.11	2009, 2011
PDE7A	ENST00000401827.3	phosphodiesterase 7A	84	1	0	1	0	2	0	0	2	0	hsa-miR-155-5p	-0.14	-0.22	0.24	2011
KIF26B	ENST00000366518.4	kinesin family member 26B	25	1	0	0	1	2	1	1	0	0	hsa-miR-155-5p	-0.14	-0.14	0.79
G3BP2	ENST00000395719.3	GTPase activating protein (SH3 domain) binding protein 2	4413	1	0	1	0	0	0	0	0	0	hsa-miR-155-5p	-0.14	-0.14	0.23	2007, 2011
RAPGEF4	ENST00000409036.1	Rap guanine nucleotide exchange factor (GEF) 4	60	1	0	0	1	0	0	0	0	0	hsa-miR-155-5p	-0.13	-0.13	0.67	2007
SP3	ENST00000310015.6	Sp3 transcription factor	285	1	0	1	0	2	0	2	0	0	hsa-miR-155-5p	-0.13	-0.17	0.23	2005, 2007, 2009, 2011
YWHAE	ENST00000264335.8	tyrosine 3-monooxygenase/tryptophan 5-monooxygenase activation protein, epsilon polypeptide	144	1	0	1	0	0	0	0	0	0	hsa-miR-155-5p	-0.13	-0.14	0.23	2005, 2007, 2009, 2011
ANKFY1	ENST00000341657.4	ankyrin repeat and FYVE domain containing 1	969	2	1	0	1	0	0	0	0	0	hsa-miR-155-5p	-0.13	-0.44	0.8	2009, 2011
PDE12	ENST00000311180.8	phosphodiesterase 12	326	1	0	1	0	0	0	0	0	2	hsa-miR-155-5p	-0.13	-0.21	0.23	2007
TERF1	ENST00000276602.6	telomeric repeat binding factor (NIMA-interacting) 1	5	1	0	1	0	0	0	0	0	0	hsa-miR-155-5p	-0.13	-0.13	0.23	2007, 2011
NUDT4	ENST00000337179.5	nudix (nucleoside diphosphate linked moiety X)-type motif 4	41	1	0	1	0	0	0	0	0	1	hsa-miR-155-5p	-0.13	-0.14	0.23	2009, 2011
CHD9	ENST00000566029.1	chromodomain helicase DNA binding protein 9	447	1	1	0	0	0	0	0	0	1	hsa-miR-155-5p	-0.13	-0.14	0.12	2009, 2011
ZNRF3	ENST00000544604.2	zinc and ring finger 3	179	1	0	0	1	0	0	0	0	0	hsa-miR-155-5p	-0.13	-0.16	0.58	2009, 2011
GAB3	ENST00000369575.3	GRB2-associated binding protein 3	39	1	0	0	1	0	0	0	0	0	hsa-miR-155-5p	-0.13	-0.13	0.51	2011
SLA	ENST00000338087.5	Src-like-adaptor	5	1	0	1	0	1	0	0	1	0	hsa-miR-155-5p	-0.13	-0.13	0.23	2005, 2007, 2009, 2011
ECT2L	ENST00000423192.1	epithelial cell transforming sequence 2 oncogene-like	5	1	1	0	0	0	0	0	0	0	hsa-miR-155-5p	-0.13	-0.13	< 0.1	2009, 2011
TBC1D15	ENST00000550746.1	TBC1 domain family, member 15	1164	2	1	0	1	0	0	0	0	0	hsa-miR-155-5p	-0.13	-0.22	0.63	2011
PITPNM3	ENST00000421306.3	PITPNM family member 3	5	1	0	1	0	0	0	0	0	0	hsa-miR-155-5p	-0.13	-0.13	0.23	2011
PPTC7	ENST00000354300.3	PTC7 protein phosphatase homolog (S. cerevisiae)	817	1	0	0	1	0	0	0	0	0	hsa-miR-155-5p	-0.13	-0.13	0.34
DCUN1D3	ENST00000324344.4	DCN1, defective in cullin neddylation 1, domain containing 3	53	1	0	0	1	0	0	0	0	1	hsa-miR-155-5p	-0.12	-0.2	0.69	2007, 2009, 2011
KPNA4	ENST00000334256.4	karyopherin alpha 4 (importin alpha 3)	111	1	0	0	1	0	0	0	0	1	hsa-miR-155-5p	-0.12	-0.13	0.73	2005, 2007, 2009, 2011
VTI1A	ENST00000393077.2	vesicle transport through interaction with t-SNAREs 1A	376	1	0	0	1	0	0	0	0	0	hsa-miR-155-5p	-0.12	-0.17	0.55	2007, 2009, 2011
CBL	ENST00000264033.4	Cbl proto-oncogene, E3 ubiquitin protein ligase	309	1	1	0	0	1	0	0	1	0	hsa-miR-155-5p	-0.12	-0.12	0.66	2011
ZC3H12B	ENST00000338957.4	zinc finger CCCH-type containing 12B	29	1	0	1	0	1	0	0	1	0	hsa-miR-155-5p	-0.12	-0.12	0.25
UHRF1BP1L	ENST00000279907.7	UHRF1 binding protein 1-like	369	2	1	1	0	1	0	1	0	2	hsa-miR-155-5p	-0.12	-0.22	0.44
FAHD2A	ENST00000233379.4	fumarylacetoacetate hydrolase domain containing 2A	9	1	1	0	0	0	0	0	0	0	hsa-miR-155-5p	-0.12	-0.22	0.84
UBR1	ENST00000382177.2	ubiquitin protein ligase E3 component n-recognin 1	11	1	1	0	0	0	0	0	0	1	hsa-miR-155-5p	-0.12	-0.12	ORF
CD99L2	ENST00000370377.3	CD99 molecule-like 2	303	1	0	0	1	0	0	0	0	0	hsa-miR-155-5p	-0.12	-0.12	0.58	2011
PLD5	ENST00000536534.2	phospholipase D family, member 5	5	1	0	1	0	0	0	0	0	0	hsa-miR-155-5p	-0.12	-0.12	0.23	2011
PHC2	ENST00000431992.1	polyhomeotic homolog 2 (Drosophila)	11	1	1	0	0	0	0	0	0	0	hsa-miR-155-5p	-0.12	-0.12	< 0.1	2009, 2011
MFAP3	ENST00000436816.1	microfibrillar-associated protein 3	1139	1	0	1	0	0	0	0	0	1	hsa-miR-155-5p	-0.12	-0.12	0.23	2011
SEC14L5	ENST00000251170.7	SEC14-like 5 (S. cerevisiae)	5	1	1	0	0	2	0	2	0	0	hsa-miR-155-5p	-0.12	-0.12	0.34	2009, 2011
DHFR	ENST00000511032.1	dihydrofolate reductase	5	1	0	0	1	0	0	0	0	1	hsa-miR-155-5p	-0.12	-0.14	< 0.1
UBQLN2	ENST00000338222.5	ubiquilin 2	70	1	0	0	1	0	0	0	0	1	hsa-miR-155-5p	-0.12	-0.12	0.41
CYP7B1	ENST00000310193.3	cytochrome P450, family 7, subfamily B, polypeptide 1	53	1	0	0	1	0	0	0	0	0	hsa-miR-155-5p	-0.12	-0.13	0.57
TENM3	ENST00000511685.1	teneurin transmembrane protein 3	30	1	1	0	0	0	0	0	0	0	hsa-miR-155-5p	-0.12	-0.12	< 0.1	2007, 2011
ZDHHC20	ENST00000320220.9	zinc finger, DHHC-type containing 20	1486	1	1	0	0	1	0	0	1	0	hsa-miR-155-5p	-0.11	-0.12	< 0.1
LRRC8B	ENST00000330947.2	leucine rich repeat containing 8 family, member B	326	1	1	0	0	1	0	1	0	1	hsa-miR-155-5p	-0.11	-0.23	< 0.1	2011
LRP1B	ENST00000389484.3	low density lipoprotein receptor-related protein 1B	26	2	1	1	0	0	0	0	0	0	hsa-miR-155-5p	-0.11	-0.13	0.38	2005, 2007, 2009, 2011
IL6R	ENST00000344086.4	interleukin 6 receptor	13	1	1	0	0	0	0	0	0	0	hsa-miR-155-5p	-0.11	-0.19	0.45	2011
UST	ENST00000367463.4	uronyl-2-sulfotransferase	933	1	0	0	1	0	0	0	0	0	hsa-miR-155-5p	-0.11	-0.12	0.47	2005, 2007, 2009, 2011
GRIP1	ENST00000398016.3	glutamate receptor interacting protein 1	28	1	0	0	1	0	0	0	0	1	hsa-miR-155-5p	-0.11	-0.19	0.34
HCFC2	ENST00000229330.4	host cell factor C2	46	2	0	1	1	0	0	0	0	1	hsa-miR-155-5p	-0.11	-0.22	0.54	2011
CD47	ENST00000361309.5	CD47 molecule	520	1	0	1	0	1	0	0	1	1	hsa-miR-155-5p	-0.11	-0.29	0.25	2005, 2007, 2009
ELF4	ENST00000335997.7	E74-like factor 4 (ets domain transcription factor)	69	1	0	0	1	0	0	0	0	0	hsa-miR-155-5p	-0.11	-0.11	0.34
PDE3A	ENST00000359062.3	phosphodiesterase 3A, cGMP-inhibited	1182	1	0	1	0	3	0	1	2	0	hsa-miR-155-5p	-0.11	-0.14	0.24
C11orf30	ENST00000529032.1	chromosome 11 open reading frame 30	230	1	0	0	1	1	0	1	0	0	hsa-miR-155-5p	-0.11	-0.23	0.58
SCN1A	ENST00000423058.2	sodium channel, voltage-gated, type I, alpha subunit	21	1	0	1	0	0	0	0	0	0	hsa-miR-155-5p	-0.11	-0.11	0.23	2011
ITK	ENST00000422843.3	IL2-inducible T-cell kinase	5	1	0	1	0	0	0	0	0	0	hsa-miR-155-5p	-0.11	-0.11	0.23	2011
NAA50	ENST00000240922.3	N(alpha)-acetyltransferase 50, NatE catalytic subunit	260	1	0	0	1	2	1	0	1	0	hsa-miR-155-5p	-0.11	-0.33	0.65	2011
MEX3B	ENST00000558133.1	mex-3 RNA binding family member B	1401	1	0	0	1	0	0	0	0	0	hsa-miR-155-5p	-0.11	-0.11	0.47	2005, 2007, 2011
IPP	ENST00000396478.3	intracisternal A particle-promoted polypeptide	216	1	0	0	1	0	0	0	0	0	hsa-miR-155-5p	-0.11	-0.11	0.53
ARRB2	ENST00000575877.1	arrestin, beta 2	158	1	0	0	1	0	0	0	0	0	hsa-miR-155-5p	-0.11	-0.11	0.36	2009, 2011
PEG3	ENST00000423103.2	paternally expressed 3	5	1	0	1	0	1	0	0	1	1	hsa-miR-155-5p	-0.11	-0.11	0.28	2011
SUFU	ENST00000369902.3	suppressor of fused homolog (Drosophila)	247	1	0	0	1	0	0	0	0	0	hsa-miR-155-5p	-0.11	-0.19	0.72	2011
FUBP1	ENST00000370767.1	far upstream element (FUSE) binding protein 1	2021	1	0	0	1	1	0	1	0	1	hsa-miR-155-5p	-0.11	-0.29	0.39	2007, 2011
OSBPL2	ENST00000358053.2	oxysterol binding protein-like 2	283	1	0	0	1	0	0	0	0	0	hsa-miR-155-5p	-0.11	-0.11	0.43	2009, 2011
BRWD1	ENST00000342449.3	bromodomain and WD repeat domain containing 1	96	1	0	1	0	1	0	0	1	1	hsa-miR-155-5p	-0.1	-0.15	0.23	2009, 2011
MMP16	ENST00000286614.6	matrix metallopeptidase 16 (membrane-inserted)	12	1	1	0	0	1	0	1	0	1	hsa-miR-155-5p	-0.1	-0.1	< 0.1
GPD1L	ENST00000282541.5	glycerol-3-phosphate dehydrogenase 1-like	130	1	1	0	0	0	0	0	0	0	hsa-miR-155-5p	-0.1	-0.12	0.15	2011
CXorf23	ENST00000379687.3	chromosome X open reading frame 23	30	1	0	1	0	1	0	1	0	1	hsa-miR-155-5p	-0.1	-0.18	0.23	2011
RREB1	ENST00000379938.2	ras responsive element binding protein 1	340	1	0	1	0	2	0	1	1	0	hsa-miR-155-5p	-0.1	-0.1	0.52	2005, 2007, 2009, 2011
HOOK1	ENST00000371208.3	hook microtubule-tethering protein 1	804	1	0	1	0	0	0	0	0	0	hsa-miR-155-5p	-0.1	-0.11	0.23	2009, 2011
TBX20	ENST00000408931.3	T-box 20	0	1	0	1	0	0	0	0	0	1	hsa-miR-155-5p	-0.1	-0.1	0.23
SATB2	ENST00000417098.1	SATB homeobox 2	820	1	1	0	0	1	0	1	0	0	hsa-miR-155-5p	-0.1	-0.12	0.23	2011
MYLK	ENST00000360772.3	myosin light chain kinase	2964	1	0	0	1	1	1	0	0	1	hsa-miR-155-5p	-0.1	-0.1	0.72	2009, 2011
YWHAZ	ENST00000395957.2	tyrosine 3-monooxygenase/tryptophan 5-monooxygenase activation protein, zeta polypeptide	184	1	1	0	0	0	0	0	0	0	hsa-miR-155-5p	-0.1	-0.1	0.47	2005, 2007, 2009, 2011
CPEB4	ENST00000265085.5	cytoplasmic polyadenylation element binding protein 4	472	1	0	1	0	0	0	0	0	0	hsa-miR-155-5p	-0.1	-0.1	0.23
FAM126A	ENST00000409923.1	family with sequence similarity 126, member A	241	1	0	1	0	0	0	0	0	1	hsa-miR-155-5p	-0.1	-0.11	< 0.1
CREB1	ENST00000432329.2	cAMP responsive element binding protein 1	295	1	0	0	1	1	0	0	1	2	hsa-miR-155-5p	-0.1	-0.11	0.58	2011
DOK6	ENST00000382713.5	docking protein 6	8	1	0	0	1	1	0	0	1	0	hsa-miR-155-5p	-0.1	-0.1	0.4	2011
INPP5D	ENST00000455936.2	inositol polyphosphate-5-phosphatase, 145kDa	22	1	1	0	0	0	0	0	0	0	hsa-miR-155-5p	-0.1	-0.1	0.1	2007, 2009, 2011
SMNDC1	ENST00000369603.5	survival motor neuron domain containing 1	949	1	0	0	1	0	0	0	0	0	hsa-miR-155-5p	-0.1	-0.18	0.68	2005, 2007
RAPH1	ENST00000319170.5	Ras association (RalGDS/AF-6) and pleckstrin homology domains 1	126	1	1	0	0	0	0	0	0	1	hsa-miR-155-5p	-0.1	-0.41	0.12	2009, 2011
SIRT1	ENST00000212015.6	sirtuin 1	220	1	0	1	0	0	0	0	0	0	hsa-miR-155-5p	-0.1	-0.1	0.23	2009, 2011
XIAP	ENST00000371199.3	X-linked inhibitor of apoptosis	153	1	0	1	0	1	1	0	0	0	hsa-miR-155-5p	-0.1	-0.16	0.23
ASTN1	ENST00000361833.2	astrotactin 1	9	1	0	1	0	0	0	0	0	0	hsa-miR-155-5p	-0.1	-0.1	0.23	2009
KDM2A	ENST00000398645.2	lysine (K)-specific demethylase 2A	729	1	1	0	0	1	0	0	1	0	hsa-miR-155-5p	-0.09	-0.19	0.65	2011
NR3C2	ENST00000344721.4	nuclear receptor subfamily 3, group C, member 2	425	1	0	0	1	0	0	0	0	0	hsa-miR-155-5p	-0.09	-0.09	0.4
WNK3	ENST00000375169.3	WNK lysine deficient protein kinase 3	55	1	0	1	0	1	0	1	0	1	hsa-miR-155-5p	-0.09	-0.09	0.41	2011
EEF2	ENST00000309311.6	eukaryotic translation elongation factor 2	25580	1	0	0	1	0	0	0	0	0	hsa-miR-155-5p	-0.09	-0.09	ORF
RNF111	ENST00000348370.4	ring finger protein 111	395	1	0	0	1	0	0	0	0	0	hsa-miR-155-5p	-0.09	-0.11	0.36	2005, 2007
ETV1	ENST00000430479.1	ets variant 1	160	1	0	1	0	0	0	0	0	1	hsa-miR-155-5p	-0.09	-0.1	0.23	2009, 2011
RHOQ	ENST00000238738.4	ras homolog family member Q	179	1	0	0	1	0	0	0	0	0	hsa-miR-155-5p	-0.09	-0.09	0.5	2011
DOCK11	ENST00000276204.6	dedicator of cytokinesis 11	40	1	0	1	0	1	0	0	1	0	hsa-miR-155-5p	-0.08	-0.25	0.23
NPHP3	ENST00000326682.8	nephronophthisis 3 (adolescent)	44	1	1	0	0	0	0	0	0	1	hsa-miR-155-5p	-0.08	-0.08	ORF
SPIN3	ENST00000374919.3	spindlin family, member 3	12	1	1	0	0	1	1	0	0	1	hsa-miR-155-5p	-0.08	-0.08	< 0.1	2009, 2011
PTPRD	ENST00000381196.4	protein tyrosine phosphatase, receptor type, D	101	1	0	1	0	0	0	0	0	0	hsa-miR-155-5p	-0.08	-0.15	0.23
IL17RB	ENST00000288167.3	interleukin 17 receptor B	573	1	1	0	0	0	0	0	0	0	hsa-miR-155-5p	-0.08	-0.36	< 0.1
ENTPD5	ENST00000334696.6	ectonucleoside triphosphate diphosphohydrolase 5	105	1	1	0	0	0	0	0	0	0	hsa-miR-155-5p	-0.08	-0.19	< 0.1
TBRG1	ENST00000441174.3	transforming growth factor beta regulator 1	275	1	1	0	0	1	0	0	1	0	hsa-miR-155-5p	-0.08	-0.3	< 0.1	2009, 2011
KCTD7	ENST00000275532.3	potassium channel tetramerization domain containing 7	693	1	0	0	1	1	0	0	1	0	hsa-miR-155-5p	-0.08	-0.08	0.5	2011
ENTPD7	ENST00000370489.4	ectonucleoside triphosphate diphosphohydrolase 7	136	1	0	0	1	1	0	0	1	0	hsa-miR-155-5p	-0.08	-0.09	0.49	2011
PLAG1	ENST00000316981.3	pleiomorphic adenoma gene 1	58	1	0	0	1	0	0	0	0	1	hsa-miR-155-5p	-0.08	-0.08	0.46	2005, 2007
AGFG1	ENST00000310078.8	ArfGAP with FG repeats 1	2019	1	0	0	1	0	0	0	0	0	hsa-miR-155-5p	-0.08	-0.08	0.39
PSKH1	ENST00000291041.5	protein serine kinase H1	699	1	1	0	0	0	0	0	0	0	hsa-miR-155-5p	-0.08	-0.08	< 0.1	2005, 2007, 2009, 2011
KCNA1	ENST00000382545.3	potassium voltage-gated channel, shaker-related subfamily, member 1 (episodic ataxia with myokymia)	5	1	0	1	0	1	0	0	1	0	hsa-miR-155-5p	-0.08	-0.08	0.3	2007, 2009, 2011
MID2	ENST00000262843.6	midline 2	194	1	0	0	1	0	0	0	0	1	hsa-miR-155-5p	-0.08	-0.08	0.41	2011
ZBTB18	ENST00000358704.4	zinc finger and BTB domain containing 18	935	1	0	1	0	0	0	0	0	0	hsa-miR-155-5p	-0.08	-0.08	0.23	2005, 2007, 2009, 2011
SEC61A2	ENST00000379020.4	Sec61 alpha 2 subunit (S. cerevisiae)	105	1	0	1	0	0	0	0	0	0	hsa-miR-155-5p	-0.08	-0.08	0.23
SERTAD2	ENST00000313349.3	SERTA domain containing 2	119	1	0	0	1	1	0	0	1	0	hsa-miR-155-5p	-0.08	-0.09	0.5	2005, 2007, 2011
C6orf89	ENST00000480824.2	chromosome 6 open reading frame 89	1972	1	0	1	0	0	0	0	0	0	hsa-miR-155-5p	-0.08	-0.11	0.23	2011
ARID4A	ENST00000431317.2	AT rich interactive domain 4A (RBP1-like)	33	1	0	1	0	0	0	0	0	0	hsa-miR-155-5p	-0.07	-0.07	0.23	2009, 2011
ACVR1	ENST00000263640.3	activin A receptor, type I	1523	1	0	0	1	0	0	0	0	0	hsa-miR-155-5p	-0.07	-0.07	0.38
RLIM	ENST00000332687.6	ring finger protein, LIM domain interacting	662	1	0	0	1	0	0	0	0	1	hsa-miR-155-5p	-0.07	-0.07	0.65	2011
EBF1	ENST00000313708.6	early B-cell factor 1	42	1	0	0	1	0	0	0	0	0	hsa-miR-155-5p	-0.07	-0.08	0.43	2011
ELL2	ENST00000237853.4	elongation factor, RNA polymerase II, 2	397	1	0	1	0	0	0	0	0	0	hsa-miR-155-5p	-0.07	-0.07	0.23	2005, 2007, 2009, 2011
TFDP2	ENST00000499676.2	transcription factor Dp-2 (E2F dimerization partner 2)	128	1	0	0	1	0	0	0	0	0	hsa-miR-155-5p	-0.07	-0.14	0.57	2011
ELAVL4	ENST00000371824.1	ELAV like neuron-specific RNA binding protein 4	5	1	0	1	0	0	0	0	0	0	hsa-miR-155-5p	-0.07	-0.07	0.23
ULK2	ENST00000395544.4	unc-51 like autophagy activating kinase 2	489	1	0	0	1	0	0	0	0	1	hsa-miR-155-5p	-0.07	-0.08	0.47	2011
ATAD2B	ENST00000238789.5	ATPase family, AAA domain containing 2B	11	1	1	0	0	1	0	1	0	0	hsa-miR-155-5p	-0.07	-0.11	0.27
CSF2RB	ENST00000403662.3	colony stimulating factor 2 receptor, beta, low-affinity (granulocyte-macrophage)	5	1	0	0	1	0	0	0	0	2	hsa-miR-155-5p	-0.07	-0.07	0.48	2011
ANKRD6	ENST00000369408.5	ankyrin repeat domain 6	52	1	1	0	0	0	0	0	0	1	hsa-miR-155-5p	-0.07	-0.27	< 0.1	2011
PIAS1	ENST00000249636.6	protein inhibitor of activated STAT, 1	368	1	1	0	0	1	0	0	1	2	hsa-miR-155-5p	-0.07	-0.21	< 0.1
BCORL1	ENST00000540052.1	BCL6 corepressor-like 1	209	1	0	1	0	0	0	0	0	0	hsa-miR-155-5p	-0.07	-0.08	0.23	2005, 2007, 2009, 2011
PARD3B	ENST00000406610.2	par-3 family cell polarity regulator beta	38	1	1	0	0	2	0	1	1	0	hsa-miR-155-5p	-0.07	-0.07	< 0.1	2011
ALG6	ENST00000371108.4	ALG6, alpha-1,3-glucosyltransferase	140	1	1	0	0	0	0	0	0	0	hsa-miR-155-5p	-0.06	-0.29	0.47
PTPRJ	ENST00000418331.2	protein tyrosine phosphatase, receptor type, J	145	1	0	0	1	0	0	0	0	1	hsa-miR-155-5p	-0.06	-0.13	0.47	2011
NFASC	ENST00000401399.1	neurofascin	10	1	0	0	1	0	0	0	0	0	hsa-miR-155-5p	-0.06	-0.06	0.64	2009, 2011
ELAVL2	ENST00000380110.4	ELAV like neuron-specific RNA binding protein 2	78	1	0	0	1	0	0	0	0	0	hsa-miR-155-5p	-0.06	-0.07	0.41	2007
ZMYM2	ENST00000382869.3	zinc finger, MYM-type 2	172	1	0	1	0	3	0	2	1	1	hsa-miR-155-5p	-0.06	-0.11	0.28	2007, 2009, 2011
APC	ENST00000457016.1	adenomatous polyposis coli	794	1	0	0	1	0	0	0	0	0	hsa-miR-155-5p	-0.06	-0.09	0.54	2011
PIK3R1	ENST00000521381.1	phosphoinositide-3-kinase, regulatory subunit 1 (alpha)	217	1	0	1	0	0	0	0	0	0	hsa-miR-155-5p	-0.06	-0.07	0.23	2009, 2011
UBTD2	ENST00000393792.2	ubiquitin domain containing 2	297	1	1	0	0	0	0	0	0	1	hsa-miR-155-5p	-0.06	-0.27	< 0.1
TGFBR2	ENST00000359013.4	transforming growth factor, beta receptor II (70/80kDa)	2168	1	0	1	0	0	0	0	0	0	hsa-miR-155-5p	-0.06	-0.06	0.23	2009, 2011
NUFIP2	ENST00000225388.4	nuclear fragile X mental retardation protein interacting protein 2	440	1	0	1	0	1	0	1	0	3	hsa-miR-155-5p	-0.06	-0.07	0.41	2007, 2009, 2011
F13A1	ENST00000264870.3	coagulation factor XIII, A1 polypeptide	5	1	0	1	0	0	0	0	0	0	hsa-miR-155-5p	-0.06	-0.06	0.23	2009, 2011
LCOR	ENST00000371103.3	ligand dependent nuclear receptor corepressor	94	1	0	1	0	1	0	1	0	1	hsa-miR-155-5p	-0.06	-0.06	0.23	2011
HELZ	ENST00000358691.5	helicase with zinc finger	571	1	0	1	0	1	0	1	0	0	hsa-miR-155-5p	-0.06	-0.08	0.41
RDX	ENST00000343115.4	radixin	44	1	1	0	0	0	0	0	0	0	hsa-miR-155-5p	-0.05	-0.11	< 0.1
SH3PXD2A	ENST00000369774.4	SH3 and PX domains 2A	152	1	0	0	1	0	0	0	0	3	hsa-miR-155-5p	-0.05	-0.06	0.54	2009, 2011
ZBTB39	ENST00000300101.2	zinc finger and BTB domain containing 39	7	1	1	0	0	1	0	1	0	0	hsa-miR-155-5p	-0.05	-0.05	0.23	2011
KIAA1468	ENST00000398130.2	KIAA1468	756	1	0	1	0	0	0	0	0	2	hsa-miR-155-5p	-0.05	-0.06	0.23	2007
BDNF	ENST00000439476.2	brain-derived neurotrophic factor	2696	1	0	0	1	0	0	0	0	1	hsa-miR-155-5p	-0.05	-0.19	0.68	2005, 2007, 2009, 2011
CACNB4	ENST00000539935.1	calcium channel, voltage-dependent, beta 4 subunit	57	1	0	1	0	1	0	0	1	2	hsa-miR-155-5p	-0.05	-0.14	0.42
CLCN5	ENST00000376088.3	chloride channel, voltage-sensitive 5	154	1	0	1	0	0	0	0	0	0	hsa-miR-155-5p	-0.05	-0.1	0.23	2009, 2011
MARK2	ENST00000402010.2	MAP/microtubule affinity-regulating kinase 2	845	1	0	0	1	0	0	0	0	0	hsa-miR-155-5p	-0.05	-0.05	0.36	2011
RAB30	ENST00000533486.1	RAB30, member RAS oncogene family	274	1	0	1	0	0	0	0	0	3	hsa-miR-155-5p	-0.05	-0.05	0.23
SHANK2	ENST00000449833.2	SH3 and multiple ankyrin repeat domains 2	26	1	0	1	0	1	0	1	0	1	hsa-miR-155-5p	-0.05	-0.09	0.23	2009, 2011
RAB3B	ENST00000371655.3	RAB3B, member RAS oncogene family	611	1	0	1	0	3	0	1	2	0	hsa-miR-155-5p	-0.05	-0.26	0.34	2011
MYPN	ENST00000358913.5	myopalladin	73	2	1	1	0	2	0	1	1	1	hsa-miR-155-5p	-0.05	-0.12	0.48
ACVR2A	ENST00000241416.7	activin A receptor, type IIA	109	1	0	1	0	0	0	0	0	0	hsa-miR-155-5p	-0.05	-0.12	0.23	2007, 2011
IRF2BP2	ENST00000366610.3	interferon regulatory factor 2 binding protein 2	8690	1	1	0	0	0	0	0	0	0	hsa-miR-155-5p	-0.05	-0.39	0.39	2009, 2011
MBD5	ENST00000407073.1	methyl-CpG binding domain protein 5	7	1	0	1	0	3	1	1	1	3	hsa-miR-155-5p	-0.05	-0.23	0.42
SMUG1	ENST00000505128.1	single-strand-selective monofunctional uracil-DNA glycosylase 1	242	1	1	0	0	0	0	0	0	0	hsa-miR-155-5p	-0.05	-0.31	0.71
ZNF644	ENST00000370440.1	zinc finger protein 644	40	1	0	0	1	0	0	0	0	0	hsa-miR-155-5p	-0.05	-0.14	0.53	2005, 2007, 2009, 2011
RPS6KA5	ENST00000261991.3	ribosomal protein S6 kinase, 90kDa, polypeptide 5	64	1	1	0	0	1	0	1	0	0	hsa-miR-155-5p	-0.05	-0.25	0.78
USP14	ENST00000261601.7	ubiquitin specific peptidase 14 (tRNA-guanine transglycosylase)	561	1	0	1	0	0	0	0	0	1	hsa-miR-155-5p	-0.05	-0.26	0.23	2011
SHH	ENST00000297261.2	sonic hedgehog	32	1	0	0	1	0	0	0	0	0	hsa-miR-155-5p	-0.05	-0.13	0.73
CHD7	ENST00000423902.2	chromodomain helicase DNA binding protein 7	925	1	0	1	0	0	0	0	0	1	hsa-miR-155-5p	-0.05	-0.05	0.23	2011
FBXO22	ENST00000308275.3	F-box protein 22	1310	1	1	0	0	1	0	1	0	0	hsa-miR-155-5p	-0.05	-0.49	< 0.1	2011
N4BP1	ENST00000262384.3	NEDD4 binding protein 1	105	1	0	1	0	0	0	0	0	0	hsa-miR-155-5p	-0.04	-0.06	0.23	2005, 2007, 2009, 2011
CACNA1C	ENST00000399655.1	calcium channel, voltage-dependent, L type, alpha 1C subunit	69	1	0	0	1	0	0	0	0	0	hsa-miR-155-5p	-0.04	-0.06	0.72	2011
TRAF3	ENST00000560371.1	TNF receptor-associated factor 3	833	1	0	1	0	0	0	0	0	0	hsa-miR-155-5p	-0.04	-0.06	0.23	2011
CNGB3	ENST00000320005.5	cyclic nucleotide gated channel beta 3	5	1	0	1	0	0	0	0	0	0	hsa-miR-155-5p	-0.04	-0.04	0.23
WNK1	ENST00000315939.6	WNK lysine deficient protein kinase 1	950	1	0	1	0	0	0	0	0	0	hsa-miR-155-5p	-0.04	-0.04	0.23	2009, 2011
PTPN4	ENST00000263708.2	protein tyrosine phosphatase, non-receptor type 4 (megakaryocyte)	215	1	0	1	0	1	0	0	1	3	hsa-miR-155-5p	-0.04	-0.07	0.3
NMT2	ENST00000378165.4	N-myristoyltransferase 2	318	1	1	0	0	0	0	0	0	1	hsa-miR-155-5p	-0.04	-0.1	< 0.1
UBN2	ENST00000473989.3	ubinuclein 2	238	1	0	1	0	1	0	0	1	1	hsa-miR-155-5p	-0.04	-0.04	0.23
SOX11	ENST00000322002.3	SRY (sex determining region Y)-box 11	1100	1	0	1	0	0	0	0	0	0	hsa-miR-155-5p	-0.04	-0.21	0.23	2005, 2007, 2009, 2011
TCHP	ENST00000405876.4	trichoplein, keratin filament binding	140	1	1	0	0	0	0	0	0	0	hsa-miR-155-5p	-0.04	-0.19	0.12
SMURF2	ENST00000262435.9	SMAD specific E3 ubiquitin protein ligase 2	978	1	0	1	0	0	0	0	0	1	hsa-miR-155-5p	-0.03	-0.15	0.23
CBFA2T2	ENST00000375279.2	core-binding factor, runt domain, alpha subunit 2; translocated to, 2	107	1	0	1	0	0	0	0	0	1	hsa-miR-155-5p	-0.03	-0.06	0.23
EXOSC7	ENST00000265564.7	exosome component 7	347	1	1	0	0	0	0	0	0	0	hsa-miR-155-5p	-0.03	-0.23	< 0.1
ST8SIA2	ENST00000268164.3	ST8 alpha-N-acetyl-neuraminide alpha-2,8-sialyltransferase 2	9	1	0	1	0	0	0	0	0	0	hsa-miR-155-5p	-0.03	-0.03	0.23	2009, 2011
ADAM10	ENST00000260408.3	ADAM metallopeptidase domain 10	385	1	0	0	1	0	0	0	0	2	hsa-miR-155-5p	-0.03	-0.2	0.55
PSMG1	ENST00000331573.3	proteasome (prosome, macropain) assembly chaperone 1	31	1	0	1	0	1	1	0	0	0	hsa-miR-155-5p	-0.03	-0.19	0.23
RFX3	ENST00000382004.3	regulatory factor X, 3 (influences HLA class II expression)	37	1	1	0	0	0	0	0	0	0	hsa-miR-155-5p	-0.03	-0.05	< 0.1
GPM6B	ENST00000454189.2	glycoprotein M6B	135	1	1	0	0	0	0	0	0	1	hsa-miR-155-5p	-0.03	-0.28	0.38	2005, 2007, 2009, 2011
ERN1	ENST00000433197.3	endoplasmic reticulum to nucleus signaling 1	182	1	0	1	0	0	0	0	0	1	hsa-miR-155-5p	-0.03	-0.03	0.23
GSK3B	ENST00000264235.8	glycogen synthase kinase 3 beta	498	1	0	0	1	0	0	0	0	0	hsa-miR-155-5p	-0.03	-0.11	0.49	2011
NAV3	ENST00000228327.6	neuron navigator 3	277	1	1	0	0	0	0	0	0	0	hsa-miR-155-5p	-0.03	-0.03	< 0.1	2005, 2007, 2009, 2011
ZFP3	ENST00000318833.3	ZFP3 zinc finger protein	29	1	1	0	0	0	0	0	0	0	hsa-miR-155-5p	-0.03	-0.03	< 0.1	2011
KSR1	ENST00000398988.3	kinase suppressor of ras 1	256	1	1	0	0	0	0	0	0	1	hsa-miR-155-5p	-0.03	-0.03	< 0.1	2009, 2011
SIM2	ENST00000290399.6	single-minded homolog 2 (Drosophila)	108	1	0	0	1	0	0	0	0	0	hsa-miR-155-5p	-0.03	-0.1	0.35	2005, 2007, 2011
CLDN1	ENST00000295522.3	claudin 1	153	1	0	1	0	0	0	0	0	0	hsa-miR-155-5p	-0.03	-0.19	0.23	2009, 2011
GOLGA3	ENST00000204726.3	golgin A3	944	1	1	0	0	0	0	0	0	1	hsa-miR-155-5p	-0.03	-0.03	0.16	2009, 2011
FAM104A	ENST00000581110.1	family with sequence similarity 104, member A	2724	1	0	1	0	0	0	0	0	0	hsa-miR-155-5p	-0.03	-0.11	0.23	2011
SMAD2	ENST00000262160.6	SMAD family member 2	1196	1	1	0	0	1	0	0	1	2	hsa-miR-155-5p	-0.03	-0.41	0.83	2007, 2009, 2011
ABHD2	ENST00000352732.5	abhydrolase domain containing 2	210	1	0	1	0	1	0	0	1	1	hsa-miR-155-5p	-0.03	-0.03	0.25	2009
CACNA2D1	ENST00000356860.3	calcium channel, voltage-dependent, alpha 2/delta subunit 1	418	1	0	1	0	1	0	0	1	0	hsa-miR-155-5p	-0.03	-0.03	0.25
OTUB2	ENST00000203664.5	OTU domain, ubiquitin aldehyde binding 2	110	1	1	0	0	0	0	0	0	0	hsa-miR-155-5p	-0.03	-0.39	0.29	2011
REPS2	ENST00000357277.3	RALBP1 associated Eps domain containing 2	36	1	0	1	0	0	0	0	0	0	hsa-miR-155-5p	-0.02	-0.16	0.23	2007, 2009, 2011
ACVR2B	ENST00000352511.4	activin A receptor, type IIB	21	1	1	0	0	1	0	1	0	0	hsa-miR-155-5p	-0.02	-0.05	< 0.1	2009, 2011
HECW2	ENST00000260983.3	HECT, C2 and WW domain containing E3 ubiquitin protein ligase 2	28	1	1	0	0	0	0	0	0	1	hsa-miR-155-5p	-0.02	-0.05	< 0.1
NSA2	ENST00000296802.5	NSA2 ribosome biogenesis homolog (S. cerevisiae)	594	1	1	0	0	0	0	0	0	0	hsa-miR-155-5p	-0.02	-0.32	< 0.1
GATAD2B	ENST00000368655.4	GATA zinc finger domain containing 2B	48	1	0	1	0	1	0	1	0	0	hsa-miR-155-5p	-0.02	-0.04	0.23	2011
MYLK4	ENST00000268446.5	myosin light chain kinase family, member 4	5	1	0	0	1	0	0	0	0	1	hsa-miR-155-5p	-0.02	-0.02	0.44
EBF3	ENST00000368648.3	early B-cell factor 3	101	1	0	1	0	0	0	0	0	0	hsa-miR-155-5p	-0.02	-0.02	0.23
PLCE1	ENST00000371380.3	phospholipase C, epsilon 1	7	1	0	1	0	0	0	0	0	0	hsa-miR-155-5p	-0.02	-0.02	0.23
FLT1	ENST00000282397.4	fms-related tyrosine kinase 1	7	1	0	1	0	0	0	0	0	0	hsa-miR-155-5p	-0.02	-0.02	0.23
SMARCAD1	ENST00000354268.4	SWI/SNF-related, matrix-associated actin-dependent regulator of chromatin, subfamily a, containing DEAD/H box 1	371	1	0	1	0	0	0	0	0	0	hsa-miR-155-5p	-0.02	-0.02	0.23	2009, 2011
VPS13B	ENST00000395996.1	vacuolar protein sorting 13 homolog B (yeast)	262	1	0	1	0	0	0	0	0	0	hsa-miR-155-5p	-0.02	-0.02	ORF
RNF149	ENST00000295317.3	ring finger protein 149	318	1	1	0	0	0	0	0	0	0	hsa-miR-155-5p	-0.02	-0.27	0.28	2009, 2011
RPTOR	ENST00000306801.3	regulatory associated protein of MTOR, complex 1	190	1	0	1	0	0	0	0	0	0	hsa-miR-155-5p	-0.02	-0.02	0.23	2011
CSRNP2	ENST00000228515.1	cysteine-serine-rich nuclear protein 2	104	2	2	0	0	0	0	0	0	0	hsa-miR-155-5p	-0.02	-0.27	0.22	2009, 2011
NFAT5	ENST00000354436.2	nuclear factor of activated T-cells 5, tonicity-responsive	128	1	0	1	0	0	0	0	0	1	hsa-miR-155-5p	-0.02	-0.03	0.23	2005, 2007, 2009, 2011
MSH6	ENST00000234420.5	mutS homolog 6	94	1	1	0	0	1	0	1	0	0	hsa-miR-155-5p	-0.02	-0.23	0.6
TIA1	ENST00000433529.2	TIA1 cytotoxic granule-associated RNA binding protein	1370	1	1	0	0	0	0	0	0	0	hsa-miR-155-5p	-0.02	-0.03	< 0.1	2011
WDR41	ENST00000296679.4	WD repeat domain 41	313	1	0	1	0	0	0	0	0	0	hsa-miR-155-5p	-0.02	-0.18	0.23
ISCA2	ENST00000554924.1	iron-sulfur cluster assembly 2	135	1	0	1	0	2	0	1	1	0	hsa-miR-155-5p	-0.02	-0.52	0.23
AHCYL2	ENST00000325006.3	adenosylhomocysteinase-like 2	51	1	0	0	1	0	0	0	0	0	hsa-miR-155-5p	-0.01	-0.07	0.38	2005, 2007
SOS1	ENST00000426016.1	son of sevenless homolog 1 (Drosophila)	189	1	0	0	1	1	0	0	1	1	hsa-miR-155-5p	-0.01	-0.11	0.37	2011
CASD1	ENST00000297273.4	CAS1 domain containing 1	270	1	1	0	0	1	0	1	0	1	hsa-miR-155-5p	-0.01	-0.12	0.36
HECW1	ENST00000395891.2	HECT, C2 and WW domain containing E3 ubiquitin protein ligase 1	11	1	1	0	0	0	0	0	0	0	hsa-miR-155-5p	-0.01	-0.03	0.19
KIF6	ENST00000287152.7	kinesin family member 6	12	1	1	0	0	0	0	0	0	0	hsa-miR-155-5p	-0.01	-0.03	< 0.1
EHD1	ENST00000320631.3	EH-domain containing 1	335	1	0	0	1	0	0	0	0	1	hsa-miR-155-5p	-0.01	-0.12	0.68	2005, 2007, 2009, 2011
DUSP7	ENST00000495880.1	dual specificity phosphatase 7	68	1	0	1	0	0	0	0	0	0	hsa-miR-155-5p	-0.01	-0.02	0.23	2011
SESN3	ENST00000536441.1	sestrin 3	260	1	0	0	1	0	0	0	0	1	hsa-miR-155-5p	-0.01	-0.15	0.46
G3BP1	ENST00000394123.3	GTPase activating protein (SH3 domain) binding protein 1	688	1	1	0	0	1	0	0	1	1	hsa-miR-155-5p	-0.01	-0.09	0.7
NFIX	ENST00000360105.4	nuclear factor I/X (CCAAT-binding transcription factor)	24	1	0	1	0	0	0	0	0	0	hsa-miR-155-5p	-0.01	-0.06	0.23	2007
PURB	ENST00000395699.2	purine-rich element binding protein B	497	1	0	1	0	0	0	0	0	0	hsa-miR-155-5p	-0.01	-0.02	0.23	2011
AGO3	ENST00000373191.4	argonaute RISC catalytic component 3	198	1	0	0	1	2	0	1	1	1	hsa-miR-155-5p	-0.01	-0.04	0.66
EEFSEC	ENST00000483457.1	eukaryotic elongation factor, selenocysteine-tRNA-specific	625	1	0	0	1	0	0	0	0	1	hsa-miR-155-5p	-0.01	-0.18	0.67
EPAS1	ENST00000263734.3	endothelial PAS domain protein 1	3689	1	0	0	1	0	0	0	0	1	hsa-miR-155-5p	-0.01	-0.01	0.48	2009, 2011
FOXK1	ENST00000328914.4	forkhead box K1	368	1	0	0	1	0	0	0	0	0	hsa-miR-155-5p	-0.01	-0.01	0.61	2007, 2009, 2011
FZD5	ENST00000295417.3	frizzled family receptor 5	122	1	0	0	1	1	0	1	0	0	hsa-miR-155-5p	-0.01	-0.16	0.48	2007, 2009, 2011
BAIAP2L1	ENST00000005260.8	BAI1-associated protein 2-like 1	1118	1	0	1	0	0	0	0	0	0	hsa-miR-155-5p	-0.01	-0.19	0.23	2011
PCSK9	ENST00000302118.5	proprotein convertase subtilisin/kexin type 9	2345	1	1	0	0	1	0	1	0	1	hsa-miR-155-5p	-0.01	-0.4	< 0.1
NFYA	ENST00000341376.6	nuclear transcription factor Y, alpha	177	1	1	0	0	0	0	0	0	0	hsa-miR-155-5p	-0.01	-0.19	0.25
PDS5A	ENST00000303538.8	PDS5, regulator of cohesion maintenance, homolog A (S. cerevisiae)	1518	1	0	1	0	0	0	0	0	0	hsa-miR-155-5p	-0.01	-0.14	0.23	2011
PDE9A	ENST00000335512.4	phosphodiesterase 9A	1551	1	1	0	0	0	0	0	0	0	hsa-miR-155-5p	-0.01	-0.35	< 0.1
VPS53	ENST00000437048.2	vacuolar protein sorting 53 homolog (S. cerevisiae)	1332	1	0	1	0	0	0	0	0	0	hsa-miR-155-5p	-0.01	-0.06	0.23	2011
EIF5B	ENST00000289371.6	eukaryotic translation initiation factor 5B	188	1	0	1	0	0	0	0	0	0	hsa-miR-155-5p	-0.01	-0.1	0.23
PLEKHG3	ENST00000247226.7	pleckstrin homology domain containing, family G (with RhoGef domain) member 3	97	1	0	1	0	0	0	0	0	0	hsa-miR-155-5p	-0.01	-0.1	0.23
USP9X	ENST00000324545.8	ubiquitin specific peptidase 9, X-linked	2433	1	1	0	0	0	0	0	0	1	hsa-miR-155-5p	-0.01	-0.43	< 0.1	2007, 2011
FOXP1	ENST00000318789.4	forkhead box P1	264	1	1	0	0	1	0	0	1	0	hsa-miR-155-5p	0	-0.12	0.13
PPIL2	ENST00000406385.1	peptidylprolyl isomerase (cyclophilin)-like 2	1911	1	1	0	0	0	0	0	0	0	hsa-miR-155-5p	0	-0.27	< 0.1
TMEM136	ENST00000529187.1	transmembrane protein 136	344	1	0	0	1	0	0	0	0	0	hsa-miR-155-5p	0	-0.09	0.5	2011
GRSF1	ENST00000254799.6	G-rich RNA sequence binding factor 1	4414	1	1	0	0	0	0	0	0	1	hsa-miR-155-5p	0	-0.18	< 0.1	2011
SPTY2D1	ENST00000336349.5	SPT2, Suppressor of Ty, domain containing 1 (S. cerevisiae)	241	1	0	0	1	0	0	0	0	0	hsa-miR-155-5p	0	-0.1	0.62	2009, 2011
FAM204A	ENST00000369183.4	family with sequence similarity 204, member A	296	1	0	0	1	0	0	0	0	0	hsa-miR-155-5p	0	-0.04	0.57
SRCAP	ENST00000262518.4	Snf2-related CREBBP activator protein	643	1	0	1	0	0	0	0	0	0	hsa-miR-155-5p	0	-0.02	0.23
TNIK	ENST00000436636.2	TRAF2 and NCK interacting kinase	106	1	1	0	0	0	0	0	0	0	hsa-miR-155-5p	0	-0.03	< 0.1
CLCC1	ENST00000356970.2	chloride channel CLIC-like 1	849	1	0	1	0	0	0	0	0	1	hsa-miR-155-5p	0	-0.11	< 0.1
FTO	ENST00000471389.1	fat mass and obesity associated	240	2	1	1	0	0	0	0	0	1	hsa-miR-155-5p	0	-0.05	0.84
C15orf61	ENST00000342683.4	chromosome 15 open reading frame 61	4011	1	1	0	0	0	0	0	0	0	hsa-miR-155-5p	0	-0.16	0.76
LETMD1	ENST00000380123.2	LETM1 domain containing 1	1619	1	0	1	0	0	0	0	0	0	hsa-miR-155-5p	0	-0.17	0.23
LZIC	ENST00000377223.1	leucine zipper and CTNNBIP1 domain containing	508	1	0	1	0	0	0	0	0	0	hsa-miR-155-5p	0	-0.12	0.23
GPR137B	ENST00000366592.3	G protein-coupled receptor 137B	389	1	1	0	0	1	0	0	1	1	hsa-miR-155-5p	0	-0.12	< 0.1
SLC35E2	ENST00000246421.4	solute carrier family 35, member E2	5	1	1	0	0	0	0	0	0	0	hsa-miR-155-5p	0	-0.13	0.16	2011
SMS	ENST00000404933.2	spermine synthase	14	1	1	0	0	1	0	1	0	0	hsa-miR-155-5p	0	-0.3	< 0.1
GRIN2A	ENST00000562109.1	glutamate receptor, ionotropic, N-methyl D-aspartate 2A	5	1	1	0	0	2	0	2	0	3	hsa-miR-155-5p	0	-0.07	0.3
CDC42EP1	ENST00000249014.4	CDC42 effector protein (Rho GTPase binding) 1	4709	1	1	0	0	0	0	0	0	0	hsa-miR-155-5p	0	-0.09	< 0.1
LRRC40	ENST00000370952.3	leucine rich repeat containing 40	88	2	0	1	1	2	0	1	1	3	hsa-miR-155-5p	0	-0.38	0.79
SLC2A12	ENST00000275230.5	solute carrier family 2 (facilitated glucose transporter), member 12	136	1	1	0	0	0	0	0	0	0	hsa-miR-155-5p	0	-0.24	0.44	2009, 2011
PAM	ENST00000438793.3	peptidylglycine alpha-amidating monooxygenase	17149	1	0	1	0	0	0	0	0	1	hsa-miR-155-5p	0	-0.02	0.23	2011
ABCB11	ENST00000263817.6	ATP-binding cassette, sub-family B (MDR/TAP), member 11	5	1	0	1	0	0	0	0	0	0	hsa-miR-155-5p	0	-0.02	0.23
