# Supplementary material for: Human Amniotic Fluid Stem Cell-Derived Exosomes as a Novel Cell-Free Therapy for Cutaneous Regeneration
Source: Front Cell Dev Biol. 2021 Jun 21;9:685873. doi: 10.3389/fcell.2021.685873 (PMC8255501; doi:10.3389/fcell.2021.685873)
Supplement: Supplementary file 3 [file Data_Sheet_1.ZIP › TargetScan7.2__miR-199-3p.predicted_targets.xlsx]

## Sheet: TargetScan7
Target gene	Representative transcript	Gene name	3P-seq tags + 5	Conserved sites total	Conserved 8mer sites	Conserved 7mer-m8 sites	Conserved 7mer-A1 sites	Poorly conserved sites total	Poorly conserved 8mer sites	Poorly conserved 7mer-m8 sites	Poorly conserved 7mer-A1 sites	6mer sites	Representative miRNA	Cumulative weighted context++ score	Total context++ score	Aggregate PCT	Previous TargetScan publication(s)
KLHL3	ENST00000541417.1	kelch-like family member 3	40	3	1	1	1	1	0	1	0	3	hsa-miR-199a-3p	-0.8	-0.96	0.98
SERPINE2	ENST00000409304.1	serpin peptidase inhibitor, clade E (nexin, plasminogen activator inhibitor type 1), member 2	1372	1	1	0	0	1	0	1	0	0	hsa-miR-199a-3p	-0.77	-0.8	0.71
TMSB4X	ENST00000451311.2	thymosin beta 4, X-linked	5	1	1	0	0	0	0	0	0	0	hsa-miR-199a-3p	-0.75	-0.75	0.65
PAWR	ENST00000328827.4	PRKC, apoptosis, WT1, regulator	1872	1	1	0	0	1	0	0	1	1	hsa-miR-199a-3p	-0.74	-0.82	0.88
NLK	ENST00000407008.3	nemo-like kinase	61	1	1	0	0	0	0	0	0	0	hsa-miR-199a-3p	-0.73	-0.73	0.72
QKI	ENST00000392127.2	QKI, KH domain containing, RNA binding	323	3	0	3	0	1	0	1	0	1	hsa-miR-199a-3p	-0.73	-0.91	0.97
VAMP3	ENST00000054666.6	vesicle-associated membrane protein 3	515	2	1	1	0	0	0	0	0	1	hsa-miR-199a-3p	-0.72	-0.98	0.89
GNA12	ENST00000275364.3	guanine nucleotide binding protein (G protein) alpha 12	565	2	1	0	1	1	0	0	1	0	hsa-miR-199a-3p	-0.71	-0.73	0.98
PAK4	ENST00000599386.1	p21 protein (Cdc42/Rac)-activated kinase 4	130	2	1	1	0	0	0	0	0	0	hsa-miR-199a-3p	-0.71	-0.71	0.98
DEPDC1B	ENST00000265036.5	DEP domain containing 1B	449	1	1	0	0	1	0	0	1	0	hsa-miR-199a-3p	-0.7	-0.72	0.44
BCAR3	ENST00000370247.3	breast cancer anti-estrogen resistance 3	321	1	1	0	0	1	0	1	0	0	hsa-miR-199a-3p	-0.7	-0.86	0.64
NOVA1	ENST00000465357.2	neuro-oncological ventral antigen 1	5	2	1	1	0	0	0	0	0	0	hsa-miR-199a-3p	-0.69	-0.69	0.93
CDK7	ENST00000256443.3	cyclin-dependent kinase 7	273	1	1	0	0	0	0	0	0	0	hsa-miR-199a-3p	-0.68	-0.68	< 0.1
PON2	ENST00000536183.1	paraoxonase 2	597	1	1	0	0	0	0	0	0	1	hsa-miR-199a-3p	-0.67	-0.74	0.82
FAM199X	ENST00000493442.1	family with sequence similarity 199, X-linked	856	2	2	0	0	0	0	0	0	0	hsa-miR-199a-3p	-0.66	-0.69	0.82
CYB5R4	ENST00000369681.5	cytochrome b5 reductase 4	329	1	1	0	0	0	0	0	0	2	hsa-miR-199a-3p	-0.66	-0.68	0.75
CD2AP	ENST00000359314.5	CD2-associated protein	145	1	1	0	0	1	1	0	0	0	hsa-miR-199a-3p	-0.65	-0.66	0.87
CISD2	ENST00000273986.4	CDGSH iron sulfur domain 2	13	1	0	1	0	1	0	1	0	0	hsa-miR-199a-3p	-0.63	-0.63	0.8
MCFD2	ENST00000444761.2	multiple coagulation factor deficiency 2	1648	1	0	1	0	2	0	2	0	1	hsa-miR-199a-3p	-0.62	-0.69	0.83
UPRT	ENST00000373379.1	uracil phosphoribosyltransferase (FUR1) homolog (S. cerevisiae)	943	1	1	0	0	0	0	0	0	1	hsa-miR-199a-3p	-0.62	-0.62	< 0.1
DIRC2	ENST00000261038.5	disrupted in renal carcinoma 2	1041	1	1	0	0	0	0	0	0	0	hsa-miR-199a-3p	-0.62	-0.63	0.48
CD151	ENST00000322008.4	CD151 molecule (Raph blood group)	13919	1	1	0	0	0	0	0	0	0	hsa-miR-199a-3p	-0.61	-0.61	0.74
MAP3K4	ENST00000366919.2	mitogen-activated protein kinase kinase kinase 4	241	2	0	2	0	0	0	0	0	0	hsa-miR-199a-3p	-0.59	-0.59	0.86
PIGB	ENST00000164305.5	phosphatidylinositol glycan anchor biosynthesis, class B	123	1	1	0	0	0	0	0	0	0	hsa-miR-199a-3p	-0.59	-0.59	< 0.1
CELSR2	ENST00000271332.3	cadherin, EGF LAG seven-pass G-type receptor 2	2475	2	2	0	0	0	0	0	0	0	hsa-miR-199a-3p	-0.59	-0.59	0.63
CFL2	ENST00000341223.3	cofilin 2 (muscle)	902	1	1	0	0	0	0	0	0	1	hsa-miR-199a-3p	-0.59	-0.62	0.88
SCD	ENST00000370355.2	stearoyl-CoA desaturase (delta-9-desaturase)	9726	1	1	0	0	1	0	0	1	0	hsa-miR-199a-3p	-0.58	-0.58	0.86
FGF7	ENST00000267843.4	fibroblast growth factor 7	5	1	1	0	0	1	0	0	1	0	hsa-miR-199a-3p	-0.58	-0.58	0.88
C9orf40	ENST00000376854.5	chromosome 9 open reading frame 40	534	1	1	0	0	0	0	0	0	0	hsa-miR-199a-3p	-0.57	-0.57	0.29
LPAR4	ENST00000435339.3	lysophosphatidic acid receptor 4	5	1	1	0	0	0	0	0	0	0	hsa-miR-199a-3p	-0.57	-0.57	0.68
CXCL11	ENST00000306621.3	chemokine (C-X-C motif) ligand 11	5	1	1	0	0	0	0	0	0	0	hsa-miR-199a-3p	-0.57	-0.57	0.19
KIAA0319L	ENST00000325722.3	KIAA0319-like	2090	2	0	2	0	0	0	0	0	0	hsa-miR-199a-3p	-0.56	-0.56	0.97
ITPK1	ENST00000267615.6	inositol-tetrakisphosphate 1-kinase	60	1	1	0	0	0	0	0	0	2	hsa-miR-199a-3p	-0.56	-0.56	0.88
FAM60A	ENST00000539409.1	family with sequence similarity 60, member A	58	1	1	0	0	0	0	0	0	0	hsa-miR-199a-3p	-0.55	-0.55	0.83
GREM1	ENST00000560677.1	gremlin 1, DAN family BMP antagonist	752	1	1	0	0	0	0	0	0	2	hsa-miR-199a-3p	-0.55	-0.58	0.64
RNGTT	ENST00000369485.4	RNA guanylyltransferase and 5'-phosphatase	1384	1	1	0	0	1	0	0	1	3	hsa-miR-199a-3p	-0.55	-0.65	< 0.1
ADAMTSL3	ENST00000286744.5	ADAMTS-like 3	9	3	0	2	1	0	0	0	0	0	hsa-miR-199a-3p	-0.54	-0.54	0.98
ARL15	ENST00000502271.1	ADP-ribosylation factor-like 15	119	1	1	0	0	0	0	0	0	0	hsa-miR-199a-3p	-0.54	-0.6	0.65
UBE2W	ENST00000517608.1	ubiquitin-conjugating enzyme E2W (putative)	102	2	0	1	1	0	0	0	0	2	hsa-miR-199a-3p	-0.53	-0.53	0.94
ITGB8	ENST00000222573.4	integrin, beta 8	17	2	0	2	0	0	0	0	0	0	hsa-miR-199a-3p	-0.53	-0.53	0.98
LLGL2	ENST00000392550.3	lethal giant larvae homolog 2 (Drosophila)	149	1	1	0	0	0	0	0	0	0	hsa-miR-199a-3p	-0.51	-0.51	0.63
ADRBK2	ENST00000324198.6	adrenergic, beta, receptor kinase 2	215	1	1	0	0	0	0	0	0	0	hsa-miR-199a-3p	-0.51	-0.51	0.87
PHYHIPL	ENST00000373880.4	phytanoyl-CoA 2-hydroxylase interacting protein-like	26	1	0	0	1	1	0	1	0	0	hsa-miR-199a-3p	-0.5	-0.5	0.67
G3BP2	ENST00000395719.3	GTPase activating protein (SH3 domain) binding protein 2	4413	1	1	0	0	0	0	0	0	0	hsa-miR-199a-3p	-0.5	-0.53	0.74
TFAM	ENST00000487519.1	transcription factor A, mitochondrial	1323	1	1	0	0	1	0	1	0	1	hsa-miR-199a-3p	-0.5	-0.6	0.76
ZHX1	ENST00000395571.3	zinc fingers and homeoboxes 1	88	2	0	2	0	0	0	0	0	1	hsa-miR-199a-3p	-0.49	-0.49	0.56
CNEP1R1	ENST00000562576.1	CTD nuclear envelope phosphatase 1 regulatory subunit 1	546	1	0	1	0	1	0	0	1	0	hsa-miR-199a-3p	-0.49	-0.5	0.39
RPS6KA6	ENST00000262752.2	ribosomal protein S6 kinase, 90kDa, polypeptide 6	156	2	1	1	0	0	0	0	0	1	hsa-miR-199a-3p	-0.48	-0.5	0.49
RNF14	ENST00000394520.2	ring finger protein 14	20	1	1	0	0	0	0	0	0	0	hsa-miR-199a-3p	-0.48	-0.48	0.74
PIK3CB	ENST00000477593.1	phosphatidylinositol-4,5-bisphosphate 3-kinase, catalytic subunit beta	437	2	0	2	0	0	0	0	0	1	hsa-miR-199a-3p	-0.48	-0.53	0.97
KTN1	ENST00000416613.1	kinectin 1 (kinesin receptor)	469	1	1	0	0	0	0	0	0	0	hsa-miR-199a-3p	-0.48	-0.48	0.75
CDK17	ENST00000543119.2	cyclin-dependent kinase 17	475	2	0	2	0	0	0	0	0	1	hsa-miR-199a-3p	-0.47	-0.48	0.92
FUBP1	ENST00000370767.1	far upstream element (FUSE) binding protein 1	2021	1	1	0	0	0	0	0	0	2	hsa-miR-199a-3p	-0.46	-0.47	0.69
SAMD12	ENST00000409003.4	sterile alpha motif domain containing 12	57	1	0	1	0	3	0	2	1	0	hsa-miR-199a-3p	-0.46	-0.46	0.86
AK4	ENST00000545314.1	adenylate kinase 4	116	1	1	0	0	1	0	0	1	0	hsa-miR-199a-3p	-0.45	-0.45	0.81
CEP85L	ENST00000368491.3	centrosomal protein 85kDa-like	14	1	1	0	0	2	0	2	0	0	hsa-miR-199a-3p	-0.45	-0.51	0.86
MEDAG	ENST00000380482.4	mesenteric estrogen-dependent adipogenesis	5	1	1	0	0	0	0	0	0	0	hsa-miR-199a-3p	-0.45	-0.45	< 0.1
FXR1	ENST00000357559.4	fragile X mental retardation, autosomal homolog 1	434	1	1	0	0	1	0	0	1	2	hsa-miR-199a-3p	-0.45	-0.55	0.88
ZBTB18	ENST00000358704.4	zinc finger and BTB domain containing 18	935	2	0	2	0	0	0	0	0	0	hsa-miR-199a-3p	-0.45	-0.46	0.79
PPP2R5E	ENST00000337537.3	protein phosphatase 2, regulatory subunit B', epsilon isoform	23	2	0	1	1	0	0	0	0	0	hsa-miR-199a-3p	-0.44	-0.44	0.91
ADAMTS3	ENST00000286657.4	ADAM metallopeptidase with thrombospondin type 1 motif, 3	5	1	1	0	0	1	0	0	1	0	hsa-miR-199a-3p	-0.44	-0.44	0.73
CSRP2	ENST00000311083.5	cysteine and glycine-rich protein 2	38	1	0	1	0	0	0	0	0	0	hsa-miR-199a-3p	-0.44	-0.44	0.57
SNN	ENST00000329565.5	stannin	663	1	0	1	0	1	0	0	1	1	hsa-miR-199a-3p	-0.44	-0.44	0.88
CELF2	ENST00000379261.4	CUGBP, Elav-like family member 2	45	2	0	1	1	1	0	0	1	0	hsa-miR-199a-3p	-0.44	-0.44	0.86
CNOT7	ENST00000361272.4	CCR4-NOT transcription complex, subunit 7	415	1	1	0	0	1	0	0	1	0	hsa-miR-199a-3p	-0.44	-0.53	0.87
CBLB	ENST00000264122.4	Cbl proto-oncogene B, E3 ubiquitin protein ligase	469	1	1	0	0	0	0	0	0	1	hsa-miR-199a-3p	-0.43	-0.44	0.73
LCOR	ENST00000371103.3	ligand dependent nuclear receptor corepressor	94	2	1	1	0	0	0	0	0	0	hsa-miR-199a-3p	-0.43	-0.45	0.89
CNIH2	ENST00000528852.1	cornichon family AMPA receptor auxiliary protein 2	158	1	0	1	0	0	0	0	0	0	hsa-miR-199a-3p	-0.43	-0.45	0.38
CHRM3	ENST00000255380.4	cholinergic receptor, muscarinic 3	47	1	1	0	0	1	0	0	1	1	hsa-miR-199a-3p	-0.43	-0.5	< 0.1
COPS2	ENST00000388901.5	COP9 signalosome subunit 2	11120	1	0	1	0	0	0	0	0	1	hsa-miR-199a-3p	-0.43	-0.43	0.77
DPF3	ENST00000541685.1	D4, zinc and double PHD fingers, family 3	5	1	1	0	0	0	0	0	0	0	hsa-miR-199a-3p	-0.43	-0.43	< 0.1
RORB	ENST00000376896.3	RAR-related orphan receptor B	5	2	0	2	0	1	0	0	1	1	hsa-miR-199a-3p	-0.43	-0.43	0.91
PNRC1	ENST00000336032.3	proline-rich nuclear receptor coactivator 1	413	1	1	0	0	0	0	0	0	0	hsa-miR-199a-3p	-0.42	-0.6	0.88
SOWAHC	ENST00000356454.3	sosondowah ankyrin repeat domain family member C	431	1	1	0	0	0	0	0	0	0	hsa-miR-199a-3p	-0.42	-0.43	0.65
SEC16B	ENST00000308284.6	SEC16 homolog B (S. cerevisiae)	251	1	1	0	0	1	0	0	1	0	hsa-miR-199a-3p	-0.42	-0.46	0.66
CREBZF	ENST00000398294.2	CREB/ATF bZIP transcription factor	1115	1	0	0	1	1	0	1	0	1	hsa-miR-199a-3p	-0.42	-0.44	0.85
COL4A5	ENST00000361603.2	collagen, type IV, alpha 5	715	1	1	0	0	1	0	1	0	0	hsa-miR-199a-3p	-0.42	-0.46	0.3
KLF13	ENST00000307145.3	Kruppel-like factor 13	5	1	1	0	0	2	1	0	1	1	hsa-miR-199a-3p	-0.42	-0.42	0.49
KDM6A	ENST00000377967.4	lysine (K)-specific demethylase 6A	991	1	1	0	0	0	0	0	0	1	hsa-miR-199a-3p	-0.41	-0.43	0.75
SDC2	ENST00000302190.4	syndecan 2	774	1	1	0	0	2	0	1	1	0	hsa-miR-199a-3p	-0.41	-0.91	0.87
PPP2R2A	ENST00000380737.3	protein phosphatase 2, regulatory subunit B, alpha	236	1	1	0	0	0	0	0	0	0	hsa-miR-199a-3p	-0.41	-0.41	0.5
PLEKHA3	ENST00000234453.5	pleckstrin homology domain containing, family A (phosphoinositide binding specific) member 3	767	1	1	0	0	0	0	0	0	1	hsa-miR-199a-3p	-0.41	-0.46	0.84
SLC39A10	ENST00000409086.3	solute carrier family 39 (zinc transporter), member 10	511	1	1	0	0	0	0	0	0	0	hsa-miR-199a-3p	-0.4	-0.4	0.56
GNPTAB	ENST00000299314.7	N-acetylglucosamine-1-phosphate transferase, alpha and beta subunits	82	1	1	0	0	0	0	0	0	0	hsa-miR-199a-3p	-0.4	-0.44	< 0.1
NID2	ENST00000216286.5	nidogen 2 (osteonidogen)	4292	1	0	1	0	0	0	0	0	0	hsa-miR-199a-3p	-0.4	-0.4	0.6
PRKCE	ENST00000306156.3	protein kinase C, epsilon	164	1	0	1	0	1	0	1	0	0	hsa-miR-199a-3p	-0.4	-0.4	0.57
ESRP1	ENST00000358397.5	epithelial splicing regulatory protein 1	74	1	1	0	0	0	0	0	0	0	hsa-miR-199a-3p	-0.4	-0.4	< 0.1
TMEM106B	ENST00000396667.3	transmembrane protein 106B	615	1	1	0	0	2	0	1	1	0	hsa-miR-199a-3p	-0.39	-0.7	< 0.1
GAN	ENST00000568107.2	gigaxonin	185	3	1	2	0	0	0	0	0	1	hsa-miR-199a-3p	-0.39	-0.51	0.82
TMEM62	ENST00000260403.2	transmembrane protein 62	9	1	1	0	0	0	0	0	0	0	hsa-miR-199a-3p	-0.39	-0.39	0.63
RABGAP1	ENST00000373647.4	RAB GTPase activating protein 1	514	1	1	0	0	0	0	0	0	0	hsa-miR-199a-3p	-0.39	-0.39	0.47
CPEB4	ENST00000265085.5	cytoplasmic polyadenylation element binding protein 4	472	1	1	0	0	0	0	0	0	2	hsa-miR-199a-3p	-0.39	-0.39	0.52
C1orf21	ENST00000235307.6	chromosome 1 open reading frame 21	935	1	0	1	0	0	0	0	0	0	hsa-miR-199a-3p	-0.39	-0.39	0.86
ACVR2A	ENST00000241416.7	activin A receptor, type IIA	109	2	0	2	0	0	0	0	0	0	hsa-miR-199a-3p	-0.39	-0.63	0.91
FOXQ1	ENST00000296839.2	forkhead box Q1	181	1	0	1	0	0	0	0	0	1	hsa-miR-199a-3p	-0.38	-0.39	0.53
STRIP2	ENST00000249344.2	striatin interacting protein 2	87	1	1	0	0	1	0	0	1	1	hsa-miR-199a-3p	-0.38	-0.52	0.64
RB1	ENST00000267163.4	retinoblastoma 1	1891	1	1	0	0	0	0	0	0	0	hsa-miR-199a-3p	-0.38	-0.38	0.75
CCDC85C	ENST00000380243.4	coiled-coil domain containing 85C	86	1	1	0	0	0	0	0	0	0	hsa-miR-199a-3p	-0.38	-0.47	0.88
GCNT2	ENST00000316170.3	glucosaminyl (N-acetyl) transferase 2, I-branching enzyme (I blood group)	651	1	0	1	0	1	0	0	1	0	hsa-miR-199a-3p	-0.38	-0.38	0.64
ALX4	ENST00000329255.3	ALX homeobox 4	52	1	1	0	0	0	0	0	0	1	hsa-miR-199a-3p	-0.38	-0.38	0.88
TSPAN3	ENST00000267970.4	tetraspanin 3	9328	1	0	1	0	1	1	0	0	0	hsa-miR-199a-3p	-0.38	-0.57	0.88
NFIA	ENST00000403491.3	nuclear factor I/A	5	2	0	1	1	1	0	1	0	0	hsa-miR-199a-3p	-0.38	-0.38	0.92
KATNBL1	ENST00000256544.3	katanin p80 subunit B-like 1	105	2	1	1	0	2	0	0	2	0	hsa-miR-199a-3p	-0.37	-0.94	0.79
SLC24A2	ENST00000341998.2	solute carrier family 24 (sodium/potassium/calcium exchanger), member 2	5	1	1	0	0	3	0	1	2	0	hsa-miR-199a-3p	-0.37	-0.37	0.39
TAB2	ENST00000367456.1	TGF-beta activated kinase 1/MAP3K7 binding protein 2	1129	1	1	0	0	0	0	0	0	1	hsa-miR-199a-3p	-0.37	-0.37	0.48
CHAD	ENST00000258969.4	chondroadherin	5	1	1	0	0	0	0	0	0	0	hsa-miR-199a-3p	-0.37	-0.37	0.81
SEMA3A	ENST00000265362.4	sema domain, immunoglobulin domain (Ig), short basic domain, secreted, (semaphorin) 3A	162	1	1	0	0	0	0	0	0	0	hsa-miR-199a-3p	-0.36	-0.41	0.87
APLP2	ENST00000263574.5	amyloid beta (A4) precursor-like protein 2	5552	1	0	1	0	0	0	0	0	0	hsa-miR-199a-3p	-0.36	-0.36	0.67
YAP1	ENST00000282441.5	Yes-associated protein 1	1175	1	0	1	0	0	0	0	0	0	hsa-miR-199a-3p	-0.36	-0.36	0.6
RAPGEF4	ENST00000409036.1	Rap guanine nucleotide exchange factor (GEF) 4	60	1	1	0	0	0	0	0	0	0	hsa-miR-199a-3p	-0.35	-0.35	< 0.1
CXXC5	ENST00000302517.3	CXXC finger protein 5	1285	1	0	1	0	0	0	0	0	0	hsa-miR-199a-3p	-0.35	-0.37	0.7
ACOX1	ENST00000293217.5	acyl-CoA oxidase 1, palmitoyl	287	1	1	0	0	1	0	0	1	2	hsa-miR-199a-3p	-0.35	-0.43	< 0.1
SLC20A2	ENST00000342228.3	solute carrier family 20 (phosphate transporter), member 2	1188	1	0	1	0	0	0	0	0	0	hsa-miR-199a-3p	-0.35	-0.35	0.48
NET1	ENST00000355029.4	neuroepithelial cell transforming 1	73	1	1	0	0	0	0	0	0	0	hsa-miR-199a-3p	-0.35	-0.42	0.74
SRR	ENST00000344595.5	serine racemase	95	1	0	1	0	1	0	0	1	0	hsa-miR-199a-3p	-0.35	-0.35	ORF
VLDLR	ENST00000382100.3	very low density lipoprotein receptor	977	1	0	1	0	2	1	0	1	0	hsa-miR-199a-3p	-0.35	-0.5	0.81
PVRL3	ENST00000319792.3	poliovirus receptor-related 3	361	1	0	1	0	0	0	0	0	0	hsa-miR-199a-3p	-0.35	-0.35	0.85
NEDD4	ENST00000338963.2	neural precursor cell expressed, developmentally down-regulated 4, E3 ubiquitin protein ligase	289	1	1	0	0	0	0	0	0	1	hsa-miR-199a-3p	-0.35	-0.35	0.87
PTPRZ1	ENST00000393386.2	protein tyrosine phosphatase, receptor-type, Z polypeptide 1	7	1	1	0	0	0	0	0	0	0	hsa-miR-199a-3p	-0.35	-0.35	< 0.1
MTOR	ENST00000376838.1	mechanistic target of rapamycin (serine/threonine kinase)	653	1	0	1	0	0	0	0	0	0	hsa-miR-199a-3p	-0.35	-0.35	0.26
CCDC88A	ENST00000336838.6	coiled-coil domain containing 88A	141	2	0	1	1	0	0	0	0	0	hsa-miR-199a-3p	-0.34	-0.34	0.9
LMO3	ENST00000354662.1	LIM domain only 3 (rhombotin-like 2)	7	1	0	0	1	1	0	0	1	0	hsa-miR-199a-3p	-0.34	-0.42	0.67
FOS	ENST00000303562.4	FBJ murine osteosarcoma viral oncogene homolog	3716	1	0	1	0	0	0	0	0	1	hsa-miR-199a-3p	-0.34	-0.39	0.66
IL13RA1	ENST00000371666.3	interleukin 13 receptor, alpha 1	494	1	0	1	0	0	0	0	0	0	hsa-miR-199a-3p	-0.34	-0.35	0.52
PDE8A	ENST00000310298.4	phosphodiesterase 8A	183	1	1	0	0	0	0	0	0	1	hsa-miR-199a-3p	-0.34	-0.34	0.83
LRRC1	ENST00000370888.1	leucine rich repeat containing 1	343	1	0	1	0	1	0	0	1	0	hsa-miR-199a-3p	-0.34	-0.38	0.91
ERBB4	ENST00000342788.4	v-erb-b2 avian erythroblastic leukemia viral oncogene homolog 4	27	2	1	1	0	0	0	0	0	3	hsa-miR-199a-3p	-0.34	-0.39	0.95
PPP4R2	ENST00000356692.5	protein phosphatase 4, regulatory subunit 2	310	1	1	0	0	0	0	0	0	0	hsa-miR-199a-3p	-0.34	-0.34	0.12
DDIT4	ENST00000307365.3	DNA-damage-inducible transcript 4	2454	1	1	0	0	0	0	0	0	0	hsa-miR-199a-3p	-0.33	-0.4	0.78
NACC2	ENST00000371753.1	NACC family member 2, BEN and BTB (POZ) domain containing	172	2	0	1	1	0	0	0	0	1	hsa-miR-199a-3p	-0.33	-0.38	0.96
PTPN3	ENST00000412145.1	protein tyrosine phosphatase, non-receptor type 3	374	2	1	0	1	0	0	0	0	1	hsa-miR-199a-3p	-0.33	-0.43	0.94
CTNNA2	ENST00000496558.1	catenin (cadherin-associated protein), alpha 2	5	1	1	0	0	1	0	1	0	0	hsa-miR-199a-3p	-0.33	-0.45	< 0.1
KDM3A	ENST00000409556.1	lysine (K)-specific demethylase 3A	2300	1	0	1	0	0	0	0	0	0	hsa-miR-199a-3p	-0.33	-0.33	0.87
LIN28B	ENST00000345080.4	lin-28 homolog B (C. elegans)	118	1	1	0	0	0	0	0	0	0	hsa-miR-199a-3p	-0.33	-0.33	0.35
HACE1	ENST00000262903.4	HECT domain and ankyrin repeat containing E3 ubiquitin protein ligase 1	191	1	1	0	0	0	0	0	0	0	hsa-miR-199a-3p	-0.32	-0.32	0.81
SLC38A1	ENST00000398637.5	solute carrier family 38, member 1	1967	1	0	0	1	3	0	2	1	3	hsa-miR-199a-3p	-0.32	-0.41	0.56
MPP7	ENST00000375732.1	membrane protein, palmitoylated 7 (MAGUK p55 subfamily member 7)	50	1	1	0	0	0	0	0	0	1	hsa-miR-199a-3p	-0.32	-0.47	0.73
FLRT3	ENST00000378053.3	fibronectin leucine rich transmembrane protein 3	11	1	0	0	1	1	0	0	1	1	hsa-miR-199a-3p	-0.32	-0.36	0.92
CITED2	ENST00000367651.2	Cbp/p300-interacting transactivator, with Glu/Asp-rich carboxy-terminal domain, 2	1071	1	0	1	0	0	0	0	0	1	hsa-miR-199a-3p	-0.32	-0.4	0.74
TGIF2	ENST00000373874.2	TGFB-induced factor homeobox 2	192	1	0	1	0	0	0	0	0	0	hsa-miR-199a-3p	-0.32	-0.38	0.87
DDHD1	ENST00000323669.5	DDHD domain containing 1	103	1	0	1	0	1	0	1	0	0	hsa-miR-199a-3p	-0.31	-0.35	0.71
MARS2	ENST00000282276.6	methionyl-tRNA synthetase 2, mitochondrial	391	1	1	0	0	0	0	0	0	0	hsa-miR-199a-3p	-0.31	-0.32	0.26
ANKRD44	ENST00000282272.8	ankyrin repeat domain 44	187	1	1	0	0	0	0	0	0	1	hsa-miR-199a-3p	-0.31	-0.33	0.48
NRIP1	ENST00000400199.1	nuclear receptor interacting protein 1	342	1	1	0	0	0	0	0	0	1	hsa-miR-199a-3p	-0.31	-0.31	< 0.1
MEIS2	ENST00000397624.3	Meis homeobox 2	63	1	0	1	0	0	0	0	0	0	hsa-miR-199a-3p	-0.31	-0.31	0.75
MAGT1	ENST00000358075.6	magnesium transporter 1	937	1	0	1	0	1	0	0	1	1	hsa-miR-199a-3p	-0.31	-0.35	0.64
MAP3K5	ENST00000359015.4	mitogen-activated protein kinase kinase kinase 5	46	1	1	0	0	0	0	0	0	0	hsa-miR-199a-3p	-0.31	-0.4	0.48
PDE7A	ENST00000401827.3	phosphodiesterase 7A	84	1	0	1	0	0	0	0	0	1	hsa-miR-199a-3p	-0.3	-0.3	0.85
YWHAZ	ENST00000395957.2	tyrosine 3-monooxygenase/tryptophan 5-monooxygenase activation protein, zeta polypeptide	184	1	0	1	0	0	0	0	0	0	hsa-miR-199a-3p	-0.3	-0.3	0.31
RAP2A	ENST00000245304.4	RAP2A, member of RAS oncogene family	721	1	1	0	0	0	0	0	0	0	hsa-miR-199a-3p	-0.3	-0.36	< 0.1
EDEM3	ENST00000318130.8	ER degradation enhancer, mannosidase alpha-like 3	535	1	0	1	0	1	0	1	0	0	hsa-miR-199a-3p	-0.3	-0.3	0.73
PTAR1	ENST00000377200.5	protein prenyltransferase alpha subunit repeat containing 1	161	1	1	0	0	0	0	0	0	3	hsa-miR-199a-3p	-0.3	-0.34	0.46
ATAD1	ENST00000308448.7	ATPase family, AAA domain containing 1	276	1	1	0	0	0	0	0	0	0	hsa-miR-199a-3p	-0.3	-0.4	0.58
ADRB1	ENST00000369295.2	adrenoceptor beta 1	12	1	0	1	0	0	0	0	0	0	hsa-miR-199a-3p	-0.3	-0.3	0.48
AEBP2	ENST00000266508.9	AE binding protein 2	1228	1	0	1	0	0	0	0	0	0	hsa-miR-199a-3p	-0.3	-0.3	0.86
MOGS	ENST00000409065.1	mannosyl-oligosaccharide glucosidase	184	1	1	0	0	1	0	0	1	1	hsa-miR-199a-3p	-0.3	-0.3	ORF
CDK5R1	ENST00000313401.3	cyclin-dependent kinase 5, regulatory subunit 1 (p35)	335	1	1	0	0	0	0	0	0	1	hsa-miR-199a-3p	-0.3	-0.3	0.42
FRY	ENST00000380250.3	furry homolog (Drosophila)	18	1	0	0	1	0	0	0	0	1	hsa-miR-199a-3p	-0.29	-0.29	0.59
ZNF217	ENST00000371471.2	zinc finger protein 217	668	2	0	1	1	0	0	0	0	0	hsa-miR-199a-3p	-0.29	-0.29	0.6
PDE4B	ENST00000371045.5	phosphodiesterase 4B, cAMP-specific	127	1	1	0	0	0	0	0	0	0	hsa-miR-199a-3p	-0.29	-0.29	0.15
RBM47	ENST00000319592.4	RNA binding motif protein 47	264	1	1	0	0	1	0	0	1	0	hsa-miR-199a-3p	-0.29	-0.35	0.66
ZHX2	ENST00000314393.4	zinc fingers and homeoboxes 2	414	1	0	1	0	0	0	0	0	1	hsa-miR-199a-3p	-0.29	-0.29	0.84
RPAP3	ENST00000005386.3	RNA polymerase II associated protein 3	55	1	0	0	1	0	0	0	0	2	hsa-miR-199a-3p	-0.29	-0.37	0.69
PSD2	ENST00000274710.3	pleckstrin and Sec7 domain containing 2	5	1	0	1	0	0	0	0	0	1	hsa-miR-199a-3p	-0.29	-0.29	0.65
ARHGEF3	ENST00000296315.3	Rho guanine nucleotide exchange factor (GEF) 3	359	1	0	1	0	0	0	0	0	0	hsa-miR-199a-3p	-0.29	-0.29	0.51
TRA2B	ENST00000453386.2	transformer 2 beta homolog (Drosophila)	1868	1	0	0	1	1	1	0	0	0	hsa-miR-199a-3p	-0.29	-0.38	0.59
FAM133A	ENST00000538690.1	family with sequence similarity 133, member A	14	1	0	1	0	0	0	0	0	0	hsa-miR-199a-3p	-0.29	-0.29	0.77
TUBGCP3	ENST00000261965.3	tubulin, gamma complex associated protein 3	22	1	1	0	0	0	0	0	0	0	hsa-miR-199a-3p	-0.29	-0.39	< 0.1
DCBLD2	ENST00000326840.6	discoidin, CUB and LCCL domain containing 2	798	1	0	1	0	0	0	0	0	0	hsa-miR-199a-3p	-0.29	-0.29	0.87
MBNL1	ENST00000357472.3	muscleblind-like splicing regulator 1	135	1	0	1	0	0	0	0	0	1	hsa-miR-199a-3p	-0.29	-0.29	0.46
STIM2	ENST00000467011.1	stromal interaction molecule 2	380	1	0	1	0	0	0	0	0	1	hsa-miR-199a-3p	-0.29	-0.29	0.87
WDR47	ENST00000400794.3	WD repeat domain 47	185	1	1	0	0	0	0	0	0	0	hsa-miR-199a-3p	-0.28	-0.28	< 0.1
SLC33A1	ENST00000392845.3	solute carrier family 33 (acetyl-CoA transporter), member 1	145	1	1	0	0	0	0	0	0	2	hsa-miR-199a-3p	-0.28	-0.29	< 0.1
ITGA3	ENST00000007722.7	integrin, alpha 3 (antigen CD49C, alpha 3 subunit of VLA-3 receptor)	197	1	1	0	0	0	0	0	0	0	hsa-miR-199a-3p	-0.28	-0.3	< 0.1
TXLNG	ENST00000380122.5	taxilin gamma	96	1	0	1	0	0	0	0	0	0	hsa-miR-199a-3p	-0.28	-0.28	0.85
FAM49B	ENST00000519824.2	family with sequence similarity 49, member B	52	1	0	0	1	0	0	0	0	2	hsa-miR-199a-3p	-0.28	-0.28	0.85
CABLES1	ENST00000256925.7	Cdk5 and Abl enzyme substrate 1	341	1	0	1	0	0	0	0	0	0	hsa-miR-199a-3p	-0.28	-0.28	0.84
PTPRU	ENST00000428026.2	protein tyrosine phosphatase, receptor type, U	261	1	1	0	0	0	0	0	0	0	hsa-miR-199a-3p	-0.28	-0.28	0.68
CD44	ENST00000278386.6	CD44 molecule (Indian blood group)	1543	1	0	0	1	0	0	0	0	0	hsa-miR-199a-3p	-0.28	-0.28	0.85
SP1	ENST00000426431.2	Sp1 transcription factor	402	1	1	0	0	0	0	0	0	1	hsa-miR-199a-3p	-0.28	-0.28	0.64
YWHAE	ENST00000264335.8	tyrosine 3-monooxygenase/tryptophan 5-monooxygenase activation protein, epsilon polypeptide	144	1	0	1	0	0	0	0	0	0	hsa-miR-199a-3p	-0.27	-0.32	0.73
NUTF2	ENST00000219169.4	nuclear transport factor 2	222	1	0	0	1	0	0	0	0	0	hsa-miR-199a-3p	-0.27	-0.27	0.75
PLAG1	ENST00000316981.3	pleiomorphic adenoma gene 1	58	1	0	1	0	1	0	0	1	0	hsa-miR-199a-3p	-0.27	-0.34	0.79
PDS5A	ENST00000303538.8	PDS5, regulator of cohesion maintenance, homolog A (S. cerevisiae)	1518	1	0	0	1	0	0	0	0	0	hsa-miR-199a-3p	-0.27	-0.27	0.84
DNMT3A	ENST00000380746.4	DNA (cytosine-5-)-methyltransferase 3 alpha	221	1	0	1	0	0	0	0	0	1	hsa-miR-199a-3p	-0.27	-0.28	0.85
IKZF4	ENST00000262032.5	IKAROS family zinc finger 4 (Eos)	329	1	0	1	0	1	0	1	0	1	hsa-miR-199a-3p	-0.27	-0.28	0.79
WHAMM	ENST00000286760.4	WAS protein homolog associated with actin, golgi membranes and microtubules	834	1	1	0	0	0	0	0	0	0	hsa-miR-199a-3p	-0.27	-0.27	0.22
ST6GAL2	ENST00000361686.4	ST6 beta-galactosamide alpha-2,6-sialyltranferase 2	5	1	0	1	0	0	0	0	0	0	hsa-miR-199a-3p	-0.27	-0.27	0.86
ST8SIA4	ENST00000231461.5	ST8 alpha-N-acetyl-neuraminide alpha-2,8-sialyltransferase 4	5	1	0	0	1	1	0	1	0	1	hsa-miR-199a-3p	-0.27	-0.27	0.85
IFFO2	ENST00000455833.2	intermediate filament family orphan 2	139	1	1	0	0	0	0	0	0	1	hsa-miR-199a-3p	-0.27	-0.32	0.87
NACC1	ENST00000292431.4	nucleus accumbens associated 1, BEN and BTB (POZ) domain containing	337	1	0	1	0	0	0	0	0	2	hsa-miR-199a-3p	-0.27	-0.29	0.82
KCTD16	ENST00000507359.3	potassium channel tetramerization domain containing 16	36	2	0	2	0	3	0	0	3	1	hsa-miR-199a-3p	-0.27	-0.6	0.88
FBXO28	ENST00000424254.2	F-box protein 28	461	1	0	1	0	0	0	0	0	0	hsa-miR-199a-3p	-0.27	-0.28	0.56
PHLPP2	ENST00000568954.1	PH domain and leucine rich repeat protein phosphatase 2	172	1	0	1	0	2	0	1	1	0	hsa-miR-199a-3p	-0.27	-0.27	0.51
LIN54	ENST00000395282.2	lin-54 homolog (C. elegans)	228	1	0	1	0	0	0	0	0	0	hsa-miR-199a-3p	-0.27	-0.27	ORF
ADAM10	ENST00000260408.3	ADAM metallopeptidase domain 10	385	1	0	1	0	0	0	0	0	0	hsa-miR-199a-3p	-0.26	-0.29	0.74
CHSY3	ENST00000305031.4	chondroitin sulfate synthase 3	221	1	0	0	1	0	0	0	0	0	hsa-miR-199a-3p	-0.26	-0.26	0.87
SLITRK6	ENST00000400286.2	SLIT and NTRK-like family, member 6	5	1	0	0	1	0	0	0	0	0	hsa-miR-199a-3p	-0.26	-0.26	0.65
FAM180A	ENST00000338588.3	family with sequence similarity 180, member A	51	1	0	1	0	0	0	0	0	0	hsa-miR-199a-3p	-0.26	-0.26	0.49
STK11	ENST00000326873.7	serine/threonine kinase 11	377	1	0	1	0	0	0	0	0	0	hsa-miR-199a-3p	-0.26	-0.26	0.79
ZBTB43	ENST00000449886.1	zinc finger and BTB domain containing 43	396	1	0	0	1	1	0	1	0	0	hsa-miR-199a-3p	-0.26	-0.26	0.73
ANKRD17	ENST00000358602.4	ankyrin repeat domain 17	1334	1	0	0	1	0	0	0	0	1	hsa-miR-199a-3p	-0.26	-0.29	0.85
IPPK	ENST00000287996.3	inositol 1,3,4,5,6-pentakisphosphate 2-kinase	211	1	0	1	0	0	0	0	0	0	hsa-miR-199a-3p	-0.26	-0.28	0.81
SMOC1	ENST00000381280.4	SPARC related modular calcium binding 1	2743	1	0	0	1	0	0	0	0	0	hsa-miR-199a-3p	-0.26	-0.26	0.88
C20orf194	ENST00000453730.2	chromosome 20 open reading frame 194	1083	1	0	1	0	0	0	0	0	1	hsa-miR-199a-3p	-0.26	-0.26	0.85
C9orf72	ENST00000380003.3	chromosome 9 open reading frame 72	25	1	0	1	0	0	0	0	0	0	hsa-miR-199a-3p	-0.26	-0.26	0.27
TMEM170A	ENST00000357613.4	transmembrane protein 170A	70	1	0	0	1	1	0	0	1	2	hsa-miR-199a-3p	-0.26	-0.41	0.88
RUNX1	ENST00000344691.4	runt-related transcription factor 1	182	1	0	1	0	2	0	1	1	1	hsa-miR-199a-3p	-0.25	-0.48	0.86
PDE7B	ENST00000308191.6	phosphodiesterase 7B	148	1	0	0	1	0	0	0	0	0	hsa-miR-199a-3p	-0.25	-0.25	0.87
CAD	ENST00000264705.4	carbamoyl-phosphate synthetase 2, aspartate transcarbamylase, and dihydroorotase	689	1	0	0	1	1	0	0	1	0	hsa-miR-199a-3p	-0.25	-0.26	0.65
DLL4	ENST00000249749.5	delta-like 4 (Drosophila)	605	1	0	1	0	1	0	1	0	0	hsa-miR-199a-3p	-0.25	-0.25	0.62
DTNA	ENST00000283365.9	dystrobrevin, alpha	144	1	0	1	0	2	0	1	1	2	hsa-miR-199a-3p	-0.25	-0.28	0.51
BEND7	ENST00000396898.2	BEN domain containing 7	68	1	0	1	0	0	0	0	0	0	hsa-miR-199a-3p	-0.25	-0.28	0.57
MDGA2	ENST00000439988.3	MAM domain-containing glycosylphosphatidylinositol anchor protein 2	0	1	1	0	0	0	0	0	0	0	hsa-miR-199a-3p	-0.25	-0.25	< 0.1
ENOX2	ENST00000370935.1	ecto-NOX disulfide-thiol exchanger 2	215	1	0	1	0	0	0	0	0	0	hsa-miR-199a-3p	-0.25	-0.25	0.73
ITGA1	ENST00000282588.6	integrin, alpha 1	400	3	0	3	0	2	0	2	0	1	hsa-miR-199a-3p	-0.24	-0.49	0.94
TMEM184C	ENST00000296582.3	transmembrane protein 184C	94	1	0	1	0	0	0	0	0	0	hsa-miR-199a-3p	-0.24	-0.24	0.44
PCGF5	ENST00000336126.5	polycomb group ring finger 5	176	1	0	0	1	0	0	0	0	0	hsa-miR-199a-3p	-0.24	-0.24	0.84
TANC1	ENST00000263635.6	tetratricopeptide repeat, ankyrin repeat and coiled-coil containing 1	618	1	0	1	0	1	0	1	0	0	hsa-miR-199a-3p	-0.24	-0.4	0.52
UCK2	ENST00000372212.4	uridine-cytidine kinase 2	437	1	0	1	0	1	0	0	1	0	hsa-miR-199a-3p	-0.24	-0.5	0.78
FGF16	ENST00000439435.1	fibroblast growth factor 16	5	1	0	0	1	0	0	0	0	0	hsa-miR-199a-3p	-0.24	-0.24	0.66
DUSP5	ENST00000369583.3	dual specificity phosphatase 5	600	1	0	1	0	0	0	0	0	0	hsa-miR-199a-3p	-0.24	-0.24	0.55
ARID4B	ENST00000349213.3	AT rich interactive domain 4B (RBP1-like)	940	1	0	1	0	0	0	0	0	0	hsa-miR-199a-3p	-0.24	-0.24	0.66
EXOC6B	ENST00000272427.6	exocyst complex component 6B	106	1	0	0	1	2	0	0	2	1	hsa-miR-199a-3p	-0.24	-0.24	0.81
PPM1B	ENST00000409432.3	protein phosphatase, Mg2+/Mn2+ dependent, 1B	321	1	0	0	1	0	0	0	0	1	hsa-miR-199a-3p	-0.24	-0.24	0.57
UXS1	ENST00000283148.7	UDP-glucuronate decarboxylase 1	234	1	0	1	0	0	0	0	0	0	hsa-miR-199a-3p	-0.24	-0.29	0.69
SUMO3	ENST00000332859.6	small ubiquitin-like modifier 3	11677	1	0	1	0	0	0	0	0	0	hsa-miR-199a-3p	-0.24	-0.46	0.77
CALU	ENST00000535011.2	calumenin	3079	1	0	0	1	0	0	0	0	0	hsa-miR-199a-3p	-0.24	-0.24	0.8
MED12L	ENST00000474524.1	mediator complex subunit 12-like	30	1	1	0	0	0	0	0	0	0	hsa-miR-199a-3p	-0.24	-0.24	0.7
CALD1	ENST00000361388.2	caldesmon 1	1013	1	0	0	1	0	0	0	0	0	hsa-miR-199a-3p	-0.24	-0.24	0.83
HHIPL1	ENST00000330710.5	HHIP-like 1	29	1	1	0	0	0	0	0	0	1	hsa-miR-199a-3p	-0.24	-0.24	0.46
PAQR3	ENST00000512733.1	progestin and adipoQ receptor family member III	217	1	0	1	0	0	0	0	0	3	hsa-miR-199a-3p	-0.23	-0.32	0.63
GOLGA4	ENST00000361924.2	golgin A4	7	1	0	1	0	0	0	0	0	0	hsa-miR-199a-3p	-0.23	-0.23	0.46
TACC2	ENST00000513429.1	transforming, acidic coiled-coil containing protein 2	225	1	0	1	0	0	0	0	0	0	hsa-miR-199a-3p	-0.23	-0.23	ORF
WNT9A	ENST00000272164.5	wingless-type MMTV integration site family, member 9A	73	1	1	0	0	0	0	0	0	0	hsa-miR-199a-3p	-0.23	-0.23	0.86
TAOK1	ENST00000261716.3	TAO kinase 1	164	2	2	0	0	1	0	1	0	1	hsa-miR-199a-3p	-0.23	-0.23	0.96
MAPK8	ENST00000374182.3	mitogen-activated protein kinase 8	227	1	0	1	0	1	0	0	1	0	hsa-miR-199a-3p	-0.23	-0.47	0.48
AC073610.5	ENST00000537495.1	Uncharacterized protein	11	1	0	1	0	0	0	0	0	0	hsa-miR-199a-3p	-0.23	-0.23	ORF
CMIP	ENST00000537098.3	c-Maf inducing protein	2670	1	0	1	0	0	0	0	0	0	hsa-miR-199a-3p	-0.23	-0.23	0.45
IQGAP2	ENST00000274364.6	IQ motif containing GTPase activating protein 2	588	1	0	1	0	0	0	0	0	1	hsa-miR-199a-3p	-0.23	-0.23	0.87
AREL1	ENST00000356357.4	apoptosis resistant E3 ubiquitin protein ligase 1	28	1	1	0	0	1	0	0	1	0	hsa-miR-199a-3p	-0.23	-0.23	< 0.1
ACER2	ENST00000340967.2	alkaline ceramidase 2	44	1	1	0	0	1	0	0	1	0	hsa-miR-199a-3p	-0.22	-0.24	< 0.1
PLEKHH1	ENST00000329153.5	pleckstrin homology domain containing, family H (with MyTH4 domain) member 1	125	1	0	1	0	0	0	0	0	0	hsa-miR-199a-3p	-0.22	-0.22	0.81
PHF6	ENST00000332070.3	PHD finger protein 6	630	1	0	1	0	0	0	0	0	0	hsa-miR-199a-3p	-0.22	-0.22	0.43
PDGFRA	ENST00000257290.5	platelet-derived growth factor receptor, alpha polypeptide	39	1	0	1	0	0	0	0	0	1	hsa-miR-199a-3p	-0.22	-0.22	0.82
CHP1	ENST00000334660.5	calcineurin-like EF-hand protein 1	2051	1	0	1	0	0	0	0	0	0	hsa-miR-199a-3p	-0.22	-0.22	0.49
TNIK	ENST00000436636.2	TRAF2 and NCK interacting kinase	106	1	0	1	0	2	1	0	1	1	hsa-miR-199a-3p	-0.22	-0.35	0.78
ITGA8	ENST00000378076.3	integrin, alpha 8	7	1	0	1	0	0	0	0	0	0	hsa-miR-199a-3p	-0.22	-0.22	0.85
CCDC144A	ENST00000443444.2	coiled-coil domain containing 144A	5	1	0	1	0	1	1	0	0	0	hsa-miR-199a-3p	-0.22	-0.22	0.65
CBLL1	ENST00000440859.3	Cbl proto-oncogene-like 1, E3 ubiquitin protein ligase	850	1	1	0	0	0	0	0	0	0	hsa-miR-199a-3p	-0.22	-0.27	0.23
PALD1	ENST00000263563.6	phosphatase domain containing, paladin 1	108	1	0	1	0	0	0	0	0	0	hsa-miR-199a-3p	-0.22	-0.22	0.83
GPBP1L1	ENST00000290795.3	GC-rich promoter binding protein 1-like 1	1737	1	0	1	0	0	0	0	0	0	hsa-miR-199a-3p	-0.22	-0.25	0.57
CELF1	ENST00000395290.2	CUGBP, Elav-like family member 1	153	1	1	0	0	0	0	0	0	2	hsa-miR-199a-3p	-0.22	-0.25	0.73
PXN	ENST00000458477.2	paxillin	484	1	0	0	1	0	0	0	0	0	hsa-miR-199a-3p	-0.22	-0.22	0.74
C2orf49	ENST00000258457.2	chromosome 2 open reading frame 49	161	1	0	1	0	1	0	0	1	2	hsa-miR-199a-3p	-0.22	-0.4	0.4
YWHAG	ENST00000307630.3	tyrosine 3-monooxygenase/tryptophan 5-monooxygenase activation protein, gamma polypeptide	5623	1	0	1	0	0	0	0	0	2	hsa-miR-199a-3p	-0.22	-0.22	0.51
ACVR1C	ENST00000243349.8	activin A receptor, type IC	27	1	0	1	0	2	0	1	1	0	hsa-miR-199a-3p	-0.22	-0.29	0.72
PLCB1	ENST00000378641.3	phospholipase C, beta 1 (phosphoinositide-specific)	21	1	1	0	0	0	0	0	0	0	hsa-miR-199a-3p	-0.21	-0.21	0.67
ATF7IP	ENST00000261168.4	activating transcription factor 7 interacting protein	667	1	0	1	0	1	0	0	1	0	hsa-miR-199a-3p	-0.21	-0.26	0.78
DLX2	ENST00000234198.4	distal-less homeobox 2	653	1	0	0	1	0	0	0	0	0	hsa-miR-199a-3p	-0.21	-0.22	0.59
FN1	ENST00000357009.2	fibronectin 1	1064	1	0	1	0	1	0	1	0	0	hsa-miR-199a-3p	-0.21	-0.27	0.73
ABCA1	ENST00000374736.3	ATP-binding cassette, sub-family A (ABC1), member 1	184	1	0	1	0	0	0	0	0	0	hsa-miR-199a-3p	-0.21	-0.21	0.67
ZKSCAN1	ENST00000324306.6	zinc finger with KRAB and SCAN domains 1	1314	1	0	1	0	1	0	0	1	0	hsa-miR-199a-3p	-0.21	-0.22	0.65
WAPAL	ENST00000298767.5	wings apart-like homolog (Drosophila)	185	2	0	1	1	0	0	0	0	0	hsa-miR-199a-3p	-0.21	-0.24	0.78
ZEB1	ENST00000361642.5	zinc finger E-box binding homeobox 1	59	1	0	1	0	0	0	0	0	0	hsa-miR-199a-3p	-0.21	-0.21	0.72
STC2	ENST00000265087.4	stanniocalcin 2	1112	1	0	0	1	0	0	0	0	0	hsa-miR-199a-3p	-0.21	-0.25	0.78
HIPK3	ENST00000303296.4	homeodomain interacting protein kinase 3	933	1	0	1	0	0	0	0	0	0	hsa-miR-199a-3p	-0.21	-0.21	0.56
MFSD6	ENST00000392328.1	major facilitator superfamily domain containing 6	47	1	0	1	0	1	0	1	0	0	hsa-miR-199a-3p	-0.2	-0.23	0.42
EGR1	ENST00000239938.4	early growth response 1	1956	1	0	0	1	0	0	0	0	1	hsa-miR-199a-3p	-0.2	-0.21	0.76
ITGA6	ENST00000375221.2	integrin, alpha 6	1328	1	1	0	0	0	0	0	0	0	hsa-miR-199a-3p	-0.2	-0.2	0.84
MMP24	ENST00000246186.6	matrix metallopeptidase 24 (membrane-inserted)	201	1	0	1	0	0	0	0	0	0	hsa-miR-199a-3p	-0.2	-0.2	0.28
AP3B1	ENST00000255194.6	adaptor-related protein complex 3, beta 1 subunit	180	1	0	1	0	0	0	0	0	0	hsa-miR-199a-3p	-0.2	-0.2	0.81
SECISBP2L	ENST00000559471.1	SECIS binding protein 2-like	161	2	1	1	0	0	0	0	0	0	hsa-miR-199a-3p	-0.2	-0.21	0.49
BRWD3	ENST00000373275.4	bromodomain and WD repeat domain containing 3	506	1	0	1	0	0	0	0	0	2	hsa-miR-199a-3p	-0.2	-0.2	0.82
MVB12B	ENST00000361171.3	multivesicular body subunit 12B	29	1	1	0	0	1	0	1	0	0	hsa-miR-199a-3p	-0.2	-0.2	0.84
MYO10	ENST00000513610.1	myosin X	3866	1	0	0	1	0	0	0	0	2	hsa-miR-199a-3p	-0.2	-0.2	0.84
ABHD4	ENST00000428304.2	abhydrolase domain containing 4	102	1	0	1	0	0	0	0	0	0	hsa-miR-199a-3p	-0.2	-0.21	0.65
SMARCC2	ENST00000394023.3	SWI/SNF related, matrix associated, actin dependent regulator of chromatin, subfamily c, member 2	298	1	0	1	0	0	0	0	0	0	hsa-miR-199a-3p	-0.2	-0.21	0.48
RFX3	ENST00000382004.3	regulatory factor X, 3 (influences HLA class II expression)	37	1	1	0	0	1	0	1	0	0	hsa-miR-199a-3p	-0.2	-0.29	0.71
PTPRF	ENST00000372414.3	protein tyrosine phosphatase, receptor type, F	14842	1	0	1	0	0	0	0	0	0	hsa-miR-199a-3p	-0.2	-0.2	0.88
FRMD4B	ENST00000398540.3	FERM domain containing 4B	12	1	0	0	1	0	0	0	0	1	hsa-miR-199a-3p	-0.2	-0.2	0.69
LEPROTL1	ENST00000321250.8	leptin receptor overlapping transcript-like 1	1242	1	1	0	0	1	1	0	0	2	hsa-miR-199a-3p	-0.2	-0.86	0.74
CRIM1	ENST00000280527.2	cysteine rich transmembrane BMP regulator 1 (chordin-like)	4842	1	0	1	0	0	0	0	0	0	hsa-miR-199a-3p	-0.2	-0.2	0.73
HIC2	ENST00000407464.2	hypermethylated in cancer 2	28	1	0	0	1	0	0	0	0	0	hsa-miR-199a-3p	-0.2	-0.2	0.65
ADARB1	ENST00000539173.1	adenosine deaminase, RNA-specific, B1	860	1	0	0	1	0	0	0	0	2	hsa-miR-199a-3p	-0.2	-0.2	0.73
RCOR1	ENST00000262241.6	REST corepressor 1	403	1	0	1	0	0	0	0	0	0	hsa-miR-199a-3p	-0.2	-0.2	0.64
LONRF3	ENST00000304778.7	LON peptidase N-terminal domain and ring finger 3	36	2	0	2	0	0	0	0	0	0	hsa-miR-199a-3p	-0.19	-0.35	0.84
UBE2H	ENST00000355621.3	ubiquitin-conjugating enzyme E2H	855	1	0	0	1	0	0	0	0	0	hsa-miR-199a-3p	-0.19	-0.2	0.72
KDM5A	ENST00000399788.2	lysine (K)-specific demethylase 5A	118	1	1	0	0	1	0	0	1	1	hsa-miR-199a-3p	-0.19	-0.2	0.88
GGNBP2	ENST00000304718.4	gametogenetin binding protein 2	1011	1	0	1	0	0	0	0	0	0	hsa-miR-199a-3p	-0.19	-0.27	0.62
MKRN1	ENST00000255977.2	makorin ring finger protein 1	5	1	0	1	0	0	0	0	0	1	hsa-miR-199a-3p	-0.19	-0.19	0.49
KDM4B	ENST00000159111.4	lysine (K)-specific demethylase 4B	547	1	0	0	1	0	0	0	0	1	hsa-miR-199a-3p	-0.19	-0.19	0.75
COL19A1	ENST00000322773.4	collagen, type XIX, alpha 1	5	1	1	0	0	0	0	0	0	0	hsa-miR-199a-3p	-0.19	-0.19	< 0.1
RNF216	ENST00000425013.2	ring finger protein 216	649	1	0	1	0	0	0	0	0	1	hsa-miR-199a-3p	-0.18	-0.28	0.85
FUT9	ENST00000302103.5	fucosyltransferase 9 (alpha (1,3) fucosyltransferase)	5	1	0	1	0	1	0	0	1	0	hsa-miR-199a-3p	-0.18	-0.18	0.7
MYO5B	ENST00000285039.7	myosin VB	12	1	1	0	0	0	0	0	0	2	hsa-miR-199a-3p	-0.18	-0.18	< 0.1
ELAVL2	ENST00000380110.4	ELAV like neuron-specific RNA binding protein 2	78	1	0	1	0	0	0	0	0	0	hsa-miR-199a-3p	-0.18	-0.2	0.36
GOLIM4	ENST00000470487.1	golgi integral membrane protein 4	48	1	0	0	1	0	0	0	0	0	hsa-miR-199a-3p	-0.18	-0.18	0.63
SGK3	ENST00000345714.4	serum/glucocorticoid regulated kinase family, member 3	56	1	0	1	0	0	0	0	0	0	hsa-miR-199a-3p	-0.18	-0.27	0.66
TULP4	ENST00000367094.2	tubby like protein 4	93	1	0	1	0	0	0	0	0	1	hsa-miR-199a-3p	-0.18	-0.21	0.69
SP6	ENST00000342234.2	Sp6 transcription factor	5	1	0	0	1	0	0	0	0	0	hsa-miR-199a-3p	-0.18	-0.18	0.57
NRF1	ENST00000393230.2	nuclear respiratory factor 1	321	1	0	0	1	0	0	0	0	1	hsa-miR-199a-3p	-0.18	-0.18	0.62
PCDH17	ENST00000377918.3	protocadherin 17	477	1	0	0	1	1	0	0	1	0	hsa-miR-199a-3p	-0.18	-0.18	0.82
TMEM110	ENST00000355083.5	transmembrane protein 110	306	1	0	1	0	0	0	0	0	0	hsa-miR-199a-3p	-0.17	-0.17	0.43
TBC1D4	ENST00000377636.3	TBC1 domain family, member 4	96	1	0	0	1	0	0	0	0	0	hsa-miR-199a-3p	-0.17	-0.17	0.72
ITPKC	ENST00000263370.2	inositol-trisphosphate 3-kinase C	2682	1	0	0	1	0	0	0	0	0	hsa-miR-199a-3p	-0.17	-0.17	0.64
CDC42SE1	ENST00000439374.2	CDC42 small effector 1	231	1	0	1	0	0	0	0	0	0	hsa-miR-199a-3p	-0.17	-0.17	0.36
PHPT1	ENST00000545326.1	phosphohistidine phosphatase 1	7440	1	0	0	1	0	0	0	0	0	hsa-miR-199a-3p	-0.17	-0.17	ORF
OXSR1	ENST00000311806.3	oxidative stress responsive 1	1790	1	0	1	0	0	0	0	0	0	hsa-miR-199a-3p	-0.17	-0.17	0.83
NDE1	ENST00000396353.2	nudE neurodevelopment protein 1	25	1	0	0	1	0	0	0	0	1	hsa-miR-199a-3p	-0.17	-0.17	0.59
ZNF703	ENST00000331569.4	zinc finger protein 703	1557	1	0	1	0	0	0	0	0	0	hsa-miR-199a-3p	-0.17	-0.17	0.3
FBXW11	ENST00000296933.6	F-box and WD repeat domain containing 11	81	1	0	1	0	1	0	0	1	0	hsa-miR-199a-3p	-0.17	-0.3	0.72
IREB2	ENST00000258886.8	iron-responsive element binding protein 2	1096	1	0	1	0	0	0	0	0	0	hsa-miR-199a-3p	-0.17	-0.24	0.59
TEAD1	ENST00000361905.4	TEA domain family member 1 (SV40 transcriptional enhancer factor)	740	1	0	1	0	1	0	1	0	0	hsa-miR-199a-3p	-0.16	-0.17	0.39
RREB1	ENST00000379938.2	ras responsive element binding protein 1	340	1	0	1	0	0	0	0	0	2	hsa-miR-199a-3p	-0.16	-0.17	0.5
DIO2	ENST00000438257.4	deiodinase, iodothyronine, type II	98	1	1	0	0	0	0	0	0	1	hsa-miR-199a-3p	-0.16	-0.26	< 0.1
TACC1	ENST00000330691.6	transforming, acidic coiled-coil containing protein 1	186	1	0	1	0	0	0	0	0	2	hsa-miR-199a-3p	-0.16	-0.33	0.63
PTPRG	ENST00000474889.1	protein tyrosine phosphatase, receptor type, G	696	1	0	0	1	0	0	0	0	1	hsa-miR-199a-3p	-0.16	-0.16	0.86
ADD3	ENST00000277900.8	adducin 3 (gamma)	537	1	0	1	0	0	0	0	0	0	hsa-miR-199a-3p	-0.16	-0.16	0.31
UNKL	ENST00000389221.4	unkempt homolog (Drosophila)-like	308	1	0	1	0	0	0	0	0	1	hsa-miR-199a-3p	-0.16	-0.18	0.26
ZNF740	ENST00000416904.3	zinc finger protein 740	2137	1	0	0	1	0	0	0	0	0	hsa-miR-199a-3p	-0.16	-0.17	0.74
C6orf62	ENST00000378119.4	chromosome 6 open reading frame 62	300	1	0	1	0	0	0	0	0	0	hsa-miR-199a-3p	-0.16	-0.35	0.87
TSPAN14	ENST00000429989.3	tetraspanin 14	239	1	0	0	1	1	1	0	0	2	hsa-miR-199a-3p	-0.16	-0.23	0.86
PGRMC2	ENST00000296425.5	progesterone receptor membrane component 2	2089	1	0	0	1	0	0	0	0	0	hsa-miR-199a-3p	-0.16	-0.18	0.63
EHD3	ENST00000322054.5	EH-domain containing 3	206	1	0	1	0	1	0	0	1	3	hsa-miR-199a-3p	-0.16	-0.22	0.23
DCP2	ENST00000389063.2	decapping mRNA 2	155	1	0	1	0	1	0	0	1	2	hsa-miR-199a-3p	-0.16	-0.27	0.41
C8orf44-SGK3	ENST00000519289.1	C8orf44-SGK3 readthrough	56	1	0	1	0	0	0	0	0	0	hsa-miR-199a-3p	-0.16	-0.27	0.66
ARHGAP20	ENST00000260283.4	Rho GTPase activating protein 20	85	1	0	1	0	0	0	0	0	0	hsa-miR-199a-3p	-0.16	-0.16	0.85
SLC7A1	ENST00000380752.5	solute carrier family 7 (cationic amino acid transporter, y+ system), member 1	338	1	0	0	1	0	0	0	0	0	hsa-miR-199a-3p	-0.16	-0.19	0.79
KLF12	ENST00000377669.2	Kruppel-like factor 12	251	1	0	1	0	1	0	0	1	0	hsa-miR-199a-3p	-0.16	-0.16	0.56
LOX	ENST00000231004.4	lysyl oxidase	3441	1	0	1	0	0	0	0	0	1	hsa-miR-199a-3p	-0.15	-0.34	0.68
NAA25	ENST00000261745.4	N(alpha)-acetyltransferase 25, NatB auxiliary subunit	919	2	1	1	0	0	0	0	0	1	hsa-miR-199a-3p	-0.15	-0.59	0.91
EPAS1	ENST00000263734.3	endothelial PAS domain protein 1	3689	1	0	0	1	0	0	0	0	0	hsa-miR-199a-3p	-0.15	-0.15	0.52
RABEP1	ENST00000262477.6	rabaptin, RAB GTPase binding effector protein 1	1163	1	0	0	1	2	0	1	1	1	hsa-miR-199a-3p	-0.15	-0.39	0.65
ZNF710	ENST00000268154.4	zinc finger protein 710	5	1	0	1	0	0	0	0	0	2	hsa-miR-199a-3p	-0.15	-0.15	0.44
LMAN2	ENST00000515209.1	lectin, mannose-binding 2	2441	1	0	0	1	0	0	0	0	0	hsa-miR-199a-3p	-0.15	-0.15	ORF
DAZAP1	ENST00000336761.6	DAZ associated protein 1	3500	1	0	0	1	0	0	0	0	0	hsa-miR-199a-3p	-0.15	-0.21	0.54
ARHGEF2	ENST00000368315.4	Rho/Rac guanine nucleotide exchange factor (GEF) 2	313	1	0	1	0	0	0	0	0	1	hsa-miR-199a-3p	-0.14	-0.14	0.65
CSNK1A1	ENST00000261798.5	casein kinase 1, alpha 1	769	1	0	1	0	0	0	0	0	0	hsa-miR-199a-3p	-0.14	-0.26	0.7
ETNK1	ENST00000266517.4	ethanolamine kinase 1	1047	1	0	1	0	1	1	0	0	1	hsa-miR-199a-3p	-0.14	-0.57	0.57
EBF1	ENST00000313708.6	early B-cell factor 1	42	1	0	1	0	0	0	0	0	0	hsa-miR-199a-3p	-0.14	-0.24	0.71
PLCE1	ENST00000371380.3	phospholipase C, epsilon 1	7	1	0	0	1	0	0	0	0	1	hsa-miR-199a-3p	-0.14	-0.14	0.66
SCAI	ENST00000336505.6	suppressor of cancer cell invasion	74	1	1	0	0	0	0	0	0	1	hsa-miR-199a-3p	-0.14	-0.14	< 0.1
EPG5	ENST00000282041.5	ectopic P-granules autophagy protein 5 homolog (C. elegans)	269	1	1	0	0	2	0	1	1	0	hsa-miR-199a-3p	-0.14	-0.28	0.22
ARHGEF12	ENST00000397843.2	Rho guanine nucleotide exchange factor (GEF) 12	815	1	1	0	0	0	0	0	0	0	hsa-miR-199a-3p	-0.14	-0.14	0.86
TIA1	ENST00000433529.2	TIA1 cytotoxic granule-associated RNA binding protein	1370	1	1	0	0	0	0	0	0	0	hsa-miR-199a-3p	-0.14	-0.33	< 0.1
PPAP2B	ENST00000371250.3	phosphatidic acid phosphatase type 2B	81	1	0	0	1	0	0	0	0	0	hsa-miR-199a-3p	-0.14	-0.14	0.82
TLE2	ENST00000591529.1	transducin-like enhancer of split 2 (E(sp1) homolog, Drosophila)	29	1	0	0	1	0	0	0	0	0	hsa-miR-199a-3p	-0.14	-0.14	ORF
ANKRD52	ENST00000267116.7	ankyrin repeat domain 52	2913	1	0	1	0	0	0	0	0	2	hsa-miR-199a-3p	-0.13	-0.16	0.74
MAP3K2	ENST00000409947.1	mitogen-activated protein kinase kinase kinase 2	187	1	0	1	0	1	0	0	1	1	hsa-miR-199a-3p	-0.13	-0.38	0.85
USP6	ENST00000332776.4	ubiquitin specific peptidase 6 (Tre-2 oncogene)	5	1	0	1	0	0	0	0	0	0	hsa-miR-199a-3p	-0.13	-0.13	ORF
ASTN1	ENST00000361833.2	astrotactin 1	9	1	0	1	0	0	0	0	0	2	hsa-miR-199a-3p	-0.13	-0.13	0.2
GREB1L	ENST00000580732.2	growth regulation by estrogen in breast cancer-like	30	1	1	0	0	0	0	0	0	1	hsa-miR-199a-3p	-0.13	-0.13	< 0.1
TMEM200B	ENST00000521452.1	transmembrane protein 200B	152	1	0	1	0	0	0	0	0	0	hsa-miR-199a-3p	-0.13	-0.13	0.43
EML4	ENST00000318522.5	echinoderm microtubule associated protein like 4	62	1	0	1	0	0	0	0	0	1	hsa-miR-199a-3p	-0.13	-0.27	0.65
ASB14	ENST00000487349.1	ankyrin repeat and SOCS box containing 14	5	1	0	1	0	0	0	0	0	2	hsa-miR-199a-3p	-0.13	-0.13	< 0.1
PPP1R9A	ENST00000289495.5	protein phosphatase 1, regulatory subunit 9A	46	1	0	1	0	0	0	0	0	2	hsa-miR-199a-3p	-0.12	-0.21	0.71
B3GAT2	ENST00000230053.6	beta-1,3-glucuronyltransferase 2 (glucuronosyltransferase S)	39	1	1	0	0	0	0	0	0	0	hsa-miR-199a-3p	-0.12	-0.13	ORF
LRP2	ENST00000263816.3	low density lipoprotein receptor-related protein 2	56	1	1	0	0	0	0	0	0	0	hsa-miR-199a-3p	-0.12	-0.3	0.18
CAV2	ENST00000222693.4	caveolin 2	1191	1	0	0	1	0	0	0	0	0	hsa-miR-199a-3p	-0.12	-0.16	0.57
THRB	ENST00000396671.2	thyroid hormone receptor, beta	55	1	0	1	0	0	0	0	0	0	hsa-miR-199a-3p	-0.12	-0.14	0.84
ATXN7L1	ENST00000419735.3	ataxin 7-like 1	67	1	0	1	0	0	0	0	0	1	hsa-miR-199a-3p	-0.12	-0.12	0.32
KPNA6	ENST00000373625.3	karyopherin alpha 6 (importin alpha 7)	272	1	0	0	1	0	0	0	0	0	hsa-miR-199a-3p	-0.12	-0.15	0.87
CREBRF	ENST00000540014.1	CREB3 regulatory factor	24	1	1	0	0	0	0	0	0	2	hsa-miR-199a-3p	-0.12	-0.34	0.22
LZTS3	ENST00000329152.3	Homo sapiens leucine zipper, putative tumor suppressor family member 3 (LZTS3), transcript variant 2, mRNA.	78	1	0	1	0	0	0	0	0	1	hsa-miR-199a-3p	-0.12	-0.12	0.44
GFPT2	ENST00000253778.8	glutamine-fructose-6-phosphate transaminase 2	70	1	0	1	0	0	0	0	0	0	hsa-miR-199a-3p	-0.12	-0.12	0.43
TRIM71	ENST00000383763.5	tripartite motif containing 71, E3 ubiquitin protein ligase	67	1	0	1	0	0	0	0	0	0	hsa-miR-199a-3p	-0.12	-0.18	0.76
SCUBE3	ENST00000274938.7	signal peptide, CUB domain, EGF-like 3	47	1	0	1	0	0	0	0	0	3	hsa-miR-199a-3p	-0.12	-0.15	0.29
TWIST1	ENST00000242261.5	twist basic helix-loop-helix transcription factor 1	190	1	0	0	1	1	0	1	0	0	hsa-miR-199a-3p	-0.12	-0.39	0.84
ZBTB10	ENST00000430430.1	zinc finger and BTB domain containing 10	113	1	0	1	0	0	0	0	0	1	hsa-miR-199a-3p	-0.12	-0.26	0.77
SLC23A2	ENST00000338244.1	solute carrier family 23 (ascorbic acid transporter), member 2	121	1	0	1	0	0	0	0	0	1	hsa-miR-199a-3p	-0.12	-0.12	0.85
USP37	ENST00000258399.3	ubiquitin specific peptidase 37	14	1	1	0	0	2	0	0	2	0	hsa-miR-199a-3p	-0.11	-0.29	0.16
CC2D1B	ENST00000371586.2	coiled-coil and C2 domain containing 1B	42	1	1	0	0	0	0	0	0	0	hsa-miR-199a-3p	-0.11	-0.13	< 0.1
FAM53B	ENST00000337318.3	family with sequence similarity 53, member B	27	1	0	1	0	0	0	0	0	0	hsa-miR-199a-3p	-0.11	-0.11	0.6
TMEM87A	ENST00000389834.4	transmembrane protein 87A	52	1	0	1	0	0	0	0	0	0	hsa-miR-199a-3p	-0.11	-0.27	0.44
SH3GLB1	ENST00000370558.4	SH3-domain GRB2-like endophilin B1	3418	1	1	0	0	3	0	1	2	1	hsa-miR-199a-3p	-0.11	-0.78	0.47
ZBTB4	ENST00000380599.4	zinc finger and BTB domain containing 4	1039	1	0	0	1	0	0	0	0	1	hsa-miR-199a-3p	-0.11	-0.11	0.7
PURA	ENST00000331327.3	purine-rich element binding protein A	367	1	0	0	1	0	0	0	0	1	hsa-miR-199a-3p	-0.11	-0.16	0.57
RP1-170O19.20	ENST00000470747.4	Uncharacterized protein	151	1	0	0	1	0	0	0	0	1	hsa-miR-199a-3p	-0.11	-0.23	0.83
RP11-644F5.10	ENST00000550412.1	Uncharacterized protein	265	1	0	0	1	0	0	0	0	1	hsa-miR-199a-3p	-0.1	-0.11	ORF
BBX	ENST00000415149.2	bobby sox homolog (Drosophila)	141	1	0	1	0	1	0	1	0	2	hsa-miR-199a-3p	-0.1	-0.17	0.23
DSTYK	ENST00000367160.4	dual serine/threonine and tyrosine protein kinase	256	1	0	1	0	0	0	0	0	0	hsa-miR-199a-3p	-0.1	-0.11	0.58
TPPP	ENST00000360578.5	tubulin polymerization promoting protein	7	1	1	0	0	0	0	0	0	1	hsa-miR-199a-3p	-0.1	-0.35	0.55
CXADR	ENST00000356275.6	coxsackie virus and adenovirus receptor	56	1	1	0	0	1	0	1	0	0	hsa-miR-199a-3p	-0.1	-0.5	< 0.1
THRA	ENST00000450525.2	thyroid hormone receptor, alpha	547	1	0	0	1	0	0	0	0	0	hsa-miR-199a-3p	-0.1	-0.1	0.63
NUP155	ENST00000231498.3	nucleoporin 155kDa	814	1	1	0	0	1	0	0	1	0	hsa-miR-199a-3p	-0.09	-0.12	< 0.1
ACVR2B	ENST00000352511.4	activin A receptor, type IIB	21	1	1	0	0	1	0	1	0	1	hsa-miR-199a-3p	-0.09	-0.34	0.87
COL12A1	ENST00000322507.8	collagen, type XII, alpha 1	482	1	1	0	0	0	0	0	0	0	hsa-miR-199a-3p	-0.09	-0.49	0.77
HOXA9	ENST00000396345.1	homeobox A9	151	1	0	0	1	0	0	0	0	1	hsa-miR-199a-3p	-0.09	-0.2	0.61
CHMP5	ENST00000419016.2	charged multivesicular body protein 5	67	1	0	1	0	1	1	0	0	1	hsa-miR-199a-3p	-0.09	-0.82	0.44
CECR2	ENST00000400573.5	cat eye syndrome chromosome region, candidate 2	46	1	0	1	0	0	0	0	0	1	hsa-miR-199a-3p	-0.09	-0.19	0.53
SLC7A11	ENST00000280612.5	solute carrier family 7 (anionic amino acid transporter light chain, xc- system), member 11	61	1	1	0	0	1	0	1	0	1	hsa-miR-199a-3p	-0.09	-0.38	0.48
PURG	ENST00000475541.1	purine-rich element binding protein G	29	1	1	0	0	0	0	0	0	0	hsa-miR-199a-3p	-0.09	-0.23	0.21
ATRX	ENST00000373344.5	alpha thalassemia/mental retardation syndrome X-linked	77	1	0	1	0	0	0	0	0	0	hsa-miR-199a-3p	-0.09	-0.12	0.38
GNAS	ENST00000371075.3	GNAS complex locus	314	1	0	1	0	0	0	0	0	0	hsa-miR-199a-3p	-0.08	-0.11	ORF
KAL1	ENST00000262648.3	Kallmann syndrome 1 sequence	11	1	0	0	1	0	0	0	0	0	hsa-miR-199a-3p	-0.08	-0.19	0.76
PCBP4	ENST00000471622.1	poly(rC) binding protein 4	353	1	0	0	1	0	0	0	0	1	hsa-miR-199a-3p	-0.08	-0.08	< 0.1
NR6A1	ENST00000487099.2	nuclear receptor subfamily 6, group A, member 1	1082	1	1	0	0	0	0	0	0	0	hsa-miR-199a-3p	-0.08	-0.08	< 0.1
PEX13	ENST00000295030.5	peroxisomal biogenesis factor 13	484	1	1	0	0	0	0	0	0	1	hsa-miR-199a-3p	-0.08	-0.28	0.16
FAT3	ENST00000298047.6	FAT atypical cadherin 3	30	1	0	1	0	0	0	0	0	2	hsa-miR-199a-3p	-0.08	-0.08	0.8
TAB3	ENST00000378933.1	TGF-beta activated kinase 1/MAP3K7 binding protein 3	201	1	0	1	0	0	0	0	0	2	hsa-miR-199a-3p	-0.08	-0.18	0.21
TMED5	ENST00000479918.1	transmembrane emp24 protein transport domain containing 5	612	1	0	1	0	1	1	0	0	2	hsa-miR-199a-3p	-0.07	-0.69	0.32
MON2	ENST00000546600.1	MON2 homolog (S. cerevisiae)	784	1	0	0	1	0	0	0	0	0	hsa-miR-199a-3p	-0.07	-0.21	0.63
RUNDC1	ENST00000361677.1	RUN domain containing 1	927	1	1	0	0	0	0	0	0	0	hsa-miR-199a-3p	-0.07	-0.26	< 0.1
HNMT	ENST00000280097.3	histamine N-methyltransferase	530	1	1	0	0	0	0	0	0	0	hsa-miR-199a-3p	-0.07	-0.36	0.37
TMEM33	ENST00000504986.1	transmembrane protein 33	1470	1	0	0	1	0	0	0	0	0	hsa-miR-199a-3p	-0.06	-0.13	0.84
KLF7	ENST00000423015.1	Kruppel-like factor 7 (ubiquitous)	737	1	0	0	1	0	0	0	0	2	hsa-miR-199a-3p	-0.06	-0.06	0.57
ZBTB20	ENST00000462705.1	zinc finger and BTB domain containing 20	5	2	2	0	0	1	0	1	0	6	hsa-miR-199a-3p	-0.06	-0.34	0.97
NCOA1	ENST00000405141.1	nuclear receptor coactivator 1	200	1	0	0	1	1	0	0	1	0	hsa-miR-199a-3p	-0.06	-0.12	0.14
NAV3	ENST00000228327.6	neuron navigator 3	277	1	0	1	0	0	0	0	0	1	hsa-miR-199a-3p	-0.06	-0.06	0.26
MMP16	ENST00000286614.6	matrix metallopeptidase 16 (membrane-inserted)	12	1	0	0	1	0	0	0	0	0	hsa-miR-199a-3p	-0.06	-0.11	0.74
POU2F1	ENST00000367866.2	POU class 2 homeobox 1	83	1	0	0	1	1	0	1	0	1	hsa-miR-199a-3p	-0.06	-0.06	0.8
ABL2	ENST00000502732.1	c-abl oncogene 2, non-receptor tyrosine kinase	892	1	1	0	0	2	0	0	2	1	hsa-miR-199a-3p	-0.06	-0.06	0.7
FGF2	ENST00000264498.3	fibroblast growth factor 2 (basic)	123	1	0	0	1	0	0	0	0	2	hsa-miR-199a-3p	-0.05	-0.18	0.84
INO80D	ENST00000403263.1	INO80 complex subunit D	5	1	0	1	0	0	0	0	0	2	hsa-miR-199a-3p	-0.05	-0.05	0.57
ARMC8	ENST00000469044.1	armadillo repeat containing 8	398	1	1	0	0	0	0	0	0	0	hsa-miR-199a-3p	-0.05	-0.34	0.47
PLXDC2	ENST00000377252.4	plexin domain containing 2	506	1	0	1	0	0	0	0	0	2	hsa-miR-199a-3p	-0.05	-0.15	0.37
FIGN	ENST00000333129.3	fidgetin	10	1	0	0	1	0	0	0	0	0	hsa-miR-199a-3p	-0.05	-0.09	0.63
FOXP1	ENST00000318789.4	forkhead box P1	264	1	0	1	0	1	0	0	1	1	hsa-miR-199a-3p	-0.04	-0.22	0.41
IGF1	ENST00000337514.6	insulin-like growth factor 1 (somatomedin C)	19	1	0	0	1	0	0	0	0	1	hsa-miR-199a-3p	-0.04	-0.2	0.57
CA5B	ENST00000454127.2	carbonic anhydrase VB, mitochondrial	245	1	1	0	0	2	1	0	1	1	hsa-miR-199a-3p	-0.04	-0.55	0.52
SBNO1	ENST00000420886.2	strawberry notch homolog 1 (Drosophila)	87	1	1	0	0	0	0	0	0	0	hsa-miR-199a-3p	-0.04	-0.25	0.8
RFX7	ENST00000423270.1	regulatory factor X, 7	1049	1	0	1	0	0	0	0	0	1	hsa-miR-199a-3p	-0.04	-0.04	0.6
MAPRE1	ENST00000375571.5	microtubule-associated protein, RP/EB family, member 1	39	1	1	0	0	0	0	0	0	0	hsa-miR-199a-3p	-0.04	-0.31	0.33
ATF6	ENST00000367942.3	activating transcription factor 6	382	1	1	0	0	0	0	0	0	0	hsa-miR-199a-3p	-0.04	-0.21	0.15
SETD6	ENST00000394266.4	SET domain containing 6	121	1	0	0	1	0	0	0	0	0	hsa-miR-199a-3p	-0.03	-0.09	0.73
RORA	ENST00000335670.6	RAR-related orphan receptor A	102	1	0	1	0	1	0	1	0	1	hsa-miR-199a-3p	-0.03	-0.04	0.4
SOX5	ENST00000546136.1	SRY (sex determining region Y)-box 5	43	1	0	0	1	0	0	0	0	0	hsa-miR-199a-3p	-0.03	-0.1	0.53
SYPL1	ENST00000470347.1	synaptophysin-like 1	2423	1	0	1	0	0	0	0	0	0	hsa-miR-199a-3p	-0.03	-0.29	0.53
ANKRD13C	ENST00000370944.4	ankyrin repeat domain 13C	369	1	0	1	0	0	0	0	0	0	hsa-miR-199a-3p	-0.03	-0.19	0.8
STX11	ENST00000367568.4	syntaxin 11	13	1	1	0	0	1	0	0	1	0	hsa-miR-199a-3p	-0.03	-0.3	< 0.1
MECP2	ENST00000303391.6	methyl CpG binding protein 2 (Rett syndrome)	1474	1	1	0	0	1	0	1	0	1	hsa-miR-199a-3p	-0.03	-0.16	0.56
MLLT6	ENST00000325718.7	myeloid/lymphoid or mixed-lineage leukemia (trithorax homolog, Drosophila); translocated to, 6	24	1	0	0	1	1	0	1	0	0	hsa-miR-199a-3p	-0.03	-0.13	0.69
KCMF1	ENST00000409785.4	potassium channel modulatory factor 1	1285	1	0	1	0	0	0	0	0	2	hsa-miR-199a-3p	-0.03	-0.27	0.88
NUFIP2	ENST00000225388.4	nuclear fragile X mental retardation protein interacting protein 2	440	1	1	0	0	0	0	0	0	1	hsa-miR-199a-3p	-0.02	-0.24	0.19
REPS2	ENST00000357277.3	RALBP1 associated Eps domain containing 2	36	1	0	1	0	1	0	0	1	1	hsa-miR-199a-3p	-0.02	-0.14	0.72
UBE2R2	ENST00000263228.3	ubiquitin-conjugating enzyme E2R 2	2442	1	0	1	0	0	0	0	0	1	hsa-miR-199a-3p	-0.02	-0.14	0.23
KMT2A	ENST00000534358.1	lysine (K)-specific methyltransferase 2A	1092	1	0	1	0	0	0	0	0	0	hsa-miR-199a-3p	-0.02	-0.02	0.22
CERS1	ENST00000427170.2	ceramide synthase 1	167	1	0	1	0	0	0	0	0	0	hsa-miR-199a-3p	-0.02	-0.02	ORF
SLC30A1	ENST00000367001.4	solute carrier family 30 (zinc transporter), member 1	831	1	0	1	0	0	0	0	0	0	hsa-miR-199a-3p	-0.02	-0.17	0.35
SUZ12	ENST00000322652.5	SUZ12 polycomb repressive complex 2 subunit	104	1	0	1	0	0	0	0	0	0	hsa-miR-199a-3p	-0.02	-0.13	0.7
BAZ2A	ENST00000379441.3	bromodomain adjacent to zinc finger domain, 2A	48	1	0	1	0	0	0	0	0	0	hsa-miR-199a-3p	-0.02	-0.02	0.48
USP9X	ENST00000324545.8	ubiquitin specific peptidase 9, X-linked	2433	1	0	1	0	1	0	0	1	0	hsa-miR-199a-3p	-0.02	-0.24	0.56
MSH6	ENST00000234420.5	mutS homolog 6	94	1	0	1	0	1	0	0	1	0	hsa-miR-199a-3p	-0.02	-0.23	0.5
PRDM16	ENST00000511072.1	PR domain containing 16	64	1	0	0	1	0	0	0	0	0	hsa-miR-199a-3p	-0.02	-0.04	0.56
PPARGC1B	ENST00000309241.5	peroxisome proliferator-activated receptor gamma, coactivator 1 beta	12	1	0	1	0	0	0	0	0	0	hsa-miR-199a-3p	-0.02	-0.02	0.2
SESN3	ENST00000536441.1	sestrin 3	260	1	0	0	1	0	0	0	0	0	hsa-miR-199a-3p	-0.01	-0.16	0.83
ATAD2B	ENST00000238789.5	ATPase family, AAA domain containing 2B	11	1	0	1	0	0	0	0	0	1	hsa-miR-199a-3p	-0.01	-0.02	0.65
VANGL1	ENST00000355485.2	VANGL planar cell polarity protein 1	721	1	0	1	0	1	0	0	1	0	hsa-miR-199a-3p	-0.01	-0.21	0.57
TRIM13	ENST00000378182.3	tripartite motif containing 13	139	1	1	0	0	1	0	1	0	0	hsa-miR-199a-3p	-0.01	-0.2	< 0.1
MEF2C	ENST00000340208.5	myocyte enhancer factor 2C	70	1	1	0	0	0	0	0	0	1	hsa-miR-199a-3p	-0.01	-0.17	< 0.1
MMAB	ENST00000545712.2	methylmalonic aciduria (cobalamin deficiency) cblB type	2107	1	1	0	0	0	0	0	0	0	hsa-miR-199a-3p	-0.01	-0.38	0.65
CELF5	ENST00000541430.2	CUGBP, Elav-like family member 5	5	1	0	0	1	0	0	0	0	1	hsa-miR-199a-3p	-0.01	-0.01	< 0.1
VGLL4	ENST00000273038.3	vestigial like 4 (Drosophila)	37	1	0	0	1	0	0	0	0	0	hsa-miR-199a-3p	-0.01	-0.08	0.72
EMC1	ENST00000477853.1	ER membrane protein complex subunit 1	5396	1	1	0	0	1	0	1	0	3	hsa-miR-199a-3p	-0.01	-0.41	0.57
SH3PXD2A	ENST00000369774.4	SH3 and PX domains 2A	152	1	0	0	1	0	0	0	0	1	hsa-miR-199a-3p	-0.01	-0.01	0.75
MFN1	ENST00000471841.1	mitofusin 1	502	1	1	0	0	0	0	0	0	0	hsa-miR-199a-3p	-0.01	-0.18	< 0.1
DDR2	ENST00000367922.3	discoidin domain receptor tyrosine kinase 2	41	1	0	0	1	0	0	0	0	1	hsa-miR-199a-3p	-0.01	-0.07	0.71
SIK2	ENST00000304987.3	salt-inducible kinase 2	378	1	0	1	0	0	0	0	0	1	hsa-miR-199a-3p	-0.01	-0.13	0.88
FGL2	ENST00000248598.5	fibrinogen-like 2	189	1	0	1	0	1	0	1	0	0	hsa-miR-199a-3p	-0.01	-0.21	0.78
SOCS7	ENST00000577233.1	suppressor of cytokine signaling 7	15	1	0	1	0	0	0	0	0	1	hsa-miR-199a-3p	0	-0.05	0.54
NAP1L1	ENST00000261182.8	nucleosome assembly protein 1-like 1	9072	1	0	1	0	0	0	0	0	0	hsa-miR-199a-3p	0	-0.19	0.4
UBE2J1	ENST00000435041.2	ubiquitin-conjugating enzyme E2, J1	1318	1	0	0	1	0	0	0	0	0	hsa-miR-199a-3p	0	-0.25	0.65
NDUFB9	ENST00000276689.3	NADH dehydrogenase (ubiquinone) 1 beta subcomplex, 9, 22kDa	225	1	0	1	0	0	0	0	0	0	hsa-miR-199a-3p	0	-0.25	0.87
WNK1	ENST00000315939.6	WNK lysine deficient protein kinase 1	950	1	0	0	1	0	0	0	0	1	hsa-miR-199a-3p	0	-0.19	0.76
SLC45A4	ENST00000519067.1	solute carrier family 45, member 4	418	1	1	0	0	0	0	0	0	0	hsa-miR-199a-3p	0	-0.03	0.37
RAPH1	ENST00000319170.5	Ras association (RalGDS/AF-6) and pleckstrin homology domains 1	126	1	1	0	0	0	0	0	0	3	hsa-miR-199a-3p	0	-0.05	0.28
DDI2	ENST00000480945.1	DNA-damage inducible 1 homolog 2 (S. cerevisiae)	357	1	0	1	0	0	0	0	0	2	hsa-miR-199a-3p	0	-0.1	0.39
NOL7	ENST00000451315.2	nucleolar protein 7, 27kDa	1168	1	0	1	0	0	0	0	0	0	hsa-miR-199a-3p	0	-0.35	0.79
CDC42EP3	ENST00000295324.3	CDC42 effector protein (Rho GTPase binding) 3	1749	1	0	1	0	0	0	0	0	0	hsa-miR-199a-3p	0	-0.24	0.21
ATP1B4	ENST00000218008.3	ATPase, Na+/K+ transporting, beta 4 polypeptide	5	1	0	1	0	0	0	0	0	0	hsa-miR-199a-3p	0	-0.2	0.44
NRD1	ENST00000352171.7	nardilysin (N-arginine dibasic convertase)	1501	1	0	1	0	0	0	0	0	0	hsa-miR-199a-3p	0	-0.24	0.29
BTN3A2	ENST00000396948.1	butyrophilin, subfamily 3, member A2	5	1	0	1	0	0	0	0	0	1	hsa-miR-199a-3p	0	-0.09	0.52
F9	ENST00000218099.2	coagulation factor IX	5	1	1	0	0	0	0	0	0	1	hsa-miR-199a-3p	0	-0.12	< 0.1
