# Supplementary material for: Human Amniotic Fluid Stem Cell-Derived Exosomes as a Novel Cell-Free Therapy for Cutaneous Regeneration
Source: Front Cell Dev Biol. 2021 Jun 21;9:685873. doi: 10.3389/fcell.2021.685873 (PMC8255501; doi:10.3389/fcell.2021.685873)
Supplement: Supplementary file 3 [file Data_Sheet_1.ZIP › TargetScan7.2__miR-21-5p_590-5p.predicted_targets.xlsx]

## Sheet: TargetScan7
Target gene	Representative transcript	Gene name	3P-seq tags + 5	Conserved sites total	Conserved 8mer sites	Conserved 7mer-m8 sites	Conserved 7mer-A1 sites	Poorly conserved sites total	Poorly conserved 8mer sites	Poorly conserved 7mer-m8 sites	Poorly conserved 7mer-A1 sites	6mer sites	Representative miRNA	Cumulative weighted context++ score	Total context++ score	Aggregate PCT	Previous TargetScan publication(s)
BRWD1	ENST00000342449.3	bromodomain and WD repeat domain containing 1	96	1*	0	0	0	4	1	2	1	4	hsa-miR-590-5p	-0.83	-1.85	< 0.1	2011
ZNF367	ENST00000375256.4	zinc finger protein 367	325	2	2	0	0	1	0	1	0	0	hsa-miR-21-5p	-0.72	-0.72	0.71	2005, 2007, 2009, 2011
KRIT1	ENST00000394507.1	KRIT1, ankyrin repeat containing	574	1	1	0	0	1	1	0	0	1	hsa-miR-21-5p	-0.66	-0.69	0.74	2005, 2007, 2009, 2011
IL12A	ENST00000466512.1	interleukin 12A (natural killer cell stimulatory factor 1, cytotoxic lymphocyte maturation factor 1, p35)	31	1	1	0	0	0	0	0	0	0	hsa-miR-21-5p	-0.65	-0.65	0.74	2007, 2009, 2011
FASLG	ENST00000340030.3	Fas ligand (TNF superfamily, member 6)	5	2	1	1	0	0	0	0	0	0	hsa-miR-21-5p	-0.64	-0.64	0.51	2011
FGF18	ENST00000274625.5	fibroblast growth factor 18	5	1	1	0	0	0	0	0	0	0	hsa-miR-21-5p	-0.64	-0.64	0.61	2011
CCL1	ENST00000225842.3	chemokine (C-C motif) ligand 1	6	1	1	0	0	0	0	0	0	1	hsa-miR-21-5p	-0.62	-0.64	0.74	2005, 2007, 2009, 2011
GPR64	ENST00000379873.2	G protein-coupled receptor 64	175	2	2	0	0	0	0	0	0	0	hsa-miR-21-5p	-0.55	-0.55	0.46	2005, 2007, 2009, 2011
AIM1L	ENST00000527815.1	absent in melanoma 1-like	183	1	1	0	0	0	0	0	0	0	hsa-miR-21-5p	-0.55	-0.55	< 0.1	2009, 2011
PLEKHA1	ENST00000538022.1	pleckstrin homology domain containing, family A (phosphoinositide binding specific) member 1	1172	1	1	0	0	1	0	1	0	0	hsa-miR-21-5p	-0.52	-0.54	0.55	2005, 2007, 2009, 2011
RSAD2	ENST00000382040.3	radical S-adenosyl methionine domain containing 2	5	1	1	0	0	2	0	1	1	0	hsa-miR-21-5p	-0.52	-0.52	< 0.1
YOD1	ENST00000315927.4	YOD1 deubiquitinase	55	2	2	0	0	2	0	1	1	0	hsa-miR-21-5p	-0.5	-0.75	0.94	2007, 2009, 2011
PELI1	ENST00000358912.4	pellino E3 ubiquitin protein ligase 1	134	1	1	0	0	0	0	0	0	0	hsa-miR-21-5p	-0.5	-0.5	0.73	2005, 2007, 2009, 2011
TGFBI	ENST00000442011.2	transforming growth factor, beta-induced, 68kDa	6307	1	1	0	0	0	0	0	0	0	hsa-miR-21-5p	-0.49	-0.52	0.83	2005, 2007, 2009, 2011
ARMCX1	ENST00000372829.3	armadillo repeat containing, X-linked 1	18	1	1	0	0	0	0	0	0	0	hsa-miR-21-5p	-0.49	-0.49	0.3	2011
MATN2	ENST00000254898.5	matrilin 2	371	1	1	0	0	0	0	0	0	0	hsa-miR-21-5p	-0.48	-0.48	0.79	2005, 2007, 2009, 2011
SKP2	ENST00000274255.6	S-phase kinase-associated protein 2, E3 ubiquitin protein ligase	340	2	2	0	0	0	0	0	0	0	hsa-miR-21-5p	-0.47	-0.47	< 0.1
NTF3	ENST00000423158.3	neurotrophin 3	154	1	0	1	0	0	0	0	0	0	hsa-miR-21-5p	-0.47	-0.47	0.5	2007, 2009, 2011
TIMP3	ENST00000266085.6	TIMP metallopeptidase inhibitor 3	7421	2	2	0	0	0	0	0	0	0	hsa-miR-21-5p	-0.46	-0.68	0.87	2005, 2007, 2009, 2011
BEST3	ENST00000488961.1	bestrophin 3	5	1	1	0	0	1	0	0	1	1	hsa-miR-21-5p	-0.46	-0.49	0.54	2009, 2011
SMAD7	ENST00000262158.2	SMAD family member 7	142	1	1	0	0	0	0	0	0	1	hsa-miR-21-5p	-0.46	-0.46	0.8	2005, 2007, 2009, 2011
MSH2	ENST00000233146.2	mutS homolog 2	1468	1	1	0	0	0	0	0	0	0	hsa-miR-21-5p	-0.46	-0.46	0.61	2011
RNFT1	ENST00000442346.2	ring finger protein, transmembrane 1	6	1	1	0	0	0	0	0	0	0	hsa-miR-21-5p	-0.45	-0.45	ORF
SATB1	ENST00000338745.6	SATB homeobox 1	312	2	0	2	0	1	0	0	1	1	hsa-miR-21-5p	-0.45	-0.55	0.8	2005, 2007, 2009, 2011
PHF14	ENST00000403050.3	PHD finger protein 14	112	1	0	1	0	2	0	1	1	1	hsa-miR-21-5p	-0.45	-0.58	0.42	2005, 2007, 2009, 2011
FAM13A	ENST00000395002.2	family with sequence similarity 13, member A	441	1	1	0	0	1	0	0	1	0	hsa-miR-21-5p	-0.44	-0.44	0.51	2009, 2011
RP2	ENST00000218340.3	retinitis pigmentosa 2 (X-linked recessive)	441	1	1	0	0	2	0	1	1	0	hsa-miR-21-5p	-0.44	-0.44	0.23	2005, 2007, 2009, 2011
RTN4	ENST00000394609.2	reticulon 4	34030	1	1	0	0	0	0	0	0	2	hsa-miR-21-5p	-0.43	-0.43	< 0.1
ARHGAP24	ENST00000395184.1	Rho GTPase activating protein 24	9	1	1	0	0	0	0	0	0	0	hsa-miR-21-5p	-0.43	-0.43	0.83	2005, 2007, 2009, 2011
UBE2D3	ENST00000453744.2	ubiquitin-conjugating enzyme E2D 3	2312	1	1	0	0	0	0	0	0	0	hsa-miR-21-5p	-0.43	-0.51	0.51	2005, 2007, 2009, 2011
PPP1R3B	ENST00000310455.3	protein phosphatase 1, regulatory subunit 3B	20	2	0	2	0	0	0	0	0	0	hsa-miR-21-5p	-0.42	-0.42	0.6	2009, 2011
LRRC57	ENST00000397130.3	leucine rich repeat containing 57	168	1	1	0	0	0	0	0	0	0	hsa-miR-21-5p	-0.42	-0.42	0.33	2009, 2011
DUSP8	ENST00000397374.3	dual specificity phosphatase 8	26	1	1	0	0	0	0	0	0	1	hsa-miR-21-5p	-0.42	-0.49	0.81	2009, 2011
PDCD4	ENST00000280154.7	programmed cell death 4 (neoplastic transformation inhibitor)	612	1	1	0	0	0	0	0	0	1	hsa-miR-21-5p	-0.42	-0.5	0.85	2005, 2007, 2009, 2011
SOX5	ENST00000546136.1	SRY (sex determining region Y)-box 5	43	1	1	0	0	1	0	1	0	0	hsa-miR-21-5p	-0.42	-0.43	0.74	2005, 2007, 2009, 2011
KBTBD7	ENST00000379483.3	kelch repeat and BTB (POZ) domain containing 7	362	1	1	0	0	1	0	1	0	1	hsa-miR-21-5p	-0.41	-0.42	0.55
RMND5A	ENST00000283632.4	required for meiotic nuclear division 5 homolog A (S. cerevisiae)	261	1	1	0	0	0	0	0	0	0	hsa-miR-21-5p	-0.41	-0.41	0.74	2007, 2009, 2011
RAB22A	ENST00000244040.3	RAB22A, member RAS oncogene family	484	2	0	2	0	1	0	1	0	3	hsa-miR-21-5p	-0.41	-0.54	0.59	2009, 2011
PDZD8	ENST00000334464.5	PDZ domain containing 8	99	1	0	0	1	0	0	0	0	2	hsa-miR-21-5p	-0.41	-0.48	0.24
OLR1	ENST00000543993.1	oxidized low density lipoprotein (lectin-like) receptor 1	15	1	0	0	1	2	0	1	1	0	hsa-miR-21-5p	-0.41	-0.54	0.24	2009, 2011
SLC2A4RG	ENST00000266077.2	SLC2A4 regulator	2555	1	0	0	1	1	1	0	0	1	hsa-miR-21-5p	-0.41	-0.48	0.21	2011
SPRY1	ENST00000394339.2	sprouty homolog 1, antagonist of FGF signaling (Drosophila)	150	1	1	0	0	0	0	0	0	1	hsa-miR-21-5p	-0.41	-0.41	0.7	2005, 2007, 2009, 2011
PFKM	ENST00000312352.7	phosphofructokinase, muscle	7010	1	0	1	0	0	0	0	0	0	hsa-miR-21-5p	-0.4	-0.4	0.52	2011
S100A10	ENST00000368811.3	S100 calcium binding protein A10	2070	1	0	1	0	0	0	0	0	0	hsa-miR-21-5p	-0.4	-0.4	0.26	2011
RALGPS2	ENST00000367635.3	Ral GEF with PH domain and SH3 binding motif 2	201	2	2	0	0	1	0	0	1	3	hsa-miR-21-5p	-0.4	-0.51	0.94	2011
GLIS2	ENST00000262366.3	GLIS family zinc finger 2	17	1	1	0	0	0	0	0	0	0	hsa-miR-21-5p	-0.39	-0.39	0.83	2007, 2009, 2011
KLF5	ENST00000377687.4	Kruppel-like factor 5 (intestinal)	161	1	1	0	0	0	0	0	0	0	hsa-miR-21-5p	-0.39	-0.39	0.58	2009, 2011
SPRY2	ENST00000377102.1	sprouty homolog 2 (Drosophila)	139	1	1	0	0	0	0	0	0	0	hsa-miR-21-5p	-0.39	-0.39	0.69	2005, 2007, 2009, 2011
ELF2	ENST00000394235.2	E74-like factor 2 (ets domain transcription factor)	26	1	1	0	0	0	0	0	0	1	hsa-miR-21-5p	-0.38	-0.38	0.83	2005, 2007, 2009, 2011
RECK	ENST00000377966.3	reversion-inducing-cysteine-rich protein with kazal motifs	10	1	1	0	0	0	0	0	0	0	hsa-miR-21-5p	-0.38	-0.38	0.63	2005, 2007, 2009, 2011
PCBP1	ENST00000303577.5	poly(rC) binding protein 1	4294	1	0	1	0	0	0	0	0	0	hsa-miR-21-5p	-0.38	-0.38	0.29	2005, 2007, 2009, 2011
SLC16A10	ENST00000368850.3	solute carrier family 16 (aromatic amino acid transporter), member 10	233	1	1	0	0	2	1	1	0	0	hsa-miR-21-5p	-0.37	-0.64	< 0.1
ST3GAL6	ENST00000265261.6	ST3 beta-galactoside alpha-2,3-sialyltransferase 6	150	1	1	0	0	2	0	1	1	2	hsa-miR-21-5p	-0.37	-0.74	0.18	2011
KBTBD6	ENST00000379485.1	kelch repeat and BTB (POZ) domain containing 6	51	1	1	0	0	1	0	1	0	0	hsa-miR-21-5p	-0.37	-0.37	0.64	2005, 2007, 2009, 2011
PPP1R3A	ENST00000284601.3	protein phosphatase 1, regulatory subunit 3A	5	1	1	0	0	1	0	1	0	0	hsa-miR-21-5p	-0.37	-0.41	0.3	2005, 2007
SKI	ENST00000378536.4	v-ski avian sarcoma viral oncogene homolog	613	1	1	0	0	0	0	0	0	0	hsa-miR-590-5p	-0.37	-0.37	0.83	2005, 2007, 2009, 2011
PITX2	ENST00000394595.3	paired-like homeodomain 2	75	1	0	1	0	0	0	0	0	0	hsa-miR-21-5p	-0.35	-0.35	0.5	2005, 2007, 2009, 2011
DMRTC1B	ENST00000373532.3	DMRT-like family C1B	5	1	0	1	0	0	0	0	0	0	hsa-miR-21-5p	-0.35	-0.35	< 0.1
STAG2	ENST00000371160.1	stromal antigen 2	216	1	1	0	0	0	0	0	0	1	hsa-miR-21-5p	-0.35	-0.36	0.71	2005, 2007, 2009, 2011
CD69	ENST00000228434.3	CD69 molecule	5	1	0	1	0	0	0	0	0	0	hsa-miR-21-5p	-0.34	-0.34	0.37	2009, 2011
TADA2A	ENST00000394395.2	transcriptional adaptor 2A	278	1	1	0	0	0	0	0	0	2	hsa-miR-21-5p	-0.34	-0.35	0.43
TRAPPC8	ENST00000283351.4	trafficking protein particle complex 8	502	1	0	1	0	0	0	0	0	0	hsa-miR-21-5p	-0.34	-0.35	0.51	2007, 2009, 2011
CPEB3	ENST00000412050.4	cytoplasmic polyadenylation element binding protein 3	48	2	1	1	0	0	0	0	0	1	hsa-miR-21-5p	-0.34	-0.34	0.57	2005, 2007, 2009, 2011
GMFB	ENST00000554908.1	glia maturation factor, beta	15	1	1	0	0	0	0	0	0	1	hsa-miR-21-5p	-0.33	-0.35	< 0.1
PCSK6	ENST00000348070.1	proprotein convertase subtilisin/kexin type 6	670	1	1	0	0	0	0	0	0	0	hsa-miR-21-5p	-0.33	-0.33	0.55	2005, 2007, 2009, 2011
SESN1	ENST00000436639.2	sestrin 1	96	1	0	0	1	0	0	0	0	1	hsa-miR-21-5p	-0.33	-0.33	0.23	2011
PCBP2	ENST00000455667.3	poly(rC) binding protein 2	24310	1	0	1	0	0	0	0	0	0	hsa-miR-21-5p	-0.33	-0.35	0.4	2005, 2007, 2009, 2011
HRK	ENST00000257572.5	harakiri, BCL2 interacting protein (contains only BH3 domain)	19	1	1	0	0	1	0	1	0	1	hsa-miR-21-5p	-0.33	-0.37	0.34
BCL7A	ENST00000538010.1	B-cell CLL/lymphoma 7A	96	1	1	0	0	0	0	0	0	1	hsa-miR-21-5p	-0.32	-0.33	0.53	2009, 2011
GLCCI1	ENST00000223145.5	glucocorticoid induced transcript 1	654	1	0	1	0	0	0	0	0	0	hsa-miR-21-5p	-0.32	-0.32	0.51	2005, 2007, 2011
GABRB2	ENST00000393959.1	gamma-aminobutyric acid (GABA) A receptor, beta 2	5	1	1	0	0	1	1	0	0	0	hsa-miR-21-5p	-0.32	-0.32	0.79	2009, 2011
ARMC10	ENST00000323716.3	armadillo repeat containing 10	147	2	2	0	0	1	0	0	1	1	hsa-miR-21-5p	-0.31	-0.62	0.49
LANCL1	ENST00000443314.1	LanC lantibiotic synthetase component C-like 1 (bacterial)	3395	1	1	0	0	0	0	0	0	2	hsa-miR-21-5p	-0.31	-0.32	< 0.1	2009, 2011
PAN3	ENST00000282391.5	PAN3 poly(A) specific ribonuclease subunit homolog (S. cerevisiae)	361	1	0	1	0	0	0	0	0	1	hsa-miR-21-5p	-0.31	-0.32	0.51	2007, 2009, 2011
ST6GAL1	ENST00000169298.3	ST6 beta-galactosamide alpha-2,6-sialyltranferase 1	549	1	1	0	0	0	0	0	0	1	hsa-miR-21-5p	-0.31	-0.32	0.29	2011
ASF1A	ENST00000229595.5	anti-silencing function 1A histone chaperone	790	1	0	0	1	0	0	0	0	0	hsa-miR-21-5p	-0.3	-0.3	0.26	2005, 2007, 2009, 2011
PBRM1	ENST00000356770.4	polybromo 1	689	1	1	0	0	0	0	0	0	0	hsa-miR-21-5p	-0.3	-0.3	0.49	2005, 2007, 2009, 2011
JHDM1D	ENST00000397560.2	jumonji C domain containing histone demethylase 1 homolog D (S. cerevisiae)	470	1	1	0	0	0	0	0	0	0	hsa-miR-21-5p	-0.3	-0.3	0.8	2009, 2011
JAG1	ENST00000254958.5	jagged 1	421	1	1	0	0	0	0	0	0	0	hsa-miR-21-5p	-0.3	-0.31	0.71	2005, 2007, 2009, 2011
MAP2K3	ENST00000342679.4	mitogen-activated protein kinase kinase 3	34	1	1	0	0	0	0	0	0	0	hsa-miR-21-5p	-0.3	-0.3	0.58	2009, 2011
GRAMD3	ENST00000285689.3	GRAM domain containing 3	232	1	1	0	0	0	0	0	0	0	hsa-miR-21-5p	-0.3	-0.47	0.6	2009, 2011
CHIC1	ENST00000373504.6	cysteine-rich hydrophobic domain 1	16	1	0	1	0	1	0	1	0	1	hsa-miR-21-5p	-0.3	-0.34	0.5	2009, 2011
TMEM170A	ENST00000357613.4	transmembrane protein 170A	70	1	1	0	0	0	0	0	0	0	hsa-miR-21-5p	-0.3	-0.44	0.62
DCAF7	ENST00000310827.4	DDB1 and CUL4 associated factor 7	3289	1	1	0	0	0	0	0	0	2	hsa-miR-21-5p	-0.29	-0.29	0.32	2011
HIPK3	ENST00000303296.4	homeodomain interacting protein kinase 3	933	2	1	1	0	0	0	0	0	0	hsa-miR-21-5p	-0.29	-0.3	0.84
TIAM1	ENST00000286827.3	T-cell lymphoma invasion and metastasis 1	20	1	0	1	0	1	0	1	0	0	hsa-miR-21-5p	-0.29	-0.43	0.52	2007, 2009, 2011
OSR1	ENST00000272223.2	odd-skipped related 1 (Drosophila)	15	1	0	1	0	0	0	0	0	0	hsa-miR-21-5p	-0.29	-0.29	0.52	2005, 2007, 2009, 2011
MAP3K1	ENST00000399503.3	mitogen-activated protein kinase kinase kinase 1, E3 ubiquitin protein ligase	137	1	1	0	0	0	0	0	0	1	hsa-miR-21-5p	-0.29	-0.29	0.71	2009, 2011
C10orf12	ENST00000286067.2	chromosome 10 open reading frame 12	49	1	0	1	0	0	0	0	0	0	hsa-miR-21-5p	-0.29	-0.29	0.52	2009, 2011
CASKIN1	ENST00000343516.6	CASK interacting protein 1	6	1	1	0	0	0	0	0	0	0	hsa-miR-21-5p	-0.28	-0.28	0.76	2005, 2007, 2009, 2011
MBLAC2	ENST00000316610.6	metallo-beta-lactamase domain containing 2	498	1	0	1	0	0	0	0	0	0	hsa-miR-21-5p	-0.28	-0.28	0.33	2009, 2011
RBPJ	ENST00000504907.1	recombination signal binding protein for immunoglobulin kappa J region	70	1	0	1	0	1	1	0	0	1	hsa-miR-21-5p	-0.28	-0.39	0.51	2007, 2009, 2011
DAZL	ENST00000250863.8	deleted in azoospermia-like	5	1	0	1	0	1	0	0	1	0	hsa-miR-590-5p	-0.28	-0.28	0.19	2005, 2007
NFIB	ENST00000397575.3	nuclear factor I/B	1149	1	1	0	0	2	0	1	1	0	hsa-miR-21-5p	-0.28	-0.3	0.75	2005, 2007, 2009, 2011
XKR6	ENST00000304437.2	XK, Kell blood group complex subunit-related family, member 6	5	1	0	1	0	0	0	0	0	0	hsa-miR-21-5p	-0.28	-0.28	0.5	2007, 2011
ERG	ENST00000398905.1	v-ets avian erythroblastosis virus E26 oncogene homolog	184	1	0	1	0	0	0	0	0	0	hsa-miR-21-5p	-0.28	-0.28	0.52	2011
ALX1	ENST00000316824.3	ALX homeobox 1	37	1	0	1	0	1	0	1	0	0	hsa-miR-21-5p	-0.27	-0.47	0.52	2005, 2007, 2009, 2011
PLAG1	ENST00000316981.3	pleiomorphic adenoma gene 1	58	3	0	2	1	1	0	1	0	0	hsa-miR-21-5p	-0.27	-0.36	0.81	2005, 2007, 2009, 2011
CNTFR	ENST00000351266.4	ciliary neurotrophic factor receptor	19	1	0	1	0	0	0	0	0	0	hsa-miR-21-5p	-0.27	-0.27	0.42	2005, 2007, 2009, 2011
RP11-766F14.2	ENST00000511828.1	Protein LOC285556	5	1	1	0	0	3	1	1	1	1	hsa-miR-21-5p	-0.27	-0.27	0.19
PSRC1	ENST00000409267.1	proline/serine-rich coiled-coil 1	2239	1	0	1	0	0	0	0	0	0	hsa-miR-21-5p	-0.27	-0.27	< 0.1	2007
ZFP36L2	ENST00000282388.3	ZFP36 ring finger protein-like 2	317	1	0	1	0	0	0	0	0	2	hsa-miR-21-5p	-0.27	-0.28	0.52	2009, 2011
ACVR1C	ENST00000243349.8	activin A receptor, type IC	27	1	0	1	0	1	0	0	1	0	hsa-miR-21-5p	-0.27	-0.28	0.57	2009, 2011
THRB	ENST00000396671.2	thyroid hormone receptor, beta	55	2	0	2	0	0	0	0	0	0	hsa-miR-21-5p	-0.26	-0.41	0.77	2007, 2009, 2011
FBXO11	ENST00000402508.1	F-box protein 11	359	1	0	1	0	0	0	0	0	1	hsa-miR-21-5p	-0.26	-0.26	0.51	2007, 2009, 2011
SRL	ENST00000399609.3	sarcalumenin	5	1	1	0	0	0	0	0	0	0	hsa-miR-21-5p	-0.26	-0.26	0.33	2009, 2011
XKR8	ENST00000373884.5	XK, Kell blood group complex subunit-related family, member 8	7	1	1	0	0	0	0	0	0	0	hsa-miR-21-5p	-0.26	-0.26	0.36	2009, 2011
CSRNP3	ENST00000314499.7	cysteine-serine-rich nuclear protein 3	24	1	1	0	0	0	0	0	0	3	hsa-miR-21-5p	-0.26	-0.26	0.83	2011
FAM46A	ENST00000369754.3	family with sequence similarity 46, member A	899	1	0	1	0	1	0	1	0	0	hsa-miR-21-5p	-0.26	-0.28	0.51	2007, 2009
ZBTB47	ENST00000457842.3	zinc finger and BTB domain containing 47	81	1	1	0	0	0	0	0	0	1	hsa-miR-21-5p	-0.26	-0.29	0.72	2009, 2011
NAA50	ENST00000240922.3	N(alpha)-acetyltransferase 50, NatE catalytic subunit	260	1	0	1	0	1	0	1	0	5	hsa-miR-21-5p	-0.26	-0.46	0.47	2007
LEMD3	ENST00000308330.2	LEM domain containing 3	189	1	0	1	0	0	0	0	0	0	hsa-miR-21-5p	-0.26	-0.26	0.52	2005, 2007, 2009, 2011
STAT3	ENST00000585517.1	signal transducer and activator of transcription 3 (acute-phase response factor)	478	1	0	1	0	1	0	1	0	0	hsa-miR-21-5p	-0.25	-0.28	0.36	2011
ZSWIM6	ENST00000252744.5	zinc finger, SWIM-type containing 6	933	1	1	0	0	1	1	0	0	0	hsa-miR-21-5p	-0.25	-0.51	0.74	2011
SESTD1	ENST00000428443.3	SEC14 and spectrin domains 1	478	1	0	1	0	1	0	0	1	3	hsa-miR-21-5p	-0.25	-0.28	0.57	2011
RBM22	ENST00000199814.4	RNA binding motif protein 22	4854	1	0	1	0	0	0	0	0	0	hsa-miR-21-5p	-0.25	-0.25	0.51
RASA2	ENST00000286364.3	RAS p21 protein activator 2	170	1	1	0	0	1	0	1	0	0	hsa-miR-21-5p	-0.25	-0.25	0.54
PAG1	ENST00000220597.4	phosphoprotein associated with glycosphingolipid microdomains 1	53	1	1	0	0	1	0	1	0	2	hsa-miR-21-5p	-0.25	-0.29	0.55	2009, 2011
SLC8A3	ENST00000356921.2	solute carrier family 8 (sodium/calcium exchanger), member 3	5	1	1	0	0	1	0	1	0	0	hsa-miR-21-5p	-0.24	-0.24	0.26	2009, 2011
KLHL42	ENST00000381271.2	kelch-like family member 42	2120	1	0	1	0	1	0	0	1	0	hsa-miR-21-5p	-0.24	-0.25	0.51	2005, 2007, 2009, 2011
PURA	ENST00000331327.3	purine-rich element binding protein A	367	1	0	0	1	1	0	0	1	0	hsa-miR-590-5p	-0.24	-0.3	0.32	2007
ADNP	ENST00000371602.4	activity-dependent neuroprotector homeobox	635	2	0	1	1	0	0	0	0	1	hsa-miR-21-5p	-0.24	-0.26	0.61	2005, 2007, 2011
SRSF3	ENST00000373715.6	serine/arginine-rich splicing factor 3	2593	1	0	1	0	0	0	0	0	2	hsa-miR-21-5p	-0.24	-0.3	0.44	2005, 2007, 2009, 2011
AP1AR	ENST00000274000.5	adaptor-related protein complex 1 associated regulatory protein	89	1	1	0	0	0	0	0	0	0	hsa-miR-21-5p	-0.24	-0.32	0.84	2005, 2007, 2009, 2011
NFIA	ENST00000403491.3	nuclear factor I/A	5	1	1	0	0	1	0	1	0	1	hsa-miR-21-5p	-0.24	-0.24	0.7	2011
CCL22	ENST00000219235.4	chemokine (C-C motif) ligand 22	5	1	0	1	0	0	0	0	0	1	hsa-miR-21-5p	-0.23	-0.23	0.49	2009, 2011
VTA1	ENST00000367630.4	vesicle (multivesicular body) trafficking 1	1424	1	0	1	0	0	0	0	0	1	hsa-miR-21-5p	-0.23	-0.23	0.14
ARHGEF12	ENST00000397843.2	Rho guanine nucleotide exchange factor (GEF) 12	815	1	0	1	0	0	0	0	0	0	hsa-miR-21-5p	-0.23	-0.27	0.52	2009, 2011
PIK3R1	ENST00000521381.1	phosphoinositide-3-kinase, regulatory subunit 1 (alpha)	217	2	0	2	0	0	0	0	0	2	hsa-miR-21-5p	-0.23	-0.24	0.77	2007, 2009, 2011
WWP1	ENST00000517970.1	WW domain containing E3 ubiquitin protein ligase 1	161	1	0	1	0	0	0	0	0	0	hsa-miR-21-5p	-0.23	-0.23	0.51	2005, 2007, 2009, 2011
PRRG4	ENST00000257836.3	proline rich Gla (G-carboxyglutamic acid) 4 (transmembrane)	47	1	1	0	0	0	0	0	0	1	hsa-miR-21-5p	-0.23	-0.27	0.33	2011
ZNF704	ENST00000327835.3	zinc finger protein 704	124	1	0	1	0	1	0	1	0	0	hsa-miR-21-5p	-0.23	-0.23	0.48	2007, 2009, 2011
MAPK10	ENST00000395169.3	mitogen-activated protein kinase 10	5	1	0	1	0	1	0	0	1	1	hsa-miR-21-5p	-0.23	-0.31	0.49	2011
SOCS6	ENST00000397942.3	suppressor of cytokine signaling 6	140	1	1	0	0	0	0	0	0	1	hsa-miR-21-5p	-0.22	-0.28	0.42	2009, 2011
FRS2	ENST00000550389.1	fibroblast growth factor receptor substrate 2	176	1	1	0	0	1	0	1	0	2	hsa-miR-21-5p	-0.22	-0.33	0.26	2007, 2011
VASH2	ENST00000366968.4	vasohibin 2	70	1	0	0	1	1	0	0	1	0	hsa-miR-21-5p	-0.22	-0.23	0.21
NELL2	ENST00000395487.2	NEL-like 2 (chicken)	32	1	0	1	0	0	0	0	0	0	hsa-miR-21-5p	-0.22	-0.22	0.39	2011
NIPAL1	ENST00000295461.5	NIPA-like domain containing 1	137	1	1	0	0	1	0	0	1	0	hsa-miR-21-5p	-0.22	-0.22	0.51
SOX2	ENST00000325404.1	SRY (sex determining region Y)-box 2	506	1	0	1	0	0	0	0	0	0	hsa-miR-21-5p	-0.22	-0.22	0.25	2005, 2007, 2009, 2011
ZBTB8A	ENST00000316459.4	zinc finger and BTB domain containing 8A	287	1	0	1	0	0	0	0	0	0	hsa-miR-21-5p	-0.22	-0.26	0.44
PVRL3	ENST00000319792.3	poliovirus receptor-related 3	361	1	0	1	0	0	0	0	0	1	hsa-miR-21-5p	-0.21	-0.22	0.51
EIF4EBP2	ENST00000373218.4	eukaryotic translation initiation factor 4E binding protein 2	690	1	0	1	0	2	0	1	1	0	hsa-miR-21-5p	-0.21	-0.31	0.52	2009, 2011
CNOT8	ENST00000285896.6	CCR4-NOT transcription complex, subunit 8	319	1	0	1	0	0	0	0	0	0	hsa-miR-21-5p	-0.21	-0.26	0.23
LIFR	ENST00000263409.4	leukemia inhibitory factor receptor alpha	44	1	0	1	0	1	1	0	0	0	hsa-miR-21-5p	-0.21	-0.24	0.52	2009, 2011
KLF6	ENST00000542957.1	Kruppel-like factor 6	4644	1	0	1	0	1	0	0	1	0	hsa-miR-21-5p	-0.21	-0.21	0.55	2011
RAD21	ENST00000297338.2	RAD21 homolog (S. pombe)	5	1	0	1	0	0	0	0	0	0	hsa-miR-21-5p	-0.21	-0.21	0.28
CADM2	ENST00000383699.3	cell adhesion molecule 2	5	1	0	0	1	1	0	1	0	1	hsa-miR-21-5p	-0.21	-0.21	0.22	2007
GATAD2B	ENST00000368655.4	GATA zinc finger domain containing 2B	48	2	2	0	0	0	0	0	0	0	hsa-miR-21-5p	-0.21	-0.65	0.94	2011
PI15	ENST00000260113.2	peptidase inhibitor 15	12	1	1	0	0	0	0	0	0	1	hsa-miR-21-5p	-0.21	-0.21	0.7	2009, 2011
FGD4	ENST00000427716.2	FYVE, RhoGEF and PH domain containing 4	38	1	1	0	0	0	0	0	0	1	hsa-miR-21-5p	-0.21	-0.28	< 0.1	2011
MSX1	ENST00000382723.4	msh homeobox 1	239	1	0	0	1	0	0	0	0	0	hsa-miR-21-5p	-0.21	-0.25	0.29	2007, 2009, 2011
SMARCD1	ENST00000394963.4	SWI/SNF related, matrix associated, actin dependent regulator of chromatin, subfamily d, member 1	952	1	1	0	0	0	0	0	0	0	hsa-miR-21-5p	-0.21	-0.21	0.49	2005, 2007, 2009, 2011
MRPL49	ENST00000279242.2	mitochondrial ribosomal protein L49	142	1	0	0	1	0	0	0	0	0	hsa-miR-21-5p	-0.21	-0.21	0.27	2005, 2007, 2009, 2011
CCR7	ENST00000246657.2	chemokine (C-C motif) receptor 7	5	1	1	0	0	0	0	0	0	0	hsa-miR-21-5p	-0.2	-0.2	< 0.1	2009, 2011
SLC10A7	ENST00000264986.3	solute carrier family 10, member 7	77	1	0	1	0	0	0	0	0	0	hsa-miR-21-5p	-0.2	-0.26	0.47	2009, 2011
MIA3	ENST00000344922.5	melanoma inhibitory activity family, member 3	647	1	0	0	1	0	0	0	0	3	hsa-miR-21-5p	-0.2	-0.28	0.21
NPAS3	ENST00000346562.2	neuronal PAS domain protein 3	9	2	0	1	1	0	0	0	0	0	hsa-miR-21-5p	-0.2	-0.2	0.57	2011
MARCH5	ENST00000358935.2	membrane-associated ring finger (C3HC4) 5	881	1	0	1	0	0	0	0	0	0	hsa-miR-21-5p	-0.2	-0.2	0.34	2011
NUDT5	ENST00000491614.1	nudix (nucleoside diphosphate linked moiety X)-type motif 5	808	1	0	1	0	1	1	0	0	2	hsa-miR-21-5p	-0.2	-0.57	0.52
ZCCHC3	ENST00000382352.3	zinc finger, CCHC domain containing 3	1328	1	0	1	0	0	0	0	0	0	hsa-miR-21-5p	-0.2	-0.2	0.49	2011
PPP3CA	ENST00000512215.1	protein phosphatase 3, catalytic subunit, alpha isozyme	259	1	0	1	0	0	0	0	0	0	hsa-miR-590-5p	-0.2	-0.2	0.5	2005, 2007, 2009, 2011
SPG20	ENST00000438666.2	spastic paraplegia 20 (Troyer syndrome)	642	1	0	0	1	0	0	0	0	0	hsa-miR-21-5p	-0.2	-0.2	0.28	2005, 2007, 2009, 2011
MXD1	ENST00000264444.2	MAX dimerization protein 1	183	1	0	0	1	0	0	0	0	1	hsa-miR-590-5p	-0.2	-0.2	0.23
VHL	ENST00000256474.2	von Hippel-Lindau tumor suppressor, E3 ubiquitin protein ligase	2386	1	0	1	0	0	0	0	0	1	hsa-miR-21-5p	-0.2	-0.21	0.2
RPRD1A	ENST00000399022.4	regulation of nuclear pre-mRNA domain containing 1A	333	1	0	1	0	0	0	0	0	1	hsa-miR-21-5p	-0.2	-0.21	0.18	2011
CBX4	ENST00000269397.4	chromobox homolog 4	3211	1	0	1	0	0	0	0	0	0	hsa-miR-21-5p	-0.2	-0.27	0.4	2005, 2007, 2009, 2011
CHD7	ENST00000423902.2	chromodomain helicase DNA binding protein 7	925	1	0	1	0	2	2	0	0	0	hsa-miR-21-5p	-0.19	-0.39	0.52	2011
BOLL	ENST00000392296.4	bol, boule-like (Drosophila)	15	1	0	1	0	0	0	0	0	0	hsa-miR-21-5p	-0.19	-0.19	0.14	2005, 2007, 2009, 2011
RPP25	ENST00000322177.5	ribonuclease P/MRP 25kDa subunit	546	1	0	1	0	1	0	1	0	0	hsa-miR-21-5p	-0.19	-0.21	0.47
ABHD10	ENST00000494817.1	abhydrolase domain containing 10	929	1	0	1	0	0	0	0	0	1	hsa-miR-21-5p	-0.19	-0.2	< 0.1
IL6ST	ENST00000381287.4	interleukin 6 signal transducer (gp130, oncostatin M receptor)	213	1	0	1	0	0	0	0	0	1	hsa-miR-21-5p	-0.19	-0.25	0.41
SERP1	ENST00000239944.2	stress-associated endoplasmic reticulum protein 1	3242	1	0	1	0	0	0	0	0	0	hsa-miR-590-5p	-0.19	-0.23	0.26
RYBP	ENST00000477973.2	RING1 and YY1 binding protein	342	1	0	0	1	0	0	0	0	0	hsa-miR-21-5p	-0.19	-0.2	0.26
TAGAP	ENST00000367066.3	T-cell activation RhoGTPase activating protein	5	1	0	1	0	0	0	0	0	0	hsa-miR-21-5p	-0.19	-0.19	0.52	2005, 2007, 2009, 2011
RASEF	ENST00000376447.3	RAS and EF-hand domain containing	298	1	1	0	0	0	0	0	0	0	hsa-miR-21-5p	-0.19	-0.19	< 0.1
JPH1	ENST00000342232.4	junctophilin 1	53	1	0	1	0	0	0	0	0	0	hsa-miR-21-5p	-0.19	-0.22	0.48	2007, 2009, 2011
FBXO28	ENST00000424254.2	F-box protein 28	461	1	1	0	0	0	0	0	0	1	hsa-miR-21-5p	-0.19	-0.37	0.48	2011
MBNL1	ENST00000357472.3	muscleblind-like splicing regulator 1	135	1	0	1	0	0	0	0	0	0	hsa-miR-21-5p	-0.18	-0.18	0.51	2005, 2007, 2009, 2011
RAD51L3-RFFL	ENST00000593039.1	Uncharacterized protein	670	1	0	1	0	0	0	0	0	0	hsa-miR-21-5p	-0.18	-0.22	0.51
GTPBP1	ENST00000216044.5	GTP binding protein 1	1765	1	0	1	0	0	0	0	0	0	hsa-miR-21-5p	-0.18	-0.18	0.52	2009, 2011
MICALL1	ENST00000215957.6	MICAL-like 1	374	1	1	0	0	0	0	0	0	0	hsa-miR-21-5p	-0.18	-0.19	0.17	2009, 2011
EPHA4	ENST00000281821.2	EPH receptor A4	64	1	1	0	0	0	0	0	0	1	hsa-miR-21-5p	-0.18	-0.19	< 0.1	2005, 2007, 2009, 2011
UBR3	ENST00000272793.5	ubiquitin protein ligase E3 component n-recognin 3 (putative)	200	1	0	1	0	0	0	0	0	0	hsa-miR-21-5p	-0.18	-0.23	0.39	2005, 2007, 2011
NEGR1	ENST00000357731.5	neuronal growth regulator 1	28	1	0	1	0	2	1	0	1	0	hsa-miR-21-5p	-0.18	-0.36	0.61
VCL	ENST00000372755.3	vinculin	189	2	1	1	0	0	0	0	0	0	hsa-miR-21-5p	-0.18	-0.36	0.69	2011
FAM63B	ENST00000559228.1	family with sequence similarity 63, member B	41	1	0	0	1	0	0	0	0	2	hsa-miR-21-5p	-0.18	-0.19	0.32	2007, 2009, 2011
KLHL15	ENST00000328046.8	kelch-like family member 15	42	1	1	0	0	1	0	0	1	2	hsa-miR-21-5p	-0.18	-0.41	0.71	2011
ESM1	ENST00000381405.4	endothelial cell-specific molecule 1	10	1	0	1	0	0	0	0	0	0	hsa-miR-21-5p	-0.17	-0.17	0.5	2011
POC1B	ENST00000378528.2	POC1 centriolar protein B	61	1	0	1	0	0	0	0	0	0	hsa-miR-21-5p	-0.17	-0.17	ORF
BTG2	ENST00000290551.4	BTG family, member 2	758	1	0	0	1	0	0	0	0	1	hsa-miR-21-5p	-0.17	-0.17	0.28	2005, 2007, 2009, 2011
LRP6	ENST00000261349.4	low density lipoprotein receptor-related protein 6	157	1	0	1	0	1	0	0	1	3	hsa-miR-21-5p	-0.17	-0.24	0.41	2009, 2011
TESK2	ENST00000372084.1	testis-specific kinase 2	11	1	1	0	0	0	0	0	0	0	hsa-miR-21-5p	-0.17	-0.17	< 0.1
COL4A1	ENST00000375820.4	collagen, type IV, alpha 1	6549	1	0	1	0	0	0	0	0	2	hsa-miR-21-5p	-0.17	-0.24	0.22	2009, 2011
RAVER2	ENST00000371072.4	ribonucleoprotein, PTB-binding 2	218	1	1	0	0	0	0	0	0	0	hsa-miR-21-5p	-0.17	-0.2	< 0.1	2011
FGF7	ENST00000267843.4	fibroblast growth factor 7	5	1	0	1	0	0	0	0	0	0	hsa-miR-21-5p	-0.17	-0.17	< 0.1
MICALCL	ENST00000256186.2	MICAL C-terminal like	62	1	1	0	0	0	0	0	0	1	hsa-miR-21-5p	-0.17	-0.24	0.48
RFFL	ENST00000315249.7	ring finger and FYVE-like domain containing E3 ubiquitin protein ligase	670	1	0	1	0	0	0	0	0	0	hsa-miR-21-5p	-0.17	-0.21	0.51	2009, 2011
CDC25A	ENST00000302506.3	cell division cycle 25A	5	1	1	0	0	0	0	0	0	0	hsa-miR-21-5p	-0.17	-0.17	0.62	2005, 2007, 2009, 2011
MBNL3	ENST00000370839.3	muscleblind-like splicing regulator 3	593	1	0	1	0	0	0	0	0	2	hsa-miR-21-5p	-0.17	-0.21	0.52	2011
RGS7BP	ENST00000334025.2	regulator of G-protein signaling 7 binding protein	5	1	0	0	1	0	0	0	0	0	hsa-miR-590-5p	-0.17	-0.17	0.21	2009, 2011
KPNA4	ENST00000334256.4	karyopherin alpha 4 (importin alpha 3)	111	1	1	0	0	1	0	0	1	1	hsa-miR-21-5p	-0.17	-0.26	0.11	2011
AKIRIN1	ENST00000432648.3	akirin 1	798	1	0	0	1	0	0	0	0	1	hsa-miR-21-5p	-0.17	-0.21	0.31
ROR1	ENST00000371079.1	receptor tyrosine kinase-like orphan receptor 1	80	1	0	1	0	0	0	0	0	0	hsa-miR-21-5p	-0.17	-0.17	0.5
CCL20	ENST00000409189.3	chemokine (C-C motif) ligand 20	16	1	1	0	0	0	0	0	0	0	hsa-miR-21-5p	-0.17	-0.6	0.33	2009, 2011
PURG	ENST00000475541.1	purine-rich element binding protein G	29	2	2	0	0	0	0	0	0	1	hsa-miR-21-5p	-0.17	-0.47	< 0.1
PIKFYVE	ENST00000264380.4	phosphoinositide kinase, FYVE finger containing	107	1	1	0	0	1	0	0	1	0	hsa-miR-21-5p	-0.16	-0.16	< 0.1	2009, 2011
ANKRD46	ENST00000335659.3	ankyrin repeat domain 46	33	1	1	0	0	1	0	0	1	0	hsa-miR-21-5p	-0.16	-0.32	0.11
AIF1L	ENST00000372300.1	allograft inflammatory factor 1-like	487	1	0	1	0	0	0	0	0	0	hsa-miR-21-5p	-0.16	-0.24	0.25	2011
TET1	ENST00000373644.4	tet methylcytosine dioxygenase 1	5	1	0	1	0	0	0	0	0	1	hsa-miR-21-5p	-0.16	-0.16	0.52	2009, 2011
HNRNPK	ENST00000376281.4	heterogeneous nuclear ribonucleoprotein K	124	1	0	1	0	1	0	1	0	0	hsa-miR-21-5p	-0.16	-0.25	0.51	2005, 2007
SOWAHC	ENST00000356454.3	sosondowah ankyrin repeat domain family member C	431	1	1	0	0	0	0	0	0	0	hsa-miR-21-5p	-0.16	-0.18	< 0.1
EDNRB	ENST00000377211.4	endothelin receptor type B	5	1	1	0	0	0	0	0	0	0	hsa-miR-21-5p	-0.16	-0.16	ORF
SLMAP	ENST00000295951.3	sarcolemma associated protein	208	1	0	1	0	1	0	0	1	0	hsa-miR-21-5p	-0.16	-0.19	0.15
C11orf87	ENST00000327419.6	chromosome 11 open reading frame 87	5	1	0	1	0	0	0	0	0	2	hsa-miR-21-5p	-0.15	-0.15	0.22
MKX	ENST00000375790.5	mohawk homeobox	165	1	0	1	0	0	0	0	0	0	hsa-miR-21-5p	-0.15	-0.15	0.31
GLYR1	ENST00000436648.5	glyoxylate reductase 1 homolog (Arabidopsis)	31	1	0	0	1	0	0	0	0	0	hsa-miR-21-5p	-0.15	-0.15	0.22	2005, 2007, 2009, 2011
PTPN14	ENST00000366956.5	protein tyrosine phosphatase, non-receptor type 14	301	1	0	1	0	1	0	0	1	3	hsa-miR-21-5p	-0.15	-0.17	0.43	2011
PDZD2	ENST00000438447.1	PDZ domain containing 2	5	1	1	0	0	1	0	1	0	0	hsa-miR-21-5p	-0.15	-0.15	0.31	2007, 2009, 2011
AGO4	ENST00000373210.3	argonaute RISC catalytic component 4	96	1	1	0	0	0	0	0	0	1	hsa-miR-21-5p	-0.15	-0.15	0.11	2009, 2011
CD97	ENST00000357355.3	CD97 molecule	1041	1	0	0	1	0	0	0	0	0	hsa-miR-21-5p	-0.15	-0.15	0.22
EGR3	ENST00000519492.1	early growth response 3	21	1	0	0	1	0	0	0	0	0	hsa-miR-21-5p	-0.15	-0.2	0.21	2009, 2011
PANK3	ENST00000239231.6	pantothenate kinase 3	522	1	0	1	0	0	0	0	0	2	hsa-miR-21-5p	-0.14	-0.19	0.49	2009
IL6R	ENST00000344086.4	interleukin 6 receptor	13	1	1	0	0	0	0	0	0	2	hsa-miR-21-5p	-0.14	-0.24	0.78	2011
DNAJA2	ENST00000317089.5	DnaJ (Hsp40) homolog, subfamily A, member 2	1487	1	0	1	0	0	0	0	0	0	hsa-miR-21-5p	-0.14	-0.14	0.52	2009, 2011
GPC4	ENST00000370828.3	glypican 4	542	1	1	0	0	0	0	0	0	1	hsa-miR-21-5p	-0.14	-0.18	< 0.1
EFNA2	ENST00000215368.2	ephrin-A2	83	1	0	1	0	0	0	0	0	0	hsa-miR-590-5p	-0.14	-0.14	0.47
FHDC1	ENST00000260008.3	FH2 domain containing 1	53	1	0	1	0	0	0	0	0	1	hsa-miR-21-5p	-0.14	-0.14	0.18	2011
SNX29	ENST00000566228.1	sorting nexin 29	266	1	0	1	0	0	0	0	0	0	hsa-miR-21-5p	-0.13	-0.17	0.52	2009
UBN2	ENST00000473989.3	ubinuclein 2	238	1	0	1	0	2	0	2	0	3	hsa-miR-21-5p	-0.13	-0.15	0.51	2009, 2011
RSRC2	ENST00000331738.7	arginine/serine-rich coiled-coil 2	320	1	0	1	0	0	0	0	0	1	hsa-miR-21-5p	-0.13	-0.22	0.35
AP5M1	ENST00000261558.3	adaptor-related protein complex 5, mu 1 subunit	198	1	0	0	1	1	0	1	0	6	hsa-miR-21-5p	-0.13	-0.29	0.33
RASA1	ENST00000456692.2	RAS p21 protein activator (GTPase activating protein) 1	1700	1	0	0	1	0	0	0	0	0	hsa-miR-21-5p	-0.13	-0.13	0.34	2005, 2007, 2011
MYCL	ENST00000397332.2	v-myc avian myelocytomatosis viral oncogene lung carcinoma derived homolog	10	1	0	1	0	0	0	0	0	0	hsa-miR-21-5p	-0.13	-0.13	0.48	2011
POM121C	ENST00000257665.5	POM121 transmembrane nucleoporin C	5	1	0	0	1	0	0	0	0	0	hsa-miR-590-5p	-0.13	-0.13	0.3	2011
ROBO2	ENST00000461745.1	roundabout, axon guidance receptor, homolog 2 (Drosophila)	22	1	0	0	1	0	0	0	0	1	hsa-miR-21-5p	-0.13	-0.13	0.22	2011
TRPM7	ENST00000560955.1	transient receptor potential cation channel, subfamily M, member 7	281	1	0	1	0	0	0	0	0	0	hsa-miR-21-5p	-0.13	-0.14	0.52	2005, 2007, 2011
KCNK10	ENST00000340700.5	potassium channel, subfamily K, member 10	5	1	0	1	0	1	1	0	0	3	hsa-miR-21-5p	-0.13	-0.21	0.49	2011
RDX	ENST00000343115.4	radixin	44	1	0	1	0	0	0	0	0	1	hsa-miR-21-5p	-0.13	-0.13	0.51
TGFBR2	ENST00000359013.4	transforming growth factor, beta receptor II (70/80kDa)	2168	2	0	1	1	0	0	0	0	3	hsa-miR-21-5p	-0.13	-0.17	0.63	2007, 2009, 2011
HGF	ENST00000222390.5	hepatocyte growth factor (hepapoietin A; scatter factor)	18	1	0	1	0	0	0	0	0	1	hsa-miR-21-5p	-0.13	-0.13	0.18
MARCH6	ENST00000274140.5	membrane-associated ring finger (C3HC4) 6, E3 ubiquitin protein ligase	14086	1	1	0	0	0	0	0	0	3	hsa-miR-21-5p	-0.13	-0.15	0.57
ALX4	ENST00000329255.3	ALX homeobox 4	52	1	1	0	0	2	1	1	0	0	hsa-miR-21-5p	-0.12	-0.12	0.27	2011
FCHO2	ENST00000430046.2	FCH domain only 2	158	1	0	1	0	0	0	0	0	1	hsa-miR-21-5p	-0.12	-0.12	< 0.1	2005, 2007, 2009
MEIS1	ENST00000488550.1	Meis homeobox 1	533	1	1	0	0	0	0	0	0	1	hsa-miR-21-5p	-0.12	-0.35	0.69	2009, 2011
BMPR2	ENST00000374574.2	bone morphogenetic protein receptor, type II (serine/threonine kinase)	287	2	1	1	0	1	0	1	0	4	hsa-miR-21-5p	-0.12	-0.29	0.56	2009, 2011
RHOB	ENST00000272233.4	ras homolog family member B	6532	1	0	1	0	0	0	0	0	0	hsa-miR-21-5p	-0.12	-0.25	0.15	2005, 2007, 2009, 2011
GNG12	ENST00000370982.3	guanine nucleotide binding protein (G protein), gamma 12	1362	1	0	1	0	0	0	0	0	1	hsa-miR-21-5p	-0.12	-0.13	< 0.1	2011
C16orf52	ENST00000542527.2	chromosome 16 open reading frame 52	102	1	0	0	1	0	0	0	0	1	hsa-miR-590-5p	-0.12	-0.16	0.23
KIAA1468	ENST00000398130.2	KIAA1468	756	1	0	0	1	0	0	0	0	0	hsa-miR-590-5p	-0.12	-0.12	0.26	2005, 2007
PRKCE	ENST00000306156.3	protein kinase C, epsilon	164	1	0	0	1	0	0	0	0	0	hsa-miR-21-5p	-0.12	-0.12	0.21	2009, 2011
MTMR12	ENST00000280285.5	myotubularin related protein 12	156	1	0	1	0	1	0	1	0	0	hsa-miR-21-5p	-0.12	-0.2	0.52	2009, 2011
EXTL3	ENST00000220562.4	exostosin-like glycosyltransferase 3	358	1	1	0	0	0	0	0	0	1	hsa-miR-21-5p	-0.12	-0.12	< 0.1
KLF3	ENST00000261438.5	Kruppel-like factor 3 (basic)	515	1	1	0	0	0	0	0	0	0	hsa-miR-21-5p	-0.12	-0.38	0.84	2009, 2011
BCL2	ENST00000398117.1	B-cell CLL/lymphoma 2	55	1	0	0	1	0	0	0	0	0	hsa-miR-590-5p	-0.12	-0.12	0.27	2005, 2007, 2009, 2011
RASGRP1	ENST00000559830.1	RAS guanyl releasing protein 1 (calcium and DAG-regulated)	7	1	1	0	0	0	0	0	0	0	hsa-miR-21-5p	-0.12	-0.42	0.77	2005, 2007, 2009, 2011
SCML2	ENST00000398048.3	sex comb on midleg-like 2 (Drosophila)	7	2	1	1	0	0	0	0	0	0	hsa-miR-21-5p	-0.12	-0.59	0.81	2005, 2007, 2009, 2011
BNC2	ENST00000380672.4	basonuclin 2	770	1	1	0	0	0	0	0	0	0	hsa-miR-21-5p	-0.12	-0.12	0.18	2005, 2007, 2009, 2011
BAHD1	ENST00000416165.1	bromo adjacent homology domain containing 1	76	1	0	1	0	0	0	0	0	0	hsa-miR-21-5p	-0.11	-0.11	0.23	2005, 2007, 2009, 2011
LMBR1	ENST00000353442.5	limb development membrane protein 1	1435	1	0	1	0	0	0	0	0	0	hsa-miR-21-5p	-0.11	-0.12	< 0.1	2009, 2011
SOX7	ENST00000554914.1	Transcription factor SOX-7; Uncharacterized protein; cDNA FLJ58508, highly similar to Transcription factor SOX-7	47	1	0	0	1	0	0	0	0	1	hsa-miR-21-5p	-0.11	-0.21	0.3
SLC30A10	ENST00000366926.3	solute carrier family 30, member 10	66	1	1	0	0	1	0	1	0	0	hsa-miR-21-5p	-0.11	-0.4	0.8	2009, 2011
GAB1	ENST00000262995.4	GRB2-associated binding protein 1	26	1	0	0	1	0	0	0	0	0	hsa-miR-21-5p	-0.11	-0.11	0.32	2011
MSL1	ENST00000398532.4	male-specific lethal 1 homolog (Drosophila)	4715	1	0	0	1	0	0	0	0	0	hsa-miR-21-5p	-0.11	-0.11	0.24	2009, 2011
COQ10B	ENST00000263960.2	coenzyme Q10 homolog B (S. cerevisiae)	1070	1	0	0	1	0	0	0	0	0	hsa-miR-21-5p	-0.11	-0.11	0.21
GXYLT1	ENST00000398675.3	glucoside xylosyltransferase 1	126	1	1	0	0	0	0	0	0	1	hsa-miR-21-5p	-0.11	-0.11	0.12	2009, 2011
CREBRF	ENST00000540014.1	CREB3 regulatory factor	24	1	0	0	1	2	0	1	1	0	hsa-miR-21-5p	-0.11	-0.11	0.27	2005, 2007, 2011
SASH1	ENST00000367467.3	SAM and SH3 domain containing 1	79	1	0	1	0	1	0	0	1	1	hsa-miR-21-5p	-0.11	-0.11	0.26	2011
XKR4	ENST00000327381.6	XK, Kell blood group complex subunit-related family, member 4	5	1	0	1	0	2	1	0	1	1	hsa-miR-21-5p	-0.11	-0.11	0.35
DCUN1D3	ENST00000324344.4	DCN1, defective in cullin neddylation 1, domain containing 3	53	1	0	0	1	0	0	0	0	1	hsa-miR-21-5p	-0.1	-0.17	0.26	2009, 2011
STK40	ENST00000359297.2	serine/threonine kinase 40	214	1	0	1	0	0	0	0	0	0	hsa-miR-21-5p	-0.1	-0.12	0.52	2007, 2009, 2011
PURB	ENST00000395699.2	purine-rich element binding protein B	497	2	1	0	1	0	0	0	0	2	hsa-miR-21-5p	-0.1	-0.2	0.73	2005, 2007, 2009, 2011
PLD1	ENST00000342215.6	phospholipase D1, phosphatidylcholine-specific	128	1	0	1	0	0	0	0	0	3	hsa-miR-21-5p	-0.1	-0.11	< 0.1
CNOT6	ENST00000393356.1	CCR4-NOT transcription complex, subunit 6	300	1	0	1	0	2	0	1	1	0	hsa-miR-21-5p	-0.1	-0.18	0.38	2007, 2011
MCAM	ENST00000392814.1	melanoma cell adhesion molecule	398	1	0	1	0	0	0	0	0	0	hsa-miR-21-5p	-0.1	-0.1	ORF
CREBL2	ENST00000228865.2	cAMP responsive element binding protein-like 2	218	1	0	1	0	0	0	0	0	0	hsa-miR-21-5p	-0.1	-0.14	0.48	2005, 2007, 2009, 2011
KCNA1	ENST00000382545.3	potassium voltage-gated channel, shaker-related subfamily, member 1 (episodic ataxia with myokymia)	5	1	0	1	0	0	0	0	0	1	hsa-miR-21-5p	-0.1	-0.1	0.38	2007, 2009, 2011
CDK6	ENST00000265734.4	cyclin-dependent kinase 6	1116	1	0	1	0	0	0	0	0	6	hsa-miR-21-5p	-0.1	-0.11	0.48	2009, 2011
SCRN1	ENST00000242059.5	secernin 1	29	1	1	0	0	0	0	0	0	1	hsa-miR-21-5p	-0.1	-0.14	0.11	2005, 2007, 2009, 2011
NBEA	ENST00000379939.2	neurobeachin	5	1	0	0	1	0	0	0	0	1	hsa-miR-21-5p	-0.1	-0.1	0.23	2005, 2007, 2009, 2011
SEMA3A	ENST00000265362.4	sema domain, immunoglobulin domain (Ig), short basic domain, secreted, (semaphorin) 3A	162	1	0	0	1	1	0	1	0	1	hsa-miR-21-5p	-0.1	-0.16	0.22	2007
TMEM260	ENST00000261556.6	transmembrane protein 260	44	1	0	1	0	0	0	0	0	0	hsa-miR-21-5p	-0.1	-0.1	0.49	2009, 2011
MEF2C	ENST00000340208.5	myocyte enhancer factor 2C	70	2	0	2	0	1	0	0	1	0	hsa-miR-21-5p	-0.1	-0.15	0.76	2011
TGFB2	ENST00000366930.4	transforming growth factor, beta 2	157	1	1	0	0	0	0	0	0	0	hsa-miR-21-5p	-0.09	-0.19	0.79	2011
TNKS	ENST00000310430.6	tankyrase, TRF1-interacting ankyrin-related ADP-ribose polymerase	943	1	0	1	0	0	0	0	0	1	hsa-miR-21-5p	-0.09	-0.09	0.52	2009, 2011
RBMS3	ENST00000396583.3	RNA binding motif, single stranded interacting protein 3	56	1	0	0	1	0	0	0	0	0	hsa-miR-21-5p	-0.09	-0.15	0.23	2005, 2007, 2009, 2011
TNPO1	ENST00000337273.5	transportin 1	2041	1	0	1	0	0	0	0	0	2	hsa-miR-21-5p	-0.09	-0.12	0.52	2007, 2009, 2011
SUZ12	ENST00000322652.5	SUZ12 polycomb repressive complex 2 subunit	104	1	0	1	0	1	0	1	0	2	hsa-miR-21-5p	-0.09	-0.33	0.39
AP3M1	ENST00000355264.4	adaptor-related protein complex 3, mu 1 subunit	601	1	0	0	1	0	0	0	0	0	hsa-miR-21-5p	-0.09	-0.09	0.29	2009, 2011
EHD1	ENST00000320631.3	EH-domain containing 1	335	1	1	0	0	0	0	0	0	0	hsa-miR-21-5p	-0.08	-0.33	0.69	2005, 2007, 2009, 2011
DNAJB14	ENST00000442697.2	DnaJ (Hsp40) homolog, subfamily B, member 14	10	1	0	1	0	0	0	0	0	0	hsa-miR-21-5p	-0.08	-0.08	0.16
CD47	ENST00000361309.5	CD47 molecule	520	1	0	0	1	1	0	1	0	2	hsa-miR-21-5p	-0.08	-0.41	0.23	2007
ATXN3	ENST00000545170.1	ataxin 3	115	1	1	0	0	0	0	0	0	0	hsa-miR-21-5p	-0.08	-0.11	< 0.1
C17orf102	ENST00000357754.1	chromosome 17 open reading frame 102	5	1	0	0	1	0	0	0	0	2	hsa-miR-21-5p	-0.08	-0.08	0.21	2011
ABCD2	ENST00000308666.3	ATP-binding cassette, sub-family D (ALD), member 2	5	1	0	0	1	0	0	0	0	0	hsa-miR-21-5p	-0.08	-0.08	0.21	2007, 2009, 2011
ACVR2A	ENST00000241416.7	activin A receptor, type IIA	109	1	0	0	1	1	0	0	1	0	hsa-miR-21-5p	-0.08	-0.12	0.36	2007, 2009, 2011
MPRIP	ENST00000341712.4	myosin phosphatase Rho interacting protein	521	1	1	0	0	1	0	0	1	1	hsa-miR-21-5p	-0.08	-0.08	0.86	2005, 2007, 2009, 2011
SNX19	ENST00000265909.4	sorting nexin 19	1157	1	0	1	0	0	0	0	0	1	hsa-miR-21-5p	-0.08	-0.08	0.46	2011
PAIP2B	ENST00000244221.8	poly(A) binding protein interacting protein 2B	42	1	0	1	0	1	1	0	0	0	hsa-miR-21-5p	-0.08	-0.42	0.5	2009, 2011
WNT2B	ENST00000369686.5	wingless-type MMTV integration site family, member 2B	5	1	0	1	0	0	0	0	0	2	hsa-miR-21-5p	-0.08	-0.08	0.52
BCL11B	ENST00000357195.3	B-cell CLL/lymphoma 11B (zinc finger protein)	73	1	0	0	1	0	0	0	0	1	hsa-miR-590-5p	-0.08	-0.08	0.23	2009, 2011
ZNF207	ENST00000394670.4	zinc finger protein 207	839	1	1	0	0	2	0	1	1	5	hsa-miR-590-5p	-0.08	-0.13	< 0.1
TRIM33	ENST00000358465.2	tripartite motif containing 33	201	1	0	0	1	0	0	0	0	1	hsa-miR-590-5p	-0.07	-0.07	0.22	2007, 2009, 2011
TSPAN2	ENST00000369516.2	tetraspanin 2	43	1	0	1	0	1	0	1	0	0	hsa-miR-21-5p	-0.07	-0.27	0.11
MAP3K8	ENST00000375321.1	mitogen-activated protein kinase kinase kinase 8	22	1	0	1	0	0	0	0	0	0	hsa-miR-21-5p	-0.07	-0.07	< 0.1
ANKRD33B	ENST00000296657.5	ankyrin repeat domain 33B	9	1	0	1	0	1	0	0	1	1	hsa-miR-21-5p	-0.07	-0.18	0.41
BMP3	ENST00000282701.2	bone morphogenetic protein 3	36	1	0	1	0	0	0	0	0	0	hsa-miR-21-5p	-0.07	-0.17	0.24	2009, 2011
STRN	ENST00000263918.4	striatin, calmodulin binding protein	476	1	1	0	0	1	0	1	0	0	hsa-miR-21-5p	-0.07	-0.13	0.74	2011
ACBD5	ENST00000396271.3	acyl-CoA binding domain containing 5	77	1	0	1	0	0	0	0	0	0	hsa-miR-21-5p	-0.07	-0.07	< 0.1	2005, 2007
NETO2	ENST00000562435.1	neuropilin (NRP) and tolloid (TLL)-like 2	723	1	0	1	0	0	0	0	0	2	hsa-miR-21-5p	-0.07	-0.17	< 0.1
KLF9	ENST00000377126.2	Kruppel-like factor 9	20	1	0	1	0	0	0	0	0	0	hsa-miR-590-5p	-0.07	-0.1	< 0.1
DAG1	ENST00000515359.2	dystroglycan 1 (dystrophin-associated glycoprotein 1)	241	1	0	1	0	0	0	0	0	0	hsa-miR-590-5p	-0.06	-0.07	0.4	2011
MEGF9	ENST00000373930.3	multiple EGF-like-domains 9	689	1	0	1	0	0	0	0	0	1	hsa-miR-21-5p	-0.06	-0.06	0.11	2007, 2011
RNF24	ENST00000336095.6	ring finger protein 24	448	1	0	0	1	1	0	0	1	1	hsa-miR-21-5p	-0.06	-0.25	0.4
FAM126B	ENST00000418596.3	family with sequence similarity 126, member B	132	1	0	1	0	1	0	0	1	0	hsa-miR-21-5p	-0.06	-0.11	0.39	2011
UNC80	ENST00000439458.1	unc-80 homolog (C. elegans)	5	1	1	0	0	1	1	0	0	0	hsa-miR-21-5p	-0.06	-0.06	< 0.1	2011
THBD	ENST00000377103.2	thrombomodulin	38	1	0	0	1	0	0	0	0	0	hsa-miR-21-5p	-0.06	-0.06	0.23	2011
CCDC171	ENST00000380701.3	coiled-coil domain containing 171	25	1	0	1	0	0	0	0	0	1	hsa-miR-21-5p	-0.06	-0.13	0.38
RNF111	ENST00000348370.4	ring finger protein 111	395	1	0	1	0	1	0	0	1	0	hsa-miR-21-5p	-0.06	-0.1	0.39	2005, 2007
BRWD3	ENST00000373275.4	bromodomain and WD repeat domain containing 3	506	1	0	1	0	2	0	1	1	0	hsa-miR-21-5p	-0.06	-0.08	0.16	2011
MRPL45	ENST00000312513.5	mitochondrial ribosomal protein L45	49	2	1	1	0	0	0	0	0	0	hsa-miR-21-5p	-0.06	-0.62	0.26
MAPK1	ENST00000215832.6	mitogen-activated protein kinase 1	630	1	0	1	0	0	0	0	0	0	hsa-miR-21-5p	-0.06	-0.13	0.24
PYGO1	ENST00000302000.6	pygopus homolog 1 (Drosophila)	104	1	0	0	1	1	0	1	0	1	hsa-miR-21-5p	-0.06	-0.18	0.29
TBX2	ENST00000240328.3	T-box 2	471	1	0	1	0	0	0	0	0	0	hsa-miR-21-5p	-0.05	-0.31	0.52	2009, 2011
TNRC6B	ENST00000335727.9	trinucleotide repeat containing 6B	69	1	0	1	0	1	0	1	0	4	hsa-miR-21-5p	-0.05	-0.07	0.52	2007, 2009, 2011
IFFO2	ENST00000455833.2	intermediate filament family orphan 2	139	1	0	0	1	0	0	0	0	3	hsa-miR-21-5p	-0.05	-0.06	0.26	2011
MTAP	ENST00000380172.4	methylthioadenosine phosphorylase	1575	1	0	1	0	1	0	0	1	2	hsa-miR-21-5p	-0.05	-0.34	0.47	2005, 2007, 2011
NIPBL	ENST00000448238.2	Nipped-B homolog (Drosophila)	250	1	0	1	0	0	0	0	0	0	hsa-miR-21-5p	-0.05	-0.06	ORF
HECTD1	ENST00000553700.1	HECT domain containing E3 ubiquitin protein ligase 1	34	1	0	0	1	0	0	0	0	0	hsa-miR-590-5p	-0.05	-0.05	0.29
SNTB2	ENST00000336278.4	syntrophin, beta 2 (dystrophin-associated protein A1, 59kDa, basic component 2)	254	1	1	0	0	1	0	0	1	1	hsa-miR-21-5p	-0.05	-0.15	0.52	2009, 2011
C17orf75	ENST00000577809.1	chromosome 17 open reading frame 75	2623	1	1	0	0	1	0	0	1	0	hsa-miR-21-5p	-0.05	-0.43	0.51	2011
ZADH2	ENST00000322342.3	zinc binding alcohol dehydrogenase domain containing 2	207	1	0	0	1	0	0	0	0	0	hsa-miR-21-5p	-0.05	-0.09	0.32	2005, 2007, 2009, 2011
TIGD2	ENST00000317005.2	tigger transposable element derived 2	132	1	1	0	0	0	0	0	0	0	hsa-miR-21-5p	-0.05	-0.3	< 0.1
HDAC9	ENST00000405010.3	histone deacetylase 9	13	1	0	0	1	0	0	0	0	0	hsa-miR-590-5p	-0.05	-0.12	0.2
HNRNPU	ENST00000444376.2	heterogeneous nuclear ribonucleoprotein U (scaffold attachment factor A)	5343	1	0	0	1	2	0	1	1	0	hsa-miR-21-5p	-0.05	-0.19	0.44	2007, 2009, 2011
KLF12	ENST00000377669.2	Kruppel-like factor 12	251	1	1	0	0	1	0	0	1	0	hsa-miR-21-5p	-0.05	-0.05	0.14	2009, 2011
TNS1	ENST00000171887.4	tensin 1	591	1	0	0	1	0	0	0	0	1	hsa-miR-21-5p	-0.04	-0.04	0.27	2007, 2009, 2011
SAMD8	ENST00000372687.4	sterile alpha motif domain containing 8	100	1	1	0	0	0	0	0	0	2	hsa-miR-21-5p	-0.04	-0.1	0.23
RPS6KA3	ENST00000379565.3	ribosomal protein S6 kinase, 90kDa, polypeptide 3	769	1	0	1	0	0	0	0	0	3	hsa-miR-21-5p	-0.04	-0.11	0.51	2005, 2007, 2009, 2011
FOXP2	ENST00000408937.3	forkhead box P2	169	2	0	1	1	1	0	1	0	1	hsa-miR-21-5p	-0.04	-0.09	0.39	2011
GID4	ENST00000268719.4	GID complex subunit 4	79	2	1	0	1	0	0	0	0	0	hsa-miR-21-5p	-0.04	-0.52	0.82	2005, 2007, 2009, 2011
AAK1	ENST00000409085.4	AP2 associated kinase 1	27	1	0	1	0	0	0	0	0	1	hsa-miR-21-5p	-0.04	-0.04	0.49
DNAJC16	ENST00000375847.3	DnaJ (Hsp40) homolog, subfamily C, member 16	366	1	0	1	0	0	0	0	0	0	hsa-miR-21-5p	-0.04	-0.04	0.52	2007, 2009, 2011
TNPO3	ENST00000393245.1	transportin 3	30	1	0	1	0	0	0	0	0	1	hsa-miR-21-5p	-0.03	-0.06	< 0.1
SPRY4	ENST00000344120.4	sprouty homolog 4 (Drosophila)	110	1	0	1	0	0	0	0	0	0	hsa-miR-21-5p	-0.03	-0.04	0.1	2011
PRPF4B	ENST00000337659.6	pre-mRNA processing factor 4B	602	1	0	0	1	0	0	0	0	0	hsa-miR-21-5p	-0.03	-0.03	0.23	2005, 2007, 2009, 2011
FOXP1	ENST00000318789.4	forkhead box P1	264	1	0	1	0	0	0	0	0	1	hsa-miR-21-5p	-0.03	-0.08	0.14
WNK3	ENST00000375169.3	WNK lysine deficient protein kinase 3	55	1	0	1	0	0	0	0	0	0	hsa-miR-21-5p	-0.03	-0.03	0.41	2009, 2011
AGO2	ENST00000220592.5	argonaute RISC catalytic component 2	350	1	0	1	0	0	0	0	0	0	hsa-miR-21-5p	-0.03	-0.63	0.24	2005, 2007
SOX6	ENST00000316399.6	SRY (sex determining region Y)-box 6	22	1	0	1	0	1	0	1	0	1	hsa-miR-21-5p	-0.03	-0.08	0.5	2007, 2011
NHS	ENST00000380060.3	Nance-Horan syndrome (congenital cataracts and dental anomalies)	72	1	1	0	0	0	0	0	0	1	hsa-miR-21-5p	-0.03	-0.03	< 0.1
PTPN9	ENST00000306726.2	protein tyrosine phosphatase, non-receptor type 9	644	1	0	1	0	0	0	0	0	0	hsa-miR-21-5p	-0.03	-0.24	0.51	2011
YAP1	ENST00000282441.5	Yes-associated protein 1	1175	1	1	0	0	1	0	1	0	0	hsa-miR-21-5p	-0.03	-0.47	0.65	2005, 2007, 2009, 2011
ETNK1	ENST00000266517.4	ethanolamine kinase 1	1047	1	0	0	1	0	0	0	0	2	hsa-miR-590-5p	-0.02	-0.12	0.23
SNX11	ENST00000393405.2	sorting nexin 11	20	1	0	0	1	0	0	0	0	1	hsa-miR-21-5p	-0.02	-0.1	0.21
HSPA13	ENST00000285667.3	heat shock protein 70kDa family, member 13	2175	1	0	1	0	1	0	0	1	0	hsa-miR-21-5p	-0.02	-0.03	< 0.1
GTPBP10	ENST00000222511.6	GTP-binding protein 10 (putative)	489	1	1	0	0	1	1	0	0	1	hsa-miR-21-5p	-0.02	-0.72	0.2
RAB11A	ENST00000569896.1	RAB11A, member RAS oncogene family	5781	1	1	0	0	0	0	0	0	0	hsa-miR-21-5p	-0.02	-0.34	0.45	2005, 2007, 2009, 2011
FAT3	ENST00000298047.6	FAT atypical cadherin 3	30	1	0	1	0	0	0	0	0	0	hsa-miR-21-5p	-0.02	-0.02	< 0.1
DST	ENST00000312431.6	dystonin	439	1	0	1	0	0	0	0	0	0	hsa-miR-21-5p	-0.02	-0.02	ORF
CRIM1	ENST00000280527.2	cysteine rich transmembrane BMP regulator 1 (chordin-like)	4842	1	0	1	0	0	0	0	0	0	hsa-miR-21-5p	-0.02	-0.02	0.12	2005, 2007
PDE3A	ENST00000359062.3	phosphodiesterase 3A, cGMP-inhibited	1182	1	0	1	0	0	0	0	0	0	hsa-miR-21-5p	-0.02	-0.02	< 0.1
FMN1	ENST00000334528.9	formin 1	25	1	0	1	0	0	0	0	0	0	hsa-miR-21-5p	-0.02	-0.1	0.52	2011
SESN3	ENST00000536441.1	sestrin 3	260	1	0	1	0	1*	0	0	0	0	hsa-miR-21-5p	-0.01	-0.2	0.52
NFAT5	ENST00000354436.2	nuclear factor of activated T-cells 5, tonicity-responsive	128	1	0	1	0	1	0	0	1	1	hsa-miR-21-5p	-0.01	-0.03	0.52	2009, 2011
KAT6A	ENST00000265713.2	K(lysine) acetyltransferase 6A	21	1	0	0	1	0	0	0	0	0	hsa-miR-21-5p	-0.01	-0.02	0.21
FOXG1	ENST00000382535.3	forkhead box G1	40	1	0	1	0	0	0	0	0	0	hsa-miR-21-5p	-0.01	-0.07	0.13
SPPL3	ENST00000353487.2	signal peptide peptidase like 3	799	1	0	1	0	0	0	0	0	0	hsa-miR-21-5p	-0.01	-0.02	0.49	2011
SEMA3E	ENST00000307792.3	sema domain, immunoglobulin domain (Ig), short basic domain, secreted, (semaphorin) 3E	54	1	1	0	0	0	0	0	0	1	hsa-miR-21-5p	-0.01	-0.07	< 0.1
TENM4	ENST00000278550.7	teneurin transmembrane protein 4	34	1	0	1	0	1	1	0	0	2	hsa-miR-21-5p	-0.01	-0.05	0.52	2009, 2011
TRMT5	ENST00000261249.6	tRNA methyltransferase 5	192	1	0	0	1	1	0	0	1	0	hsa-miR-590-5p	-0.01	-0.13	0.25	2009
FAM107B	ENST00000378470.1	family with sequence similarity 107, member B	403	1	0	0	1	0	0	0	0	0	hsa-miR-21-5p	-0.01	-0.06	0.25	2007, 2009, 2011
MCMBP	ENST00000360003.3	minichromosome maintenance complex binding protein	1411	1	1	0	0	0	0	0	0	1	hsa-miR-21-5p	0	-0.14	< 0.1
FTO	ENST00000471389.1	fat mass and obesity associated	240	1	0	1	0	0	0	0	0	0	hsa-miR-21-5p	0	-0.14	0.52
CDKN2C	ENST00000262662.1	cyclin-dependent kinase inhibitor 2C (p18, inhibits CDK4)	708	1	0	1	0	0	0	0	0	0	hsa-miR-21-5p	0	-0.15	0.13
C1orf112	ENST00000359326.4	chromosome 1 open reading frame 112	1361	1	0	1	0	1	0	0	1	0	hsa-miR-21-5p	0	-0.47	0.6
MTHFD1	ENST00000216605.8	methylenetetrahydrofolate dehydrogenase (NADP+ dependent) 1, methenyltetrahydrofolate cyclohydrolase, formyltetrahydrofolate synthetase	4677	1	0	1	0	3	1	0	2	0	hsa-miR-21-5p	0	-0.32	0.52
RETSAT	ENST00000295802.4	retinol saturase (all-trans-retinol 13,14-reductase)	2045	1	0	1	0	0	0	0	0	0	hsa-miR-21-5p	0	-0.27	0.46
CMC1	ENST00000466830.1	COX assembly mitochondrial protein 1 homolog (S. cerevisiae)	1203	1	0	0	1	1	1	0	0	0	hsa-miR-21-5p	0	-0.23	0.28
CYB5R4	ENST00000369681.5	cytochrome b5 reductase 4	329	1	1	0	0	0	0	0	0	0	hsa-miR-21-5p	0	-0.04	< 0.1
CADM1	ENST00000452722.3	cell adhesion molecule 1	676	1	0	1	0	0	0	0	0	1	hsa-miR-21-5p	0	-0.1	0.52	2011
BCAS3	ENST00000589222.1	breast carcinoma amplified sequence 3	339	1	0	1	0	0	0	0	0	1	hsa-miR-21-5p	0	-0.02	0.51
TLK2	ENST00000582809.1	tousled-like kinase 2	5	1	0	1	0	0	0	0	0	0	hsa-miR-21-5p	0	-0.13	0.14	2011
FZD8	ENST00000374694.1	frizzled family receptor 8	791	1	0	0	1	0	0	0	0	1	hsa-miR-21-5p	0	-0.06	0.27
METAP1	ENST00000296411.6	methionyl aminopeptidase 1	887	1	0	1	0	0	0	0	0	0	hsa-miR-21-5p	0	-0.14	0.2
