# Supplementary material for: Human Amniotic Fluid Stem Cell-Derived Exosomes as a Novel Cell-Free Therapy for Cutaneous Regeneration
Source: Front Cell Dev Biol. 2021 Jun 21;9:685873. doi: 10.3389/fcell.2021.685873 (PMC8255501; doi:10.3389/fcell.2021.685873)
Supplement: Supplementary file 3 [file Data_Sheet_1.ZIP › TargetScan7.2__miR-22-3p.predicted_targets.xlsx]

## Sheet: TargetScan7
Target gene	Representative transcript	Gene name	3P-seq tags + 5	Conserved sites total	Conserved 8mer sites	Conserved 7mer-m8 sites	Conserved 7mer-A1 sites	Poorly conserved sites total	Poorly conserved 8mer sites	Poorly conserved 7mer-m8 sites	Poorly conserved 7mer-A1 sites	6mer sites	Representative miRNA	Cumulative weighted context++ score	Total context++ score	Aggregate PCT	Previous TargetScan publication(s)
C17orf58	ENST00000536693.1	chromosome 17 open reading frame 58	48	2	0	1	1	1	1	0	0	0	hsa-miR-22-3p	-1.07	-1.07	< 0.1
CCDC67	ENST00000525646.1	coiled-coil domain containing 67	5	1	1	0	0	1	0	1	0	0	hsa-miR-22-3p	-0.99	-0.99	0.44	2009, 2011
KIAA0040	ENST00000423313.1	KIAA0040	15	1	1	0	0	1	0	1	0	1	hsa-miR-22-3p	-0.9	-0.9	0.59	2011
GRM5	ENST00000418177.2	glutamate receptor, metabotropic 5	5	2	1	1	0	2	0	1	1	0	hsa-miR-22-3p	-0.88	-0.88	0.93	2011
H3F3C	ENST00000340398.3	H3 histone, family 3C	7	1	1	0	0	0	0	0	0	1	hsa-miR-22-3p	-0.86	-0.91	0.84	2007, 2009, 2011
NAA20	ENST00000310450.4	N(alpha)-acetyltransferase 20, NatB catalytic subunit	1586	1	1	0	0	0	0	0	0	0	hsa-miR-22-3p	-0.84	-0.84	0.74	2005, 2007, 2009, 2011
PDSS1	ENST00000376203.5	prenyl (decaprenyl) diphosphate synthase, subunit 1	41	1	1	0	0	0	0	0	0	0	hsa-miR-22-3p	-0.81	-0.81	0.87	2009, 2011
ZDHHC16	ENST00000345745.5	zinc finger, DHHC-type containing 16	82	1	1	0	0	1	0	1	0	0	hsa-miR-22-3p	-0.8	-0.8	0.81	2009, 2011
BATF3	ENST00000243440.1	basic leucine zipper transcription factor, ATF-like 3	212	1	1	0	0	0	0	0	0	0	hsa-miR-22-3p	-0.79	-0.79	0.8	2005, 2007, 2009, 2011
EIF4EBP3	ENST00000310331.2	eukaryotic translation initiation factor 4E binding protein 3	54	1	1	0	0	0	0	0	0	0	hsa-miR-22-3p	-0.78	-0.78	0.85	2009, 2011
DDIT4	ENST00000307365.3	DNA-damage-inducible transcript 4	2454	1	1	0	0	1	0	1	0	1	hsa-miR-22-3p	-0.78	-0.98	0.88	2009, 2011
FUT9	ENST00000302103.5	fucosyltransferase 9 (alpha (1,3) fucosyltransferase)	5	2	1	1	0	1	0	0	1	4	hsa-miR-22-3p	-0.77	-0.77	0.95	2007, 2009, 2011
LIN7C	ENST00000278193.2	lin-7 homolog C (C. elegans)	1701	1	1	0	0	1	0	0	1	0	hsa-miR-22-3p	-0.73	-0.75	0.89	2005, 2007, 2009, 2011
H3F3B	ENST00000591890.1	H3 histone, family 3B (H3.3B)	336	1	1	0	0	1	0	1	0	2	hsa-miR-22-3p	-0.72	-1.13	0.92	2005, 2007, 2009, 2011
NET1	ENST00000355029.4	neuroepithelial cell transforming 1	73	1	1	0	0	0	0	0	0	0	hsa-miR-22-3p	-0.7	-0.7	0.9	2005, 2007, 2009, 2011
OGN	ENST00000262551.4	osteoglycin	5	1	1	0	0	0	0	0	0	1	hsa-miR-22-3p	-0.7	-0.7	0.76	2005, 2007, 2009, 2011
CYTH3	ENST00000350796.3	cytohesin 3	248	1	1	0	0	0	0	0	0	1	hsa-miR-22-3p	-0.69	-0.69	0.9	2005, 2007, 2009, 2011
SYNE1	ENST00000367255.5	spectrin repeat containing, nuclear envelope 1	144	1	0	1	0	2	0	2	0	0	hsa-miR-22-3p	-0.69	-0.69	0.69
IKZF4	ENST00000262032.5	IKAROS family zinc finger 4 (Eos)	329	2	0	2	0	0	0	0	0	0	hsa-miR-22-3p	-0.67	-0.69	0.77	2007, 2009, 2011
ESR1	ENST00000440973.1	estrogen receptor 1	5	1	1	0	0	2	0	1	1	2	hsa-miR-22-3p	-0.67	-0.67	0.92	2005, 2007, 2009, 2011
RGS2	ENST00000235382.5	regulator of G-protein signaling 2, 24kDa	321	1	1	0	0	0	0	0	0	0	hsa-miR-22-3p	-0.67	-0.67	0.54	2005, 2007, 2009, 2011
ASB6	ENST00000277459.4	ankyrin repeat and SOCS box containing 6	725	2	0	2	0	1	0	1	0	2	hsa-miR-22-3p	-0.66	-0.66	0.64	2009, 2011
IL31	ENST00000377035.1	interleukin 31	5	1	1	0	0	0	0	0	0	0	hsa-miR-22-3p	-0.66	-0.66	< 0.1	2011
ACER3	ENST00000532485.1	alkaline ceramidase 3	295	1	1	0	0	2	1	0	1	0	hsa-miR-22-3p	-0.66	-0.75	0.52	2009, 2011
ELOVL6	ENST00000394607.3	ELOVL fatty acid elongase 6	901	2	0	1	1	2	1	1	0	0	hsa-miR-22-3p	-0.66	-0.89	0.94	2005, 2007, 2011
FRAT2	ENST00000371019.2	frequently rearranged in advanced T-cell lymphomas 2	120	1	1	0	0	0	0	0	0	0	hsa-miR-22-3p	-0.65	-0.68	0.81	2009, 2011
ARRB1	ENST00000420843.2	arrestin, beta 1	598	2	1	1	0	1	0	1	0	0	hsa-miR-22-3p	-0.65	-0.8	0.93	2005, 2007, 2009, 2011
PRPF38A	ENST00000257181.9	pre-mRNA processing factor 38A	892	1	1	0	0	0	0	0	0	0	hsa-miR-22-3p	-0.64	-0.64	0.89	2007, 2009, 2011
CD207	ENST00000410009.3	CD207 molecule, langerin	5	1	0	1	0	1	1	0	0	1	hsa-miR-22-3p	-0.63	-0.63	0.5
FAM49B	ENST00000519824.2	family with sequence similarity 49, member B	52	1	1	0	0	0	0	0	0	0	hsa-miR-22-3p	-0.63	-0.63	0.9	2005, 2007, 2009, 2011
MTHFR	ENST00000376592.1	methylenetetrahydrofolate reductase (NAD(P)H)	207	1	1	0	0	4	0	3	1	2	hsa-miR-22-3p	-0.62	-0.97	0.92	2011
UNK	ENST00000293218.3	unkempt homolog (Drosophila)	124	1	1	0	0	0	0	0	0	1	hsa-miR-22-3p	-0.62	-0.62	0.87	2007, 2009, 2011
WDR82	ENST00000296490.3	WD repeat domain 82	319	2	1	1	0	0	0	0	0	1	hsa-miR-22-3p	-0.61	-0.65	0.93	2007, 2009, 2011
SLC16A14	ENST00000295190.4	solute carrier family 16, member 14	34	1	1	0	0	1	0	0	1	0	hsa-miR-22-3p	-0.61	-0.61	0.76	2011
LRRC73	ENST00000372441.1	leucine rich repeat containing 73	5	2	0	2	0	0	0	0	0	0	hsa-miR-22-3p	-0.6	-0.6	0.66	2009, 2011
A4GNT	ENST00000236709.3	alpha-1,4-N-acetylglucosaminyltransferase	5	1	1	0	0	0	0	0	0	0	hsa-miR-22-3p	-0.6	-0.6	< 0.1
ENO1	ENST00000234590.4	enolase 1, (alpha)	1269	1	0	1	0	1	0	1	0	0	hsa-miR-22-3p	-0.6	-0.6	0.57	2009, 2011
CYR61	ENST00000451137.2	cysteine-rich, angiogenic inducer, 61	2690	1	1	0	0	0	0	0	0	0	hsa-miR-22-3p	-0.6	-0.6	0.83	2009, 2011
TRPM7	ENST00000560955.1	transient receptor potential cation channel, subfamily M, member 7	281	2	0	2	0	0	0	0	0	0	hsa-miR-22-3p	-0.59	-0.59	0.96	2011
SLC35E4	ENST00000343605.4	solute carrier family 35, member E4	15	2	1	1	0	0	0	0	0	0	hsa-miR-22-3p	-0.59	-0.59	0.86	2009, 2011
C5orf24	ENST00000394976.3	chromosome 5 open reading frame 24	2668	1	1	0	0	1	0	0	1	1	hsa-miR-22-3p	-0.59	-0.62	0.85	2009, 2011
NUS1	ENST00000368494.3	nuclear undecaprenyl pyrophosphate synthase 1 homolog (S. cerevisiae)	302	1	0	1	0	1	0	1	0	1	hsa-miR-22-3p	-0.58	-0.58	0.65	2011
RFXANK	ENST00000353145.1	regulatory factor X-associated ankyrin-containing protein	2548	1	0	1	0	0	0	0	0	0	hsa-miR-22-3p	-0.57	-0.57	0.55	2011
PLCXD3	ENST00000377801.3	phosphatidylinositol-specific phospholipase C, X domain containing 3	81	1	1	0	0	1	0	0	1	0	hsa-miR-22-3p	-0.57	-0.57	0.9	2005, 2007, 2009, 2011
ARPC5	ENST00000359856.6	actin related protein 2/3 complex, subunit 5, 16kDa	677	1	1	0	0	0	0	0	0	0	hsa-miR-22-3p	-0.57	-0.68	0.5	2009, 2011
CAV3	ENST00000343849.2	caveolin 3	5	1	1	0	0	0	0	0	0	0	hsa-miR-22-3p	-0.56	-0.56	0.9	2011
TRIB2	ENST00000155926.4	tribbles pseudokinase 2	68	1	1	0	0	0	0	0	0	0	hsa-miR-22-3p	-0.56	-0.56	0.33	2005, 2007, 2009, 2011
ZNF740	ENST00000416904.3	zinc finger protein 740	2137	2	0	2	0	0	0	0	0	0	hsa-miR-22-3p	-0.56	-0.56	0.77	2007, 2009, 2011
ATP8A1	ENST00000381668.5	ATPase, aminophospholipid transporter (APLT), class I, type 8A, member 1	48	1	1	0	0	0	0	0	0	1	hsa-miR-22-3p	-0.56	-0.6	0.55	2009, 2011
EMILIN3	ENST00000332312.3	elastin microfibril interfacer 3	12	2	0	2	0	1	0	1	0	0	hsa-miR-22-3p	-0.56	-0.56	0.91	2005, 2007, 2009, 2011
ODF1	ENST00000518835.1	outer dense fiber of sperm tails 1	5	1	0	1	0	0	0	0	0	0	hsa-miR-22-3p	-0.56	-0.56	0.56	2005, 2007, 2009, 2011
SCYL3	ENST00000367771.6	SCY1-like 3 (S. cerevisiae)	124	2	0	2	0	0	0	0	0	0	hsa-miR-22-3p	-0.56	-0.6	0.75	2011
MPZL3	ENST00000278949.4	myelin protein zero-like 3	59	1	1	0	0	1	0	1	0	0	hsa-miR-22-3p	-0.55	-0.56	0.45
SIRT1	ENST00000212015.6	sirtuin 1	220	1	1	0	0	0	0	0	0	0	hsa-miR-22-3p	-0.55	-0.56	0.86	2005, 2007, 2009, 2011
GHRHR	ENST00000409316.1	growth hormone releasing hormone receptor	5	1	1	0	0	0	0	0	0	0	hsa-miR-22-3p	-0.54	-0.54	0.11	2009
YWHAZ	ENST00000395957.2	tyrosine 3-monooxygenase/tryptophan 5-monooxygenase activation protein, zeta polypeptide	184	1	1	0	0	0	0	0	0	2	hsa-miR-22-3p	-0.54	-0.55	0.88	2009, 2011
CBL	ENST00000264033.4	Cbl proto-oncogene, E3 ubiquitin protein ligase	309	3	1	0	2	3	0	2	1	1	hsa-miR-22-3p	-0.54	-0.54	0.91	2011
KCNK12	ENST00000327876.4	potassium channel, subfamily K, member 12	5	1	1	0	0	2	0	2	0	2	hsa-miR-22-3p	-0.54	-0.54	0.49
FTL	ENST00000331825.6	ferritin, light polypeptide	9158	1	0	1	0	0	0	0	0	1	hsa-miR-22-3p	-0.53	-0.61	0.57	2005, 2007, 2009, 2011
FAM83F	ENST00000333407.6	family with sequence similarity 83, member F	5	1	1	0	0	5	0	2	3	7	hsa-miR-22-3p	-0.53	-0.53	0.6
XXbac-BPG32J3.20	ENST00000461287.1		1251	1	0	1	0	1	0	1	0	1	hsa-miR-22-3p	-0.52	-0.52	ORF
PPM1K	ENST00000608933.1	protein phosphatase, Mg2+/Mn2+ dependent, 1K	46	1	1	0	0	0	0	0	0	0	hsa-miR-22-3p	-0.52	-0.52	0.67	2009, 2011
SNAI1	ENST00000244050.2	snail family zinc finger 1	486	1	1	0	0	1	0	1	0	0	hsa-miR-22-3p	-0.52	-0.52	0.2	2009, 2011
CCNJL	ENST00000393977.3	cyclin J-like	66	1	1	0	0	1	0	1	0	2	hsa-miR-22-3p	-0.51	-0.74	0.74	2009, 2011
IL13RA1	ENST00000371666.3	interleukin 13 receptor, alpha 1	494	1	0	1	0	1	0	1	0	0	hsa-miR-22-3p	-0.51	-0.65	0.75	2005, 2007, 2009, 2011
PTEN	ENST00000371953.3	phosphatase and tensin homolog	118	1	1	0	0	0	0	0	0	1	hsa-miR-22-3p	-0.51	-0.53	0.9	2011
COPS7B	ENST00000373608.3	COP9 signalosome subunit 7B	331	2	0	2	0	1	0	1	0	0	hsa-miR-22-3p	-0.51	-0.51	0.82	2005, 2007, 2009, 2011
DPM2	ENST00000314392.8	dolichyl-phosphate mannosyltransferase polypeptide 2, regulatory subunit	1667	1	0	1	0	0	0	0	0	0	hsa-miR-22-3p	-0.51	-0.51	0.52	2009, 2011
TMEM229B	ENST00000557006.1	transmembrane protein 229B	5	1	0	1	0	1	0	1	0	1	hsa-miR-22-3p	-0.51	-0.51	0.54	2009, 2011
AC007375.1	ENST00000600936.1	Uncharacterized protein; cDNA FLJ43210 fis, clone FEBRA2020582	7	2	0	2	0	1	0	1	0	4	hsa-miR-22-3p	-0.51	-0.55	0.83
APBB2	ENST00000295974.8	amyloid beta (A4) precursor protein-binding, family B, member 2	704	2	0	0	2	1	0	1	0	1	hsa-miR-22-3p	-0.51	-0.55	0.81	2005, 2007, 2009, 2011
RIMS4	ENST00000372851.3	regulating synaptic membrane exocytosis 4	30	2	1	1	0	0	0	0	0	2	hsa-miR-22-3p	-0.5	-0.5	0.93	2005, 2007, 2009, 2011
EPB41L2	ENST00000531410.1	erythrocyte membrane protein band 4.1-like 2	353	1	0	1	0	0	0	0	0	0	hsa-miR-22-3p	-0.5	-0.51	0.57	2009, 2011
FBXO46	ENST00000317683.3	F-box protein 46	197	1	1	0	0	0	0	0	0	0	hsa-miR-22-3p	-0.5	-0.5	0.88	2007, 2009, 2011
LGALS1	ENST00000215909.5	lectin, galactoside-binding, soluble, 1	50186	1	0	1	0	0	0	0	0	0	hsa-miR-22-3p	-0.5	-0.5	0.62	2005, 2007, 2011
IL17RD	ENST00000296318.7	interleukin 17 receptor D	108	3	1	2	0	0	0	0	0	1	hsa-miR-22-3p	-0.49	-0.51	0.94	2005, 2007, 2009, 2011
KLF6	ENST00000542957.1	Kruppel-like factor 6	4644	3	0	0	3	1	0	0	1	0	hsa-miR-22-3p	-0.49	-0.51	0.85	2011
ANKRD13A	ENST00000261739.4	ankyrin repeat domain 13A	1644	1	1	0	0	1	0	0	1	0	hsa-miR-22-3p	-0.49	-0.49	0.83	2007, 2009, 2011
GATM	ENST00000396659.3	glycine amidinotransferase (L-arginine:glycine amidinotransferase)	586	1	0	1	0	0	0	0	0	0	hsa-miR-22-3p	-0.49	-0.49	0.61	2009, 2011
CENPV	ENST00000476243.1	centromere protein V	102	1	0	1	0	0	0	0	0	0	hsa-miR-22-3p	-0.49	-0.49	0.57	2005, 2007, 2009, 2011
DAW1	ENST00000373666.2	dynein assembly factor with WDR repeat domains 1	82	1	0	1	0	0	0	0	0	1	hsa-miR-22-3p	-0.49	-0.49	< 0.1
AK2	ENST00000467905.1	adenylate kinase 2	3125	1	0	1	0	1	0	1	0	0	hsa-miR-22-3p	-0.49	-0.49	0.48
NHP2	ENST00000314397.4	NHP2 ribonucleoprotein	77	1	0	1	0	0	0	0	0	1	hsa-miR-22-3p	-0.49	-0.51	0.51	2011
DNAJB5	ENST00000545841.1	DnaJ (Hsp40) homolog, subfamily B, member 5	379	1	1	0	0	0	0	0	0	0	hsa-miR-22-3p	-0.48	-0.48	0.81	2005, 2007, 2009, 2011
TYRO3	ENST00000263798.3	TYRO3 protein tyrosine kinase	70	2	0	2	0	0	0	0	0	1	hsa-miR-22-3p	-0.48	-0.48	0.96	2005, 2007, 2009, 2011
ANKHD1-EIF4EBP3	ENST00000532219.1	ANKHD1-EIF4EBP3 readthrough	54	1	1	0	0	0	0	0	0	0	hsa-miR-22-3p	-0.48	-0.48	0.85	2009
CDX2	ENST00000381020.7	caudal type homeobox 2	563	1	1	0	0	0	0	0	0	1	hsa-miR-22-3p	-0.48	-0.48	0.14	2005, 2007, 2011
LRCH1	ENST00000311191.6	leucine-rich repeats and calponin homology (CH) domain containing 1	381	1	1	0	0	0	0	0	0	0	hsa-miR-22-3p	-0.48	-0.48	0.77	2011
CSF1R	ENST00000286301.3	colony stimulating factor 1 receptor	5	1	1	0	0	0	0	0	0	0	hsa-miR-22-3p	-0.47	-0.47	0.83	2005, 2007, 2009, 2011
FBXL19	ENST00000338343.4	F-box and leucine-rich repeat protein 19	75	1	1	0	0	0	0	0	0	0	hsa-miR-22-3p	-0.47	-0.47	0.81	2009, 2011
ERBB3	ENST00000267101.3	v-erb-b2 avian erythroblastic leukemia viral oncogene homolog 3	926	1	1	0	0	0	0	0	0	1	hsa-miR-22-3p	-0.47	-0.47	0.9	2005, 2007, 2009, 2011
BTG1	ENST00000256015.3	B-cell translocation gene 1, anti-proliferative	1677	1	0	1	0	0	0	0	0	0	hsa-miR-22-3p	-0.47	-0.47	0.89	2005, 2007, 2009, 2011
VASP	ENST00000245932.6	vasodilator-stimulated phosphoprotein	1627	1	1	0	0	0	0	0	0	0	hsa-miR-22-3p	-0.47	-0.47	0.31	2005, 2007, 2009
FMNL2	ENST00000475377.2	formin-like 2	31	1	0	1	0	0	0	0	0	1	hsa-miR-22-3p	-0.46	-0.47	0.54	2011
TRUB1	ENST00000298746.3	TruB pseudouridine (psi) synthase family member 1	1035	1	1	0	0	0	0	0	0	0	hsa-miR-22-3p	-0.46	-0.46	0.51	2005, 2007, 2009, 2011
TTC31	ENST00000410003.1	tetratricopeptide repeat domain 31	132	1	0	1	0	1	0	1	0	0	hsa-miR-22-3p	-0.46	-0.46	0.39
CATSPERG	ENST00000215069.4	catsper channel auxiliary subunit gamma	5	1	1	0	0	0	0	0	0	1	hsa-miR-22-3p	-0.46	-0.46	ORF
LZIC	ENST00000377223.1	leucine zipper and CTNNBIP1 domain containing	508	2	2	0	0	0	0	0	0	0	hsa-miR-22-3p	-0.46	-1.16	0.81
RBM15	ENST00000369784.3	RNA binding motif protein 15	5	1	0	1	0	0	0	0	0	0	hsa-miR-22-3p	-0.46	-0.46	0.67	2007, 2009, 2011
NCOA1	ENST00000405141.1	nuclear receptor coactivator 1	200	2	0	1	1	0	0	0	0	0	hsa-miR-22-3p	-0.46	-0.46	0.51	2009, 2011
DPY30	ENST00000342166.5	dpy-30 homolog (C. elegans)	935	1	0	1	0	0	0	0	0	0	hsa-miR-22-3p	-0.46	-0.46	0.46	2005, 2007
NTRK2	ENST00000395882.1	neurotrophic tyrosine kinase, receptor, type 2	48	1	1	0	0	1	0	1	0	2	hsa-miR-22-3p	-0.46	-0.46	0.38	2011
IRF5	ENST00000402030.2	interferon regulatory factor 5	7	1	1	0	0	0	0	0	0	1	hsa-miR-22-3p	-0.46	-0.46	0.59	2009, 2011
DNAJC27	ENST00000264711.2	DnaJ (Hsp40) homolog, subfamily C, member 27	41	1	1	0	0	0	0	0	0	1	hsa-miR-22-3p	-0.46	-0.56	0.52	2011
ADAT2	ENST00000606514.1	adenosine deaminase, tRNA-specific 2	303	1	0	0	1	2	0	1	1	0	hsa-miR-22-3p	-0.45	-0.59	0.53	2005, 2007, 2009, 2011
RIC8B	ENST00000392837.4	RIC8 guanine nucleotide exchange factor B	49	1	1	0	0	0	0	0	0	1	hsa-miR-22-3p	-0.45	-0.45	0.58	2007, 2009, 2011
PDIK1L	ENST00000374271.4	PDLIM1 interacting kinase 1 like	5	2	0	1	1	0	0	0	0	0	hsa-miR-22-3p	-0.45	-0.45	0.74	2005, 2007, 2009, 2011
PHF8	ENST00000338946.6	PHD finger protein 8	85	1	1	0	0	0	0	0	0	0	hsa-miR-22-3p	-0.45	-0.49	0.89	2005, 2007, 2009, 2011
BRWD3	ENST00000373275.4	bromodomain and WD repeat domain containing 3	506	1	1	0	0	0	0	0	0	0	hsa-miR-22-3p	-0.44	-0.44	0.9	2011
LAMC1	ENST00000258341.4	laminin, gamma 1 (formerly LAMB2)	1082	2	0	2	0	1	0	1	0	0	hsa-miR-22-3p	-0.44	-0.62	0.72	2005, 2007, 2009, 2011
MSL2	ENST00000309993.2	male-specific lethal 2 homolog (Drosophila)	175	1	1	0	0	0	0	0	0	1	hsa-miR-22-3p	-0.44	-0.44	0.9	2007, 2009, 2011
LTB4R	ENST00000396789.4	leukotriene B4 receptor	70	1	0	1	0	0	0	0	0	2	hsa-miR-22-3p	-0.44	-0.46	0.48	2011
NUDT4	ENST00000337179.5	nudix (nucleoside diphosphate linked moiety X)-type motif 4	41	1	1	0	0	0	0	0	0	0	hsa-miR-22-3p	-0.44	-0.44	0.7	2005, 2007, 2009, 2011
RPS3	ENST00000278572.6	ribosomal protein S3	1585	1	0	1	0	0	0	0	0	0	hsa-miR-22-3p	-0.44	-0.44	0.52
KDM3A	ENST00000409556.1	lysine (K)-specific demethylase 3A	2300	1	0	1	0	0	0	0	0	0	hsa-miR-22-3p	-0.44	-0.44	0.97	2005, 2007, 2009, 2011
RAPGEFL1	ENST00000264644.6	Rap guanine nucleotide exchange factor (GEF)-like 1	20	1	1	0	0	0	0	0	0	2	hsa-miR-22-3p	-0.44	-0.44	0.84	2005, 2007, 2009, 2011
MOCS1	ENST00000373186.4	molybdenum cofactor synthesis 1	179	1	1	0	0	2	0	2	0	1	hsa-miR-22-3p	-0.44	-0.56	0.13	2011
PRCD	ENST00000592014.1	progressive rod-cone degeneration	5	2	0	2	0	1	0	1	0	2	hsa-miR-22-3p	-0.44	-1.13	0.88	2007, 2009
LAS1L	ENST00000312391.8	LAS1-like (S. cerevisiae)	26	1	0	1	0	1	0	1	0	1	hsa-miR-22-3p	-0.44	-0.44	ORF
MAPK14	ENST00000229795.3	mitogen-activated protein kinase 14	1191	1	0	1	0	1	0	1	0	1	hsa-miR-22-3p	-0.44	-0.49	0.68	2005, 2007, 2009, 2011
WARS2	ENST00000369426.5	tryptophanyl tRNA synthetase 2, mitochondrial	205	1	0	1	0	0	0	0	0	0	hsa-miR-22-3p	-0.43	-0.43	0.46	2009, 2011
PPP1R15B	ENST00000367188.4	protein phosphatase 1, regulatory subunit 15B	2154	1	0	1	0	0	0	0	0	0	hsa-miR-22-3p	-0.43	-0.43	0.87	2005, 2007, 2009, 2011
WRNIP1	ENST00000380769.4	Werner helicase interacting protein 1	931	1	0	1	0	0	0	0	0	1	hsa-miR-22-3p	-0.43	-0.47	0.76	2005, 2007
GBA	ENST00000368373.3	glucosidase, beta, acid	27	1	0	1	0	1	0	1	0	4	hsa-miR-22-3p	-0.43	-0.47	0.77
PROX1	ENST00000366958.4	prospero homeobox 1	131	1	1	0	0	0	0	0	0	2	hsa-miR-22-3p	-0.43	-0.45	0.87
SEPHS1	ENST00000545675.1	selenophosphate synthetase 1	281	1	0	1	0	1	0	1	0	3	hsa-miR-22-3p	-0.43	-0.66	0.94	2005, 2007, 2009, 2011
NYAP2	ENST00000272907.6	neuronal tyrosine-phosphorylated phosphoinositide-3-kinase adaptor 2	5	1	1	0	0	0	0	0	0	0	hsa-miR-22-3p	-0.43	-0.43	0.9	2009, 2011
MFGE8	ENST00000539437.1	milk fat globule-EGF factor 8 protein	404	1	0	1	0	0	0	0	0	0	hsa-miR-22-3p	-0.43	-0.43	0.6	2009, 2011
ZBTB39	ENST00000300101.2	zinc finger and BTB domain containing 39	7	1	1	0	0	1	0	1	0	1	hsa-miR-22-3p	-0.42	-0.42	0.48	2007, 2009, 2011
RPL14	ENST00000416518.1	ribosomal protein L14	8294	1	0	1	0	0	0	0	0	1	hsa-miR-22-3p	-0.42	-0.42	< 0.1
C10orf11	ENST00000496424.2	chromosome 10 open reading frame 11	5	1	1	0	0	0	0	0	0	1	hsa-miR-22-3p	-0.42	-0.42	0.32
AKT3	ENST00000366539.1	v-akt murine thymoma viral oncogene homolog 3	168	1	1	0	0	0	0	0	0	1	hsa-miR-22-3p	-0.42	-0.46	0.9	2005, 2007, 2009, 2011
HOMER1	ENST00000508576.1	homer homolog 1 (Drosophila)	394	2	0	1	1	0	0	0	0	0	hsa-miR-22-3p	-0.42	-0.43	0.51	2009, 2011
TACR3	ENST00000304883.2	tachykinin receptor 3	5	1	1	0	0	0	0	0	0	1	hsa-miR-22-3p	-0.42	-0.42	0.16	2011
MAX	ENST00000284165.6	MYC associated factor X	51	1	0	1	0	0	0	0	0	0	hsa-miR-22-3p	-0.42	-0.42	0.46	2011
CLIP2	ENST00000223398.6	CAP-GLY domain containing linker protein 2	2111	1	0	1	0	4	0	3	1	0	hsa-miR-22-3p	-0.41	-0.41	0.6	2007, 2011
INO80E	ENST00000563197.1	INO80 complex subunit E	3687	1	0	1	0	0	0	0	0	0	hsa-miR-22-3p	-0.41	-0.41	0.52	2009, 2011
PALM	ENST00000338448.5	paralemmin	341	1	0	1	0	1	1	0	0	0	hsa-miR-22-3p	-0.41	-0.41	0.45
RCOR1	ENST00000262241.6	REST corepressor 1	403	1	0	0	1	1	0	1	0	3	hsa-miR-22-3p	-0.41	-0.41	0.72	2007, 2009, 2011
SMLR1	ENST00000541421.2	small leucine-rich protein 1	35	1	1	0	0	1	0	1	0	2	hsa-miR-22-3p	-0.41	-1	0.28	2011
RSBN1	ENST00000261441.5	round spermatid basic protein 1	54	1	1	0	0	0	0	0	0	0	hsa-miR-22-3p	-0.41	-0.44	0.82	2005, 2007, 2009, 2011
PFDN6	ENST00000395131.1	prefoldin subunit 6	183	1	0	1	0	0	0	0	0	0	hsa-miR-22-3p	-0.41	-0.41	0.47	2011
C19orf70	ENST00000587950.1	chromosome 19 open reading frame 70	197	1	0	1	0	0	0	0	0	0	hsa-miR-22-3p	-0.41	-0.41	0.83	2009, 2011
MTMR2	ENST00000346299.5	myotubularin related protein 2	625	1	0	1	0	0	0	0	0	0	hsa-miR-22-3p	-0.41	-0.41	0.83	2011
KIRREL3	ENST00000525144.2	kin of IRRE like 3 (Drosophila)	16	1	1	0	0	0	0	0	0	0	hsa-miR-22-3p	-0.41	-0.41	0.74	2011
ZNF609	ENST00000326648.3	zinc finger protein 609	103	1	1	0	0	0	0	0	0	2	hsa-miR-22-3p	-0.41	-0.42	0.83	2007, 2009, 2011
CPEB1	ENST00000450751.2	cytoplasmic polyadenylation element binding protein 1	5	1	0	1	0	0	0	0	0	0	hsa-miR-22-3p	-0.41	-0.41	0.6	2005, 2007, 2009, 2011
STAG2	ENST00000371160.1	stromal antigen 2	216	1	1	0	0	0	0	0	0	0	hsa-miR-22-3p	-0.4	-0.49	0.86	2005, 2007, 2009, 2011
HOXA4	ENST00000360046.5	homeobox A4	55	1	0	1	0	0	0	0	0	0	hsa-miR-22-3p	-0.4	-0.43	0.51	2005, 2007, 2009, 2011
RMDN3	ENST00000260385.6	regulator of microtubule dynamics 3	86	1	0	1	0	0	0	0	0	0	hsa-miR-22-3p	-0.4	-0.4	0.43
SRSF10	ENST00000343255.5	serine/arginine-rich splicing factor 10	1920	1	1	0	0	0	0	0	0	1	hsa-miR-22-3p	-0.4	-0.42	0.9	2005, 2007, 2009, 2011
PTGS1	ENST00000362012.2	prostaglandin-endoperoxide synthase 1 (prostaglandin G/H synthase and cyclooxygenase)	399	1	0	1	0	1	0	1	0	0	hsa-miR-22-3p	-0.4	-0.47	0.81	2009, 2011
CHD9	ENST00000566029.1	chromodomain helicase DNA binding protein 9	447	1	1	0	0	0	0	0	0	0	hsa-miR-22-3p	-0.39	-0.41	0.85	2005, 2007, 2009, 2011
NCMAP	ENST00000374392.2	noncompact myelin associated protein	17	1	0	1	0	1	0	1	0	1	hsa-miR-22-3p	-0.39	-0.48	0.69	2007, 2009, 2011
MURC	ENST00000307584.5	muscle-related coiled-coil protein	75	1	0	1	0	0	0	0	0	0	hsa-miR-22-3p	-0.39	-0.39	0.5	2011
CHD7	ENST00000423902.2	chromodomain helicase DNA binding protein 7	925	1	0	1	0	0	0	0	0	1	hsa-miR-22-3p	-0.39	-0.46	0.94	2011
STOX2	ENST00000308497.4	storkhead box 2	379	1	1	0	0	0	0	0	0	3	hsa-miR-22-3p	-0.38	-0.39	0.77
CSNK1A1	ENST00000261798.5	casein kinase 1, alpha 1	769	1	0	1	0	0	0	0	0	3	hsa-miR-22-3p	-0.38	-0.62	0.49
WWC2	ENST00000403733.3	WW and C2 domain containing 2	717	1	0	1	0	0	0	0	0	2	hsa-miR-22-3p	-0.38	-0.4	0.68	2009, 2011
KCNK10	ENST00000340700.5	potassium channel, subfamily K, member 10	5	1	1	0	0	0	0	0	0	0	hsa-miR-22-3p	-0.38	-0.38	0.9	2007, 2011
IPO7	ENST00000379719.3	importin 7	1331	1	0	1	0	0	0	0	0	0	hsa-miR-22-3p	-0.38	-0.38	0.81	2005, 2007, 2009, 2011
MAGI2	ENST00000419488.1	membrane associated guanylate kinase, WW and PDZ domain containing 2	43	1	1	0	0	0	0	0	0	1	hsa-miR-22-3p	-0.38	-0.38	0.82	2009, 2011
SLC7A7	ENST00000285850.7	solute carrier family 7 (amino acid transporter light chain, y+L system), member 7	27	1	0	1	0	0	0	0	0	0	hsa-miR-22-3p	-0.38	-0.38	0.49	2011
NXT2	ENST00000372106.1	nuclear transport factor 2-like export factor 2	390	1	0	1	0	0	0	0	0	1	hsa-miR-22-3p	-0.38	-0.38	0.48	2009, 2011
SEC22A	ENST00000481965.2	SEC22 vesicle trafficking protein homolog A (S. cerevisiae)	294	1	0	1	0	0	0	0	0	0	hsa-miR-22-3p	-0.38	-0.38	ORF
FBXO41	ENST00000295133.5	F-box protein 41	175	1	0	1	0	2	0	2	0	2	hsa-miR-22-3p	-0.37	-0.41	0.7	2009, 2011
RAB3C	ENST00000282878.4	RAB3C, member RAS oncogene family	242	1	0	1	0	0	0	0	0	1	hsa-miR-22-3p	-0.37	-0.37	0.7
MUM1L1	ENST00000357175.2	melanoma associated antigen (mutated) 1-like 1	50	1	1	0	0	0	0	0	0	0	hsa-miR-22-3p	-0.37	-0.37	0.26	2009, 2011
ARHGEF26	ENST00000356448.4	Rho guanine nucleotide exchange factor (GEF) 26	164	1	1	0	0	0	0	0	0	0	hsa-miR-22-3p	-0.37	-0.37	0.11	2011
PDS5A	ENST00000303538.8	PDS5, regulator of cohesion maintenance, homolog A (S. cerevisiae)	1518	1	0	1	0	0	0	0	0	0	hsa-miR-22-3p	-0.37	-0.38	0.8	2005, 2007, 2009, 2011
MON2	ENST00000546600.1	MON2 homolog (S. cerevisiae)	784	1	0	1	0	0	0	0	0	0	hsa-miR-22-3p	-0.37	-0.37	0.7	2009, 2011
TESK2	ENST00000372084.1	testis-specific kinase 2	11	1	1	0	0	0	0	0	0	0	hsa-miR-22-3p	-0.36	-0.36	0.14
H2AFX	ENST00000530167.1	H2A histone family, member X	1339	1	0	0	1	1	0	1	0	0	hsa-miR-22-3p	-0.36	-0.36	0.52	2005, 2007, 2011
DNM3	ENST00000367731.1	dynamin 3	59	1	1	0	0	0	0	0	0	0	hsa-miR-22-3p	-0.36	-0.36	0.39	2005, 2007, 2009, 2011
THAP1	ENST00000345117.2	THAP domain containing, apoptosis associated protein 1	196	1	0	1	0	0	0	0	0	0	hsa-miR-22-3p	-0.36	-0.36	ORF
MEGF11	ENST00000360698.4	multiple EGF-like-domains 11	7	1	0	0	1	1	0	1	0	1	hsa-miR-22-3p	-0.36	-0.36	< 0.1
MALL	ENST00000272462.2	mal, T-cell differentiation protein-like	5	1	0	1	0	0	0	0	0	2	hsa-miR-22-3p	-0.36	-0.36	0.52
MTHFD2	ENST00000394053.2	methylenetetrahydrofolate dehydrogenase (NADP+ dependent) 2, methenyltetrahydrofolate cyclohydrolase	330	2	0	2	0	0	0	0	0	1	hsa-miR-22-3p	-0.36	-0.55	0.83	2005, 2007, 2009, 2011
MAPK1	ENST00000215832.6	mitogen-activated protein kinase 1	630	1	0	1	0	1	1	0	0	0	hsa-miR-22-3p	-0.36	-0.61	0.68
WASF1	ENST00000392587.2	WAS protein family, member 1	55	1	0	1	0	0	0	0	0	0	hsa-miR-22-3p	-0.36	-0.36	0.62	2005, 2007, 2009, 2011
MEIS2	ENST00000397624.3	Meis homeobox 2	63	1	0	1	0	0	0	0	0	0	hsa-miR-22-3p	-0.36	-0.36	0.55	2009, 2011
SLC7A2	ENST00000494857.1	solute carrier family 7 (cationic amino acid transporter, y+ system), member 2	1233	1	1	0	0	0	0	0	0	1	hsa-miR-22-3p	-0.35	-0.36	0.77	2009, 2011
RPL36A-HNRNPH2	ENST00000409170.3	RPL36A-HNRNPH2 readthrough	85	1	1	0	0	0	0	0	0	1	hsa-miR-22-3p	-0.35	-0.38	ORF
CNKSR2	ENST00000379510.3	connector enhancer of kinase suppressor of Ras 2	85	1	1	0	0	0	0	0	0	1	hsa-miR-22-3p	-0.35	-0.41	0.48	2011
KAT6B	ENST00000287239.4	K(lysine) acetyltransferase 6B	266	1	0	1	0	0	0	0	0	0	hsa-miR-22-3p	-0.35	-0.35	0.64	2009, 2011
MECP2	ENST00000303391.6	methyl CpG binding protein 2 (Rett syndrome)	1474	1	0	1	0	0	0	0	0	3	hsa-miR-22-3p	-0.35	-0.35	0.56	2005, 2007, 2009, 2011
NPAS3	ENST00000346562.2	neuronal PAS domain protein 3	9	1	0	1	0	0	0	0	0	1	hsa-miR-22-3p	-0.35	-0.35	0.66	2011
SMAP1	ENST00000370452.3	small ArfGAP 1	64	1	0	1	0	0	0	0	0	0	hsa-miR-22-3p	-0.35	-0.35	0.46	2005, 2007, 2011
BLOC1S1	ENST00000549147.1	biogenesis of lysosomal organelles complex-1, subunit 1	429	1	0	1	0	0	0	0	0	0	hsa-miR-22-3p	-0.35	-0.35	ORF
ZMYM4	ENST00000314607.6	zinc finger, MYM-type 4	280	1	0	1	0	0	0	0	0	2	hsa-miR-22-3p	-0.34	-0.37	0.72	2009
MYCBP	ENST00000397572.2	MYC binding protein	85	1	0	1	0	0	0	0	0	0	hsa-miR-22-3p	-0.34	-0.42	0.54	2009, 2011
PRKAR2A	ENST00000265563.8	protein kinase, cAMP-dependent, regulatory, type II, alpha	583	1	1	0	0	1	0	0	1	1	hsa-miR-22-3p	-0.34	-0.35	0.56
EMX2	ENST00000442245.4	empty spiracles homeobox 2	54	1	0	1	0	0	0	0	0	0	hsa-miR-22-3p	-0.34	-0.34	0.48	2005, 2007
BCL9L	ENST00000334801.3	B-cell CLL/lymphoma 9-like	91	2	0	2	0	1	1	0	0	1	hsa-miR-22-3p	-0.34	-0.43	0.77	2005, 2007, 2009, 2011
ERI2	ENST00000569729.1	ERI1 exoribonuclease family member 2	96	1	0	1	0	1	0	0	1	0	hsa-miR-22-3p	-0.34	-0.44	< 0.1
SLC6A17	ENST00000331565.4	solute carrier family 6 (neutral amino acid transporter), member 17	5	1	0	1	0	0	0	0	0	2	hsa-miR-22-3p	-0.34	-0.34	0.64	2009, 2011
DPF2	ENST00000528416.1	D4, zinc and double PHD fingers family 2	1164	1	0	1	0	2	0	2	0	4	hsa-miR-22-3p	-0.34	-0.49	0.62	2005, 2007, 2011
CCDC149	ENST00000428116.2	coiled-coil domain containing 149	187	1	0	1	0	1	0	1	0	1	hsa-miR-22-3p	-0.34	-0.63	0.14
RCC2	ENST00000375436.4	regulator of chromosome condensation 2	180	1	0	1	0	1	0	0	1	1	hsa-miR-22-3p	-0.34	-0.34	0.81	2007, 2009, 2011
KHNYN	ENST00000251343.5	KH and NYN domain containing	421	1	0	1	0	1	0	1	0	1	hsa-miR-22-3p	-0.34	-0.35	0.67	2005, 2007, 2009, 2011
FNBP4	ENST00000263773.5	formin binding protein 4	91	1	0	1	0	0	0	0	0	0	hsa-miR-22-3p	-0.34	-0.34	0.5	2005, 2007, 2011
KAT5	ENST00000377046.3	K(lysine) acetyltransferase 5	313	1	0	1	0	0	0	0	0	1	hsa-miR-22-3p	-0.33	-0.33	0.51	2009, 2011
SPOCK1	ENST00000394945.1	sparc/osteonectin, cwcv and kazal-like domains proteoglycan (testican) 1	935	1	0	1	0	1	0	1	0	0	hsa-miR-22-3p	-0.33	-0.34	0.58
EIF4EBP2	ENST00000373218.4	eukaryotic translation initiation factor 4E binding protein 2	690	1	1	0	0	1	0	0	1	2	hsa-miR-22-3p	-0.33	-0.52	0.3	2011
DNAJC16	ENST00000375847.3	DnaJ (Hsp40) homolog, subfamily C, member 16	366	1	0	1	0	1	0	1	0	2	hsa-miR-22-3p	-0.33	-0.36	0.49	2009, 2011
NPNT	ENST00000379987.2	nephronectin	518	1	0	1	0	0	0	0	0	0	hsa-miR-22-3p	-0.33	-0.33	0.75	2009, 2011
OSM	ENST00000215781.2	oncostatin M	5	1	0	1	0	0	0	0	0	0	hsa-miR-22-3p	-0.33	-0.33	0.54	2011
LRRC16A	ENST00000329474.6	leucine rich repeat containing 16A	718	1	1	0	0	0	0	0	0	0	hsa-miR-22-3p	-0.33	-0.33	0.17	2005, 2007
UGCG	ENST00000374279.3	UDP-glucose ceramide glucosyltransferase	1200	1	0	1	0	0	0	0	0	1	hsa-miR-22-3p	-0.33	-0.34	0.43
ITGB3BP	ENST00000371092.3	integrin beta 3 binding protein (beta3-endonexin)	1136	1	0	0	1	1	0	1	0	0	hsa-miR-22-3p	-0.33	-0.53	0.54	2005, 2007
WNT10B	ENST00000407467.1	wingless-type MMTV integration site family, member 10B	13	1	0	1	0	0	0	0	0	0	hsa-miR-22-3p	-0.33	-0.33	ORF
BIN1	ENST00000376113.2	bridging integrator 1	48	1	0	1	0	0	0	0	0	0	hsa-miR-22-3p	-0.32	-0.35	0.51	2005, 2007, 2011
PALD1	ENST00000263563.6	phosphatase domain containing, paladin 1	108	1	0	1	0	0	0	0	0	1	hsa-miR-22-3p	-0.32	-0.32	0.54	2005, 2007, 2009, 2011
EDNRA	ENST00000339690.5	endothelin receptor type A	35	1	0	1	0	0	0	0	0	0	hsa-miR-22-3p	-0.32	-0.32	ORF
PCGF5	ENST00000336126.5	polycomb group ring finger 5	176	1	0	1	0	0	0	0	0	0	hsa-miR-22-3p	-0.32	-0.36	0.59	2009, 2011
C1orf95	ENST00000366788.3	chromosome 1 open reading frame 95	28	1	0	1	0	0	0	0	0	3	hsa-miR-22-3p	-0.32	-0.36	0.43
TGFBR1	ENST00000374994.4	transforming growth factor, beta receptor 1	249	1	0	1	0	0	0	0	0	1	hsa-miR-22-3p	-0.32	-0.35	0.48	2007, 2009, 2011
TNFSF15	ENST00000374045.4	tumor necrosis factor (ligand) superfamily, member 15	29	1	0	1	0	1	0	1	0	1	hsa-miR-22-3p	-0.32	-0.32	0.42	2011
KATNBL1	ENST00000256544.3	katanin p80 subunit B-like 1	105	1	0	0	1	0	0	0	0	1	hsa-miR-22-3p	-0.32	-0.32	0.52	2005, 2007, 2009, 2011
ZNF618	ENST00000288466.7	zinc finger protein 618	778	1	0	1	0	2	0	2	0	0	hsa-miR-22-3p	-0.32	-0.32	0.88	2007, 2009, 2011
SLC39A2	ENST00000554422.1	solute carrier family 39 (zinc transporter), member 2	5	1	0	1	0	2	0	0	2	1	hsa-miR-22-3p	-0.31	-0.53	< 0.1
NECAP1	ENST00000339754.5	NECAP endocytosis associated 1	13	1	0	1	0	0	0	0	0	2	hsa-miR-22-3p	-0.31	-0.31	0.57	2005, 2007, 2009, 2011
BAG5	ENST00000299204.4	BCL2-associated athanogene 5	267	1	0	1	0	0	0	0	0	0	hsa-miR-22-3p	-0.31	-0.32	0.48
POGK	ENST00000367875.1	pogo transposable element with KRAB domain	377	1	1	0	0	0	0	0	0	1	hsa-miR-22-3p	-0.31	-0.4	0.9	2007, 2009, 2011
CBX6	ENST00000407418.3	chromobox homolog 6	215	2	0	2	0	0	0	0	0	2	hsa-miR-22-3p	-0.31	-0.31	0.78	2009, 2011
CALCR	ENST00000359558.2	calcitonin receptor	5	1	0	1	0	0	0	0	0	0	hsa-miR-22-3p	-0.31	-0.31	0.59	2005, 2007, 2009, 2011
STX4	ENST00000313843.3	syntaxin 4	53	1	0	1	0	0	0	0	0	0	hsa-miR-22-3p	-0.31	-0.31	0.52
CAPN1	ENST00000533820.1	calpain 1, (mu/I) large subunit	538	1	0	1	0	0	0	0	0	0	hsa-miR-22-3p	-0.31	-0.31	0.61	2011
VSNL1	ENST00000406397.1	visinin-like 1	89	1	0	0	1	0	0	0	0	0	hsa-miR-22-3p	-0.31	-0.31	0.54	2005, 2007, 2009, 2011
CADM3	ENST00000368125.4	cell adhesion molecule 3	5	1	0	1	0	0	0	0	0	1	hsa-miR-22-3p	-0.31	-0.31	0.45	2011
RASL10B	ENST00000268864.3	RAS-like, family 10, member B	1495	1	0	1	0	0	0	0	0	0	hsa-miR-22-3p	-0.31	-0.31	0.49	2011
GPR161	ENST00000367838.1	G protein-coupled receptor 161	1712	1	1	0	0	1	0	1	0	2	hsa-miR-22-3p	-0.3	-0.38	0.5
SH2D1B	ENST00000367929.2	SH2 domain containing 1B	5	1	0	1	0	0	0	0	0	0	hsa-miR-22-3p	-0.3	-0.3	0.45	2011
CAMK2N1	ENST00000375078.3	calcium/calmodulin-dependent protein kinase II inhibitor 1	6631	1	0	0	1	0	0	0	0	0	hsa-miR-22-3p	-0.3	-0.3	0.53	2007
GLDN	ENST00000335449.6	gliomedin	9	1	0	1	0	1	0	1	0	0	hsa-miR-22-3p	-0.3	-0.3	0.65	2009, 2011
CASP10	ENST00000360132.3	caspase 10, apoptosis-related cysteine peptidase	55	1	0	1	0	1	0	1	0	0	hsa-miR-22-3p	-0.3	-0.3	< 0.1
SLC6A1	ENST00000287766.4	solute carrier family 6 (neurotransmitter transporter), member 1	5	1	0	1	0	0	0	0	0	0	hsa-miR-22-3p	-0.3	-0.3	0.54	2007, 2009, 2011
GLIPR2	ENST00000396613.3	GLI pathogenesis-related 2	218	1	0	1	0	1	0	1	0	4	hsa-miR-22-3p	-0.3	-0.99	0.59	2009, 2011
PCNP	ENST00000296024.5	PEST proteolytic signal containing nuclear protein	944	1	0	1	0	0	0	0	0	2	hsa-miR-22-3p	-0.3	-0.34	0.65
TUB	ENST00000305253.4	tubby bipartite transcription factor	743	1	0	1	0	0	0	0	0	0	hsa-miR-22-3p	-0.29	-0.29	0.58	2009, 2011
SNRK	ENST00000429705.2	SNF related kinase	153	1	0	1	0	0	0	0	0	1	hsa-miR-22-3p	-0.29	-0.29	0.55	2005, 2007, 2009, 2011
ZNHIT6	ENST00000431532.2	zinc finger, HIT-type containing 6	201	1	0	1	0	0	0	0	0	0	hsa-miR-22-3p	-0.29	-0.29	0.47	2011
TMED4	ENST00000457408.2	transmembrane emp24 protein transport domain containing 4	3117	1	0	1	0	0	0	0	0	0	hsa-miR-22-3p	-0.29	-0.3	0.41
RGS14	ENST00000408923.3	regulator of G-protein signaling 14	123	1	0	1	0	0	0	0	0	0	hsa-miR-22-3p	-0.29	-0.29	0.48	2009, 2011
EPC1	ENST00000319778.6	enhancer of polycomb homolog 1 (Drosophila)	102	1	0	1	0	0	0	0	0	0	hsa-miR-22-3p	-0.29	-0.29	0.63	2009, 2011
SLC2A1	ENST00000426263.3	solute carrier family 2 (facilitated glucose transporter), member 1	13928	1	0	1	0	0	0	0	0	0	hsa-miR-22-3p	-0.29	-0.29	0.54	2005, 2007, 2009, 2011
CACUL1	ENST00000369151.3	CDK2-associated, cullin domain 1	213	1	0	0	1	1	0	0	1	2	hsa-miR-22-3p	-0.29	-0.4	0.51
TP53INP1	ENST00000448464.2	tumor protein p53 inducible nuclear protein 1	39	2	0	2	0	0	0	0	0	1	hsa-miR-22-3p	-0.29	-0.78	0.91	2005, 2007, 2009, 2011
TTYH3	ENST00000258796.7	tweety family member 3	188	1	0	1	0	2	1	1	0	1	hsa-miR-22-3p	-0.29	-0.29	0.54	2005, 2007, 2011
SATB2	ENST00000417098.1	SATB homeobox 2	820	1	0	1	0	0	0	0	0	2	hsa-miR-22-3p	-0.29	-0.32	0.49	2005, 2007, 2009, 2011
DPP10	ENST00000410059.1	dipeptidyl-peptidase 10 (non-functional)	5	1	0	1	0	0	0	0	0	0	hsa-miR-22-3p	-0.29	-0.29	0.75	2005, 2007, 2009, 2011
TNFRSF1B	ENST00000376259.3	tumor necrosis factor receptor superfamily, member 1B	243	1	0	1	0	0	0	0	0	0	hsa-miR-22-3p	-0.28	-0.28	0.53	2009, 2011
KDM6B	ENST00000254846.5	lysine (K)-specific demethylase 6B	8	1	0	1	0	0	0	0	0	0	hsa-miR-22-3p	-0.28	-0.28	0.51	2007, 2009, 2011
BRSK2	ENST00000382179.1	BR serine/threonine kinase 2	15	1	0	1	0	1	0	1	0	3	hsa-miR-22-3p	-0.28	-0.29	0.68	2005, 2007, 2009, 2011
RNF44	ENST00000274811.4	ring finger protein 44	1623	1	0	0	1	1	0	1	0	0	hsa-miR-22-3p	-0.28	-0.28	0.51	2005, 2007, 2009, 2011
ITGA10	ENST00000369304.3	integrin, alpha 10	62	1	0	1	0	0	0	0	0	1	hsa-miR-22-3p	-0.28	-0.28	0.46	2009, 2011
PPARGC1B	ENST00000309241.5	peroxisome proliferator-activated receptor gamma, coactivator 1 beta	12	2	0	1	1	2	0	2	0	4	hsa-miR-22-3p	-0.28	-0.36	0.86	2011
LIF	ENST00000403987.3	leukemia inhibitory factor	55	1	0	1	0	1	0	1	0	1	hsa-miR-22-3p	-0.28	-0.31	0.57	2011
EZH1	ENST00000428826.2	enhancer of zeste homolog 1 (Drosophila)	70	1	1	0	0	0	0	0	0	1	hsa-miR-22-3p	-0.28	-0.28	0.17
TTC9	ENST00000256367.2	tetratricopeptide repeat domain 9	39	1	0	1	0	1	0	1	0	0	hsa-miR-22-3p	-0.28	-0.42	0.61	2009, 2011
RGP1	ENST00000378078.4	RGP1 retrograde golgi transport homolog (S. cerevisiae)	203	1	0	1	0	0	0	0	0	0	hsa-miR-22-3p	-0.28	-0.3	0.62
MST4	ENST00000394334.2	Serine/threonine-protein kinase MST4	47	1	0	1	0	0	0	0	0	0	hsa-miR-22-3p	-0.28	-0.34	0.44
TMEM164	ENST00000372073.1	transmembrane protein 164	711	1	0	1	0	0	0	0	0	0	hsa-miR-22-3p	-0.27	-0.31	0.54	2011
TIAM1	ENST00000286827.3	T-cell lymphoma invasion and metastasis 1	20	1	0	1	0	0	0	0	0	0	hsa-miR-22-3p	-0.27	-0.27	0.52	2009, 2011
TOM1	ENST00000382034.5	target of myb1 (chicken)	309	1	0	1	0	1	0	1	0	0	hsa-miR-22-3p	-0.27	-0.27	ORF
FBXW7	ENST00000281708.4	F-box and WD repeat domain containing 7, E3 ubiquitin protein ligase	12	1	0	1	0	0	0	0	0	0	hsa-miR-22-3p	-0.27	-0.27	0.6	2007, 2009, 2011
NBR1	ENST00000542611.1	neighbor of BRCA1 gene 1	1982	1	0	1	0	1	0	1	0	0	hsa-miR-22-3p	-0.27	-0.28	< 0.1
WAPAL	ENST00000298767.5	wings apart-like homolog (Drosophila)	185	1	0	1	0	0	0	0	0	0	hsa-miR-22-3p	-0.27	-0.3	0.53	2011
FAM89B	ENST00000449319.2	family with sequence similarity 89, member B	289	1	0	1	0	0	0	0	0	0	hsa-miR-22-3p	-0.27	-0.27	0.44	2011
HIF1AN	ENST00000299163.6	hypoxia inducible factor 1, alpha subunit inhibitor	1545	2	0	2	0	1	0	1	0	2	hsa-miR-22-3p	-0.27	-0.39	0.8	2009, 2011
NFYA	ENST00000341376.6	nuclear transcription factor Y, alpha	177	1	0	1	0	0	0	0	0	0	hsa-miR-22-3p	-0.27	-0.39	0.67	2005, 2007, 2009, 2011
EXOC5	ENST00000413566.2	exocyst complex component 5	242	1	0	1	0	1	0	0	1	1	hsa-miR-22-3p	-0.27	-0.27	0.54	2011
GABBR2	ENST00000259455.2	gamma-aminobutyric acid (GABA) B receptor, 2	214	1	0	1	0	0	0	0	0	1	hsa-miR-22-3p	-0.27	-0.27	0.55	2007, 2009, 2011
CAMK2G	ENST00000351293.3	calcium/calmodulin-dependent protein kinase II gamma	14	1	0	1	0	1	0	0	1	1	hsa-miR-22-3p	-0.27	-0.27	0.42
FAM117A	ENST00000240364.2	family with sequence similarity 117, member A	185	1	0	1	0	0	0	0	0	2	hsa-miR-22-3p	-0.27	-0.36	0.45	2009, 2011
TNFRSF13C	ENST00000291232.3	tumor necrosis factor receptor superfamily, member 13C	36	1	0	1	0	2	0	2	0	1	hsa-miR-22-3p	-0.27	-0.33	0.84
TP53	ENST00000420246.2	tumor protein p53	836	1	0	1	0	0	0	0	0	0	hsa-miR-22-3p	-0.27	-0.27	0.43	2011
RAP2B	ENST00000323534.2	RAP2B, member of RAS oncogene family	594	1	0	1	0	0	0	0	0	2	hsa-miR-22-3p	-0.27	-0.27	0.47
AC006486.1	ENST00000378108.1		5	1	0	1	0	0	0	0	0	0	hsa-miR-22-3p	-0.27	-0.27	0.57
TLK2	ENST00000582809.1	tousled-like kinase 2	5	1	0	1	0	0	0	0	0	3	hsa-miR-22-3p	-0.27	-0.27	0.42	2005, 2007, 2009, 2011
ZCCHC14	ENST00000268616.4	zinc finger, CCHC domain containing 14	64	1	1	0	0	0	0	0	0	0	hsa-miR-22-3p	-0.27	-0.28	0.9	2005, 2007, 2009, 2011
SV2A	ENST00000369146.3	synaptic vesicle glycoprotein 2A	10	1	0	1	0	1	0	1	0	0	hsa-miR-22-3p	-0.27	-0.27	0.63	2005, 2007, 2009, 2011
STK39	ENST00000355999.4	serine threonine kinase 39	266	1	0	1	0	0	0	0	0	0	hsa-miR-22-3p	-0.26	-0.35	0.6	2005, 2007, 2009, 2011
DLGAP2	ENST00000421627.2	discs, large (Drosophila) homolog-associated protein 2	5	1	0	1	0	0	0	0	0	1	hsa-miR-22-3p	-0.26	-0.26	0.75	2009, 2011
KCNE1L	ENST00000372101.2	KCNE1-like	9	1	0	1	0	0	0	0	0	1	hsa-miR-22-3p	-0.26	-0.26	0.5	2009, 2011
CISH	ENST00000443053.2	cytokine inducible SH2-containing protein	19	1	0	1	0	0	0	0	0	0	hsa-miR-22-3p	-0.26	-0.26	0.43
AP1S1	ENST00000337619.5	adaptor-related protein complex 1, sigma 1 subunit	750	1	0	1	0	0	0	0	0	0	hsa-miR-22-3p	-0.26	-0.27	0.41
ASCL1	ENST00000266744.3	achaete-scute complex homolog 1 (Drosophila)	5	1	0	0	1	0	0	0	0	1	hsa-miR-22-3p	-0.26	-0.26	0.5	2005, 2007, 2009, 2011
RNF215	ENST00000382363.3	ring finger protein 215	207	1	0	1	0	0	0	0	0	0	hsa-miR-22-3p	-0.26	-0.26	0.42
SLC24A4	ENST00000393265.2	solute carrier family 24 (sodium/potassium/calcium exchanger), member 4	5	1	0	1	0	2	0	2	0	3	hsa-miR-22-3p	-0.26	-0.54	0.55
CENPB	ENST00000379751.4	centromere protein B, 80kDa	4684	1	0	1	0	0	0	0	0	0	hsa-miR-22-3p	-0.26	-0.26	0.53
MAP3K12	ENST00000267079.2	mitogen-activated protein kinase kinase kinase 12	61	1	0	1	0	0	0	0	0	0	hsa-miR-22-3p	-0.26	-0.29	0.5	2005, 2007, 2011
HNRNPA3	ENST00000411529.2	heterogeneous nuclear ribonucleoprotein A3	329	1	0	0	1	0	0	0	0	1	hsa-miR-22-3p	-0.26	-0.26	0.54	2009, 2011
TMPRSS11A	ENST00000508048.1	transmembrane protease, serine 11A	5	1	0	1	0	0	0	0	0	0	hsa-miR-22-3p	-0.26	-0.26	0.55
ARHGEF12	ENST00000397843.2	Rho guanine nucleotide exchange factor (GEF) 12	815	1	0	1	0	0	0	0	0	1	hsa-miR-22-3p	-0.25	-0.25	0.67	2005, 2007, 2009, 2011
AMMECR1L	ENST00000272647.5	AMMECR1-like	21	1	0	1	0	0	0	0	0	0	hsa-miR-22-3p	-0.25	-0.25	0.48	2011
MAPK10	ENST00000395169.3	mitogen-activated protein kinase 10	5	1	0	0	1	0	0	0	0	1	hsa-miR-22-3p	-0.25	-0.25	0.49	2011
C17orf85	ENST00000158149.3	chromosome 17 open reading frame 85	718	1	0	1	0	2	0	2	0	2	hsa-miR-22-3p	-0.25	-0.53	0.62
CIITA	ENST00000324288.8	class II, major histocompatibility complex, transactivator	5	1	0	1	0	2	0	2	0	1	hsa-miR-22-3p	-0.25	-0.25	0.74	2011
CEBPD	ENST00000408965.3	CCAAT/enhancer binding protein (C/EBP), delta	61	1	0	0	1	0	0	0	0	1	hsa-miR-22-3p	-0.25	-0.25	0.54	2009, 2011
FSTL1	ENST00000295633.3	follistatin-like 1	6788	1	0	1	0	0	0	0	0	2	hsa-miR-22-3p	-0.25	-0.26	0.43	2011
PLAGL2	ENST00000246229.4	pleiomorphic adenoma gene-like 2	254	1	0	1	0	0	0	0	0	0	hsa-miR-22-3p	-0.25	-0.25	0.5	2005, 2007, 2009
SMG7	ENST00000367537.3	SMG7 nonsense mediated mRNA decay factor	305	1	0	1	0	0	0	0	0	1	hsa-miR-22-3p	-0.25	-0.25	0.44
CERK	ENST00000216264.8	ceramide kinase	123	1	0	1	0	0	0	0	0	1	hsa-miR-22-3p	-0.25	-0.27	0.55	2011
AL589765.1	ENST00000442233.2	Uncharacterized protein; cDNA FLJ36032 fis, clone TESTI2017069	5	1	0	0	1	0	0	0	0	0	hsa-miR-22-3p	-0.25	-0.25	ORF
CCNT2	ENST00000295238.6	cyclin T2	381	1	0	0	1	0	0	0	0	1	hsa-miR-22-3p	-0.25	-0.34	0.52	2011
DGKE	ENST00000284061.3	diacylglycerol kinase, epsilon 64kDa	470	1	0	1	0	0	0	0	0	0	hsa-miR-22-3p	-0.25	-0.29	0.65	2011
PPM1L	ENST00000498165.1	protein phosphatase, Mg2+/Mn2+ dependent, 1L	59	1	0	1	0	0	0	0	0	4	hsa-miR-22-3p	-0.25	-0.3	0.58	2009, 2011
MYCL	ENST00000397332.2	v-myc avian myelocytomatosis viral oncogene lung carcinoma derived homolog	10	1	0	1	0	1	0	1	0	1	hsa-miR-22-3p	-0.25	-0.25	0.54	2007, 2009, 2011
B4GALT5	ENST00000371711.4	UDP-Gal:betaGlcNAc beta 1,4- galactosyltransferase, polypeptide 5	1000	1	0	1	0	1	0	1	0	0	hsa-miR-22-3p	-0.25	-0.25	0.54	2009, 2011
TMOD3	ENST00000308580.7	tropomodulin 3 (ubiquitous)	1533	1	0	1	0	0	0	0	0	2	hsa-miR-22-3p	-0.25	-0.29	0.42
ARHGAP19-SLIT1	ENST00000453547.2	ARHGAP19-SLIT1 readthrough (NMD candidate)	15	1	1	0	0	3	1	2	0	4	hsa-miR-22-3p	-0.24	-0.24	< 0.1
SCAMP1	ENST00000538629.1	secretory carrier membrane protein 1	816	1	0	1	0	0	0	0	0	0	hsa-miR-22-3p	-0.24	-0.25	0.46	2009
MAT2A	ENST00000306434.3	methionine adenosyltransferase II, alpha	8	1	0	1	0	0	0	0	0	0	hsa-miR-22-3p	-0.24	-0.41	0.52	2005, 2007, 2009
SNAP91	ENST00000521485.1	synaptosomal-associated protein, 91kDa	68	1	0	1	0	0	0	0	0	1	hsa-miR-22-3p	-0.24	-0.24	0.53	2005, 2007, 2009, 2011
IFFO2	ENST00000455833.2	intermediate filament family orphan 2	139	1	0	1	0	0	0	0	0	2	hsa-miR-22-3p	-0.24	-0.29	0.43	2011
HERPUD2	ENST00000396081.1	HERPUD family member 2	30	1	0	1	0	0	0	0	0	1	hsa-miR-22-3p	-0.24	-0.47	0.88	2007, 2009, 2011
ETV1	ENST00000430479.1	ets variant 1	160	1	0	1	0	0	0	0	0	1	hsa-miR-22-3p	-0.24	-0.34	0.83	2009, 2011
GJA9	ENST00000454994.2	gap junction protein, alpha 9, 59kDa	85	1	0	1	0	0	0	0	0	0	hsa-miR-22-3p	-0.24	-0.32	0.49
ACLY	ENST00000352035.2	ATP citrate lyase	5900	1	0	1	0	0	0	0	0	1	hsa-miR-22-3p	-0.24	-0.27	0.43	2011
FBRS	ENST00000356166.6	fibrosin	1334	1	0	1	0	0	0	0	0	0	hsa-miR-22-3p	-0.24	-0.25	0.46	2005, 2007, 2011
SH3PXD2A	ENST00000369774.4	SH3 and PX domains 2A	152	1	1	0	0	1	0	1	0	0	hsa-miR-22-3p	-0.24	-0.24	0.47	2009, 2011
CNTROB	ENST00000380255.3	centrobin, centrosomal BRCA2 interacting protein	338	1	0	1	0	0	0	0	0	0	hsa-miR-22-3p	-0.24	-0.24	ORF
SLC48A1	ENST00000442218.2	solute carrier family 48 (heme transporter), member 1	470	1	0	1	0	0	0	0	0	1	hsa-miR-22-3p	-0.24	-0.24	0.47	2011
TMEM33	ENST00000504986.1	transmembrane protein 33	1470	1	0	1	0	0	0	0	0	1	hsa-miR-22-3p	-0.24	-0.37	0.55	2011
SLC16A2	ENST00000587091.1	solute carrier family 16, member 2 (thyroid hormone transporter)	22	1	0	1	0	0	0	0	0	0	hsa-miR-22-3p	-0.24	-0.24	0.55	2005, 2007, 2009, 2011
KIAA1211L	ENST00000397899.2	KIAA1211-like	7	1	0	0	1	0	0	0	0	0	hsa-miR-22-3p	-0.24	-0.24	0.43	2009, 2011
WDTC1	ENST00000319394.3	WD and tetratricopeptide repeats 1	137	1	0	1	0	0	0	0	0	0	hsa-miR-22-3p	-0.23	-0.23	0.56	2005, 2007, 2009, 2011
PLBD2	ENST00000280800.3	phospholipase B domain containing 2	1144	1	0	1	0	0	0	0	0	0	hsa-miR-22-3p	-0.23	-0.23	0.45
TAGLN	ENST00000532870.1	transgelin	225	1	0	1	0	0	0	0	0	0	hsa-miR-22-3p	-0.23	-0.23	0.42	2005, 2007, 2009, 2011
FAM53C	ENST00000513056.1	family with sequence similarity 53, member C	592	1	0	1	0	1	0	1	0	0	hsa-miR-22-3p	-0.23	-0.24	0.54	2005, 2007
LPP	ENST00000312675.4	LIM domain containing preferred translocation partner in lipoma	1894	1	0	1	0	1	0	0	1	3	hsa-miR-22-3p	-0.23	-0.23	0.74	2005, 2007, 2009, 2011
ADAM11	ENST00000200557.6	ADAM metallopeptidase domain 11	32	1	0	1	0	0	0	0	0	0	hsa-miR-22-3p	-0.23	-0.23	0.54	2005, 2007, 2009, 2011
RAB5B	ENST00000553116.1	RAB5B, member RAS oncogene family	14	2	1	1	0	0	0	0	0	2	hsa-miR-22-3p	-0.23	-0.83	0.95	2005, 2007, 2009, 2011
GPR107	ENST00000372410.3	G protein-coupled receptor 107	1429	1	0	1	0	0	0	0	0	4	hsa-miR-22-3p	-0.23	-0.23	0.66	2009, 2011
SAMD12	ENST00000409003.4	sterile alpha motif domain containing 12	57	1	0	0	1	0	0	0	0	0	hsa-miR-22-3p	-0.23	-0.23	0.47	2011
CA7	ENST00000394069.3	carbonic anhydrase VII	5	1	0	1	0	0	0	0	0	0	hsa-miR-22-3p	-0.23	-0.23	0.45	2011
DPYSL3	ENST00000398514.3	dihydropyrimidinase-like 3	5209	1	0	1	0	1	0	1	0	1	hsa-miR-22-3p	-0.23	-0.24	0.66	2005, 2007, 2011
SLC24A2	ENST00000341998.2	solute carrier family 24 (sodium/potassium/calcium exchanger), member 2	5	1	0	1	0	3	0	1	2	3	hsa-miR-22-3p	-0.23	-0.23	0.7	2011
PRELP	ENST00000343110.2	proline/arginine-rich end leucine-rich repeat protein	5	1	0	1	0	0	0	0	0	4	hsa-miR-22-3p	-0.23	-0.23	0.42
TGM6	ENST00000381423.1	transglutaminase 6	5	1	0	1	0	0	0	0	0	0	hsa-miR-22-3p	-0.23	-0.23	ORF
BCL9	ENST00000234739.3	B-cell CLL/lymphoma 9	70	1	0	1	0	0	0	0	0	0	hsa-miR-22-3p	-0.23	-0.26	0.57	2005, 2007, 2011
CDC14A	ENST00000370125.2	cell division cycle 14A	123	1	0	1	0	0	0	0	0	0	hsa-miR-22-3p	-0.23	-0.23	ORF
MACROD2	ENST00000217246.4	MACRO domain containing 2	5	1	0	0	1	0	0	0	0	0	hsa-miR-22-3p	-0.23	-0.23	0.49	2007, 2009, 2011
RPS9	ENST00000441429.1	ribosomal protein S9	54	1	0	1	0	0	0	0	0	0	hsa-miR-22-3p	-0.22	-0.22	0.56
MECOM	ENST00000460814.1	MDS1 and EVI1 complex locus	138	1	0	1	0	0	0	0	0	0	hsa-miR-22-3p	-0.22	-0.23	0.6	2009, 2011
ULK2	ENST00000395544.4	unc-51 like autophagy activating kinase 2	489	1	0	1	0	0	0	0	0	1	hsa-miR-22-3p	-0.22	-0.24	0.7	2005, 2007, 2011
UNC79	ENST00000553484.1	unc-79 homolog (C. elegans)	5	1	0	1	0	0	0	0	0	0	hsa-miR-22-3p	-0.22	-0.22	0.43
SOCS2	ENST00000548537.1	suppressor of cytokine signaling 2	89	1	0	0	1	0	0	0	0	1	hsa-miR-22-3p	-0.22	-0.22	0.46	2005, 2007, 2009, 2011
DUSP13	ENST00000372702.3	dual specificity phosphatase 13	5	1	0	1	0	0	0	0	0	0	hsa-miR-22-3p	-0.22	-0.22	ORF
USP8	ENST00000396444.3	ubiquitin specific peptidase 8	109	1	1	0	0	0	0	0	0	0	hsa-miR-22-3p	-0.22	-0.26	< 0.1	2011
THSD7A	ENST00000423059.4	thrombospondin, type I, domain containing 7A	5	1	0	1	0	0	0	0	0	0	hsa-miR-22-3p	-0.22	-0.22	0.75	2011
PDAP1	ENST00000350498.3	PDGFA associated protein 1	208	1	0	1	0	0	0	0	0	0	hsa-miR-22-3p	-0.22	-0.22	0.6	2005, 2007
NAA10	ENST00000370015.4	N(alpha)-acetyltransferase 10, NatA catalytic subunit	960	1	0	1	0	0	0	0	0	2	hsa-miR-22-3p	-0.21	-0.27	< 0.1
ICOSLG	ENST00000407780.3	inducible T-cell co-stimulator ligand	47	1	0	1	0	1	1	0	0	4	hsa-miR-22-3p	-0.21	-0.24	0.42
TNKS2	ENST00000371627.4	tankyrase, TRF1-interacting ankyrin-related ADP-ribose polymerase 2	205	1	1	0	0	0	0	0	0	1	hsa-miR-22-3p	-0.21	-0.29	0.11	2005, 2007
EP300	ENST00000263253.7	E1A binding protein p300	785	1	0	1	0	0	0	0	0	0	hsa-miR-22-3p	-0.21	-0.22	0.59	2005, 2007, 2009, 2011
GALNT3	ENST00000392701.3	UDP-N-acetyl-alpha-D-galactosamine:polypeptide N-acetylgalactosaminyltransferase 3 (GalNAc-T3)	40	1	0	0	1	0	0	0	0	0	hsa-miR-22-3p	-0.21	-0.21	0.49	2005, 2007
CAMTA2	ENST00000358183.4	calmodulin binding transcription activator 2	424	1	0	1	0	0	0	0	0	0	hsa-miR-22-3p	-0.21	-0.21	0.48	2011
ACVR1B	ENST00000257963.4	activin A receptor, type IB	3319	1	0	1	0	0	0	0	0	0	hsa-miR-22-3p	-0.21	-0.21	0.42	2009, 2011
PHF13	ENST00000377648.4	PHD finger protein 13	1207	1	0	1	0	0	0	0	0	0	hsa-miR-22-3p	-0.21	-0.21	0.55	2005, 2007, 2009, 2011
KAT6A	ENST00000265713.2	K(lysine) acetyltransferase 6A	21	1	0	1	0	0	0	0	0	1	hsa-miR-22-3p	-0.21	-0.31	0.59	2009, 2011
UBALD1	ENST00000590965.1	UBA-like domain containing 1	41	1	0	1	0	0	0	0	0	2	hsa-miR-22-3p	-0.21	-0.21	0.45	2007, 2009, 2011
FAM96A	ENST00000557835.1	family with sequence similarity 96, member A	191	1	0	1	0	0	0	0	0	0	hsa-miR-22-3p	-0.21	-0.21	ORF
KAT7	ENST00000259021.4	K(lysine) acetyltransferase 7	48	1	0	1	0	1	0	1	0	0	hsa-miR-22-3p	-0.21	-0.44	0.72
RNF150	ENST00000515673.2	ring finger protein 150	518	1	0	1	0	0	0	0	0	0	hsa-miR-22-3p	-0.21	-0.21	0.56	2009, 2011
CTIF	ENST00000256413.3	CBP80/20-dependent translation initiation factor	154	2	0	2	0	2	0	2	0	1	hsa-miR-22-3p	-0.2	-0.43	0.89	2005, 2007, 2009, 2011
AGO1	ENST00000373204.4	argonaute RISC catalytic component 1	402	1	0	1	0	1	0	1	0	2	hsa-miR-22-3p	-0.2	-0.23	0.62	2005, 2007
ZNF106	ENST00000263805.4	zinc finger protein 106	406	1	0	1	0	0	0	0	0	0	hsa-miR-22-3p	-0.2	-0.2	0.54	2009, 2011
PIANP	ENST00000534837.1	PILR alpha associated neural protein	8	1	0	1	0	1	1	0	0	0	hsa-miR-22-3p	-0.2	-0.28	0.42
SLC9A1	ENST00000263980.3	solute carrier family 9, subfamily A (NHE1, cation proton antiporter 1), member 1	147	1	0	1	0	0	0	0	0	1	hsa-miR-22-3p	-0.2	-0.2	0.61	2005, 2007, 2009, 2011
CACNG3	ENST00000005284.3	calcium channel, voltage-dependent, gamma subunit 3	5	1	0	0	1	0	0	0	0	0	hsa-miR-22-3p	-0.2	-0.2	0.46	2011
HNRNPH1	ENST00000393432.4	heterogeneous nuclear ribonucleoprotein H1 (H)	34	1	0	0	1	0	0	0	0	0	hsa-miR-22-3p	-0.2	-0.2	ORF	2005, 2007, 2009, 2011
ADNP	ENST00000371602.4	activity-dependent neuroprotector homeobox	635	1	0	0	1	0	0	0	0	0	hsa-miR-22-3p	-0.2	-0.2	0.53
FBXO34	ENST00000313833.4	F-box protein 34	80	1	0	0	1	0	0	0	0	0	hsa-miR-22-3p	-0.2	-0.2	0.51	2011
PURB	ENST00000395699.2	purine-rich element binding protein B	497	1	0	1	0	1	0	0	1	0	hsa-miR-22-3p	-0.2	-0.38	0.79	2005, 2007, 2009, 2011
UBE2N	ENST00000550657.1	ubiquitin-conjugating enzyme E2N	321	1	0	0	1	0	0	0	0	2	hsa-miR-22-3p	-0.2	-0.24	0.54	2005, 2007, 2009, 2005, 2007, 2009, 2011
PHC1	ENST00000433083.2	polyhomeotic homolog 1 (Drosophila)	5	1	0	1	0	0	0	0	0	0	hsa-miR-22-3p	-0.2	-0.2	0.5	2009, 2011
CCDC152	ENST00000361970.5	coiled-coil domain containing 152	5	1	0	1	0	0	0	0	0	0	hsa-miR-22-3p	-0.2	-0.2	ORF
PDK3	ENST00000441463.2	pyruvate dehydrogenase kinase, isozyme 3	659	1	0	1	0	1	0	1	0	0	hsa-miR-22-3p	-0.2	-0.36	0.61	2011
IL6R	ENST00000344086.4	interleukin 6 receptor	13	1	0	1	0	1	0	1	0	1	hsa-miR-22-3p	-0.19	-0.28	0.53	2011
ANKRD52	ENST00000267116.7	ankyrin repeat domain 52	2913	1	1	0	0	0	0	0	0	2	hsa-miR-22-3p	-0.19	-0.19	0.74	2009, 2011
AMOT	ENST00000304758.1	angiomotin	515	1	0	1	0	0	0	0	0	1	hsa-miR-22-3p	-0.19	-0.26	0.5	2005, 2007, 2009, 2011
HIPK1	ENST00000369558.1	homeodomain interacting protein kinase 1	930	1	0	1	0	0	0	0	0	2	hsa-miR-22-3p	-0.19	-0.2	0.41
PHACTR4	ENST00000373839.3	phosphatase and actin regulator 4	85	1	0	1	0	0	0	0	0	0	hsa-miR-22-3p	-0.19	-0.21	0.56
ARHGAP27	ENST00000532038.1	Rho GTPase activating protein 27	5	1	0	1	0	0	0	0	0	0	hsa-miR-22-3p	-0.19	-0.19	0.44
ONECUT1	ENST00000560699.2	one cut homeobox 1	10	1	0	1	0	0	0	0	0	1	hsa-miR-22-3p	-0.19	-0.19	< 0.1
LRRC1	ENST00000370888.1	leucine rich repeat containing 1	343	1	0	1	0	0	0	0	0	0	hsa-miR-22-3p	-0.19	-0.43	0.83	2005, 2007, 2009, 2011
CSRNP3	ENST00000314499.7	cysteine-serine-rich nuclear protein 3	24	1	0	1	0	0	0	0	0	2	hsa-miR-22-3p	-0.19	-0.19	0.49	2011
ZFP91	ENST00000316059.6	ZFP91 zinc finger protein	688	1	0	1	0	1	0	1	0	1	hsa-miR-22-3p	-0.19	-0.53	0.64	2005, 2007, 2011
DUSP16	ENST00000298573.4	dual specificity phosphatase 16	444	1	0	1	0	0	0	0	0	2	hsa-miR-22-3p	-0.19	-0.39	0.63	2011
SLC35F6	ENST00000344420.5	solute carrier family 35, member F6	272	1	0	1	0	0	0	0	0	0	hsa-miR-22-3p	-0.19	-0.19	0.49	2011
SKI	ENST00000378536.4	v-ski avian sarcoma viral oncogene homolog	613	1	0	0	1	2	0	2	0	2	hsa-miR-22-3p	-0.19	-0.24	0.66	2011
PHF15	ENST00000402835.1	PHD finger protein 15	387	1	0	1	0	1	0	1	0	0	hsa-miR-22-3p	-0.19	-0.25	0.21
OLFML2A	ENST00000288815.5	olfactomedin-like 2A	155	1	0	1	0	1	0	1	0	5	hsa-miR-22-3p	-0.19	-0.19	0.72	2007, 2009, 2011
C20orf112	ENST00000359676.5	chromosome 20 open reading frame 112	148	1	0	1	0	1	0	1	0	5	hsa-miR-22-3p	-0.19	-0.21	0.67	2005, 2007, 2011
NR3C1	ENST00000394464.2	nuclear receptor subfamily 3, group C, member 1 (glucocorticoid receptor)	682	1	1	0	0	0	0	0	0	1	hsa-miR-22-3p	-0.19	-0.2	0.43	2005, 2007, 2009, 2011
MTF2	ENST00000370298.4	metal response element binding transcription factor 2	653	1	0	1	0	0	0	0	0	1	hsa-miR-22-3p	-0.19	-0.25	0.57	2009, 2011
FBXO45	ENST00000311630.6	F-box protein 45	72	1	0	0	1	0	0	0	0	2	hsa-miR-22-3p	-0.18	-0.18	0.54	2009, 2011
CAMK1G	ENST00000009105.1	calcium/calmodulin-dependent protein kinase IG	5	1	0	1	0	0	0	0	0	0	hsa-miR-22-3p	-0.18	-0.18	0.42
KLF7	ENST00000423015.1	Kruppel-like factor 7 (ubiquitous)	737	1	0	1	0	1	0	1	0	1	hsa-miR-22-3p	-0.18	-0.34	0.58
GFRA1	ENST00000439649.3	GDNF family receptor alpha 1	69	2	0	2	0	0	0	0	0	3	hsa-miR-22-3p	-0.18	-0.32	0.75	2011
NTNG1	ENST00000370067.1	netrin G1	5	1	0	1	0	0	0	0	0	0	hsa-miR-22-3p	-0.18	-0.18	0.42
GPBP1	ENST00000424459.3	GC-rich promoter binding protein 1	732	1	0	1	0	2	0	2	0	0	hsa-miR-22-3p	-0.18	-0.87	0.92	2011
AIFM1	ENST00000535724.1	apoptosis-inducing factor, mitochondrion-associated, 1	2582	1	0	1	0	0	0	0	0	0	hsa-miR-22-3p	-0.18	-0.18	ORF
PRR14L	ENST00000434485.1	proline rich 14-like	39	1	0	1	0	1	0	1	0	0	hsa-miR-22-3p	-0.18	-0.18	ORF
SOSTDC1	ENST00000307068.4	sclerostin domain containing 1	5	1	0	0	1	0	0	0	0	0	hsa-miR-22-3p	-0.18	-0.18	0.47
DGKI	ENST00000453654.2	diacylglycerol kinase, iota	16	1	0	1	0	1	1	0	0	2	hsa-miR-22-3p	-0.18	-0.2	0.62	2005, 2007, 2009, 2011
SNX18	ENST00000343017.6	sorting nexin 18	174	1	0	0	1	0	0	0	0	1	hsa-miR-22-3p	-0.18	-0.18	0.54	2009, 2011
ST8SIA4	ENST00000231461.5	ST8 alpha-N-acetyl-neuraminide alpha-2,8-sialyltransferase 4	5	1	0	1	0	0	0	0	0	0	hsa-miR-22-3p	-0.18	-0.18	0.45
ZFYVE9	ENST00000371591.1	zinc finger, FYVE domain containing 9	32	2	0	1	1	1	0	1	0	2	hsa-miR-22-3p	-0.18	-0.55	0.94	2005, 2007, 2009, 2011
CTDSPL2	ENST00000260327.4	CTD (carboxy-terminal domain, RNA polymerase II, polypeptide A) small phosphatase like 2	457	1	0	0	1	0	0	0	0	1	hsa-miR-22-3p	-0.18	-0.18	0.53	2007
PTPN1	ENST00000371621.3	protein tyrosine phosphatase, non-receptor type 1	142	1	0	1	0	0	0	0	0	1	hsa-miR-22-3p	-0.18	-0.28	0.49	2005, 2007, 2011
TUBB6	ENST00000591208.1	tubulin, beta 6 class V	5820	1	0	0	1	0	0	0	0	0	hsa-miR-22-3p	-0.18	-0.18	ORF
FOSL2	ENST00000379619.1	FOS-like antigen 2	2255	2	0	2	0	2	0	2	0	3	hsa-miR-22-3p	-0.18	-0.27	0.86
FBXL13	ENST00000393772.2	F-box and leucine-rich repeat protein 13	31	1	0	1	0	1	0	1	0	0	hsa-miR-22-3p	-0.17	-0.66	0.63
HDAC4	ENST00000345617.3	histone deacetylase 4	48	1	0	1	0	0	0	0	0	0	hsa-miR-22-3p	-0.17	-0.25	0.73	2005, 2007, 2009, 2011
MYO9A	ENST00000564571.1	myosin IXA	137	1	1	0	0	1	0	1	0	1	hsa-miR-22-3p	-0.17	-0.22	0.32
VEZF1	ENST00000584396.1	vascular endothelial zinc finger 1	209	1	1	0	0	0	0	0	0	0	hsa-miR-22-3p	-0.17	-0.42	0.42	2007, 2009, 2011
VPS13B	ENST00000395996.1	vacuolar protein sorting 13 homolog B (yeast)	262	2	0	2	0	2	0	1	1	3	hsa-miR-22-3p	-0.17	-0.17	< 0.1
CDH5	ENST00000341529.3	cadherin 5, type 2 (vascular endothelium)	8	1	0	1	0	0	0	0	0	0	hsa-miR-22-3p	-0.17	-0.17	0.42	2011
USP47	ENST00000339865.5	ubiquitin specific peptidase 47	665	1	0	1	0	0	0	0	0	0	hsa-miR-22-3p	-0.17	-0.2	0.65	2011
OLA1	ENST00000284719.3	Obg-like ATPase 1	11	1	0	1	0	0	0	0	0	0	hsa-miR-22-3p	-0.17	-0.2	0.61	2007, 2009, 2011
UNC5D	ENST00000287272.2	unc-5 homolog D (C. elegans)	37	1	0	0	1	1	1	0	0	0	hsa-miR-22-3p	-0.17	-0.2	0.48
CECR2	ENST00000400573.5	cat eye syndrome chromosome region, candidate 2	46	1	0	0	1	0	0	0	0	0	hsa-miR-22-3p	-0.16	-0.16	0.49	2011
SEC23B	ENST00000336714.3	Sec23 homolog B (S. cerevisiae)	1829	1	0	1	0	0	0	0	0	0	hsa-miR-22-3p	-0.16	-0.45	0.45	2009, 2011
PHF12	ENST00000577226.1	PHD finger protein 12	307	1	1	0	0	1	0	0	1	2	hsa-miR-22-3p	-0.16	-0.16	< 0.1
THPO	ENST00000421442.2	thrombopoietin	208	1	0	0	1	1	0	1	0	1	hsa-miR-22-3p	-0.16	-0.4	0.43	2005, 2007, 2011
JARID2	ENST00000341776.2	jumonji, AT rich interactive domain 2	199	1	0	1	0	0	0	0	0	0	hsa-miR-22-3p	-0.16	-0.16	0.6	2009, 2011
KIAA0355	ENST00000299505.6	KIAA0355	538	1	0	1	0	0	0	0	0	0	hsa-miR-22-3p	-0.16	-0.16	0.47	2005, 2007, 2011
LSG1	ENST00000265245.5	large 60S subunit nuclear export GTPase 1	47	1	0	1	0	1	0	1	0	1	hsa-miR-22-3p	-0.16	-0.24	0.52
TNRC6B	ENST00000335727.9	trinucleotide repeat containing 6B	69	1	0	1	0	1	0	0	1	3	hsa-miR-22-3p	-0.16	-0.22	0.6	2007, 2009, 2011
ZBTB16	ENST00000335953.4	zinc finger and BTB domain containing 16	73	1	0	1	0	0	0	0	0	2	hsa-miR-22-3p	-0.16	-0.17	0.5
HNRNPUL2	ENST00000301785.5	heterogeneous nuclear ribonucleoprotein U-like 2	2321	1	0	1	0	1	0	1	0	0	hsa-miR-22-3p	-0.16	-0.35	0.7	2011
ACVRL1	ENST00000550683.1	activin A receptor type II-like 1	68	1	0	1	0	0	0	0	0	2	hsa-miR-22-3p	-0.16	-0.16	0.58	2011
MANEAL	ENST00000397631.3	mannosidase, endo-alpha-like	381	1	0	1	0	0	0	0	0	0	hsa-miR-22-3p	-0.16	-0.16	0.46
FBN2	ENST00000262464.4	fibrillin 2	167	1	0	1	0	0	0	0	0	1	hsa-miR-22-3p	-0.16	-0.17	0.56	2005, 2007, 2009, 2011
KIAA0226	ENST00000273582.5	KIAA0226	89	1	0	1	0	2	0	1	1	1	hsa-miR-22-3p	-0.16	-0.21	0.44	2011
MCAT	ENST00000327555.5	malonyl CoA:ACP acyltransferase (mitochondrial)	133	1	0	1	0	0	0	0	0	2	hsa-miR-22-3p	-0.16	-0.19	< 0.1
KCNE1	ENST00000399289.3	potassium voltage-gated channel, Isk-related family, member 1	5	1	0	0	1	0	0	0	0	1	hsa-miR-22-3p	-0.15	-0.15	0.41
ARHGAP26	ENST00000378004.3	Rho GTPase activating protein 26	131	1	0	1	0	0	0	0	0	1	hsa-miR-22-3p	-0.15	-0.16	0.42
PRCP	ENST00000313010.3	prolylcarboxypeptidase (angiotensinase C)	148	1	0	1	0	0	0	0	0	1	hsa-miR-22-3p	-0.15	-0.44	0.46
MEX3A	ENST00000532414.2	mex-3 RNA binding family member A	912	1	0	0	1	0	0	0	0	0	hsa-miR-22-3p	-0.15	-0.19	0.5	2009, 2011
TET2	ENST00000545826.1	tet methylcytosine dioxygenase 2	558	1	0	1	0	0	0	0	0	3	hsa-miR-22-3p	-0.15	-0.15	0.63	2007, 2009, 2011
SFMBT2	ENST00000361972.4	Scm-like with four mbt domains 2	107	1	0	1	0	0	0	0	0	1	hsa-miR-22-3p	-0.15	-0.15	0.46	2009, 2011
HAUS5	ENST00000379045.2	HAUS augmin-like complex, subunit 5	133	1	0	1	0	1	0	1	0	3	hsa-miR-22-3p	-0.15	-0.31	< 0.1
AC012215.1	ENST00000437887.1	Uncharacterized protein	31	1	0	0	1	0	0	0	0	0	hsa-miR-22-3p	-0.15	-0.15	0.48
CABP7	ENST00000216144.3	calcium binding protein 7	12	1	0	1	0	0	0	0	0	2	hsa-miR-22-3p	-0.15	-0.15	< 0.1	2007
FASLG	ENST00000340030.3	Fas ligand (TNF superfamily, member 6)	5	1	0	0	1	1	0	0	1	0	hsa-miR-22-3p	-0.15	-0.15	< 0.1
ITGB8	ENST00000222573.4	integrin, beta 8	17	1	0	1	0	0	0	0	0	1	hsa-miR-22-3p	-0.15	-0.22	0.62	2007, 2009, 2011
PRDM16	ENST00000511072.1	PR domain containing 16	64	1	0	1	0	1	0	1	0	1	hsa-miR-22-3p	-0.15	-0.36	0.84	2009, 2011
CREB1	ENST00000432329.2	cAMP responsive element binding protein 1	295	1	1	0	0	0	0	0	0	2	hsa-miR-22-3p	-0.15	-0.49	0.9	2011
KHDRBS2	ENST00000281156.4	KH domain containing, RNA binding, signal transduction associated 2	5	1	0	0	1	0	0	0	0	0	hsa-miR-22-3p	-0.15	-0.15	0.44	2005, 2007
ZFP36L2	ENST00000282388.3	ZFP36 ring finger protein-like 2	317	2	0	1	1	0	0	0	0	1	hsa-miR-22-3p	-0.15	-0.23	0.79	2005, 2007
SNX21	ENST00000462307.1	sorting nexin family member 21	343	1	0	1	0	0	0	0	0	2	hsa-miR-22-3p	-0.15	-0.15	< 0.1
C17orf96	ENST00000325814.5	chromosome 17 open reading frame 96	19	1	0	1	0	0	0	0	0	0	hsa-miR-22-3p	-0.14	-0.14	0.48	2011
TPM3	ENST00000368531.2	tropomyosin 3	669	1	0	1	0	0	0	0	0	2	hsa-miR-22-3p	-0.14	-0.15	0.45	2011
LRRN2	ENST00000367175.1	leucine rich repeat neuronal 2	12	1	0	1	0	0	0	0	0	0	hsa-miR-22-3p	-0.14	-0.14	0.41	2011
DOK7	ENST00000507039.1	docking protein 7	19	1	0	1	0	0	0	0	0	2	hsa-miR-22-3p	-0.14	-0.14	< 0.1
NRAS	ENST00000369535.4	neuroblastoma RAS viral (v-ras) oncogene homolog	551	1	1	0	0	0	0	0	0	0	hsa-miR-22-3p	-0.14	-0.48	0.85	2011
ZNF704	ENST00000327835.3	zinc finger protein 704	124	1	0	0	1	1	0	1	0	2	hsa-miR-22-3p	-0.14	-0.15	0.49
GPR37L1	ENST00000367282.5	G protein-coupled receptor 37 like 1	5	1	0	1	0	0	0	0	0	5	hsa-miR-22-3p	-0.14	-0.14	0.44
ASB14	ENST00000487349.1	ankyrin repeat and SOCS box containing 14	5	1	0	0	1	0	0	0	0	0	hsa-miR-22-3p	-0.14	-0.14	ORF	2007
PTGIS	ENST00000244043.4	prostaglandin I2 (prostacyclin) synthase	192	1	0	1	0	0	0	0	0	1	hsa-miR-22-3p	-0.14	-0.14	0.42
SRL	ENST00000399609.3	sarcalumenin	5	1	0	0	1	0	0	0	0	1	hsa-miR-22-3p	-0.14	-0.14	0.4	2011
SEC14L4	ENST00000381982.3	SEC14-like 4 (S. cerevisiae)	5	1	0	1	0	1	0	1	0	0	hsa-miR-22-3p	-0.14	-0.31	0.58
RAPGEF1	ENST00000372189.3	Rap guanine nucleotide exchange factor (GEF) 1	335	1	0	1	0	0	0	0	0	3	hsa-miR-22-3p	-0.14	-0.14	0.67	2009, 2011
MMS19	ENST00000327277.7	MMS19 nucleotide excision repair homolog (S. cerevisiae)	1062	1	0	1	0	0	0	0	0	2	hsa-miR-22-3p	-0.14	-0.14	ORF
TP63	ENST00000392460.3	tumor protein p63	0	1	0	1	0	0	0	0	0	1	hsa-miR-22-3p	-0.13	-0.13	< 0.1
ARMC5	ENST00000457010.2	armadillo repeat containing 5	376	1	0	1	0	0	0	0	0	0	hsa-miR-22-3p	-0.13	-0.13	ORF
MMP24	ENST00000246186.6	matrix metallopeptidase 24 (membrane-inserted)	201	1	0	1	0	0	0	0	0	0	hsa-miR-22-3p	-0.13	-0.13	0.5	2011
SRRD	ENST00000215917.7	SRR1 domain containing	1069	1	0	1	0	1	0	1	0	0	hsa-miR-22-3p	-0.13	-0.47	0.59
CELF1	ENST00000395290.2	CUGBP, Elav-like family member 1	153	1	0	1	0	1	0	1	0	0	hsa-miR-22-3p	-0.13	-0.15	0.5
ZNF827	ENST00000379448.4	zinc finger protein 827	17	1	0	0	1	1	0	0	1	1	hsa-miR-22-3p	-0.13	-0.16	< 0.1	2005, 2007, 2009, 2011
FOXP1	ENST00000318789.4	forkhead box P1	264	1	0	1	0	1	0	1	0	1	hsa-miR-22-3p	-0.13	-0.56	0.59	2007, 2009, 2011
NFIB	ENST00000397575.3	nuclear factor I/B	1149	1	0	1	0	1	0	1	0	2	hsa-miR-22-3p	-0.12	-0.16	0.66	2007, 2009, 2011
PPP1R9A	ENST00000289495.5	protein phosphatase 1, regulatory subunit 9A	46	1	0	1	0	2*	0	0	1	0	hsa-miR-22-3p	-0.12	-0.21	0.65	2009, 2011
CGNL1	ENST00000281282.5	cingulin-like 1	25	1	0	0	1	1	0	0	1	0	hsa-miR-22-3p	-0.12	-0.12	0.39
HCN4	ENST00000261917.3	hyperpolarization activated cyclic nucleotide-gated potassium channel 4	19	1	0	1	0	2	0	2	0	2	hsa-miR-22-3p	-0.12	-0.27	0.63
WFIKKN2	ENST00000311378.4	WAP, follistatin/kazal, immunoglobulin, kunitz and netrin domain containing 2	10	1	0	1	0	0	0	0	0	0	hsa-miR-22-3p	-0.12	-0.12	0.43
MPPED1	ENST00000417669.2	metallophosphoesterase domain containing 1	51	1	0	1	0	0	0	0	0	0	hsa-miR-22-3p	-0.12	-0.41	0.68
N4BP2	ENST00000261435.6	NEDD4 binding protein 2	16	1	0	0	1	0	0	0	0	1	hsa-miR-22-3p	-0.12	-0.14	0.53	2011
POM121C	ENST00000257665.5	POM121 transmembrane nucleoporin C	5	1	0	1	0	0	0	0	0	1	hsa-miR-22-3p	-0.12	-0.12	0.5
MAPK8IP3	ENST00000250894.4	mitogen-activated protein kinase 8 interacting protein 3	100	1	0	1	0	1	0	1	0	1	hsa-miR-22-3p	-0.12	-0.12	0.48	2011
RGS3	ENST00000374140.2	regulator of G-protein signaling 3	2735	1	0	1	0	0	0	0	0	1	hsa-miR-22-3p	-0.12	-0.12	0.47	2011
TCF7L2	ENST00000369386.1	transcription factor 7-like 2 (T-cell specific, HMG-box)	650	1	0	1	0	0	0	0	0	0	hsa-miR-22-3p	-0.12	-0.12	ORF
PER2	ENST00000254658.3	period circadian clock 2	106	1	0	0	1	0	0	0	0	6	hsa-miR-22-3p	-0.12	-0.12	< 0.1
SORCS1	ENST00000369698.1	sortilin-related VPS10 domain containing receptor 1	88	1	0	1	0	0	0	0	0	1	hsa-miR-22-3p	-0.12	-0.18	0.59	2009, 2011
C1orf21	ENST00000235307.6	chromosome 1 open reading frame 21	935	2	0	1	1	2	0	2	0	2	hsa-miR-22-3p	-0.12	-0.75	0.88	2009, 2011
EYA3	ENST00000373871.3	eyes absent homolog 3 (Drosophila)	50	1	0	1	0	2	0	1	1	1	hsa-miR-22-3p	-0.12	-0.12	0.54	2011
THRA	ENST00000450525.2	thyroid hormone receptor, alpha	547	1	0	1	0	0	0	0	0	0	hsa-miR-22-3p	-0.12	-0.12	0.46
GATAD2B	ENST00000368655.4	GATA zinc finger domain containing 2B	48	1	0	1	0	1	0	1	0	0	hsa-miR-22-3p	-0.11	-0.32	0.62	2011
FEM1B	ENST00000306917.4	fem-1 homolog b (C. elegans)	656	1	1	0	0	0	0	0	0	1	hsa-miR-22-3p	-0.11	-0.28	0.11
DBNDD2	ENST00000372722.3	dysbindin (dystrobrevin binding protein 1) domain containing 2	730	1	0	0	1	0	0	0	0	0	hsa-miR-22-3p	-0.11	-0.11	ORF
WDFY3	ENST00000322366.6	WD repeat and FYVE domain containing 3	596	1	0	1	0	0	0	0	0	0	hsa-miR-22-3p	-0.11	-0.12	0.53	2005, 2007, 2009, 2011
CNOT1	ENST00000317147.5	CCR4-NOT transcription complex, subunit 1	294	1	0	1	0	0	0	0	0	0	hsa-miR-22-3p	-0.11	-0.28	0.6	2011
WSCD1	ENST00000574946.1	WSC domain containing 1	403	1	0	0	1	0	0	0	0	0	hsa-miR-22-3p	-0.11	-0.14	0.51	2009, 2011
SLC26A9	ENST00000367135.3	solute carrier family 26 (anion exchanger), member 9	18	1	0	1	0	1	0	1	0	0	hsa-miR-22-3p	-0.11	-0.11	0.29
CDK13	ENST00000181839.4	cyclin-dependent kinase 13	32	1	0	0	1	1	0	1	0	0	hsa-miR-22-3p	-0.11	-0.19	0.51	2011
UBE2O	ENST00000319380.7	ubiquitin-conjugating enzyme E2O	239	1	0	0	1	0	0	0	0	2	hsa-miR-22-3p	-0.1	-0.1	0.52	2009, 2011
ACVR2B	ENST00000352511.4	activin A receptor, type IIB	21	1	0	1	0	1	0	0	1	1	hsa-miR-22-3p	-0.1	-0.19	0.47	2011
STYX	ENST00000354586.4	serine/threonine/tyrosine interacting protein	250	1	1	0	0	0	0	0	0	0	hsa-miR-22-3p	-0.1	-0.55	0.88	2011
SZRD1	ENST00000401089.3	SUZ RNA binding domain containing 1	137	1	0	1	0	2	0	1	1	1	hsa-miR-22-3p	-0.1	-0.32	0.59	2009, 2011
ZNF706	ENST00000311212.4	zinc finger protein 706	325	1	0	1	0	0	0	0	0	2	hsa-miR-22-3p	-0.1	-0.34	0.41
VASH1	ENST00000167106.4	vasohibin 1	39	1	0	1	0	0	0	0	0	1	hsa-miR-22-3p	-0.1	-0.1	0.43	2009, 2011
MMACHC	ENST00000401061.4	methylmalonic aciduria (cobalamin deficiency) cblC type, with homocystinuria	128	1	0	1	0	0	0	0	0	0	hsa-miR-22-3p	-0.1	-0.25	0.43
SEMA4F	ENST00000357877.2	sema domain, immunoglobulin domain (Ig), transmembrane domain (TM) and short cytoplasmic domain, (semaphorin) 4F	32	1	0	1	0	0	0	0	0	0	hsa-miR-22-3p	-0.1	-0.21	0.42	2011
CCDC71L	ENST00000523505.1	coiled-coil domain containing 71-like	410	1	0	1	0	0	0	0	0	0	hsa-miR-22-3p	-0.1	-0.32	0.47	2011
KIAA0556	ENST00000261588.4	KIAA0556	169	1	0	0	1	1	0	1	0	1	hsa-miR-22-3p	-0.1	-0.1	0.64	2009, 2011
CLPB	ENST00000294053.3	ClpB caseinolytic peptidase B homolog (E. coli)	476	1	1	0	0	0	0	0	0	1	hsa-miR-22-3p	-0.1	-0.34	0.66	2011
MED28	ENST00000237380.7	mediator complex subunit 28	1483	1	0	1	0	0	0	0	0	3	hsa-miR-22-3p	-0.09	-0.47	0.42
C6orf62	ENST00000378119.4	chromosome 6 open reading frame 62	300	1	0	0	1	0	0	0	0	0	hsa-miR-22-3p	-0.09	-0.19	0.54	2005, 2007
IGF2BP1	ENST00000290341.3	insulin-like growth factor 2 mRNA binding protein 1	460	1	0	1	0	1	0	1	0	1	hsa-miR-22-3p	-0.09	-0.14	0.51	2009, 2011
TRIM67	ENST00000444294.3	tripartite motif containing 67	41	1	0	1	0	0	0	0	0	3	hsa-miR-22-3p	-0.09	-0.17	0.45	2009, 2011
PER1	ENST00000317276.4	period circadian clock 1	1210	1	1	0	0	0	0	0	0	0	hsa-miR-22-3p	-0.09	-0.35	0.83
PADI2	ENST00000375486.4	peptidyl arginine deiminase, type II	11	1	1	0	0	0	0	0	0	1	hsa-miR-22-3p	-0.09	-0.21	0.31	2007, 2009, 2011
ANGEL2	ENST00000535388.1	angel homolog 2 (Drosophila)	218	1	1	0	0	0	0	0	0	0	hsa-miR-22-3p	-0.09	-0.6	0.6	2009, 2011
PHEX	ENST00000537599.1	phosphate regulating endopeptidase homolog, X-linked	22	1	1	0	0	1	0	0	1	0	hsa-miR-22-3p	-0.09	-0.19	0.14
PDZD4	ENST00000164640.4	PDZ domain containing 4	7	1	0	1	0	0	0	0	0	1	hsa-miR-22-3p	-0.09	-0.09	0.5	2007, 2009, 2011
ARHGAP9	ENST00000550288.1	Rho GTPase activating protein 9	29	1	0	1	0	0	0	0	0	0	hsa-miR-22-3p	-0.09	-0.09	ORF
NFAT5	ENST00000354436.2	nuclear factor of activated T-cells 5, tonicity-responsive	128	1	0	1	0	0	0	0	0	0	hsa-miR-22-3p	-0.09	-0.16	0.6	2009, 2011
TEF	ENST00000266304.4	thyrotrophic embryonic factor	60	1	0	1	0	1	0	1	0	0	hsa-miR-22-3p	-0.09	-0.09	0.42
CD72	ENST00000396757.1	CD72 molecule	7	1	0	1	0	0	0	0	0	0	hsa-miR-22-3p	-0.09	-0.13	ORF
ALDH5A1	ENST00000357578.3	aldehyde dehydrogenase 5 family, member A1	325	1	0	0	1	0	0	0	0	1	hsa-miR-22-3p	-0.09	-0.16	0.42	2009, 2011
MED19	ENST00000337672.2	mediator complex subunit 19	25	1	0	1	0	0	0	0	0	1	hsa-miR-22-3p	-0.09	-0.09	< 0.1	2009, 2011
ADAMTS5	ENST00000284987.5	ADAM metallopeptidase with thrombospondin type 1 motif, 5	68	1	0	0	1	1	0	0	1	0	hsa-miR-22-3p	-0.08	-0.11	0.5	2009, 2011
KIAA0247	ENST00000342745.4	KIAA0247	161	1	0	1	0	0	0	0	0	0	hsa-miR-22-3p	-0.08	-0.08	0.5	2011
SLC2A12	ENST00000275230.5	solute carrier family 2 (facilitated glucose transporter), member 12	136	1	0	1	0	0	0	0	0	1	hsa-miR-22-3p	-0.08	-0.34	0.41
METTL15	ENST00000342303.5	methyltransferase like 15	17	1	0	0	1	0	0	0	0	0	hsa-miR-22-3p	-0.08	-0.08	ORF
EDC3	ENST00000315127.4	enhancer of mRNA decapping 3	328	1	0	1	0	1	0	1	0	3	hsa-miR-22-3p	-0.08	-0.26	0.71	2007, 2009, 2011
SH3KBP1	ENST00000397821.3	SH3-domain kinase binding protein 1	109	1	0	0	1	0	0	0	0	0	hsa-miR-22-3p	-0.08	-0.13	0.39	2005, 2007
KMT2A	ENST00000534358.1	lysine (K)-specific methyltransferase 2A	1092	1	1	0	0	0	0	0	0	1	hsa-miR-22-3p	-0.08	-0.08	0.31	2011
AGMAT	ENST00000375826.3	agmatine ureohydrolase (agmatinase)	331	1	0	1	0	1	0	1	0	2	hsa-miR-22-3p	-0.08	-0.4	0.45
MIER2	ENST00000264819.4	mesoderm induction early response 1, family member 2	137	1	0	1	0	0	0	0	0	0	hsa-miR-22-3p	-0.08	-0.08	0.44	2011
PAIP2B	ENST00000244221.8	poly(A) binding protein interacting protein 2B	42	1	0	1	0	1	0	0	1	1	hsa-miR-22-3p	-0.08	-0.43	0.8	2009, 2011
USP37	ENST00000258399.3	ubiquitin specific peptidase 37	14	1	0	1	0	0	0	0	0	1	hsa-miR-22-3p	-0.08	-0.2	0.73	2005, 2007, 2009, 2011
KIAA0319L	ENST00000325722.3	KIAA0319-like	2090	1	0	1	0	0	0	0	0	1	hsa-miR-22-3p	-0.07	-0.07	0.62	2011
MYO1A	ENST00000300119.3	myosin IA	106	1	0	1	0	0	0	0	0	1	hsa-miR-22-3p	-0.07	-0.17	0.59
PCDH1	ENST00000503492.1	protocadherin 1	30	1	0	1	0	0	0	0	0	0	hsa-miR-22-3p	-0.07	-0.09	0.5
GMPPB	ENST00000480687.1	GDP-mannose pyrophosphorylase B	425	2	0	2	0	1	0	1	0	3	hsa-miR-22-3p	-0.07	-0.36	< 0.1
SHISA9	ENST00000558583.1	shisa family member 9	5	1	0	1	0	0	0	0	0	0	hsa-miR-22-3p	-0.07	-0.07	0.59	2011
EHD1	ENST00000320631.3	EH-domain containing 1	335	1	0	1	0	1	0	1	0	1	hsa-miR-22-3p	-0.07	-0.3	0.49
ZBTB47	ENST00000457842.3	zinc finger and BTB domain containing 47	81	1	0	1	0	0	0	0	0	1	hsa-miR-22-3p	-0.07	-0.17	0.43	2007, 2011
SPTLC2	ENST00000216484.2	serine palmitoyltransferase, long chain base subunit 2	95	1	1	0	0	0	0	0	0	1	hsa-miR-22-3p	-0.06	-0.41	0.77	2011
QSOX1	ENST00000367602.3	quiescin Q6 sulfhydryl oxidase 1	9246	1	0	1	0	1	0	1	0	1	hsa-miR-22-3p	-0.06	-0.16	0.66
TBC1D16	ENST00000310924.2	TBC1 domain family, member 16	556	1	0	1	0	3	0	3	0	5	hsa-miR-22-3p	-0.06	-0.14	0.74
NXPH3	ENST00000328741.5	neurexophilin 3	65	1	0	1	0	2	0	1	1	0	hsa-miR-22-3p	-0.06	-0.35	0.63
GTDC1	ENST00000392869.2	glycosyltransferase-like domain containing 1	241	2	0	0	2	0	0	0	0	2	hsa-miR-22-3p	-0.06	-0.4	0.67
USP46	ENST00000441222.3	ubiquitin specific peptidase 46	180	1	0	1	0	1	0	1	0	0	hsa-miR-22-3p	-0.06	-0.32	0.67	2005, 2007, 2009, 2011
CNOT6L	ENST00000504123.1	CCR4-NOT transcription complex, subunit 6-like	23	1	0	1	0	0	0	0	0	0	hsa-miR-22-3p	-0.06	-0.29	0.6	2007, 2009, 2011
MXD1	ENST00000264444.2	MAX dimerization protein 1	183	1	1	0	0	0	0	0	0	0	hsa-miR-22-3p	-0.06	-0.4	0.78	2007, 2009, 2011
FMNL3	ENST00000335154.5	formin-like 3	132	2	0	2	0	1	0	1	0	2	hsa-miR-22-3p	-0.06	-0.22	0.25
N4BP3	ENST00000274605.5	NEDD4 binding protein 3	35	1	0	1	0	2	0	2	0	1	hsa-miR-22-3p	-0.06	-0.43	0.79	2009, 2011
CCDC47	ENST00000225726.5	coiled-coil domain containing 47	1484	1	1	0	0	0	0	0	0	0	hsa-miR-22-3p	-0.05	-0.6	0.77	2007, 2009, 2011
RUNX1	ENST00000344691.4	runt-related transcription factor 1	182	1	0	1	0	1	0	0	1	1	hsa-miR-22-3p	-0.05	-0.16	0.46
MTDH	ENST00000336273.3	metadherin	5192	2	1	1	0	1	0	0	1	0	hsa-miR-22-3p	-0.05	-0.69	0.95	2011
AGPAT6	ENST00000396987.3	1-acylglycerol-3-phosphate O-acyltransferase 6	474	1	0	1	0	1	0	1	0	1	hsa-miR-22-3p	-0.05	-0.18	0.71	2011
TBC1D2	ENST00000375064.1	TBC1 domain family, member 2	873	1	0	1	0	0	0	0	0	2	hsa-miR-22-3p	-0.05	-0.09	< 0.1
CUL3	ENST00000264414.4	cullin 3	1476	1	0	1	0	0	0	0	0	2	hsa-miR-22-3p	-0.05	-0.31	0.6	2005, 2007, 2009, 2011
TMEM50B	ENST00000542230.2	transmembrane protein 50B	528	1	0	1	0	0	0	0	0	1	hsa-miR-22-3p	-0.05	-0.36	0.45	2007, 2009, 2011
FOXD3	ENST00000371116.2	forkhead box D3	7	1	0	0	1	0	0	0	0	0	hsa-miR-22-3p	-0.05	-0.21	0.48
PLEKHA6	ENST00000272203.3	pleckstrin homology domain containing, family A member 6	45	1	0	1	0	0	0	0	0	0	hsa-miR-22-3p	-0.05	-0.25	0.63	2005, 2007, 2009, 2011
PNISR	ENST00000369239.5	PNN-interacting serine/arginine-rich protein	600	1	0	1	0	0	0	0	0	0	hsa-miR-22-3p	-0.04	-0.33	0.52
ZNRF2	ENST00000323037.4	zinc and ring finger 2	403	1	0	0	1	0	0	0	0	0	hsa-miR-22-3p	-0.04	-0.21	0.53	2005, 2007, 2011
MR1	ENST00000367580.5	major histocompatibility complex, class I-related	107	1	1	0	0	0	0	0	0	0	hsa-miR-22-3p	-0.04	-0.23	0.24	2011
PDE5A	ENST00000354960.3	phosphodiesterase 5A, cGMP-specific	69	1	1	0	0	0	0	0	0	0	hsa-miR-22-3p	-0.04	-0.25	0.24	2011
KCTD10	ENST00000228495.6	potassium channel tetramerization domain containing 10	147	1	0	1	0	0	0	0	0	1	hsa-miR-22-3p	-0.04	-0.28	0.45	2011
TBC1D12	ENST00000225235.4	TBC1 domain family, member 12	172	1	1	0	0	0	0	0	0	1	hsa-miR-22-3p	-0.04	-0.32	0.2	2009, 2011
FTO	ENST00000471389.1	fat mass and obesity associated	240	1	0	1	0	1	0	0	1	2	hsa-miR-22-3p	-0.04	-0.13	0.46
ETS2	ENST00000360214.3	v-ets avian erythroblastosis virus E26 oncogene homolog 2	3965	1	0	0	1	0	0	0	0	0	hsa-miR-22-3p	-0.04	-0.2	0.54	2005, 2007, 2009, 2011
PTPN9	ENST00000306726.2	protein tyrosine phosphatase, non-receptor type 9	644	1	0	1	0	0	0	0	0	1	hsa-miR-22-3p	-0.04	-0.29	0.61	2005, 2007, 2009, 2011
TADA2A	ENST00000394395.2	transcriptional adaptor 2A	278	1	0	1	0	0	0	0	0	2	hsa-miR-22-3p	-0.03	-0.22	0.49
SP1	ENST00000426431.2	Sp1 transcription factor	402	1	0	1	0	0	0	0	0	1	hsa-miR-22-3p	-0.03	-0.07	0.54	2005, 2007, 2009, 2011
DNMT3A	ENST00000380746.4	DNA (cytosine-5-)-methyltransferase 3 alpha	221	1	0	0	1	1	0	0	1	1	hsa-miR-22-3p	-0.03	-0.18	0.5
ERBB4	ENST00000342788.4	v-erb-b2 avian erythroblastic leukemia viral oncogene homolog 4	27	1	1	0	0	0	0	0	0	2	hsa-miR-22-3p	-0.03	-0.04	0.85	2009, 2011
ALG9	ENST00000531154.1	ALG9, alpha-1,2-mannosyltransferase	586	1	0	1	0	2	0	1	1	0	hsa-miR-22-3p	-0.03	-0.48	0.67	2009, 2011
NOP9	ENST00000396802.3	NOP9 nucleolar protein	353	1	0	1	0	1	0	1	0	4	hsa-miR-22-3p	-0.03	-0.04	0.17
OTUD7A	ENST00000307050.4	OTU domain containing 7A	35	1	0	1	0	0	0	0	0	1	hsa-miR-22-3p	-0.02	-0.17	0.52
PIP4K2B	ENST00000269554.3	phosphatidylinositol-5-phosphate 4-kinase, type II, beta	148	1	0	1	0	2	0	2	0	0	hsa-miR-22-3p	-0.02	-0.53	0.67	2011
GRM1	ENST00000392299.2	glutamate receptor, metabotropic 1	5	1	0	1	0	0	0	0	0	3	hsa-miR-22-3p	-0.02	-0.02	< 0.1
CCDC104	ENST00000349456.4	coiled-coil domain containing 104	112	1	1	0	0	0	0	0	0	0	hsa-miR-22-3p	-0.02	-0.55	0.27
RSU1	ENST00000377921.3	Ras suppressor protein 1	10596	1	0	1	0	0	0	0	0	0	hsa-miR-22-3p	-0.02	-0.32	0.55	2009, 2011
HUNK	ENST00000270112.2	hormonally up-regulated Neu-associated kinase	85	1	0	1	0	0	0	0	0	1	hsa-miR-22-3p	-0.02	-0.32	0.55	2009, 2011
ORMDL2	ENST00000243045.5	ORM1-like 2 (S. cerevisiae)	1649	1	0	1	0	0	0	0	0	0	hsa-miR-22-3p	-0.02	-0.43	0.44	2009, 2011
AIDA	ENST00000340020.6	axin interactor, dorsalization associated	48	1	0	1	0	0	0	0	0	0	hsa-miR-22-3p	-0.01	-0.32	0.54
PAFAH1B2	ENST00000527958.1	platelet-activating factor acetylhydrolase 1b, catalytic subunit 2 (30kDa)	180	1	1	0	0	1	0	1	0	0	hsa-miR-22-3p	-0.01	-0.61	0.52	2011
F2	ENST00000311907.5	coagulation factor II (thrombin)	3672	1	0	1	0	0	0	0	0	0	hsa-miR-22-3p	-0.01	-0.34	0.46
ALX1	ENST00000316824.3	ALX homeobox 1	37	1	0	1	0	0	0	0	0	0	hsa-miR-22-3p	-0.01	-0.31	0.52
SMIM12	ENST00000521580.2	small integral membrane protein 12	1091	1	0	1	0	1	0	1	0	1	hsa-miR-22-3p	-0.01	-0.43	0.51	2011
IP6K1	ENST00000468463.1	inositol hexakisphosphate kinase 1	406	1	0	1	0	0	0	0	0	0	hsa-miR-22-3p	-0.01	-0.26	0.53	2005, 2007, 2011
PACRGL	ENST00000502374.1	PARK2 co-regulated-like	314	1	0	1	0	0	0	0	0	0	hsa-miR-22-3p	-0.01	-0.31	0.47
CLIC4	ENST00000374379.4	chloride intracellular channel 4	226	1	1	0	0	0	0	0	0	0	hsa-miR-22-3p	-0.01	-0.59	0.9	2005, 2007, 2009, 2011
VPS53	ENST00000437048.2	vacuolar protein sorting 53 homolog (S. cerevisiae)	1332	1	0	1	0	1	0	0	1	2	hsa-miR-22-3p	-0.01	-0.15	0.59	2011
CCM2L	ENST00000262659.8	cerebral cavernous malformation 2-like	7	1	0	0	1	0	0	0	0	1	hsa-miR-22-3p	-0.01	-0.01	< 0.1	2009, 2011
RBFOX2	ENST00000449924.2	RNA binding protein, fox-1 homolog (C. elegans) 2	262	1	0	1	0	0	0	0	0	1	hsa-miR-22-3p	-0.01	-0.27	0.67	2009, 2011
RASSF9	ENST00000361228.3	Ras association (RalGDS/AF-6) domain family (N-terminal) member 9	9	1	0	0	1	0	0	0	0	0	hsa-miR-22-3p	-0.01	-0.1	0.4
SRCAP	ENST00000262518.4	Snf2-related CREBBP activator protein	643	1	1	0	0	0	0	0	0	3	hsa-miR-22-3p	-0.01	-0.1	0.81
PAX6	ENST00000419022.1	paired box 6	191	1	0	1	0	0	0	0	0	0	hsa-miR-22-3p	-0.01	-0.28	0.57	2011
GTF2B	ENST00000370500.5	general transcription factor IIB	1311	1	0	0	1	0	0	0	0	0	hsa-miR-22-3p	-0.01	-0.44	0.48
RPH3AL	ENST00000331302.7	rabphilin 3A-like (without C2 domains)	60	1	1	0	0	0	0	0	0	1	hsa-miR-22-3p	-0.01	-0.21	0.33
CNP	ENST00000393892.3	2',3'-cyclic nucleotide 3' phosphodiesterase	399	1	0	1	0	0	0	0	0	1	hsa-miR-22-3p	0	-0.12	0.43	2011
KCNMB4	ENST00000258111.4	potassium large conductance calcium-activated channel, subfamily M, beta member 4	486	1	0	1	0	0	0	0	0	1	hsa-miR-22-3p	0	-0.21	0.49
CDC6	ENST00000209728.4	cell division cycle 6	772	1	0	1	0	0	0	0	0	0	hsa-miR-22-3p	0	-0.11	0.75
UBD	ENST00000377050.4	ubiquitin D	112	1	0	1	0	0	0	0	0	0	hsa-miR-22-3p	0	-0.16	0.54
RHOC	ENST00000339083.7	ras homolog family member C	10314	1	0	1	0	0	0	0	0	0	hsa-miR-22-3p	0	-0.41	0.51
ZNF652	ENST00000362063.2	zinc finger protein 652	33	1	0	1	0	1	0	1	0	1	hsa-miR-22-3p	0	-0.32	0.47	2011
CADM1	ENST00000452722.3	cell adhesion molecule 1	676	1	1	0	0	0	0	0	0	1	hsa-miR-22-3p	0	-0.22	0.3
KB-1507C5.2	ENST00000524007.1	HCG15011, isoform CRA_a; Protein LOC100996457	103	1	0	0	1	0	0	0	0	0	hsa-miR-22-3p	0	-0.09	0.4
ATOH1	ENST00000306011.3	atonal homolog 1 (Drosophila)	5	1	1	0	0	0	0	0	0	0	hsa-miR-22-3p	0	-0.57	0.37
TBL2	ENST00000305632.5	transducin (beta)-like 2	990	1	0	1	0	0	0	0	0	1	hsa-miR-22-3p	0	-0.37	0.43
FZD8	ENST00000374694.1	frizzled family receptor 8	791	2	2	0	0	0	0	0	0	0	hsa-miR-22-3p	0	-0.41	0.97
GATSL2	ENST00000426327.3	GATS protein-like 2	5	1	0	1	0	1	0	1	0	1	hsa-miR-22-3p	0	-0.34	0.69
SGSM2	ENST00000426855.2	small G protein signaling modulator 2	381	1	0	1	0	0	0	0	0	3	hsa-miR-22-3p	0	-0.17	0.6
TCF23	ENST00000296096.5	transcription factor 23	5	1	0	1	0	1	0	1	0	1	hsa-miR-22-3p	0	-0.29	0.75
WNT1	ENST00000293549.3	wingless-type MMTV integration site family, member 1	5	1	0	1	0	0	0	0	0	0	hsa-miR-22-3p	0	-0.29	0.47	2011
KCNH1	ENST00000271751.4	potassium voltage-gated channel, subfamily H (eag-related), member 1	5	1	0	1	0	0	0	0	0	2	hsa-miR-22-3p	0	-0.1	0.75	2011
MPV17L	ENST00000396385.3	MPV17 mitochondrial membrane protein-like	23	1	0	1	0	0	0	0	0	0	hsa-miR-22-3p	0	-0.28	0.48
ABCG8	ENST00000272286.2	ATP-binding cassette, sub-family G (WHITE), member 8	197	1	0	0	1	1	0	1	0	3	hsa-miR-22-3p	0	-0.15	0.7
LRRC40	ENST00000370952.3	leucine rich repeat containing 40	88	2	1	0	1	3	1	1	1	1	hsa-miR-22-3p	0	-0.47	0.59
DDRGK1	ENST00000354488.3	DDRGK domain containing 1	3324	1	0	1	0	1	0	1	0	0	hsa-miR-22-3p	0	-0.32	0.48
