# Supplementary material for: Human Amniotic Fluid Stem Cell-Derived Exosomes as a Novel Cell-Free Therapy for Cutaneous Regeneration
Source: Front Cell Dev Biol. 2021 Jun 21;9:685873. doi: 10.3389/fcell.2021.685873 (PMC8255501; doi:10.3389/fcell.2021.685873)
Supplement: Supplementary file 3 [file Data_Sheet_1.ZIP › TargetScan7.2__miR-221-3p_222-3p.predicted_targets.xlsx]

## Sheet: TargetScan7
Target gene	Representative transcript	Gene name	3P-seq tags + 5	Conserved sites total	Conserved 8mer sites	Conserved 7mer-m8 sites	Conserved 7mer-A1 sites	Poorly conserved sites total	Poorly conserved 8mer sites	Poorly conserved 7mer-m8 sites	Poorly conserved 7mer-A1 sites	6mer sites	Representative miRNA	Cumulative weighted context++ score	Total context++ score	Aggregate PCT	Previous TargetScan publication(s)
PVRL1	ENST00000264025.3	poliovirus receptor-related 1 (herpesvirus entry mediator C)	50	1*	0	0	0	2	2	0	0	0	hsa-miR-222-3p	-1.58	-1.58	< 0.1	2011
CDKN1B	ENST00000228872.4	cyclin-dependent kinase inhibitor 1B (p27, Kip1)	587	2	2	0	0	0	0	0	0	0	hsa-miR-222-3p	-1.05	-1.05	0.9	2005, 2007, 2009, 2011
GABRA1	ENST00000428797.2	gamma-aminobutyric acid (GABA) A receptor, alpha 1	5	3	1	1	1	0	0	0	0	0	hsa-miR-222-3p	-0.88	-0.88	0.76	2005, 2007, 2009, 2011
VAPB	ENST00000395802.3	VAMP (vesicle-associated membrane protein)-associated protein B and C	391	1	1	0	0	2	0	1	1	2	hsa-miR-221-3p	-0.86	-0.93	0.68	2005, 2007, 2009, 2011
TMSB15B	ENST00000540220.1	thymosin beta 15B	211	1	1	0	0	0	0	0	0	0	hsa-miR-221-3p	-0.83	-0.83	0.12	2011
TFG	ENST00000240851.4	TRK-fused gene	2164	1	1	0	0	2	0	2	0	0	hsa-miR-221-3p	-0.8	-0.98	< 0.1
SNX4	ENST00000251775.4	sorting nexin 4	454	1	1	0	0	1	1	0	0	0	hsa-miR-222-3p	-0.75	-0.83	< 0.1	2009, 2011
WSB2	ENST00000315436.3	WD repeat and SOCS box containing 2	938	1	1	0	0	1	0	0	1	1	hsa-miR-222-3p	-0.74	-0.76	0.65	2009, 2011
EIF5A2	ENST00000474096.1	eukaryotic translation initiation factor 5A2	443	1	1	0	0	1	0	0	1	1	hsa-miR-222-3p	-0.72	-0.88	0.63	2005, 2007, 2009, 2011
IRX5	ENST00000394636.4	iroquois homeobox 5	82	1	1	0	0	0	0	0	0	0	hsa-miR-222-3p	-0.7	-0.7	0.33	2005, 2007, 2009, 2011
NTF3	ENST00000423158.3	neurotrophin 3	154	1	1	0	0	0	0	0	0	0	hsa-miR-222-3p	-0.69	-0.69	0.67	2005, 2007, 2009, 2011
HECTD2	ENST00000371667.1	HECT domain containing E3 ubiquitin protein ligase 2	1514	1	1	0	0	1	0	1	0	0	hsa-miR-221-3p	-0.64	-0.64	0.67	2005, 2007, 2009, 2011
TUBA1A	ENST00000301071.7	tubulin, alpha 1a	22536	1	1	0	0	0	0	0	0	0	hsa-miR-222-3p	-0.61	-0.61	< 0.1
CLVS2	ENST00000275162.5	clavesin 2	19	2	1	1	0	0	0	0	0	1	hsa-miR-221-3p	-0.61	-0.61	0.71	2005, 2007, 2009, 2011
KIT	ENST00000288135.5	v-kit Hardy-Zuckerman 4 feline sarcoma viral oncogene homolog	329	1	1	0	0	1	1	0	0	1	hsa-miR-222-3p	-0.61	-0.61	0.68	2011
RFX7	ENST00000423270.1	regulatory factor X, 7	1049	2	2	0	0	0	0	0	0	0	hsa-miR-222-3p	-0.59	-0.59	0.87	2007, 2009, 2011
PAIP1	ENST00000514514.1	poly(A) binding protein interacting protein 1	165	1	1	0	0	1	0	0	1	0	hsa-miR-221-3p	-0.57	-0.59	0.14	2005, 2007, 2009, 2011
MBD2	ENST00000256429.3	methyl-CpG binding domain protein 2	823	1	1	0	0	1	0	0	1	0	hsa-miR-222-3p	-0.56	-0.6	0.56	2009, 2011
MIDN	ENST00000591446.2	midnolin	621	2	1	0	1	0	0	0	0	1	hsa-miR-221-3p	-0.55	-0.56	0.84	2007, 2009, 2011
NAP1L5	ENST00000323061.5	nucleosome assembly protein 1-like 5	28	2	1	1	0	0	0	0	0	1	hsa-miR-222-3p	-0.55	-0.81	0.21	2005, 2007, 2009, 2011
AGFG1	ENST00000310078.8	ArfGAP with FG repeats 1	2019	1	0	1	0	2	0	1	1	0	hsa-miR-221-3p	-0.54	-0.56	0.12	2005, 2007, 2009, 2011
TP53BP2	ENST00000391878.2	tumor protein p53 binding protein, 2	1531	1	0	0	1	2	0	1	1	0	hsa-miR-222-3p	-0.54	-0.54	0.86	2009, 2011
DCAF12	ENST00000361264.4	DDB1 and CUL4 associated factor 12	2075	1	1	0	0	0	0	0	0	0	hsa-miR-222-3p	-0.53	-0.53	0.67	2009, 2011
PAIP2	ENST00000394795.2	poly(A) binding protein interacting protein 2	2034	1	1	0	0	0	0	0	0	0	hsa-miR-222-3p	-0.52	-0.52	0.65	2011
PCMTD1	ENST00000360540.5	protein-L-isoaspartate (D-aspartate) O-methyltransferase domain containing 1	136	1	1	0	0	0	0	0	0	0	hsa-miR-222-3p	-0.52	-0.52	0.58	2009, 2011
MYBL1	ENST00000522677.3	v-myb avian myeloblastosis viral oncogene homolog-like 1	53	1	1	0	0	2	0	1	1	0	hsa-miR-222-3p	-0.52	-0.52	0.49	2007, 2009, 2011
HMBOX1	ENST00000397358.3	homeobox containing 1	27	1	1	0	0	1	1	0	0	0	hsa-miR-221-3p	-0.51	-0.65	0.6	2011
MYLIP	ENST00000349606.4	myosin regulatory light chain interacting protein	452	1	1	0	0	0	0	0	0	0	hsa-miR-221-3p	-0.51	-0.52	0.66	2005, 2007, 2009, 2011
DCUN1D1	ENST00000292782.4	DCN1, defective in cullin neddylation 1, domain containing 1	267	1	1	0	0	1	0	1	0	0	hsa-miR-222-3p	-0.51	-0.62	0.68	2007, 2009, 2011
SEC62	ENST00000337002.4	SEC62 homolog (S. cerevisiae)	746	1	0	0	1	2	0	1	1	0	hsa-miR-221-3p	-0.5	-0.74	0.73	2005, 2007, 2009, 2011
FAM214A	ENST00000261844.7	family with sequence similarity 214, member A	62	1	1	0	0	0	0	0	0	0	hsa-miR-222-3p	-0.5	-0.5	0.65	2007, 2009, 2011
FNIP2	ENST00000264433.6	folliculin interacting protein 2	266	1	0	1	0	3	0	1	2	1	hsa-miR-222-3p	-0.5	-0.65	0.4
CCT4	ENST00000394440.3	chaperonin containing TCP1, subunit 4 (delta)	153	1	1	0	0	0	0	0	0	0	hsa-miR-222-3p	-0.5	-0.6	< 0.1
CCDC64	ENST00000397558.2	coiled-coil domain containing 64	7	1	1	0	0	0	0	0	0	0	hsa-miR-222-3p	-0.49	-0.49	0.68	2007, 2009, 2011
TMCC1	ENST00000432054.2	transmembrane and coiled-coil domain family 1	97	1	1	0	0	0	0	0	0	0	hsa-miR-221-3p	-0.49	-0.49	0.68	2005, 2007, 2009, 2011
PHACTR4	ENST00000373839.3	phosphatase and actin regulator 4	85	1	1	0	0	1	0	0	1	0	hsa-miR-221-3p	-0.48	-0.48	0.68	2009, 2011
OSTM1	ENST00000193322.3	osteopetrosis associated transmembrane protein 1	63	1	1	0	0	1	1	0	0	1	hsa-miR-222-3p	-0.47	-0.66	< 0.1	2009, 2011
AIDA	ENST00000340020.6	axin interactor, dorsalization associated	48	2	0	0	2	0	0	0	0	2	hsa-miR-221-3p	-0.47	-0.47	0.75	2009, 2011
BEAN1	ENST00000299694.8	brain expressed, associated with NEDD4, 1	16	1	1	0	0	1	0	0	1	0	hsa-miR-221-3p	-0.47	-0.73	0.15	2011
AMMECR1	ENST00000262844.5	Alport syndrome, mental retardation, midface hypoplasia and elliptocytosis chromosomal region gene 1	5	2	2	0	0	0	0	0	0	0	hsa-miR-221-3p	-0.47	-0.47	0.25	2009, 2011
EIF3J	ENST00000261868.5	eukaryotic translation initiation factor 3, subunit J	1646	1	1	0	0	0	0	0	0	0	hsa-miR-221-3p	-0.46	-0.46	0.68	2005, 2007, 2009, 2011
SMARCA5	ENST00000283131.3	SWI/SNF related, matrix associated, actin dependent regulator of chromatin, subfamily a, member 5	478	1	1	0	0	0	0	0	0	1	hsa-miR-221-3p	-0.46	-0.57	0.68	2011
PPP3R1	ENST00000234310.3	protein phosphatase 3, regulatory subunit B, alpha	117	2	0	1	1	0	0	0	0	0	hsa-miR-222-3p	-0.46	-0.46	0.53	2005, 2007, 2009, 2011
CPNE8	ENST00000331366.5	copine VIII	343	1	1	0	0	0	0	0	0	0	hsa-miR-222-3p	-0.46	-0.46	< 0.1	2005, 2007, 2011
TCF12	ENST00000267811.5	transcription factor 12	101	1	1	0	0	1	0	1	0	1	hsa-miR-221-3p	-0.45	-0.66	0.67	2005, 2007, 2009, 2011
TSC22D3	ENST00000372390.4	TSC22 domain family, member 3	154	1	0	1	0	0	0	0	0	2	hsa-miR-222-3p	-0.45	-0.45	0.1	2009, 2011
NSMCE4A	ENST00000369023.3	non-SMC element 4 homolog A (S. cerevisiae)	139	1	0	1	0	0	0	0	0	0	hsa-miR-222-3p	-0.45	-0.45	0.1	2007, 2011
SCD5	ENST00000319540.4	stearoyl-CoA desaturase 5	1181	1	0	1	0	1	0	0	1	0	hsa-miR-222-3p	-0.45	-0.45	0.1	2009, 2011
PNO1	ENST00000263657.2	partner of NOB1 homolog (S. cerevisiae)	554	1	1	0	0	0	0	0	0	0	hsa-miR-221-3p	-0.45	-0.45	< 0.1
ZBTB37	ENST00000367701.5	zinc finger and BTB domain containing 37	213	1	1	0	0	5	2	0	3	0	hsa-miR-221-3p	-0.44	-0.5	0.33
ZFYVE16	ENST00000338008.5	zinc finger, FYVE domain containing 16	388	1	1	0	0	0	0	0	0	1	hsa-miR-222-3p	-0.44	-0.47	0.63	2009, 2011
DCUN1D4	ENST00000334635.5	DCN1, defective in cullin neddylation 1, domain containing 4	1118	1	1	0	0	0	0	0	0	1	hsa-miR-222-3p	-0.44	-0.45	0.46	2009, 2011
PRUNE	ENST00000271620.3	prune exopolyphosphatase	41	1	1	0	0	1	0	0	1	1	hsa-miR-222-3p	-0.43	-0.43	0.61	2009, 2011
SBK1	ENST00000341901.4	SH3 domain binding kinase 1	9	1	1	0	0	1	0	1	0	0	hsa-miR-222-3p	-0.43	-0.43	0.66	2007, 2009, 2011
PLEKHA2	ENST00000420274.1	pleckstrin homology domain containing, family A (phosphoinositide binding specific) member 2	3303	1	1	0	0	0	0	0	0	0	hsa-miR-222-3p	-0.43	-0.43	0.65	2009, 2011
ETV3	ENST00000368192.4	ets variant 3	37	1	1	0	0	0	0	0	0	0	hsa-miR-222-3p	-0.43	-0.43	0.65	2011
ERBB4	ENST00000342788.4	v-erb-b2 avian erythroblastic leukemia viral oncogene homolog 4	27	1	1	0	0	1	0	0	1	1	hsa-miR-222-3p	-0.43	-0.52	0.68	2007, 2009, 2011
FOS	ENST00000303562.4	FBJ murine osteosarcoma viral oncogene homolog	3716	1	1	0	0	0	0	0	0	0	hsa-miR-221-3p	-0.43	-0.43	0.63	2005, 2007, 2009, 2011
KDR	ENST00000263923.4	kinase insert domain receptor (a type III receptor tyrosine kinase)	5	1	1	0	0	0	0	0	0	0	hsa-miR-222-3p	-0.43	-0.43	0.39	2009, 2011
ZNF385A	ENST00000551109.1	zinc finger protein 385A	94	1	1	0	0	0	0	0	0	1	hsa-miR-221-3p	-0.43	-0.43	0.6	2005, 2007, 2009, 2011
ATAD2B	ENST00000238789.5	ATPase family, AAA domain containing 2B	11	2	1	0	1	0	0	0	0	1	hsa-miR-221-3p	-0.43	-0.73	0.79	2009, 2011
NRK	ENST00000243300.9	Nik related kinase	5	1	1	0	0	1	0	0	1	1	hsa-miR-221-3p	-0.42	-0.42	0.65	2005, 2007, 2009, 2011
IRF2	ENST00000393593.3	interferon regulatory factor 2	420	1	1	0	0	0	0	0	0	0	hsa-miR-221-3p	-0.42	-0.5	0.65	2005, 2007, 2009, 2011
C11orf87	ENST00000327419.6	chromosome 11 open reading frame 87	5	1	1	0	0	0	0	0	0	1	hsa-miR-222-3p	-0.42	-0.42	0.25	2011
PLCL2	ENST00000418129.2	phospholipase C-like 2	122	1	1	0	0	0	0	0	0	0	hsa-miR-221-3p	-0.42	-0.47	0.44	2009, 2011
CPEB3	ENST00000412050.4	cytoplasmic polyadenylation element binding protein 3	48	2	1	1	0	0	0	0	0	0	hsa-miR-222-3p	-0.42	-0.42	0.67	2009, 2011
SOCS3	ENST00000330871.2	suppressor of cytokine signaling 3	5	1	1	0	0	0	0	0	0	1	hsa-miR-221-3p	-0.42	-0.42	0.66	2009, 2011
PDCD10	ENST00000392750.2	programmed cell death 10	638	1	0	1	0	0	0	0	0	0	hsa-miR-222-3p	-0.42	-0.42	0.1	2005, 2007
PPP2R2A	ENST00000380737.3	protein phosphatase 2, regulatory subunit B, alpha	236	1	0	0	1	1	0	0	1	1	hsa-miR-222-3p	-0.42	-0.44	0.45	2005, 2007, 2011
MIER3	ENST00000381226.3	mesoderm induction early response 1, family member 3	112	1	1	0	0	1	0	0	1	0	hsa-miR-221-3p	-0.42	-0.44	0.68	2007, 2009, 2011
PIK3R1	ENST00000521381.1	phosphoinositide-3-kinase, regulatory subunit 1 (alpha)	217	1	1	0	0	1	0	0	1	1	hsa-miR-221-3p	-0.42	-0.42	0.69	2009, 2011
SUN2	ENST00000405510.1	Sad1 and UNC84 domain containing 2	501	1	1	0	0	0	0	0	0	0	hsa-miR-222-3p	-0.41	-0.41	0.51	2005, 2007, 2009, 2011
SNCB	ENST00000310112.3	synuclein, beta	5	1	1	0	0	0	0	0	0	1	hsa-miR-221-3p	-0.41	-0.41	0.18	2003, 2005, 2007, 2009, 2011
CREBZF	ENST00000398294.2	CREB/ATF bZIP transcription factor	1115	1	0	1	0	2	0	1	1	1	hsa-miR-222-3p	-0.41	-0.69	0.2	2007, 2009, 2011
SRSF10	ENST00000343255.5	serine/arginine-rich splicing factor 10	1920	2	0	1	1	1	0	0	1	0	hsa-miR-222-3p	-0.41	-0.57	0.87	2009, 2011
RNF4	ENST00000511859.1	ring finger protein 4	33	1	1	0	0	1	0	0	1	0	hsa-miR-221-3p	-0.4	-0.51	0.16	2005, 2007, 2009, 2011
C3orf70	ENST00000335012.2	chromosome 3 open reading frame 70	19	1	1	0	0	0	0	0	0	0	hsa-miR-222-3p	-0.4	-0.4	0.67	2007, 2009, 2011
SYT10	ENST00000228567.3	synaptotagmin X	5	1	1	0	0	0	0	0	0	0	hsa-miR-221-3p	-0.4	-0.4	0.64	2009, 2011
TOX	ENST00000361421.1	thymocyte selection-associated high mobility group box	139	1	1	0	0	0	0	0	0	2	hsa-miR-221-3p	-0.39	-0.41	0.67	2005, 2007, 2009, 2011
CRKL	ENST00000354336.3	v-crk avian sarcoma virus CT10 oncogene homolog-like	2142	1	1	0	0	1	1	0	0	0	hsa-miR-221-3p	-0.39	-0.39	0.28	2009, 2011
PTS	ENST00000525803.1	6-pyruvoyltetrahydropterin synthase	1526	1	0	1	0	0	0	0	0	0	hsa-miR-221-3p	-0.39	-0.39	ORF
DDIT4	ENST00000307365.3	DNA-damage-inducible transcript 4	2454	1	0	0	1	1	0	0	1	0	hsa-miR-221-3p	-0.39	-0.42	0.53	2005, 2007, 2011
GPM6A	ENST00000280187.7	glycoprotein M6A	335	2	0	1	1	0	0	0	0	0	hsa-miR-222-3p	-0.39	-0.4	0.53	2005, 2007, 2009, 2011
CHSY1	ENST00000254190.3	chondroitin sulfate synthase 1	200	1	1	0	0	0	0	0	0	0	hsa-miR-221-3p	-0.39	-0.39	0.68	2005, 2007, 2009, 2011
NRG1	ENST00000341377.5	neuregulin 1	113	1	1	0	0	0	0	0	0	0	hsa-miR-222-3p	-0.38	-0.39	0.67	2011
STMN1	ENST00000455785.2	stathmin 1	30059	1	0	1	0	1	0	0	1	0	hsa-miR-222-3p	-0.38	-0.63	0.13
ANGPTL2	ENST00000373425.3	angiopoietin-like 2	39	1	1	0	0	0	0	0	0	0	hsa-miR-222-3p	-0.38	-0.38	0.68	2005, 2007, 2009, 2011
SKP1	ENST00000353411.6	S-phase kinase-associated protein 1	416	1	1	0	0	0	0	0	0	2	hsa-miR-222-3p	-0.38	-0.4	0.11	2011
BBC3	ENST00000341983.4	BCL2 binding component 3	87	1	1	0	0	0	0	0	0	0	hsa-miR-221-3p	-0.38	-0.38	ORF	2009
MEGF9	ENST00000373930.3	multiple EGF-like-domains 9	689	1	1	0	0	0	0	0	0	0	hsa-miR-222-3p	-0.37	-0.37	0.65	2007, 2009, 2011
ASPH	ENST00000356457.5	aspartate beta-hydroxylase	3013	1	1	0	0	0	0	0	0	1	hsa-miR-222-3p	-0.37	-0.37	< 0.1	2009, 2011
C18orf25	ENST00000282059.6	chromosome 18 open reading frame 25	688	1	0	0	1	1	1	0	0	0	hsa-miR-222-3p	-0.37	-0.43	0.81	2005, 2007, 2009, 2011
RALGAPA1	ENST00000389698.3	Ral GTPase activating protein, alpha subunit 1 (catalytic)	82	1	1	0	0	0	0	0	0	1	hsa-miR-222-3p	-0.37	-0.37	0.62	2005, 2007, 2009, 2011
PCDHA2	ENST00000526136.1	protocadherin alpha 2	86	1	1	0	0	0	0	0	0	0	hsa-miR-221-3p	-0.36	-0.36	0.62	2005, 2007, 2009, 2011
PBX3	ENST00000342287.5	pre-B-cell leukemia homeobox 3	1142	1	0	0	1	0	0	0	0	3	hsa-miR-222-3p	-0.36	-0.37	0.39	2005, 2007, 2011
DYNC1LI2	ENST00000258198.2	dynein, cytoplasmic 1, light intermediate chain 2	137	1	1	0	0	0	0	0	0	0	hsa-miR-221-3p	-0.36	-0.44	0.45
DCAF7	ENST00000310827.4	DDB1 and CUL4 associated factor 7	3289	1	0	0	1	1	1	0	0	1	hsa-miR-221-3p	-0.36	-0.36	0.85	2009, 2011
KIAA0368	ENST00000338205.5	KIAA0368	57	1	0	0	1	0	0	0	0	1	hsa-miR-222-3p	-0.36	-0.41	> 0.99	2007, 2009, 2011
TRPC3	ENST00000264811.5	transient receptor potential cation channel, subfamily C, member 3	37	1	1	0	0	0	0	0	0	0	hsa-miR-222-3p	-0.35	-0.37	0.18	2009, 2011
CDKN1C	ENST00000414822.3	cyclin-dependent kinase inhibitor 1C (p57, Kip2)	328	1	1	0	0	0	0	0	0	1	hsa-miR-221-3p	-0.35	-0.35	0.25	2011
BMF	ENST00000220446.4	Bcl2 modifying factor	179	1	1	0	0	0	0	0	0	0	hsa-miR-222-3p	-0.35	-0.46	0.68	2005, 2007, 2009, 2011
RBM24	ENST00000379052.5	RNA binding motif protein 24	43	2	0	2	0	0	0	0	0	0	hsa-miR-221-3p	-0.35	-0.46	0.2	2003, 2005, 2007, 2009, 2011
YWHAG	ENST00000307630.3	tyrosine 3-monooxygenase/tryptophan 5-monooxygenase activation protein, gamma polypeptide	5623	1	0	1	0	1	0	0	1	1	hsa-miR-222-3p	-0.35	-0.35	0.18	2005, 2007, 2009, 2011
KIF16B	ENST00000354981.2	kinesin family member 16B	113	1	1	0	0	0	0	0	0	0	hsa-miR-221-3p	-0.35	-0.35	< 0.1	2005, 2007, 2009, 2011
EMX2	ENST00000442245.4	empty spiracles homeobox 2	54	1	1	0	0	0	0	0	0	0	hsa-miR-221-3p	-0.35	-0.35	0.13	2009, 2011
C11orf88	ENST00000529167.1	chromosome 11 open reading frame 88	5	1	1	0	0	0	0	0	0	0	hsa-miR-222-3p	-0.35	-0.35	< 0.1
FOXN2	ENST00000340553.3	forkhead box N2	441	1	1	0	0	0	0	0	0	0	hsa-miR-221-3p	-0.34	-0.34	0.68	2007, 2009, 2011
PDGFA	ENST00000354513.5	platelet-derived growth factor alpha polypeptide	25	1	0	0	1	0	0	0	0	0	hsa-miR-221-3p	-0.34	-0.34	0.88	2007, 2009, 2011
GTF2B	ENST00000370500.5	general transcription factor IIB	1311	1	0	0	1	0	0	0	0	1	hsa-miR-221-3p	-0.34	-0.34	0.64	2009, 2011
MIA3	ENST00000344922.5	melanoma inhibitory activity family, member 3	647	1	1	0	0	0	0	0	0	1	hsa-miR-222-3p	-0.34	-0.42	0.51	2009, 2011
SKOR1	ENST00000341418.5	SKI family transcriptional corepressor 1	22	1	1	0	0	0	0	0	0	0	hsa-miR-222-3p	-0.34	-0.34	< 0.1
KLF7	ENST00000423015.1	Kruppel-like factor 7 (ubiquitous)	737	1	0	0	1	1	1	0	0	1	hsa-miR-222-3p	-0.34	-0.34	0.69
PNRC2	ENST00000334351.7	proline-rich nuclear receptor coactivator 2	100	1	0	0	1	0	0	0	0	0	hsa-miR-222-3p	-0.34	-0.34	0.77	2009, 2011
DYRK1A	ENST00000339659.4	dual-specificity tyrosine-(Y)-phosphorylation regulated kinase 1A	448	1	1	0	0	0	0	0	0	0	hsa-miR-222-3p	-0.34	-0.34	0.67	2009, 2011
NLK	ENST00000407008.3	nemo-like kinase	61	1	0	1	0	0	0	0	0	0	hsa-miR-221-3p	-0.34	-0.34	0.1	2005, 2007, 2009, 2011
CASZ1	ENST00000377022.3	castor zinc finger 1	5	1	1	0	0	0	0	0	0	0	hsa-miR-221-3p	-0.33	-0.33	0.68	2007, 2009, 2011
WEE1	ENST00000299613.6	WEE1 homolog (S. pombe)	331	1	0	0	1	1	1	0	0	1	hsa-miR-222-3p	-0.33	-0.71	> 0.99	2009, 2011
CAMKK1	ENST00000381769.2	calcium/calmodulin-dependent protein kinase kinase 1, alpha	34	1	1	0	0	0	0	0	0	0	hsa-miR-222-3p	-0.33	-0.33	0.17	2005, 2007, 2009, 2011
ZFPM2	ENST00000407775.2	zinc finger protein, FOG family member 2	595	2	0	1	1	0	0	0	0	0	hsa-miR-221-3p	-0.33	-0.33	0.54	2005, 2007, 2009, 2011
WDR47	ENST00000400794.3	WD repeat domain 47	185	1	1	0	0	0	0	0	0	0	hsa-miR-221-3p	-0.33	-0.33	< 0.1	2005, 2007, 2009, 2011
DMRT3	ENST00000190165.2	doublesex and mab-3 related transcription factor 3	21	1	1	0	0	0	0	0	0	0	hsa-miR-221-3p	-0.33	-0.58	0.66	2005, 2007, 2009, 2011
FAM199X	ENST00000493442.1	family with sequence similarity 199, X-linked	856	1	1	0	0	1	1	0	0	0	hsa-miR-221-3p	-0.33	-0.47	0.24	2011
FBXO28	ENST00000424254.2	F-box protein 28	461	1	0	1	0	1	0	1	0	0	hsa-miR-222-3p	-0.33	-0.43	0.19
FMR1	ENST00000370471.3	fragile X mental retardation 1	1155	1	1	0	0	0	0	0	0	0	hsa-miR-222-3p	-0.33	-0.33	0.65	2005, 2007, 2009, 2011
ST8SIA1	ENST00000396037.4	ST8 alpha-N-acetyl-neuraminide alpha-2,8-sialyltransferase 1	5	1	1	0	0	1	0	0	1	1	hsa-miR-222-3p	-0.33	-0.33	0.38	2009, 2011
GTF2E1	ENST00000283875.5	general transcription factor IIE, polypeptide 1, alpha 56kDa	218	1	1	0	0	0	0	0	0	0	hsa-miR-222-3p	-0.33	-0.33	< 0.1	2009, 2011
NIPAL4	ENST00000311946.7	NIPA-like domain containing 4	17	1	1	0	0	0	0	0	0	0	hsa-miR-221-3p	-0.33	-0.33	0.47	2009, 2011
PCGF3	ENST00000362003.5	polycomb group ring finger 3	503	1	1	0	0	0	0	0	0	1	hsa-miR-222-3p	-0.33	-0.48	0.61	2009, 2011
ESR1	ENST00000440973.1	estrogen receptor 1	5	1	1	0	0	1	0	0	1	0	hsa-miR-222-3p	-0.32	-0.32	0.52	2005, 2007, 2009, 2011
CD4	ENST00000011653.4	CD4 molecule	5	1	1	0	0	0	0	0	0	0	hsa-miR-221-3p	-0.32	-0.32	0.27	2005, 2007, 2009, 2011
NFYB	ENST00000240055.3	nuclear transcription factor Y, beta	375	1	0	1	0	0	0	0	0	0	hsa-miR-222-3p	-0.32	-0.32	0.1	2009, 2011
ATXN1	ENST00000244769.4	ataxin 1	106	2	1	0	1	2	0	1	1	1	hsa-miR-221-3p	-0.32	-0.4	0.83	2005, 2007, 2009, 2011
THBS1	ENST00000260356.5	thrombospondin 1	46844	2	1	1	0	0	0	0	0	0	hsa-miR-221-3p	-0.32	-0.32	0.65	2009, 2011
WNK3	ENST00000375169.3	WNK lysine deficient protein kinase 3	55	1	1	0	0	1	0	0	1	0	hsa-miR-222-3p	-0.31	-0.31	0.72	2011
FRK	ENST00000606080.1	fyn-related kinase	37	2	0	0	2	2	1	0	1	1	hsa-miR-222-3p	-0.31	-0.51	0.76
ARHGAP42	ENST00000524892.2	Rho GTPase activating protein 42	36	1	0	1	0	0	0	0	0	0	hsa-miR-221-3p	-0.3	-0.3	0.1	2011
NDST3	ENST00000296499.5	N-deacetylase/N-sulfotransferase (heparan glucosaminyl) 3	5	1	1	0	0	0	0	0	0	0	hsa-miR-221-3p	-0.3	-0.3	< 0.1	2011
VGLL4	ENST00000273038.3	vestigial like 4 (Drosophila)	37	2	1	1	0	0	0	0	0	0	hsa-miR-222-3p	-0.3	-0.7	0.21	2005, 2007, 2009, 2011
CNOT2	ENST00000229195.3	CCR4-NOT transcription complex, subunit 2	1189	1	0	0	1	0	0	0	0	0	hsa-miR-221-3p	-0.3	-0.3	> 0.99	2007, 2009, 2011
GNAI3	ENST00000369851.4	guanine nucleotide binding protein (G protein), alpha inhibiting activity polypeptide 3	2439	1	0	1	0	1	0	0	1	0	hsa-miR-221-3p	-0.3	-0.43	0.1	2009, 2011
BEND4	ENST00000504360.1	BEN domain containing 4	187	1	1	0	0	1	0	0	1	4	hsa-miR-221-3p	-0.3	-0.3	0.75	2009, 2011
KPNA1	ENST00000344337.6	karyopherin alpha 1 (importin alpha 5)	1030	1	1	0	0	0	0	0	0	0	hsa-miR-221-3p	-0.3	-0.34	0.37	2009, 2011
VASH1	ENST00000167106.4	vasohibin 1	39	1	1	0	0	1	0	0	1	2	hsa-miR-222-3p	-0.3	-0.3	0.68	2007, 2009, 2011
MSL2	ENST00000309993.2	male-specific lethal 2 homolog (Drosophila)	175	1	1	0	0	0	0	0	0	0	hsa-miR-222-3p	-0.29	-0.29	0.44	2007, 2009, 2011
RAB1A	ENST00000409892.1	RAB1A, member RAS oncogene family	472	1	0	1	0	0	0	0	0	0	hsa-miR-222-3p	-0.29	-0.29	0.1	2011
FLJ00388	ENST00000594280.1		185	1	0	0	1	0	0	0	0	0	hsa-miR-221-3p	-0.29	-0.29	0.77
PANK3	ENST00000239231.6	pantothenate kinase 3	522	1	0	1	0	1	0	1	0	1	hsa-miR-222-3p	-0.29	-0.34	0.1	2011
FRS2	ENST00000550389.1	fibroblast growth factor receptor substrate 2	176	1	0	0	1	2	0	0	2	1	hsa-miR-222-3p	-0.29	-0.53	0.82	2007, 2009, 2011
KBTBD8	ENST00000295568.4	kelch repeat and BTB (POZ) domain containing 8	22	1	1	0	0	0	0	0	0	1	hsa-miR-222-3p	-0.29	-0.29	< 0.1
APPBP2	ENST00000083182.3	amyloid beta precursor protein (cytoplasmic tail) binding protein 2	907	1	1	0	0	0	0	0	0	1	hsa-miR-222-3p	-0.29	-0.32	0.49	2009, 2011
CYR61	ENST00000451137.2	cysteine-rich, angiogenic inducer, 61	2690	1	0	1	0	0	0	0	0	0	hsa-miR-221-3p	-0.29	-0.29	0.1	2009, 2011
DPP8	ENST00000341861.5	dipeptidyl-peptidase 8	1293	1	1	0	0	0	0	0	0	0	hsa-miR-222-3p	-0.29	-0.33	0.61	2009, 2011
BRWD3	ENST00000373275.4	bromodomain and WD repeat domain containing 3	506	1	1	0	0	0	0	0	0	1	hsa-miR-222-3p	-0.28	-0.29	0.68	2011
ATP1B1	ENST00000367816.1	ATPase, Na+/K+ transporting, beta 1 polypeptide	656	1	0	0	1	0	0	0	0	0	hsa-miR-222-3p	-0.28	-0.28	0.46	2011
C2orf91	ENST00000378711.2	chromosome 2 open reading frame 91	5	1	1	0	0	0	0	0	0	0	hsa-miR-221-3p	-0.28	-0.28	< 0.1	2011
MARK1	ENST00000366918.4	MAP/microtubule affinity-regulating kinase 1	192	1	0	1	0	2	0	0	2	2	hsa-miR-222-3p	-0.28	-0.57	0.49	2005, 2007
ZSWIM4	ENST00000254323.2	zinc finger, SWIM-type containing 4	13	1	1	0	0	0	0	0	0	0	hsa-miR-221-3p	-0.28	-0.28	0.18	2009, 2011
NXPH1	ENST00000405863.1	neurexophilin 1	5	1	0	1	0	0	0	0	0	0	hsa-miR-222-3p	-0.28	-0.28	0.1
TCF7L2	ENST00000369386.1	transcription factor 7-like 2 (T-cell specific, HMG-box)	650	1	0	0	1	0	0	0	0	1	hsa-miR-222-3p	-0.28	-0.31	0.5	2011
KCNQ3	ENST00000388996.4	potassium voltage-gated channel, KQT-like subfamily, member 3	5	2	1	1	0	1	0	0	1	0	hsa-miR-222-3p	-0.28	-0.28	0.33	2011
MYO10	ENST00000513610.1	myosin X	3866	1	1	0	0	0	0	0	0	2	hsa-miR-221-3p	-0.28	-0.29	0.68	2005, 2007, 2009, 2011
TAOK1	ENST00000261716.3	TAO kinase 1	164	1	0	1	0	2	0	0	2	1	hsa-miR-222-3p	-0.28	-0.29	0.26	2011
PIEZO2	ENST00000302079.6	piezo-type mechanosensitive ion channel component 2	158	1	1	0	0	0	0	0	0	0	hsa-miR-222-3p	-0.27	-0.32	< 0.1	2011
RNPS1	ENST00000397086.2	RNA binding protein S1, serine-rich domain	5	1	0	0	1	0	0	0	0	0	hsa-miR-222-3p	-0.27	-0.27	0.48	2007, 2009, 2011
PDE3A	ENST00000359062.3	phosphodiesterase 3A, cGMP-inhibited	1182	1	1	0	0	1	0	0	1	0	hsa-miR-221-3p	-0.27	-0.58	0.76
IPO7	ENST00000379719.3	importin 7	1331	1	0	0	1	1	0	1	0	0	hsa-miR-221-3p	-0.27	-0.29	0.76	2011
H3F3A	ENST00000366813.1	H3 histone, family 3A	15	1	0	0	1	0	0	0	0	0	hsa-miR-221-3p	-0.27	-0.27	0.43	2005, 2007, 2009, 2011
KHDRBS2	ENST00000281156.4	KH domain containing, RNA binding, signal transduction associated 2	5	1	0	1	0	0	0	0	0	0	hsa-miR-222-3p	-0.27	-0.27	0.1	2005, 2007, 2009, 2011
NAP1L2	ENST00000373517.3	nucleosome assembly protein 1-like 2	5	1	0	1	0	0	0	0	0	1	hsa-miR-222-3p	-0.27	-0.27	0.1
MYEF2	ENST00000324324.7	myelin expression factor 2	358	1	1	0	0	0	0	0	0	0	hsa-miR-221-3p	-0.27	-0.27	ORF
SOCS5	ENST00000306503.5	suppressor of cytokine signaling 5	72	1	0	0	1	2	1	0	1	1	hsa-miR-222-3p	-0.27	-0.48	0.53
ZNF518B	ENST00000326756.3	zinc finger protein 518B	95	1	1	0	0	0	0	0	0	0	hsa-miR-222-3p	-0.27	-0.28	0.13	2011
ZFP36L2	ENST00000282388.3	ZFP36 ring finger protein-like 2	317	1	1	0	0	0	0	0	0	1	hsa-miR-222-3p	-0.26	-0.47	0.68	2011
DKK2	ENST00000285311.3	dickkopf WNT signaling pathway inhibitor 2	5	1	0	0	1	0	0	0	0	0	hsa-miR-221-3p	-0.26	-0.26	> 0.99	2005, 2007, 2009, 2011
VEZF1	ENST00000584396.1	vascular endothelial zinc finger 1	209	1	0	1	0	0	0	0	0	0	hsa-miR-222-3p	-0.26	-0.27	0.1	2007, 2011
PLCXD3	ENST00000377801.3	phosphatidylinositol-specific phospholipase C, X domain containing 3	81	1	1	0	0	2	1	0	1	0	hsa-miR-221-3p	-0.26	-0.26	< 0.1	2009, 2011
ADAM22	ENST00000398204.4	ADAM metallopeptidase domain 22	115	1	1	0	0	1	1	0	0	0	hsa-miR-221-3p	-0.26	-0.44	< 0.1
LHX8	ENST00000294638.5	LIM homeobox 8	18	1	0	0	1	0	0	0	0	0	hsa-miR-221-3p	-0.26	-0.26	0.31	2005, 2007
RECK	ENST00000377966.3	reversion-inducing-cysteine-rich protein with kazal motifs	10	1	1	0	0	0	0	0	0	0	hsa-miR-222-3p	-0.26	-0.26	0.28	2009, 2011
CTCF	ENST00000264010.4	CCCTC-binding factor (zinc finger protein)	1037	1	1	0	0	0	0	0	0	1	hsa-miR-221-3p	-0.26	-0.26	0.24	2005, 2007, 2011
UBN2	ENST00000473989.3	ubinuclein 2	238	1	0	0	1	3	0	0	3	2	hsa-miR-222-3p	-0.26	-0.31	0.96	2009, 2011
RFX3	ENST00000382004.3	regulatory factor X, 3 (influences HLA class II expression)	37	1	1	0	0	1	0	1	0	1	hsa-miR-221-3p	-0.26	-0.35	0.63
ETS1	ENST00000531611.1	v-ets avian erythroblastosis virus E26 oncogene homolog 1	1423	1	0	1	0	1	0	0	1	1	hsa-miR-222-3p	-0.25	-0.27	0.1	2005, 2007, 2009, 2011
MARCKS	ENST00000368635.4	myristoylated alanine-rich protein kinase C substrate	188	1	0	0	1	1	0	1	0	1	hsa-miR-221-3p	-0.25	-0.44	> 0.99	2011
CAND1	ENST00000545606.1	cullin-associated and neddylation-dissociated 1	1568	1	0	0	1	0	0	0	0	1	hsa-miR-221-3p	-0.25	-0.25	0.79
TERF2	ENST00000254942.3	telomeric repeat binding factor 2	709	1	0	0	1	0	0	0	0	0	hsa-miR-221-3p	-0.25	-0.28	0.87	2011
DNAJC14	ENST00000357606.3	DnaJ (Hsp40) homolog, subfamily C, member 14	1293	1	0	1	0	1	0	0	1	0	hsa-miR-222-3p	-0.25	-0.25	0.1	2005, 2007, 2011
CHD7	ENST00000423902.2	chromodomain helicase DNA binding protein 7	925	1	0	0	1	1	0	0	1	0	hsa-miR-222-3p	-0.25	-0.26	> 0.99
TFAP2A	ENST00000379613.3	transcription factor AP-2 alpha (activating enhancer binding protein 2 alpha)	367	1	0	0	1	0	0	0	0	1	hsa-miR-222-3p	-0.25	-0.29	0.4	2009, 2011
PCDHA5	ENST00000529859.1	protocadherin alpha 5	86	1	1	0	0	0	0	0	0	0	hsa-miR-221-3p	-0.25	-0.25	0.62	2005, 2007, 2009, 2011
PCDHA12	ENST00000398631.2	protocadherin alpha 12	86	1	1	0	0	0	0	0	0	0	hsa-miR-221-3p	-0.25	-0.25	0.62	2005, 2007, 2009, 2011
PCDHA7	ENST00000525929.1	protocadherin alpha 7	86	1	1	0	0	0	0	0	0	0	hsa-miR-221-3p	-0.25	-0.25	0.62	2005, 2007, 2009, 2011
POGZ	ENST00000392723.1	pogo transposable element with ZNF domain	170	1	0	1	0	0	0	0	0	0	hsa-miR-221-3p	-0.25	-0.27	0.1	2005, 2007, 2009, 2011
IKZF4	ENST00000262032.5	IKAROS family zinc finger 4 (Eos)	329	1	1	0	0	0	0	0	0	2	hsa-miR-221-3p	-0.25	-0.26	0.31	2009, 2011
PCDHA9	ENST00000532602.1	protocadherin alpha 9	86	1	1	0	0	0	0	0	0	0	hsa-miR-221-3p	-0.25	-0.25	0.62	2011
PCDHA10	ENST00000307360.5	protocadherin alpha 10	86	1	1	0	0	0	0	0	0	0	hsa-miR-221-3p	-0.25	-0.25	0.62	2005, 2007, 2009, 2011
PCDHA11	ENST00000398640.2	protocadherin alpha 11	86	1	1	0	0	0	0	0	0	0	hsa-miR-221-3p	-0.25	-0.25	0.62	2009, 2011
PCDHA3	ENST00000522353.2	protocadherin alpha 3	86	1	1	0	0	0	0	0	0	0	hsa-miR-221-3p	-0.25	-0.25	0.62	2005, 2007, 2009, 2011
PCDHA8	ENST00000531613.1	protocadherin alpha 8	86	1	1	0	0	0	0	0	0	0	hsa-miR-221-3p	-0.25	-0.25	0.62	2005, 2007, 2009, 2011
PCDHA13	ENST00000289272.2	protocadherin alpha 13	86	1	1	0	0	0	0	0	0	0	hsa-miR-221-3p	-0.25	-0.25	0.62	2005, 2007, 2009, 2011
PCDHA1	ENST00000504120.2	protocadherin alpha 1	86	1	1	0	0	0	0	0	0	0	hsa-miR-221-3p	-0.25	-0.25	0.62	2005, 2007, 2009, 2011
PCDHA6	ENST00000529310.1	protocadherin alpha 6	86	1	1	0	0	0	0	0	0	0	hsa-miR-221-3p	-0.25	-0.25	0.62	2005, 2007, 2009, 2011
PCDHA4	ENST00000530339.1	protocadherin alpha 4	86	1	1	0	0	0	0	0	0	0	hsa-miR-221-3p	-0.25	-0.25	0.62	2005, 2007, 2009, 2011
PCDHAC1	ENST00000253807.2	protocadherin alpha subfamily C, 1	86	1	1	0	0	0	0	0	0	0	hsa-miR-221-3p	-0.25	-0.25	0.62	2005, 2007, 2009, 2011
PHF2	ENST00000375376.4	PHD finger protein 2	151	1	0	1	0	0	0	0	0	1	hsa-miR-222-3p	-0.25	-0.25	0.1	2005, 2007, 2009, 2011
MDM4	ENST00000391947.2	Mdm4 p53 binding protein homolog (mouse)	443	1	0	1	0	1	0	1	0	0	hsa-miR-222-3p	-0.24	-0.24	ORF
MSL1	ENST00000398532.4	male-specific lethal 1 homolog (Drosophila)	4715	1	0	0	1	0	0	0	0	0	hsa-miR-221-3p	-0.24	-0.24	0.39
EGFR	ENST00000275493.2	epidermal growth factor receptor	632	1	1	0	0	2	1	0	1	0	hsa-miR-222-3p	-0.24	-0.27	0.62
SOX10	ENST00000396884.2	SRY (sex determining region Y)-box 10	5	1	0	1	0	0	0	0	0	0	hsa-miR-222-3p	-0.24	-0.24	0.1	2011
SLC16A6	ENST00000327268.4	solute carrier family 16, member 6	17	1	1	0	0	0	0	0	0	0	hsa-miR-221-3p	-0.24	-0.24	< 0.1	2011
AKAP5	ENST00000394718.4	A kinase (PRKA) anchor protein 5	75	1	1	0	0	0	0	0	0	0	hsa-miR-222-3p	-0.24	-0.28	< 0.1
TRPS1	ENST00000395715.3	trichorhinophalangeal syndrome I	94	1	1	0	0	0	0	0	0	1	hsa-miR-221-3p	-0.24	-0.24	0.67	2005, 2007, 2009, 2011
SH3BP4	ENST00000392011.2	SH3-domain binding protein 4	783	1	0	0	1	0	0	0	0	0	hsa-miR-221-3p	-0.24	-0.24	0.83	2005, 2007, 2009, 2011
PCDHAC2	ENST00000289269.5	protocadherin alpha subfamily C, 2	86	1	1	0	0	0	0	0	0	0	hsa-miR-221-3p	-0.24	-0.24	0.62	2005, 2007, 2009, 2011
SEC23IP	ENST00000369075.3	SEC23 interacting protein	765	1	0	0	1	0	0	0	0	0	hsa-miR-221-3p	-0.24	-0.24	0.62	2011
RSBN1L	ENST00000334955.8	round spermatid basic protein 1-like	640	1	0	1	0	0	0	0	0	0	hsa-miR-222-3p	-0.24	-0.24	0.1	2005, 2007, 2009, 2011
STYX	ENST00000354586.4	serine/threonine/tyrosine interacting protein	250	1	1	0	0	0	0	0	0	1	hsa-miR-222-3p	-0.24	-0.56	0.23	2007, 2009, 2011
WASF2	ENST00000536657.1	WAS protein family, member 2	311	1	0	0	1	0	0	0	0	3	hsa-miR-221-3p	-0.24	-0.24	0.37	2005, 2007, 2009, 2011
HNRNPA3	ENST00000411529.2	heterogeneous nuclear ribonucleoprotein A3	329	1	1	0	0	1	0	0	1	1	hsa-miR-221-3p	-0.24	-0.54	0.13	2007, 2009, 2011
HIPK1	ENST00000369558.1	homeodomain interacting protein kinase 1	930	1	1	0	0	0	0	0	0	1	hsa-miR-221-3p	-0.24	-0.24	0.66	2005, 2007, 2009, 2011
ANKRD52	ENST00000267116.7	ankyrin repeat domain 52	2913	1	1	0	0	0	0	0	0	0	hsa-miR-222-3p	-0.24	-0.24	0.61	2009, 2011
MITF	ENST00000328528.6	microphthalmia-associated transcription factor	593	1	1	0	0	0	0	0	0	0	hsa-miR-221-3p	-0.24	-0.25	< 0.1
SLC25A37	ENST00000519973.1	solute carrier family 25 (mitochondrial iron transporter), member 37	145	1	0	1	0	0	0	0	0	0	hsa-miR-221-3p	-0.23	-0.23	0.1	2007
GPR12	ENST00000405846.3	G protein-coupled receptor 12	5	1	1	0	0	0	0	0	0	0	hsa-miR-221-3p	-0.23	-0.23	< 0.1	2011
TIPARP	ENST00000295924.7	TCDD-inducible poly(ADP-ribose) polymerase	166	1	0	0	1	0	0	0	0	0	hsa-miR-221-3p	-0.23	-0.23	0.5	2005, 2007, 2009, 2011
KCNK2	ENST00000444842.2	potassium channel, subfamily K, member 2	258	1	0	1	0	0	0	0	0	0	hsa-miR-222-3p	-0.23	-0.23	0.1
PPP1R15B	ENST00000367188.4	protein phosphatase 1, regulatory subunit 15B	2154	1	1	0	0	0	0	0	0	1	hsa-miR-222-3p	-0.23	-0.27	0.54	2005, 2007, 2009, 2011
KDSR	ENST00000406396.3	3-ketodihydrosphingosine reductase	322	1	0	1	0	1	0	1	0	1	hsa-miR-221-3p	-0.23	-0.28	0.1	2009, 2011
RUNX2	ENST00000371432.3	runt-related transcription factor 2	105	1	0	0	1	1	0	0	1	0	hsa-miR-221-3p	-0.23	-0.23	0.41	2007, 2011
FRRS1L	ENST00000561981.2	ferric-chelate reductase 1-like	11	1	0	0	1	2	0	0	2	0	hsa-miR-222-3p	-0.23	-0.31	0.48
ZNF629	ENST00000262525.4	zinc finger protein 629	44	1	0	0	1	1	0	0	1	0	hsa-miR-222-3p	-0.23	-0.23	0.54	2007, 2009, 2011
AXIN2	ENST00000307078.5	axin 2	86	1	0	1	0	1	0	1	0	0	hsa-miR-222-3p	-0.23	-0.23	0.1	2011
ZMYM2	ENST00000382869.3	zinc finger, MYM-type 2	172	1	0	0	1	1	0	0	1	0	hsa-miR-222-3p	-0.23	-0.32	0.48	2007, 2009, 2011
NFATC3	ENST00000329524.4	nuclear factor of activated T-cells, cytoplasmic, calcineurin-dependent 3	221	1	0	1	0	1	0	0	1	1	hsa-miR-222-3p	-0.23	-0.23	0.34	2011
EML6	ENST00000356458.6	echinoderm microtubule associated protein like 6	39	2	0	2	0	1	0	1	0	0	hsa-miR-222-3p	-0.23	-0.23	0.2	2011
LRFN2	ENST00000338305.6	leucine rich repeat and fibronectin type III domain containing 2	5	1	0	1	0	0	0	0	0	0	hsa-miR-221-3p	-0.23	-0.23	0.1	2005, 2007, 2011
TRAM2	ENST00000182527.3	translocation associated membrane protein 2	2774	1	1	0	0	1	0	1	0	0	hsa-miR-222-3p	-0.23	-0.23	0.27	2009, 2011
AMIGO1	ENST00000369864.4	adhesion molecule with Ig-like domain 1	167	1	1	0	0	0	0	0	0	0	hsa-miR-221-3p	-0.23	-0.23	< 0.1
GGA2	ENST00000309859.4	golgi-associated, gamma adaptin ear containing, ARF binding protein 2	645	1	1	0	0	2	2	0	0	2	hsa-miR-222-3p	-0.22	-0.62	< 0.1
MEX3A	ENST00000532414.2	mex-3 RNA binding family member A	912	1	1	0	0	0	0	0	0	0	hsa-miR-221-3p	-0.22	-0.28	0.68	2009, 2011
ZFAND5	ENST00000237937.3	zinc finger, AN1-type domain 5	2522	1	0	0	1	2	0	1	1	1	hsa-miR-221-3p	-0.22	-0.54	> 0.99	2009, 2011
CDH2	ENST00000269141.3	cadherin 2, type 1, N-cadherin (neuronal)	1230	1	0	0	1	0	0	0	0	0	hsa-miR-221-3p	-0.22	-0.24	0.7	2005, 2007, 2011
TTBK2	ENST00000267890.6	tau tubulin kinase 2	18	1	1	0	0	0	0	0	0	0	hsa-miR-221-3p	-0.22	-0.24	0.67
GBX2	ENST00000551105.1	gastrulation brain homeobox 2	53	1	0	1	0	0	0	0	0	0	hsa-miR-222-3p	-0.22	-0.33	0.1
IL1RAPL1	ENST00000378993.1	interleukin 1 receptor accessory protein-like 1	5	1	0	0	1	1	0	1	0	0	hsa-miR-222-3p	-0.22	-0.35	0.86	2005, 2007, 2009
REV1	ENST00000393445.3	REV1, polymerase (DNA directed)	1210	1	0	0	1	0	0	0	0	0	hsa-miR-222-3p	-0.22	-0.22	0.42	2009, 2011
REV3L	ENST00000368802.3	REV3-like, polymerase (DNA directed), zeta, catalytic subunit	9	1	0	0	1	0	0	0	0	0	hsa-miR-222-3p	-0.22	-0.22	0.34	2005, 2007
PKDCC	ENST00000294964.5	protein kinase domain containing, cytoplasmic	123	1	0	1	0	0	0	0	0	0	hsa-miR-222-3p	-0.22	-0.22	0.1	2007, 2009, 2011
BAZ2B	ENST00000392782.1	bromodomain adjacent to zinc finger domain, 2B	25	1	0	0	1	0	0	0	0	1	hsa-miR-222-3p	-0.21	-0.21	> 0.99	2011
AP3M1	ENST00000355264.4	adaptor-related protein complex 3, mu 1 subunit	601	1	0	0	1	0	0	0	0	0	hsa-miR-221-3p	-0.21	-0.21	0.54	2005, 2007, 2009, 2011
FGF14	ENST00000376131.4	fibroblast growth factor 14	5	1	0	0	1	1	0	0	1	0	hsa-miR-222-3p	-0.21	-0.21	0.44	2011
HNRNPA0	ENST00000314940.4	heterogeneous nuclear ribonucleoprotein A0	22668	2	0	0	2	0	0	0	0	1	hsa-miR-221-3p	-0.21	-0.46	> 0.99	2005, 2007
ITGB8	ENST00000222573.4	integrin, beta 8	17	1	0	0	1	0	0	0	0	0	hsa-miR-222-3p	-0.21	-0.21	0.86	2005, 2007, 2009, 2011
GPR68	ENST00000531499.2	G protein-coupled receptor 68	5	1	0	1	0	0	0	0	0	0	hsa-miR-222-3p	-0.21	-0.21	0.1
EIF1	ENST00000469257.1	eukaryotic translation initiation factor 1	415	1	0	1	0	0	0	0	0	0	hsa-miR-221-3p	-0.21	-0.21	0.1
SOX11	ENST00000322002.3	SRY (sex determining region Y)-box 11	1100	1	0	0	1	1	1	0	0	0	hsa-miR-221-3p	-0.21	-0.39	0.35	2009, 2011
AGO4	ENST00000373210.3	argonaute RISC catalytic component 4	96	1	1	0	0	0	0	0	0	0	hsa-miR-221-3p	-0.21	-0.32	0.44	2011
BMI1	ENST00000376663.3	BMI1 polycomb ring finger oncogene	200	1	0	1	0	0	0	0	0	1	hsa-miR-221-3p	-0.21	-0.22	0.1	2009, 2011
FAM208A	ENST00000493960.2	family with sequence similarity 208, member A	60	1	0	1	0	0	0	0	0	0	hsa-miR-222-3p	-0.21	-0.21	ORF
SEMA6D	ENST00000355997.3	sema domain, transmembrane domain (TM), and cytoplasmic domain, (semaphorin) 6D	179	2	0	1	1	0	0	0	0	1	hsa-miR-222-3p	-0.21	-0.22	0.44	2005, 2007
RUNX1T1	ENST00000523629.1	runt-related transcription factor 1; translocated to, 1 (cyclin D-related)	9	1	0	0	1	2	0	1	1	0	hsa-miR-222-3p	-0.2	-0.2	0.37
HNRNPH3	ENST00000265866.7	heterogeneous nuclear ribonucleoprotein H3 (2H9)	4505	1	1	0	0	0	0	0	0	0	hsa-miR-221-3p	-0.2	-0.48	< 0.1
WDR37	ENST00000358220.1	WD repeat domain 37	107	1	1	0	0	0	0	0	0	0	hsa-miR-221-3p	-0.2	-0.2	0.41	2009, 2011
SLITRK5	ENST00000325089.6	SLIT and NTRK-like family, member 5	429	1	0	0	1	0	0	0	0	1	hsa-miR-222-3p	-0.2	-0.21	0.43	2005, 2007, 2009, 2011
LYSMD1	ENST00000368908.5	LysM, putative peptidoglycan-binding, domain containing 1	67	1	0	0	1	0	0	0	0	0	hsa-miR-221-3p	-0.2	-0.2	0.36	2009, 2011
NAP1L1	ENST00000261182.8	nucleosome assembly protein 1-like 1	9072	1	0	1	0	0	0	0	0	0	hsa-miR-222-3p	-0.2	-0.2	0.1	2009, 2011
KMT2C	ENST00000262189.6	lysine (K)-specific methyltransferase 2C	417	1	1	0	0	0	0	0	0	0	hsa-miR-222-3p	-0.2	-0.2	< 0.1	2007
TBC1D22B	ENST00000373491.3	TBC1 domain family, member 22B	127	1	0	0	1	0	0	0	0	0	hsa-miR-222-3p	-0.2	-0.2	0.66	2009, 2011
PPP6C	ENST00000373547.4	protein phosphatase 6, catalytic subunit	346	2	0	2	0	0	0	0	0	0	hsa-miR-221-3p	-0.2	-0.34	0.2	2003, 2005, 2007
KLHL18	ENST00000232766.5	kelch-like family member 18	74	1	1	0	0	2*	0	1	0	1	hsa-miR-222-3p	-0.2	-0.21	0.4	2011
PKIA	ENST00000396418.2	protein kinase (cAMP-dependent, catalytic) inhibitor alpha	542	1	0	0	1	1	0	0	1	0	hsa-miR-221-3p	-0.2	-0.26	> 0.99	2011
ARHGEF7	ENST00000426073.2	Rho guanine nucleotide exchange factor (GEF) 7	361	1	1	0	0	1	0	0	1	0	hsa-miR-222-3p	-0.2	-0.21	< 0.1	2005, 2007, 2011
GNAI2	ENST00000313601.6	guanine nucleotide binding protein (G protein), alpha inhibiting activity polypeptide 2	27	1	0	1	0	0	0	0	0	0	hsa-miR-222-3p	-0.19	-0.22	0.1	2005, 2007, 2009, 2011
C16orf45	ENST00000300006.4	chromosome 16 open reading frame 45	60	1	0	0	1	0	0	0	0	0	hsa-miR-221-3p	-0.19	-0.19	0.42	2005, 2007, 2009, 2011
SLC2A13	ENST00000280871.4	solute carrier family 2 (facilitated glucose transporter), member 13	47	1	0	1	0	2	0	1	1	0	hsa-miR-222-3p	-0.19	-0.25	0.19	2009, 2011
CBFB	ENST00000290858.6	core-binding factor, beta subunit	3904	1	0	1	0	0	0	0	0	0	hsa-miR-222-3p	-0.19	-0.2	0.1	2009, 2011
SLC4A4	ENST00000340595.3	solute carrier family 4 (sodium bicarbonate cotransporter), member 4	400	1	0	0	1	1	0	0	1	1	hsa-miR-222-3p	-0.19	-0.2	0.59	2005, 2007, 2009, 2011
GPBP1	ENST00000424459.3	GC-rich promoter binding protein 1	732	1	1	0	0	0	0	0	0	0	hsa-miR-221-3p	-0.19	-0.47	0.68	2011
RIMS3	ENST00000372684.3	regulating synaptic membrane exocytosis 3	24	4	4	0	0	1	1	0	0	0	hsa-miR-222-3p	-0.19	-0.67	0.96	2003, 2005, 2007, 2009, 2011
WLS	ENST00000262348.4	wntless Wnt ligand secretion mediator	2540	1	0	0	1	0	0	0	0	0	hsa-miR-222-3p	-0.19	-0.19	0.32
RNF44	ENST00000274811.4	ring finger protein 44	1623	1	0	0	1	0	0	0	0	0	hsa-miR-221-3p	-0.19	-0.26	0.79	2005, 2007, 2009, 2011
COMMD3-BMI1	ENST00000602390.1	COMMD3-BMI1 readthrough	195	1	0	1	0	0	0	0	0	1	hsa-miR-221-3p	-0.19	-0.2	0.1	2011
PDIK1L	ENST00000374271.4	PDLIM1 interacting kinase 1 like	5	1	0	0	1	0	0	0	0	0	hsa-miR-221-3p	-0.19	-0.19	0.64	2009, 2011
S100PBP	ENST00000373475.5	S100P binding protein	428	1	0	0	1	0	0	0	0	0	hsa-miR-222-3p	-0.19	-0.22	0.42	2011
GRB10	ENST00000398812.2	growth factor receptor-bound protein 10	1382	1	1	0	0	1	0	1	0	0	hsa-miR-222-3p	-0.19	-0.23	0.19	2009, 2011
SOCS1	ENST00000332029.2	suppressor of cytokine signaling 1	190	1	0	0	1	0	0	0	0	0	hsa-miR-221-3p	-0.19	-0.19	0.39	2005, 2007, 2009, 2011
FRY	ENST00000380250.3	furry homolog (Drosophila)	18	1	0	0	1	0	0	0	0	0	hsa-miR-221-3p	-0.19	-0.19	0.32
LPPR1	ENST00000374874.3	Lipid phosphate phosphatase-related protein type 1	19	1	0	1	0	0	0	0	0	0	hsa-miR-221-3p	-0.19	-0.19	0.1	2007, 2009, 2011
PTPN3	ENST00000412145.1	protein tyrosine phosphatase, non-receptor type 3	374	1	0	0	1	0	0	0	0	1	hsa-miR-221-3p	-0.19	-0.2	0.39	2011
YTHDC1	ENST00000344157.4	YTH domain containing 1	307	1	0	0	1	0	0	0	0	0	hsa-miR-221-3p	-0.19	-0.26	> 0.99	2007, 2009, 2011
FAM196B	ENST00000377365.3	family with sequence similarity 196, member B	174	1	0	1	0	1	0	1	0	1	hsa-miR-221-3p	-0.18	-0.19	0.1
ZNF618	ENST00000288466.7	zinc finger protein 618	778	1	0	0	1	0	0	0	0	0	hsa-miR-222-3p	-0.18	-0.18	> 0.99	2007, 2009, 2011
NANOS1	ENST00000425699.1	nanos homolog 1 (Drosophila)	158	1	0	0	1	0	0	0	0	0	hsa-miR-221-3p	-0.18	-0.18	0.35	2005, 2007, 2011
TPM3	ENST00000368531.2	tropomyosin 3	669	1	0	0	1	0	0	0	0	0	hsa-miR-222-3p	-0.18	-0.19	0.33
CBL	ENST00000264033.4	Cbl proto-oncogene, E3 ubiquitin protein ligase	309	1	0	0	1	0	0	0	0	2	hsa-miR-222-3p	-0.18	-0.26	0.67	2011
NIPBL	ENST00000448238.2	Nipped-B homolog (Drosophila)	250	1	0	1	0	0	0	0	0	0	hsa-miR-221-3p	-0.18	-0.18	0.1	2011
UBE2N	ENST00000550657.1	ubiquitin-conjugating enzyme E2N	321	1	0	1	0	1	0	1	0	1	hsa-miR-221-3p	-0.18	-0.39	< 0.1
LHFPL2	ENST00000515007.2	lipoma HMGIC fusion partner-like 2	16	1	0	0	1	0	0	0	0	0	hsa-miR-222-3p	-0.18	-0.18	0.74	2007, 2009, 2011
SOX1	ENST00000330949.1	SRY (sex determining region Y)-box 1	5	1	0	0	1	0	0	0	0	0	hsa-miR-222-3p	-0.18	-0.18	0.54	2005, 2007
MXD1	ENST00000264444.2	MAX dimerization protein 1	183	1	0	0	1	0	0	0	0	0	hsa-miR-222-3p	-0.18	-0.18	0.31	2011
FNDC3A	ENST00000492622.2	fibronectin type III domain containing 3A	122	1	1	0	0	0	0	0	0	0	hsa-miR-221-3p	-0.18	-0.38	0.57	2005, 2007, 2009, 2011
TP53INP2	ENST00000374810.3	tumor protein p53 inducible nuclear protein 2	12	1	0	0	1	0	0	0	0	0	hsa-miR-222-3p	-0.17	-0.17	0.6	2009, 2011
ANKHD1	ENST00000360839.2	ankyrin repeat and KH domain containing 1	247	1	0	1	0	0	0	0	0	0	hsa-miR-222-3p	-0.17	-0.17	0.1	2005, 2007, 2009, 2011
PDZRN4	ENST00000298919.7	PDZ domain containing ring finger 4	5	1	0	1	0	0	0	0	0	0	hsa-miR-221-3p	-0.17	-0.17	0.1
E2F2	ENST00000361729.2	E2F transcription factor 2	96	1	0	0	1	0	0	0	0	0	hsa-miR-222-3p	-0.17	-0.17	0.64	2009, 2011
SNAP29	ENST00000215730.7	synaptosomal-associated protein, 29kDa	766	1	1	0	0	0	0	0	0	0	hsa-miR-222-3p	-0.17	-0.37	0.24	2009, 2011
MTMR2	ENST00000346299.5	myotubularin related protein 2	625	1	0	0	1	0	0	0	0	0	hsa-miR-222-3p	-0.17	-0.17	0.46
RSRC2	ENST00000331738.7	arginine/serine-rich coiled-coil 2	320	1	0	0	1	0	0	0	0	0	hsa-miR-222-3p	-0.17	-0.25	0.53
HIPK3	ENST00000303296.4	homeodomain interacting protein kinase 3	933	1	1	0	0	0	0	0	0	0	hsa-miR-222-3p	-0.17	-0.18	0.67
MESDC1	ENST00000267984.2	mesoderm development candidate 1	84	1	0	1	0	0	0	0	0	0	hsa-miR-222-3p	-0.17	-0.17	0.1	2005, 2007, 2009, 2011
KPNA2	ENST00000330459.3	karyopherin alpha 2 (RAG cohort 1, importin alpha 1)	254	1	0	0	1	0	0	0	0	0	hsa-miR-222-3p	-0.17	-0.27	> 0.99	2005, 2007, 2009
NFATC2	ENST00000371564.3	nuclear factor of activated T-cells, cytoplasmic, calcineurin-dependent 2	105	1	1	0	0	1	0	0	1	0	hsa-miR-222-3p	-0.17	-0.17	0.3
GALNT18	ENST00000227756.4	UDP-N-acetyl-alpha-D-galactosamine:polypeptide N-acetylgalactosaminyltransferase 18	23	1	0	0	1	0	0	0	0	0	hsa-miR-221-3p	-0.17	-0.17	0.4	2005, 2007, 2011
FAM167A	ENST00000284486.4	family with sequence similarity 167, member A	85	1	0	0	1	0	0	0	0	0	hsa-miR-221-3p	-0.17	-0.17	0.39	2005, 2007, 2011
AGFG2	ENST00000262935.4	ArfGAP with FG repeats 2	3985	1	0	0	1	0	0	0	0	0	hsa-miR-221-3p	-0.16	-0.16	ORF
CTTN	ENST00000346329.3	cortactin	6158	1	0	0	1	0	0	0	0	0	hsa-miR-222-3p	-0.16	-0.17	0.45	2005, 2007, 2009
PLXNC1	ENST00000258526.4	plexin C1	47	2	1	1	0	0	0	0	0	0	hsa-miR-222-3p	-0.16	-0.16	0.24	2011
CTIF	ENST00000256413.3	CBP80/20-dependent translation initiation factor	154	1	0	0	1	0	0	0	0	0	hsa-miR-221-3p	-0.16	-0.16	0.4
PITPNM2	ENST00000280562.5	phosphatidylinositol transfer protein, membrane-associated 2	66	1	0	1	0	0	0	0	0	0	hsa-miR-222-3p	-0.16	-0.16	0.1	2009, 2011
CTDSPL2	ENST00000260327.4	CTD (carboxy-terminal domain, RNA polymerase II, polypeptide A) small phosphatase like 2	457	1	0	1	0	0	0	0	0	1	hsa-miR-222-3p	-0.16	-0.23	0.1
SRSF2	ENST00000392485.2	serine/arginine-rich splicing factor 2	9241	1	0	0	1	0	0	0	0	0	hsa-miR-221-3p	-0.16	-0.17	0.49	2005, 2007, 2009, 2011
GNAL	ENST00000334049.6	guanine nucleotide binding protein (G protein), alpha activating activity polypeptide, olfactory type	99	1	0	0	1	1	1	0	0	2	hsa-miR-222-3p	-0.16	-0.23	0.46
ZADH2	ENST00000322342.3	zinc binding alcohol dehydrogenase domain containing 2	207	1	0	1	0	2	0	1	1	0	hsa-miR-222-3p	-0.16	-0.23	0.11	2005, 2007, 2009, 2011
AJAP1	ENST00000378191.4	adherens junctions associated protein 1	5	1	0	0	1	0	0	0	0	2	hsa-miR-222-3p	-0.16	-0.16	> 0.99	2009, 2011
CXCR5	ENST00000292174.4	chemokine (C-X-C motif) receptor 5	5	1	1	0	0	0	0	0	0	0	hsa-miR-221-3p	-0.16	-0.16	0.25
EIF4E3	ENST00000425534.3	eukaryotic translation initiation factor 4E family member 3	475	1	0	1	0	0	0	0	0	0	hsa-miR-221-3p	-0.16	-0.2	0.1	2005, 2007, 2011
ARHGAP28	ENST00000419673.2	Rho GTPase activating protein 28	31	1	0	1	0	0	0	0	0	0	hsa-miR-221-3p	-0.15	-0.15	0.1
MAGI1	ENST00000330909.8	membrane associated guanylate kinase, WW and PDZ domain containing 1	258	1	1	0	0	0	0	0	0	1	hsa-miR-221-3p	-0.15	-0.18	< 0.1
LUC7L3	ENST00000505658.1	LUC7-like 3 (S. cerevisiae)	2970	1	0	0	1	1	0	0	1	1	hsa-miR-221-3p	-0.15	-0.38	< 0.1	2007
CD2AP	ENST00000359314.5	CD2-associated protein	145	1	0	0	1	0	0	0	0	0	hsa-miR-222-3p	-0.15	-0.17	0.42	2005, 2007, 2009, 2011
OSBPL3	ENST00000313367.2	oxysterol binding protein-like 3	200	1	0	1	0	2	0	1	1	1	hsa-miR-222-3p	-0.15	-0.46	0.13	2009, 2011
TBC1D19	ENST00000264866.4	TBC1 domain family, member 19	77	1	0	1	0	2	0	1	1	1	hsa-miR-221-3p	-0.15	-0.35	0.24
KIAA0430	ENST00000396368.3	KIAA0430	461	1	1	0	0	0	0	0	0	0	hsa-miR-221-3p	-0.15	-0.15	< 0.1
ZEB2	ENST00000558170.2	zinc finger E-box binding homeobox 2	33	1	0	1	0	0	0	0	0	0	hsa-miR-222-3p	-0.15	-0.15	0.1	2007, 2009, 2011
SUGT1	ENST00000310528.8	SGT1, suppressor of G2 allele of SKP1 (S. cerevisiae)	430	1	0	1	0	5	2	1	2	4	hsa-miR-222-3p	-0.15	-1.44	0.1
CHD8	ENST00000430710.3	chromodomain helicase DNA binding protein 8	191	1	0	1	0	0	0	0	0	0	hsa-miR-221-3p	-0.15	-0.15	0.1	2007
USP49	ENST00000394253.3	ubiquitin specific peptidase 49	44	1	0	0	1	1	0	0	1	1	hsa-miR-221-3p	-0.15	-0.15	0.39
CDH4	ENST00000360469.5	cadherin 4, type 1, R-cadherin (retinal)	33	1	0	0	1	0	0	0	0	0	hsa-miR-221-3p	-0.14	-0.14	> 0.99
GATA4	ENST00000335135.4	GATA binding protein 4	5	1	0	0	1	0	0	0	0	1	hsa-miR-221-3p	-0.14	-0.14	0.36	2011
CDC5L	ENST00000371477.3	cell division cycle 5-like	115	1	0	1	0	0	0	0	0	0	hsa-miR-221-3p	-0.14	-0.16	0.1
ZNF652	ENST00000362063.2	zinc finger protein 652	33	1	1	0	0	2	0	1	1	2	hsa-miR-221-3p	-0.14	-0.66	0.76	2011
ZFHX3	ENST00000268489.5	zinc finger homeobox 3	57	1	0	0	1	0	0	0	0	1	hsa-miR-222-3p	-0.14	-0.17	0.36	2007
MAPK10	ENST00000395169.3	mitogen-activated protein kinase 10	5	1	0	1	0	0	0	0	0	0	hsa-miR-221-3p	-0.14	-0.14	0.1	2005, 2007, 2011
PAPOLG	ENST00000238714.3	poly(A) polymerase gamma	49	1	0	0	1	1	0	0	1	0	hsa-miR-222-3p	-0.14	-0.14	0.36	2011
MYT1L	ENST00000399161.2	myelin transcription factor 1-like	5	1	0	0	1	0	0	0	0	0	hsa-miR-222-3p	-0.14	-0.14	0.35
QKI	ENST00000392127.2	QKI, KH domain containing, RNA binding	323	1	1	0	0	0	0	0	0	0	hsa-miR-221-3p	-0.14	-0.31	0.65	2011
RGS17	ENST00000367225.2	regulator of G-protein signaling 17	11	1	1	0	0	0	0	0	0	0	hsa-miR-221-3p	-0.14	-0.25	0.68
HOXA7	ENST00000242159.3	homeobox A7	27	1	0	0	1	0	0	0	0	0	hsa-miR-222-3p	-0.14	-0.17	0.37	2007, 2009, 2011
PTBP2	ENST00000609116.1	polypyrimidine tract binding protein 2	70	1	0	0	1	1	0	0	1	3	hsa-miR-222-3p	-0.14	-0.34	0.49	2011
HEG1	ENST00000311127.4	heart development protein with EGF-like domains 1	380	1	0	0	1	1	0	0	1	1	hsa-miR-221-3p	-0.14	-0.14	0.54	2009, 2011
ANKIB1	ENST00000265742.3	ankyrin repeat and IBR domain containing 1	127	1	0	1	0	0	0	0	0	2	hsa-miR-222-3p	-0.14	-0.14	0.1	2011
CNOT6	ENST00000393356.1	CCR4-NOT transcription complex, subunit 6	300	1	0	0	1	0	0	0	0	0	hsa-miR-221-3p	-0.14	-0.14	0.32
C16orf52	ENST00000542527.2	chromosome 16 open reading frame 52	102	1	0	0	1	0	0	0	0	0	hsa-miR-221-3p	-0.14	-0.18	0.44	2011
TRPM3	ENST00000377110.3	transient receptor potential cation channel, subfamily M, member 3	11	1	0	0	1	0	0	0	0	0	hsa-miR-221-3p	-0.14	-0.14	0.31
TIMP2	ENST00000585421.1	TIMP metallopeptidase inhibitor 2	3147	1	0	0	1	0	0	0	0	0	hsa-miR-221-3p	-0.14	-0.15	0.42	2009, 2011
FKBP9	ENST00000242209.4	FK506 binding protein 9, 63 kDa	43	1	0	1	0	0	0	0	0	0	hsa-miR-222-3p	-0.14	-0.14	0.1	2011
ELK4	ENST00000357992.4	ELK4, ETS-domain protein (SRF accessory protein 1)	39	1	0	0	1	1	0	0	1	2	hsa-miR-221-3p	-0.13	-0.29	0.52	2011
IGF2BP2	ENST00000382199.2	insulin-like growth factor 2 mRNA binding protein 2	5	1	0	1	0	0	0	0	0	0	hsa-miR-221-3p	-0.13	-0.13	0.1	2007, 2009, 2011
ARNT	ENST00000358595.5	aryl hydrocarbon receptor nuclear translocator	574	1	1	0	0	0	0	0	0	0	hsa-miR-222-3p	-0.13	-0.47	0.68	2005, 2007, 2009, 2011
SYNCRIP	ENST00000355238.6	synaptotagmin binding, cytoplasmic RNA interacting protein	4864	1	0	1	0	1	0	0	1	0	hsa-miR-222-3p	-0.13	-0.35	0.3	2011
NOP9	ENST00000396802.3	NOP9 nucleolar protein	353	1	1	0	0	0	0	0	0	1	hsa-miR-222-3p	-0.13	-0.21	< 0.1
KSR1	ENST00000398988.3	kinase suppressor of ras 1	256	1	0	1	0	1	0	0	1	1	hsa-miR-221-3p	-0.13	-0.13	< 0.1	2007, 2009, 2011
PHF12	ENST00000577226.1	PHD finger protein 12	307	1	0	0	1	0	0	0	0	0	hsa-miR-221-3p	-0.13	-0.14	0.36
AAK1	ENST00000409085.4	AP2 associated kinase 1	27	1	0	0	1	1	0	1	0	3	hsa-miR-222-3p	-0.13	-0.13	0.5	2007, 2009, 2011
AZI2	ENST00000479665.1	5-azacytidine induced 2	530	1	0	1	0	0	0	0	0	1	hsa-miR-222-3p	-0.13	-0.28	0.1	2011
LGALSL	ENST00000409537.2	lectin, galactoside-binding-like	334	1	0	0	1	0	0	0	0	0	hsa-miR-222-3p	-0.13	-0.27	0.53	2009, 2011
KANSL1	ENST00000574590.1	KAT8 regulatory NSL complex subunit 1	5	1	0	1	0	0	0	0	0	0	hsa-miR-221-3p	-0.12	-0.12	0.1	2007, 2009, 2011
KMT2A	ENST00000534358.1	lysine (K)-specific methyltransferase 2A	1092	1	1	0	0	1	0	1	0	1	hsa-miR-222-3p	-0.12	-0.12	< 0.1	2005, 2007, 2009
GAB1	ENST00000262995.4	GRB2-associated binding protein 1	26	1	1	0	0	1	0	0	1	0	hsa-miR-222-3p	-0.12	-0.18	0.54	2011
TCF4	ENST00000354452.3	transcription factor 4	394	1	0	0	1	0	0	0	0	2	hsa-miR-222-3p	-0.12	-0.16	0.48	2009, 2011
CDON	ENST00000392693.3	cell adhesion associated, oncogene regulated	173	1	0	1	0	0	0	0	0	0	hsa-miR-222-3p	-0.12	-0.14	0.1	2009, 2011
FRAT2	ENST00000371019.2	frequently rearranged in advanced T-cell lymphomas 2	120	1	0	1	0	0	0	0	0	0	hsa-miR-221-3p	-0.12	-0.21	0.1	2011
TRABD2B	ENST00000606738.2	TraB domain containing 2B	244	1	0	0	1	0	0	0	0	0	hsa-miR-221-3p	-0.12	-0.16	0.77	2011
ARID1A	ENST00000324856.7	AT rich interactive domain 1A (SWI-like)	31	1	0	1	0	0	0	0	0	0	hsa-miR-222-3p	-0.12	-0.2	0.1	2005, 2007, 2009, 2011
PEG3	ENST00000423103.2	paternally expressed 3	5	1	1	0	0	0	0	0	0	0	hsa-miR-221-3p	-0.12	-0.12	< 0.1	2011
SPPL3	ENST00000353487.2	signal peptide peptidase like 3	799	1	0	0	1	0	0	0	0	2	hsa-miR-222-3p	-0.12	-0.25	0.65	2011
PPP2R5E	ENST00000337537.3	protein phosphatase 2, regulatory subunit B', epsilon isoform	23	1	0	1	0	0	0	0	0	0	hsa-miR-221-3p	-0.12	-0.12	0.1	2011
ELAVL2	ENST00000380110.4	ELAV like neuron-specific RNA binding protein 2	78	1	0	0	1	0	0	0	0	0	hsa-miR-222-3p	-0.11	-0.12	0.33	2007
RPH3A	ENST00000415485.3	rabphilin 3A homolog (mouse)	5	1	0	1	0	0	0	0	0	0	hsa-miR-222-3p	-0.11	-0.11	0.1	2011
CD47	ENST00000361309.5	CD47 molecule	520	1	1	0	0	0	0	0	0	2	hsa-miR-222-3p	-0.11	-0.26	0.21	2009, 2011
CDK8	ENST00000536792.1	cyclin-dependent kinase 8	280	1	0	0	1	0	0	0	0	0	hsa-miR-222-3p	-0.11	-0.11	0.38
PTBP3	ENST00000374257.1	polypyrimidine tract binding protein 3	214	1	0	0	1	2	0	0	2	0	hsa-miR-221-3p	-0.11	-0.41	0.52	2007, 2009, 2011
ELP4	ENST00000395934.2	elongator acetyltransferase complex subunit 4	282	1	0	0	1	0	0	0	0	0	hsa-miR-221-3p	-0.1	-0.13	0.41
PAK1	ENST00000278568.4	p21 protein (Cdc42/Rac)-activated kinase 1	374	1	1	0	0	0	0	0	0	0	hsa-miR-221-3p	-0.1	-0.2	0.18	2005, 2007, 2009, 2011
PACS2	ENST00000447393.1	phosphofurin acidic cluster sorting protein 2	234	1	0	1	0	0	0	0	0	1	hsa-miR-222-3p	-0.1	-0.17	0.1
DGKH	ENST00000261491.5	diacylglycerol kinase, eta	46	1	0	1	0	3	0	3	0	4	hsa-miR-221-3p	-0.1	-0.16	0.2
USP6NL	ENST00000609104.1	USP6 N-terminal like	183	1	0	1	0	1	0	1	0	0	hsa-miR-222-3p	-0.1	-0.4	0.18
INSIG1	ENST00000342407.5	insulin induced gene 1	1776	1	0	1	0	0	0	0	0	0	hsa-miR-222-3p	-0.1	-0.28	0.1	2005, 2007
CAPRIN2	ENST00000395805.2	caprin family member 2	17	1	0	1	0	0	0	0	0	0	hsa-miR-222-3p	-0.1	-0.1	0.1	2009
CAMK1D	ENST00000378847.3	calcium/calmodulin-dependent protein kinase ID	258	1	1	0	0	0	0	0	0	0	hsa-miR-221-3p	-0.1	-0.23	0.65
LMBR1	ENST00000353442.5	limb development membrane protein 1	1435	1	1	0	0	0	0	0	0	2	hsa-miR-222-3p	-0.1	-0.37	< 0.1
NAA25	ENST00000261745.4	N(alpha)-acetyltransferase 25, NatB auxiliary subunit	919	1	1	0	0	0	0	0	0	0	hsa-miR-222-3p	-0.1	-0.32	0.51	2007, 2009, 2011
BCL2L11	ENST00000393256.3	BCL2-like 11 (apoptosis facilitator)	105	1	1	0	0	0	0	0	0	0	hsa-miR-221-3p	-0.1	-0.42	0.68	2007, 2009, 2011
FBN2	ENST00000262464.4	fibrillin 2	167	1	0	0	1	0	0	0	0	0	hsa-miR-221-3p	-0.1	-0.1	0.42	2005, 2007
FAM110B	ENST00000361488.3	family with sequence similarity 110, member B	60	1	0	1	0	0	0	0	0	0	hsa-miR-221-3p	-0.1	-0.15	0.1	2011
CACNB4	ENST00000539935.1	calcium channel, voltage-dependent, beta 4 subunit	57	2	1	0	1	0	0	0	0	0	hsa-miR-222-3p	-0.1	-0.52	0.64	2011
ERBB3	ENST00000267101.3	v-erb-b2 avian erythroblastic leukemia viral oncogene homolog 3	926	1	0	1	0	0	0	0	0	0	hsa-miR-222-3p	-0.09	-0.09	0.1
ALG6	ENST00000371108.4	ALG6, alpha-1,3-glucosyltransferase	140	1	1	0	0	1	0	0	1	1	hsa-miR-222-3p	-0.09	-0.4	0.67
STOX2	ENST00000308497.4	storkhead box 2	379	1	0	0	1	0	0	0	0	0	hsa-miR-222-3p	-0.09	-0.09	0.63
THRB	ENST00000396671.2	thyroid hormone receptor, beta	55	1	0	1	0	0	0	0	0	0	hsa-miR-222-3p	-0.09	-0.13	0.1	2009, 2011
C6orf120	ENST00000332290.2	chromosome 6 open reading frame 120	1415	1	1	0	0	0	0	0	0	0	hsa-miR-222-3p	-0.09	-0.45	< 0.1	2011
TNRC6C	ENST00000335749.4	trinucleotide repeat containing 6C	248	1	0	0	1	0	0	0	0	0	hsa-miR-221-3p	-0.09	-0.09	0.86	2011
FIGN	ENST00000333129.3	fidgetin	10	1	0	0	1	1	0	1	0	1	hsa-miR-221-3p	-0.09	-0.12	0.35
DLG2	ENST00000398309.2	discs, large homolog 2 (Drosophila)	15	1	0	0	1	1	0	0	1	0	hsa-miR-222-3p	-0.09	-0.09	0.32	2007, 2009, 2011
FAT2	ENST00000261800.5	FAT atypical cadherin 2	5	1	0	1	0	0	0	0	0	0	hsa-miR-222-3p	-0.09	-0.09	0.1	2005, 2007, 2009, 2011
FOXP1	ENST00000318789.4	forkhead box P1	264	1	0	0	1	0	0	0	0	3	hsa-miR-221-3p	-0.08	-0.22	0.37	2005, 2007, 2011
BRWD1	ENST00000342449.3	bromodomain and WD repeat domain containing 1	96	2	1	0	1	2	0	0	2	0	hsa-miR-221-3p	-0.08	-0.18	0.69	2009, 2011
GRM1	ENST00000392299.2	glutamate receptor, metabotropic 1	5	1	0	0	1	0	0	0	0	0	hsa-miR-221-3p	-0.08	-0.08	0.32	2005, 2007
HIPK2	ENST00000406875.3	homeodomain interacting protein kinase 2	48	2	1	1	0	0	0	0	0	0	hsa-miR-222-3p	-0.08	-0.08	0.71	2009, 2011
MBD5	ENST00000407073.1	methyl-CpG binding domain protein 5	7	2	2	0	0	2	0	0	2	1	hsa-miR-222-3p	-0.08	-0.5	0.58
IGSF3	ENST00000369486.3	immunoglobulin superfamily, member 3	141	1	0	0	1	0	0	0	0	1	hsa-miR-222-3p	-0.08	-0.15	0.33	2011
DCX	ENST00000356915.2	doublecortin	5	1	0	0	1	0	0	0	0	2	hsa-miR-222-3p	-0.08	-0.08	0.4	2009, 2011
PLD5	ENST00000536534.2	phospholipase D family, member 5	5	1	0	1	0	0	0	0	0	0	hsa-miR-221-3p	-0.08	-0.08	0.1
MAP3K2	ENST00000409947.1	mitogen-activated protein kinase kinase kinase 2	187	1	0	1	0	1	0	1	0	0	hsa-miR-222-3p	-0.08	-0.13	0.2	2011
TMEM132B	ENST00000299308.3	transmembrane protein 132B	5	1	0	1	0	0	0	0	0	1	hsa-miR-221-3p	-0.08	-0.08	0.1	2009, 2011
KLHL24	ENST00000454652.2	kelch-like family member 24	143	1	0	0	1	0	0	0	0	0	hsa-miR-222-3p	-0.08	-0.2	0.34	2009, 2011
COL4A4	ENST00000396625.3	collagen, type IV, alpha 4	133	1	1	0	0	1	0	0	1	0	hsa-miR-221-3p	-0.08	-0.08	< 0.1
MED1	ENST00000300651.6	mediator complex subunit 1	87	1	1	0	0	1	0	0	1	0	hsa-miR-221-3p	-0.07	-0.08	0.23	2009, 2011
PURA	ENST00000331327.3	purine-rich element binding protein A	367	1	0	1	0	1	0	0	1	0	hsa-miR-221-3p	-0.07	-0.16	0.1	2007
CCDC171	ENST00000380701.3	coiled-coil domain containing 171	25	1	0	0	1	0	0	0	0	0	hsa-miR-222-3p	-0.07	-0.13	> 0.99
SH3PXD2B	ENST00000311601.5	SH3 and PX domains 2B	123	1	0	0	1	1	0	0	1	0	hsa-miR-222-3p	-0.07	-0.1	0.65	2009, 2011
CREB1	ENST00000432329.2	cAMP responsive element binding protein 1	295	1	0	1	0	0	0	0	0	2	hsa-miR-222-3p	-0.07	-0.2	0.1
SNX29	ENST00000566228.1	sorting nexin 29	266	1	0	0	1	0	0	0	0	2	hsa-miR-221-3p	-0.07	-0.08	0.46	2009
MON2	ENST00000546600.1	MON2 homolog (S. cerevisiae)	784	1	0	0	1	0	0	0	0	0	hsa-miR-221-3p	-0.07	-0.2	0.8	2009, 2011
FNDC3B	ENST00000336824.4	fibronectin type III domain containing 3B	509	1	0	0	1	0	0	0	0	0	hsa-miR-222-3p	-0.07	-0.13	0.36	2009, 2011
ADAM11	ENST00000200557.6	ADAM metallopeptidase domain 11	32	1	0	1	0	0	0	0	0	0	hsa-miR-222-3p	-0.07	-0.07	0.1	2005, 2007, 2009, 2011
NFAT5	ENST00000354436.2	nuclear factor of activated T-cells 5, tonicity-responsive	128	1	0	0	1	1	0	0	1	0	hsa-miR-221-3p	-0.07	-0.09	0.53	2005, 2007, 2009, 2011
YOD1	ENST00000315927.4	YOD1 deubiquitinase	55	1	1	0	0	0	0	0	0	1	hsa-miR-222-3p	-0.07	-0.26	0.16
PTCHD1	ENST00000379361.4	patched domain containing 1	59	1	0	1	0	1	0	0	1	2	hsa-miR-222-3p	-0.07	-0.12	0.31	2007, 2009, 2011
ETS2	ENST00000360214.3	v-ets avian erythroblastosis virus E26 oncogene homolog 2	3965	1	1	0	0	0	0	0	0	0	hsa-miR-221-3p	-0.07	-0.37	0.68	2005, 2007, 2009, 2011
SRPK2	ENST00000393651.3	SRSF protein kinase 2	381	1	0	1	0	0	0	0	0	1	hsa-miR-222-3p	-0.06	-0.07	0.1
SPTSSA	ENST00000298130.4	serine palmitoyltransferase, small subunit A	27	1	1	0	0	0	0	0	0	0	hsa-miR-221-3p	-0.06	-0.37	< 0.1	2009, 2011
CMTM4	ENST00000394106.2	CKLF-like MARVEL transmembrane domain containing 4	22	1	0	0	1	0	0	0	0	1	hsa-miR-221-3p	-0.06	-0.2	0.52	2011
BCL11B	ENST00000357195.3	B-cell CLL/lymphoma 11B (zinc finger protein)	73	1	1	0	0	0	0	0	0	0	hsa-miR-221-3p	-0.06	-0.06	0.29	2009, 2011
SLC40A1	ENST00000261024.2	solute carrier family 40 (iron-regulated transporter), member 1	25	1	1	0	0	0	0	0	0	0	hsa-miR-221-3p	-0.06	-0.32	< 0.1	2009, 2011
CUX2	ENST00000261726.6	cut-like homeobox 2	15	1	1	0	0	1	0	1	0	0	hsa-miR-222-3p	-0.06	-0.12	0.27	2009, 2011
IGF1	ENST00000337514.6	insulin-like growth factor 1 (somatomedin C)	19	1	1	0	0	0	0	0	0	0	hsa-miR-221-3p	-0.06	-0.23	0.57	2009, 2011
AKAP13	ENST00000394518.2	A kinase (PRKA) anchor protein 13	53	1	1	0	0	1	0	0	1	2	hsa-miR-222-3p	-0.06	-0.06	< 0.1	2009, 2011
RANBP2	ENST00000283195.6	RAN binding protein 2	814	1	0	0	1	0	0	0	0	0	hsa-miR-222-3p	-0.05	-0.22	0.5	2005, 2007, 2009, 2011
PLEKHA6	ENST00000272203.3	pleckstrin homology domain containing, family A member 6	45	1	0	1	0	2	0	0	2	0	hsa-miR-221-3p	-0.05	-0.12	0.26	2011
RIMS4	ENST00000372851.3	regulating synaptic membrane exocytosis 4	30	1	0	1	0	0	0	0	0	1	hsa-miR-221-3p	-0.05	-0.05	0.1	2011
SRCIN1	ENST00000264659.7	SRC kinase signaling inhibitor 1	5	1	0	0	1	0	0	0	0	0	hsa-miR-221-3p	-0.05	-0.05	0.4	2011
HOOK3	ENST00000307602.4	hook microtubule-tethering protein 3	403	1	1	0	0	1	0	0	1	1	hsa-miR-221-3p	-0.05	-0.12	< 0.1	2011
RAB3GAP2	ENST00000358951.2	RAB3 GTPase activating protein subunit 2 (non-catalytic)	461	1	0	1	0	0	0	0	0	0	hsa-miR-222-3p	-0.05	-0.09	0.1	2011
CCDC88A	ENST00000336838.6	coiled-coil domain containing 88A	141	1	1	0	0	1	0	1	0	1	hsa-miR-222-3p	-0.05	-0.11	0.19	2009, 2011
CYP7B1	ENST00000310193.3	cytochrome P450, family 7, subfamily B, polypeptide 1	53	1	0	0	1	0	0	0	0	0	hsa-miR-221-3p	-0.04	-0.05	0.33
NOVA1	ENST00000465357.2	neuro-oncological ventral antigen 1	5	1	1	0	0	0	0	0	0	1	hsa-miR-222-3p	-0.04	-0.57	0.66	2005, 2007, 2009, 2011
ATP11B	ENST00000323116.5	ATPase, class VI, type 11B	459	1	0	0	1	0	0	0	0	0	hsa-miR-222-3p	-0.04	-0.17	0.35	2009, 2011
FOXP2	ENST00000408937.3	forkhead box P2	169	1	0	0	1	0	0	0	0	0	hsa-miR-221-3p	-0.04	-0.15	0.49	2011
TLE3	ENST00000558939.1	transducin-like enhancer of split 3 (E(sp1) homolog, Drosophila)	520	1	1	0	0	0	0	0	0	0	hsa-miR-221-3p	-0.04	-0.21	0.65	2009, 2011
RREB1	ENST00000379938.2	ras responsive element binding protein 1	340	1	1	0	0	0	0	0	0	1	hsa-miR-221-3p	-0.04	-0.04	0.29	2011
WRN	ENST00000298139.5	Werner syndrome, RecQ helicase-like	560	1	1	0	0	0	0	0	0	0	hsa-miR-222-3p	-0.04	-0.16	< 0.1
KIAA1598	ENST00000260777.10	KIAA1598	94	1	0	1	0	0	0	0	0	0	hsa-miR-221-3p	-0.04	-0.04	0.1	2005, 2007
ZDHHC17	ENST00000426126.2	zinc finger, DHHC-type containing 17	117	1	0	0	1	0	0	0	0	0	hsa-miR-222-3p	-0.03	-0.05	0.31
RANBP10	ENST00000317506.3	RAN binding protein 10	140	1	0	1	0	0	0	0	0	0	hsa-miR-222-3p	-0.03	-0.03	0.1	2009, 2011
SHANK2	ENST00000449833.2	SH3 and multiple ankyrin repeat domains 2	26	1	0	1	0	0	0	0	0	0	hsa-miR-222-3p	-0.03	-0.18	0.1	2005, 2007, 2009, 2011
SLAIN2	ENST00000264313.6	SLAIN motif family, member 2	859	1	0	1	0	1	0	0	1	0	hsa-miR-222-3p	-0.03	-0.11	0.18	2009, 2011
SPATA2	ENST00000289431.5	spermatogenesis associated 2	358	1	0	1	0	0	0	0	0	0	hsa-miR-221-3p	-0.03	-0.22	0.1	2011
NUFIP2	ENST00000225388.4	nuclear fragile X mental retardation protein interacting protein 2	440	1	0	0	1	3	0	1	2	0	hsa-miR-222-3p	-0.03	-0.22	0.82	2009, 2011
MTERF	ENST00000419292.1	mitochondrial transcription termination factor	42	1	1	0	0	0	0	0	0	1	hsa-miR-221-3p	-0.03	-0.27	< 0.1
RP11-766F14.2	ENST00000511828.1	Protein LOC285556	5	1	1	0	0	0	0	0	0	0	hsa-miR-221-3p	-0.03	-0.03	0.12
ITGB3	ENST00000559488.1	integrin, beta 3 (platelet glycoprotein IIIa, antigen CD61)	176	1	1	0	0	0	0	0	0	1	hsa-miR-221-3p	-0.03	-0.03	0.16	2009, 2011
HCN4	ENST00000261917.3	hyperpolarization activated cyclic nucleotide-gated potassium channel 4	19	1	0	1	0	0	0	0	0	0	hsa-miR-222-3p	-0.03	-0.03	0.1
DNAL1	ENST00000553645.2	dynein, axonemal, light chain 1	81	1	0	0	1	1	0	0	1	2	hsa-miR-221-3p	-0.03	-0.48	0.9	2009, 2011
POLR3E	ENST00000299853.5	polymerase (RNA) III (DNA directed) polypeptide E (80kD)	1450	1	1	0	0	0	0	0	0	0	hsa-miR-222-3p	-0.03	-0.41	0.67
RND2	ENST00000544533.1	Rho family GTPase 2	26	1	0	1	0	0	0	0	0	0	hsa-miR-221-3p	-0.03	-0.14	0.1	2009, 2011
NBEAL1	ENST00000449802.1	neurobeachin-like 1	42	1	1	0	0	0	0	0	0	0	hsa-miR-221-3p	-0.03	-0.03	< 0.1
NDFIP1	ENST00000253814.4	Nedd4 family interacting protein 1	2478	1	0	0	1	0	0	0	0	0	hsa-miR-222-3p	-0.03	-0.22	0.85	2005, 2007, 2009, 2011
AGPS	ENST00000264167.4	alkylglycerone phosphate synthase	1610	1	1	0	0	1	0	0	1	1	hsa-miR-222-3p	-0.02	-0.25	0.41	2011
NSUN4	ENST00000474844.1	NOP2/Sun domain family, member 4	422	1	1	0	0	1	1	0	0	0	hsa-miR-221-3p	-0.02	-0.52	0.21	2009, 2011
ANAPC16	ENST00000299381.4	anaphase promoting complex subunit 16	986	1	0	0	1	0	0	0	0	0	hsa-miR-221-3p	-0.02	-0.24	0.41	2009, 2011
LIFR	ENST00000263409.4	leukemia inhibitory factor receptor alpha	44	1	0	1	0	0	0	0	0	0	hsa-miR-221-3p	-0.02	-0.11	0.1	2007
SHISA9	ENST00000558583.1	shisa family member 9	5	1	0	1	0	0	0	0	0	1	hsa-miR-221-3p	-0.02	-0.02	0.1
CASP10	ENST00000360132.3	caspase 10, apoptosis-related cysteine peptidase	55	1	0	1	0	0	0	0	0	1	hsa-miR-221-3p	-0.02	-0.13	0.1	2011
TIMP3	ENST00000266085.6	TIMP metallopeptidase inhibitor 3	7421	1	0	1	0	0	0	0	0	0	hsa-miR-221-3p	-0.02	-0.2	0.1	2005, 2007, 2009, 2011
ARF4	ENST00000303436.6	ADP-ribosylation factor 4	390	1	1	0	0	0	0	0	0	0	hsa-miR-222-3p	-0.02	-0.58	0.36	2005, 2007, 2009, 2011
FAM120A	ENST00000333936.5	family with sequence similarity 120A	57	1	0	0	1	0	0	0	0	0	hsa-miR-221-3p	-0.02	-0.12	0.42	2007
PRR14L	ENST00000434485.1	proline rich 14-like	39	1	0	1	0	0	0	0	0	0	hsa-miR-221-3p	-0.02	-0.02	0.1	2011
ZC3H6	ENST00000343936.4	zinc finger CCCH-type containing 6	10	1	0	1	0	0	0	0	0	0	hsa-miR-221-3p	-0.02	-0.02	0.1	2011
MEIS1	ENST00000488550.1	Meis homeobox 1	533	1	0	1	0	0	0	0	0	0	hsa-miR-221-3p	-0.02	-0.02	ORF
MFN1	ENST00000471841.1	mitofusin 1	502	1	1	0	0	0	0	0	0	0	hsa-miR-222-3p	-0.02	-0.34	0.41
NGRN	ENST00000379095.3	neugrin, neurite outgrowth associated	1754	1	1	0	0	1	1	0	0	0	hsa-miR-222-3p	-0.02	-0.94	0.13
SPRED2	ENST00000356388.4	sprouty-related, EVH1 domain containing 2	53	1	0	1	0	0	0	0	0	0	hsa-miR-222-3p	-0.02	-0.19	0.1	2009
MPRIP	ENST00000341712.4	myosin phosphatase Rho interacting protein	521	1	0	1	0	0	0	0	0	1	hsa-miR-221-3p	-0.02	-0.03	0.1	2011
URI1	ENST00000392271.1	URI1, prefoldin-like chaperone	1221	1	0	1	0	0	0	0	0	0	hsa-miR-221-3p	-0.02	-0.23	0.1
SESN3	ENST00000536441.1	sestrin 3	260	1	1	0	0	0	0	0	0	1	hsa-miR-221-3p	-0.01	-0.26	0.68
DICER1	ENST00000541352.1	dicer 1, ribonuclease type III	25	1	1	0	0	0	0	0	0	1	hsa-miR-222-3p	-0.01	-0.17	0.36	2011
UBE2J1	ENST00000435041.2	ubiquitin-conjugating enzyme E2, J1	1318	1	1	0	0	0	0	0	0	2	hsa-miR-222-3p	-0.01	-0.45	0.67	2005, 2007, 2009, 2011
OIP5	ENST00000220514.3	Opa interacting protein 5	178	1	1	0	0	2	0	1	1	0	hsa-miR-221-3p	-0.01	-0.48	0.13
LRRC14	ENST00000292524.1	leucine rich repeat containing 14	469	1	0	0	1	0	0	0	0	0	hsa-miR-221-3p	-0.01	-0.01	ORF	2005, 2007
SRSF7	ENST00000313117.6	serine/arginine-rich splicing factor 7	16077	1	0	1	0	0	0	0	0	2	hsa-miR-221-3p	-0.01	-0.26	0.1
OXA1L	ENST00000285848.5	oxidase (cytochrome c) assembly 1-like	317	1	1	0	0	0	0	0	0	0	hsa-miR-221-3p	-0.01	-0.48	0.59
MLLT6	ENST00000325718.7	myeloid/lymphoid or mixed-lineage leukemia (trithorax homolog, Drosophila); translocated to, 6	24	1	1	0	0	0	0	0	0	0	hsa-miR-221-3p	-0.01	-0.03	0.37	2011
SOCS7	ENST00000577233.1	suppressor of cytokine signaling 7	15	1	0	1	0	0	0	0	0	1	hsa-miR-221-3p	0	-0.04	0.1	2011
STX1B	ENST00000215095.5	syntaxin 1B	26	1	0	1	0	0	0	0	0	1	hsa-miR-221-3p	0	-0.02	0.1	2011
PTPMT1	ENST00000426530.2	protein tyrosine phosphatase, mitochondrial 1	6893	1	0	0	1	0	0	0	0	0	hsa-miR-221-3p	0	-0.15	ORF
ATG7	ENST00000354449.3	autophagy related 7	1467	1	0	0	1	0	0	0	0	0	hsa-miR-222-3p	0	-0.11	0.45
MCTS1	ENST00000371317.5	malignant T cell amplified sequence 1	6611	1	1	0	0	0	0	0	0	1	hsa-miR-222-3p	0	-0.47	< 0.1	2011
TCF3	ENST00000262965.5	transcription factor 3	1267	1	0	0	1	0	0	0	0	0	hsa-miR-221-3p	0	-0.24	0.75	2009
DBNL	ENST00000494774.1	drebrin-like	1802	1	0	0	1	0	0	0	0	1	hsa-miR-221-3p	0	-0.04	< 0.1
GPR22	ENST00000304402.4	G protein-coupled receptor 22	5	1	1	0	0	0	0	0	0	0	hsa-miR-221-3p	0	-0.3	0.1
LRRC34	ENST00000446859.1	leucine rich repeat containing 34	48	1	1	0	0	0	0	0	0	0	hsa-miR-221-3p	0	-0.12	0.12
VTI1A	ENST00000393077.2	vesicle transport through interaction with t-SNAREs 1A	376	1	0	1	0	0	0	0	0	0	hsa-miR-221-3p	0	-0.05	0.1
LLPH	ENST00000266604.2	LLP homolog, long-term synaptic facilitation (Aplysia)	88	1	1	0	0	0	0	0	0	0	hsa-miR-221-3p	0	-0.19	< 0.1
