# Supplementary material for: Human Amniotic Fluid Stem Cell-Derived Exosomes as a Novel Cell-Free Therapy for Cutaneous Regeneration
Source: Front Cell Dev Biol. 2021 Jun 21;9:685873. doi: 10.3389/fcell.2021.685873 (PMC8255501; doi:10.3389/fcell.2021.685873)
Supplement: Supplementary file 3 [file Data_Sheet_1.ZIP › TargetScan7.2__miR-223-3p.predicted_targets.xlsx]

## Sheet: TargetScan7
Target gene	Representative transcript	Gene name	3P-seq tags + 5	Conserved sites total	Conserved 8mer sites	Conserved 7mer-m8 sites	Conserved 7mer-A1 sites	Poorly conserved sites total	Poorly conserved 8mer sites	Poorly conserved 7mer-m8 sites	Poorly conserved 7mer-A1 sites	6mer sites	Representative miRNA	Cumulative weighted context++ score	Total context++ score	Aggregate PCT	Previous TargetScan publication(s)
FBXW7	ENST00000281708.4	F-box and WD repeat domain containing 7, E3 ubiquitin protein ligase	12	3	3	0	0	1	0	0	1	0	hsa-miR-223-3p	-1.05	-1.05	0.7	2003, 2005, 2007, 2009, 2011
RHOB	ENST00000272233.4	ras homolog family member B	6532	1	1	0	0	1	0	1	0	0	hsa-miR-223-3p	-0.91	-0.95	0.49	2007, 2009, 2011
LELP1	ENST00000368747.1	late cornified envelope-like proline-rich 1	5	1	1	0	0	0	0	0	0	0	hsa-miR-223-3p	-0.77	-0.77	0.35	2007, 2009, 2011
PTS	ENST00000525803.1	6-pyruvoyltetrahydropterin synthase	1526	1	1	0	0	0	0	0	0	0	hsa-miR-223-3p	-0.73	-0.73	ORF
TBC1D17	ENST00000221543.5	TBC1 domain family, member 17	227	1	1	0	0	0	0	0	0	0	hsa-miR-223-3p	-0.72	-0.72	0.28	2009, 2011
RP11-192H23.4	ENST00000534850.1	Uncharacterized protein	22	1	1	0	0	1	1	0	0	0	hsa-miR-223-3p	-0.7	-0.7	< 0.1
WDR62	ENST00000401500.2	WD repeat domain 62	242	1	1	0	0	0	0	0	0	0	hsa-miR-223-3p	-0.68	-0.68	0.21	2009, 2011
LACC1	ENST00000325686.6	laccase (multicopper oxidoreductase) domain containing 1	15	1	1	0	0	1	0	1	0	0	hsa-miR-223-3p	-0.67	-0.67	0.46	2011
GTSF1	ENST00000552397.1	gametocyte specific factor 1	66	1	1	0	0	0	0	0	0	0	hsa-miR-223-3p	-0.67	-0.67	0.3	2009, 2011
GALNT18	ENST00000227756.4	UDP-N-acetyl-alpha-D-galactosamine:polypeptide N-acetylgalactosaminyltransferase 18	23	1	1	0	0	0	0	0	0	0	hsa-miR-223-3p	-0.64	-0.64	0.19	2011
GTPBP8	ENST00000383677.3	GTP-binding protein 8 (putative)	326	1	1	0	0	2	0	2	0	0	hsa-miR-223-3p	-0.62	-0.99	0.44
CCDC149	ENST00000428116.2	coiled-coil domain containing 149	187	1	1	0	0	0	0	0	0	0	hsa-miR-223-3p	-0.61	-0.61	ORF
C18orf54	ENST00000300091.5	chromosome 18 open reading frame 54	183	1	1	0	0	1	0	0	1	0	hsa-miR-223-3p	-0.61	-0.63	0.2
SNX24	ENST00000513881.1	sorting nexin 24	352	1	1	0	0	1	0	0	1	2	hsa-miR-223-3p	-0.61	-0.63	0.38
FBXO8	ENST00000393674.2	F-box protein 8	50	1	1	0	0	0	0	0	0	0	hsa-miR-223-3p	-0.6	-0.6	0.32	2005, 2007, 2009, 2011
IL6ST	ENST00000381287.4	interleukin 6 signal transducer (gp130, oncostatin M receptor)	213	2	1	1	0	0	0	0	0	1	hsa-miR-223-3p	-0.59	-0.59	0.41	2011
PDZD11	ENST00000239666.4	PDZ domain containing 11	144	1	1	0	0	0	0	0	0	0	hsa-miR-223-3p	-0.58	-0.58	0.19	2009, 2011
ATP7A	ENST00000343533.5	ATPase, Cu++ transporting, alpha polypeptide	141	1	1	0	0	1	0	0	1	0	hsa-miR-223-3p	-0.57	-0.57	0.25	2005, 2007, 2009, 2011
FOXO1	ENST00000379561.5	forkhead box O1	480	1	1	0	0	2	1	1	0	1	hsa-miR-223-3p	-0.56	-0.6	0.43	2009, 2011
ARMCX1	ENST00000372829.3	armadillo repeat containing, X-linked 1	18	1	1	0	0	0	0	0	0	0	hsa-miR-223-3p	-0.56	-0.56	0.2	2009, 2011
CYTIP	ENST00000264192.3	cytohesin 1 interacting protein	8	1	1	0	0	0	0	0	0	0	hsa-miR-223-3p	-0.52	-0.52	0.32	2009, 2011
ECT2	ENST00000232458.5	epithelial cell transforming sequence 2 oncogene	220	1	0	1	0	1	0	1	0	0	hsa-miR-223-3p	-0.52	-0.56	0.48	2009, 2011
SLC4A4	ENST00000340595.3	solute carrier family 4 (sodium bicarbonate cotransporter), member 4	400	1	1	0	0	1	0	1	0	0	hsa-miR-223-3p	-0.52	-0.52	0.17	2009, 2011
SLC37A3	ENST00000447932.2	solute carrier family 37, member 3	86	2	0	1	1	0	0	0	0	0	hsa-miR-223-3p	-0.51	-0.55	0.63	2005, 2007, 2009, 2011
LMO2	ENST00000395833.3	LIM domain only 2 (rhombotin-like 1)	8	1	1	0	0	0	0	0	0	0	hsa-miR-223-3p	-0.51	-0.51	0.3	2005, 2007, 2009, 2011
LAYN	ENST00000525126.1	layilin	175	1	1	0	0	0	0	0	0	0	hsa-miR-223-3p	-0.51	-0.55	0.27	2009, 2011
INPP5B	ENST00000373027.1	inositol polyphosphate-5-phosphatase, 75kDa	12	1	1	0	0	0	0	0	0	0	hsa-miR-223-3p	-0.51	-0.51	0.25	2005, 2007, 2009, 2011
RNF145	ENST00000274542.2	ring finger protein 145	12145	1	0	0	1	1	1	0	0	0	hsa-miR-223-3p	-0.5	-0.5	0.5	2005, 2007
ACSL3	ENST00000357430.3	acyl-CoA synthetase long-chain family member 3	2533	1	1	0	0	1	0	0	1	0	hsa-miR-223-3p	-0.49	-0.5	0.38	2007, 2009, 2011
HSP90B1	ENST00000299767.5	heat shock protein 90kDa beta (Grp94), member 1	42	1	0	1	0	1	0	1	0	0	hsa-miR-223-3p	-0.49	-0.6	0.52	2007, 2009, 2011
NFIA	ENST00000403491.3	nuclear factor I/A	5	1	1	0	0	2	0	0	2	1	hsa-miR-223-3p	-0.48	-0.48	0.39	2005, 2007, 2009, 2011
FAM199X	ENST00000493442.1	family with sequence similarity 199, X-linked	856	1	0	0	1	2	1	1	0	1	hsa-miR-223-3p	-0.48	-0.59	0.64	2009, 2011
HLF	ENST00000226067.5	hepatic leukemia factor	15	3	0	1	2	1	0	0	1	1	hsa-miR-223-3p	-0.47	-0.49	0.82	2005, 2007, 2009, 2011
SP3	ENST00000310015.6	Sp3 transcription factor	285	1	1	0	0	2	1	1	0	1	hsa-miR-223-3p	-0.47	-0.76	0.54	2005, 2007, 2009, 2011
DNAJB13	ENST00000339764.1	DnaJ (Hsp40) homolog, subfamily B, member 13	7	1	1	0	0	0	0	0	0	1	hsa-miR-223-3p	-0.47	-0.48	0.18
SIAH1	ENST00000380006.2	siah E3 ubiquitin protein ligase 1	34	1	1	0	0	0	0	0	0	0	hsa-miR-223-3p	-0.47	-0.47	0.2
RGS1	ENST00000367459.3	regulator of G-protein signaling 1	5	1	1	0	0	0	0	0	0	0	hsa-miR-223-3p	-0.47	-0.47	0.17	2009, 2011
ACVR2A	ENST00000241416.7	activin A receptor, type IIA	109	1	1	0	0	0	0	0	0	0	hsa-miR-223-3p	-0.46	-0.46	0.29	2007, 2009, 2011
SYAP1	ENST00000380155.3	synapse associated protein 1	2689	1	1	0	0	0	0	0	0	0	hsa-miR-223-3p	-0.46	-0.46	0.46	2009, 2011
USP16	ENST00000399975.3	ubiquitin specific peptidase 16	42	1	0	1	0	0	0	0	0	0	hsa-miR-223-3p	-0.46	-0.46	0.32	2009, 2011
PHF19	ENST00000373896.3	PHD finger protein 19	490	2	0	2	0	0	0	0	0	0	hsa-miR-223-3p	-0.45	-0.45	0.65	2009, 2011
ARMC1	ENST00000276569.3	armadillo repeat containing 1	93	1	1	0	0	0	0	0	0	0	hsa-miR-223-3p	-0.43	-0.46	0.22	2009, 2011
SLC25A32	ENST00000297578.4	solute carrier family 25 (mitochondrial folate carrier), member 32	554	1	1	0	0	0	0	0	0	0	hsa-miR-223-3p	-0.43	-0.43	0.28	2009, 2011
NDP	ENST00000378062.5	Norrie disease (pseudoglioma)	5	1	1	0	0	0	0	0	0	1	hsa-miR-223-3p	-0.43	-0.43	0.17	2011
ATP10D	ENST00000273859.3	ATPase, class V, type 10D	440	1	1	0	0	0	0	0	0	0	hsa-miR-223-3p	-0.43	-0.43	0.25	2009, 2011
PEX16	ENST00000378750.5	peroxisomal biogenesis factor 16	498	1	0	1	0	0	0	0	0	0	hsa-miR-223-3p	-0.42	-0.42	0.44	2011
TNNI3K	ENST00000370891.2	TNNI3 interacting kinase	5	1	1	0	0	0	0	0	0	0	hsa-miR-223-3p	-0.42	-0.42	0.23	2009, 2011
MID1IP1	ENST00000336949.6	MID1 interacting protein 1	356	1	1	0	0	0	0	0	0	0	hsa-miR-223-3p	-0.42	-0.42	0.29	2009, 2011
SEPT8	ENST00000378706.1	septin 8	199	1	0	1	0	1	0	1	0	1	hsa-miR-223-3p	-0.42	-0.45	0.48
ARPC5L	ENST00000353214.2	actin related protein 2/3 complex, subunit 5-like	851	1	1	0	0	0	0	0	0	0	hsa-miR-223-3p	-0.42	-0.44	0.18
FPGT-TNNI3K	ENST00000557284.2	FPGT-TNNI3K readthrough	0	1	1	0	0	0	0	0	0	0	hsa-miR-223-3p	-0.42	-0.42	0.23
RWDD1	ENST00000466444.2	RWD domain containing 1	296	1	0	1	0	0	0	0	0	1	hsa-miR-223-3p	-0.42	-0.43	0.44
RCN2	ENST00000394885.3	reticulocalbin 2, EF-hand calcium binding domain	4448	1	1	0	0	0	0	0	0	0	hsa-miR-223-3p	-0.41	-0.41	0.36	2005, 2007, 2011
PURB	ENST00000395699.2	purine-rich element binding protein B	497	1	1	0	0	1	1	0	0	1	hsa-miR-223-3p	-0.41	-0.68	0.37	2005, 2007, 2009, 2011
CDK17	ENST00000543119.2	cyclin-dependent kinase 17	475	1	1	0	0	0	0	0	0	1	hsa-miR-223-3p	-0.4	-0.41	0.33	2005, 2007, 2009, 2011
MEF2C	ENST00000340208.5	myocyte enhancer factor 2C	70	1	1	0	0	1	0	1	0	1	hsa-miR-223-3p	-0.4	-0.47	0.37	2005, 2007, 2009, 2011
APC	ENST00000457016.1	adenomatous polyposis coli	794	1	0	1	0	1	1	0	0	1	hsa-miR-223-3p	-0.4	-0.76	0.4	2011
LYPD6	ENST00000334166.4	LY6/PLAUR domain containing 6	261	1	1	0	0	1	0	0	1	0	hsa-miR-223-3p	-0.4	-0.4	0.21
RASA1	ENST00000456692.2	RAS p21 protein activator (GTPase activating protein) 1	1700	1	1	0	0	0	0	0	0	0	hsa-miR-223-3p	-0.39	-0.39	0.48	2005, 2007, 2009, 2011
SLC39A1	ENST00000356205.4	solute carrier family 39 (zinc transporter), member 1	1193	1	0	1	0	0	0	0	0	0	hsa-miR-223-3p	-0.39	-0.39	0.4	2005, 2007, 2009, 2011
PROKR2	ENST00000546004.1	prokineticin receptor 2	5	1	1	0	0	0	0	0	0	0	hsa-miR-223-3p	-0.39	-0.39	0.18
BRMS1L	ENST00000216807.7	breast cancer metastasis-suppressor 1-like	230	1	1	0	0	0	0	0	0	0	hsa-miR-223-3p	-0.38	-0.39	0.45	2011
TMEM178B	ENST00000565468.1	transmembrane protein 178B	129	1	0	1	0	1	1	0	0	1	hsa-miR-223-3p	-0.37	-0.38	0.31	2011
KIAA0226L	ENST00000378781.3	KIAA0226-like	21	1	1	0	0	0	0	0	0	0	hsa-miR-223-3p	-0.37	-0.37	0.3	2005, 2007, 2009, 2011
SLC8A1	ENST00000406785.2	solute carrier family 8 (sodium/calcium exchanger), member 1	61	1	1	0	0	5	1	0	4	2	hsa-miR-223-3p	-0.37	-1.05	0.42	2005, 2007, 2009, 2011
CRIM1	ENST00000280527.2	cysteine rich transmembrane BMP regulator 1 (chordin-like)	4842	1	0	1	0	1	0	1	0	0	hsa-miR-223-3p	-0.37	-0.37	0.54	2005, 2007, 2009, 2011
VAMP2	ENST00000404970.3	vesicle-associated membrane protein 2 (synaptobrevin 2)	1840	1	1	0	0	0	0	0	0	0	hsa-miR-223-3p	-0.37	-0.38	0.23	2009, 2011
SEPT6	ENST00000394610.1	septin 6	1854	1	1	0	0	1	0	1	0	1	hsa-miR-223-3p	-0.37	-0.4	0.32	2005, 2007, 2009, 2011
SREK1	ENST00000334121.6	splicing regulatory glutamine/lysine-rich protein 1	316	1	1	0	0	0	0	0	0	0	hsa-miR-223-3p	-0.36	-0.4	0.3	2005, 2007, 2009, 2011
CTSV	ENST00000259470.5	cathepsin V	601	1	0	1	0	1	0	0	1	1	hsa-miR-223-3p	-0.35	-0.47	0.44	2011
SRSF10	ENST00000343255.5	serine/arginine-rich splicing factor 10	1920	1	1	0	0	0	0	0	0	1	hsa-miR-223-3p	-0.35	-0.37	0.39	2011
PRDM1	ENST00000369089.3	PR domain containing 1, with ZNF domain	48	1	0	1	0	2	0	1	1	0	hsa-miR-223-3p	-0.35	-0.45	0.33	2005, 2007, 2011
SEPT4	ENST00000426861.1	septin 4	40	1	0	1	0	1	0	0	1	0	hsa-miR-223-3p	-0.35	-0.35	ORF
CBLB	ENST00000264122.4	Cbl proto-oncogene B, E3 ubiquitin protein ligase	469	1	1	0	0	0	0	0	0	0	hsa-miR-223-3p	-0.34	-0.34	0.31	2009, 2011
RNF34	ENST00000361234.5	ring finger protein 34, E3 ubiquitin protein ligase	533	1	1	0	0	0	0	0	0	0	hsa-miR-223-3p	-0.34	-0.35	0.25	2005, 2007, 2009, 2011
NUCKS1	ENST00000367142.4	nuclear casein kinase and cyclin-dependent kinase substrate 1	1692	1	1	0	0	1	0	0	1	1	hsa-miR-223-3p	-0.34	-0.43	0.4	2011
ST3GAL1	ENST00000319914.5	ST3 beta-galactoside alpha-2,3-sialyltransferase 1	59	1	1	0	0	0	0	0	0	0	hsa-miR-223-3p	-0.34	-0.34	0.26	2011
SORBS1	ENST00000371227.4	sorbin and SH3 domain containing 1	22	1	1	0	0	1	0	0	1	0	hsa-miR-223-3p	-0.34	-0.34	0.24	2009, 2011
NFIB	ENST00000397575.3	nuclear factor I/B	1149	1	0	1	0	0	0	0	0	1	hsa-miR-223-3p	-0.34	-0.38	0.4	2005, 2007, 2009, 2011
RERG	ENST00000256953.2	RAS-like, estrogen-regulated, growth inhibitor	162	1	0	1	0	0	0	0	0	0	hsa-miR-223-3p	-0.33	-0.35	0.33
WDR77	ENST00000235090.5	WD repeat domain 77	1214	1	1	0	0	0	0	0	0	0	hsa-miR-223-3p	-0.33	-0.43	0.4	2009, 2011
SSRP1	ENST00000278412.2	structure specific recognition protein 1	5330	1	0	1	0	0	0	0	0	0	hsa-miR-223-3p	-0.33	-0.33	0.32	2011
CTNNA2	ENST00000496558.1	catenin (cadherin-associated protein), alpha 2	5	1	1	0	0	1	0	0	1	0	hsa-miR-223-3p	-0.33	-0.34	0.31
XPR1	ENST00000367590.4	xenotropic and polytropic retrovirus receptor 1	544	1	1	0	0	0	0	0	0	0	hsa-miR-223-3p	-0.33	-0.35	0.22	2011
DESI2	ENST00000302550.11	desumoylating isopeptidase 2	147	1	1	0	0	1	0	0	1	0	hsa-miR-223-3p	-0.33	-0.34	0.21
SHOX2	ENST00000490689.2	short stature homeobox 2	66	1	0	1	0	0	0	0	0	2	hsa-miR-223-3p	-0.33	-0.36	0.37	2009, 2011
ATP1B1	ENST00000367816.1	ATPase, Na+/K+ transporting, beta 1 polypeptide	656	1	0	1	0	0	0	0	0	0	hsa-miR-223-3p	-0.32	-0.32	0.37	2011
ARPP19	ENST00000566423.1	cAMP-regulated phosphoprotein, 19kDa	1316	1	0	0	1	1	0	1	0	1	hsa-miR-223-3p	-0.32	-0.53	0.47	2009, 2011
SCAF8	ENST00000367178.3	SR-related CTD-associated factor 8	1917	1	0	1	0	1	0	0	1	0	hsa-miR-223-3p	-0.32	-0.39	0.43	2005, 2007, 2009, 2011
POMP	ENST00000380842.4	proteasome maturation protein	1065	1	0	0	1	0	0	0	0	0	hsa-miR-223-3p	-0.32	-0.32	0.45
NXF1	ENST00000531709.2	nuclear RNA export factor 1	1017	1	1	0	0	1	0	1	0	0	hsa-miR-223-3p	-0.32	-0.32	0.37	2009
ADCYAP1	ENST00000579794.1	adenylate cyclase activating polypeptide 1 (pituitary)	35	1	0	1	0	0	0	0	0	0	hsa-miR-223-3p	-0.32	-0.32	0.34
PTBP2	ENST00000609116.1	polypyrimidine tract binding protein 2	70	1	1	0	0	1	0	1	0	0	hsa-miR-223-3p	-0.32	-0.44	0.36	2005, 2007, 2009, 2011
KLF7	ENST00000423015.1	Kruppel-like factor 7 (ubiquitous)	737	1	0	1	0	1	0	0	1	1	hsa-miR-223-3p	-0.32	-0.33	0.33
PAX5	ENST00000358127.4	paired box 5	5	1	0	1	0	1	1	0	0	1	hsa-miR-223-3p	-0.32	-0.32	0.56
F3	ENST00000334047.7	coagulation factor III (thromboplastin, tissue factor)	13568	1	0	1	0	0	0	0	0	0	hsa-miR-223-3p	-0.31	-0.32	0.44	2005, 2007, 2009, 2011
NUP210	ENST00000254508.5	nucleoporin 210kDa	246	1	1	0	0	0	0	0	0	0	hsa-miR-223-3p	-0.31	-0.31	0.27	2009, 2011
ULK2	ENST00000395544.4	unc-51 like autophagy activating kinase 2	489	1	1	0	0	0	0	0	0	0	hsa-miR-223-3p	-0.31	-0.37	0.41	2009, 2011
CLSTN1	ENST00000377298.4	calsyntenin 1	1902	1	0	1	0	0	0	0	0	0	hsa-miR-223-3p	-0.31	-0.31	0.41	2009, 2011
PURA	ENST00000331327.3	purine-rich element binding protein A	367	1	1	0	0	0	0	0	0	0	hsa-miR-223-3p	-0.31	-0.31	0.32	2007, 2009, 2011
KAT6A	ENST00000265713.2	K(lysine) acetyltransferase 6A	21	1	0	0	1	1	1	0	0	0	hsa-miR-223-3p	-0.31	-0.4	0.46	2005, 2007, 2009, 2011
NLRP3	ENST00000391828.3	NLR family, pyrin domain containing 3	5	1	0	1	0	0	0	0	0	0	hsa-miR-223-3p	-0.3	-0.3	0.34	2011
SLCO1A2	ENST00000307378.6	solute carrier organic anion transporter family, member 1A2	5	1	0	0	1	1	0	0	1	0	hsa-miR-223-3p	-0.3	-0.3	0.47
GPM6B	ENST00000454189.2	glycoprotein M6B	135	1	0	0	1	2	0	0	2	0	hsa-miR-223-3p	-0.3	-0.32	0.44
KPNA3	ENST00000261667.3	karyopherin alpha 3 (importin alpha 4)	104	1	1	0	0	1	1	0	0	0	hsa-miR-223-3p	-0.3	-0.48	0.3	2007
GFPT1	ENST00000357308.4	glutamine--fructose-6-phosphate transaminase 1	1313	1	1	0	0	0	0	0	0	0	hsa-miR-223-3p	-0.3	-0.33	0.21	2011
MBNL3	ENST00000370839.3	muscleblind-like splicing regulator 3	593	1	1	0	0	2	0	0	2	1	hsa-miR-223-3p	-0.3	-0.57	0.31	2011
NUTF2	ENST00000219169.4	nuclear transport factor 2	222	1	0	0	1	0	0	0	0	0	hsa-miR-223-3p	-0.3	-0.3	0.47	2005, 2007, 2011
SLC23A2	ENST00000338244.1	solute carrier family 23 (ascorbic acid transporter), member 2	121	1	0	1	0	1	0	0	1	2	hsa-miR-223-3p	-0.3	-0.34	0.49	2005, 2007, 2009, 2011
MSMO1	ENST00000261507.6	methylsterol monooxygenase 1	1413	1	0	1	0	0	0	0	0	0	hsa-miR-223-3p	-0.3	-0.32	0.42	2009, 2011
CSPG5	ENST00000456150.1	chondroitin sulfate proteoglycan 5 (neuroglycan C)	27	1	0	1	0	0	0	0	0	0	hsa-miR-223-3p	-0.29	-0.39	0.37	2011
TMEM64	ENST00000458549.2	transmembrane protein 64	200	1	0	1	0	0	0	0	0	0	hsa-miR-223-3p	-0.29	-0.29	0.45	2007, 2011
COPS8	ENST00000354371.2	COP9 signalosome subunit 8	1979	1	0	0	1	1	0	1	0	0	hsa-miR-223-3p	-0.29	-0.34	0.47	2011
HHEX	ENST00000282728.5	hematopoietically expressed homeobox	1059	1	0	1	0	0	0	0	0	1	hsa-miR-223-3p	-0.29	-0.29	0.39	2005, 2007, 2009, 2011
INPP4A	ENST00000409016.4	inositol polyphosphate-4-phosphatase, type I, 107kDa	387	1	1	0	0	1	0	1	0	0	hsa-miR-223-3p	-0.28	-0.32	0.31	2011
UBXN1	ENST00000294119.2	UBX domain protein 1	48	1	0	0	1	0	0	0	0	0	hsa-miR-223-3p	-0.28	-0.28	0.44	2011
NDNF	ENST00000379692.4	neuron-derived neurotrophic factor	51	1	0	1	0	0	0	0	0	1	hsa-miR-223-3p	-0.28	-0.28	0.36
USP42	ENST00000306177.5	ubiquitin specific peptidase 42	86	1	1	0	0	0	0	0	0	0	hsa-miR-223-3p	-0.28	-0.28	0.24	2009, 2011
SGMS2	ENST00000394684.4	sphingomyelin synthase 2	111	1	0	1	0	0	0	0	0	0	hsa-miR-223-3p	-0.28	-0.28	0.31	2007
RAB8B	ENST00000321437.4	RAB8B, member RAS oncogene family	45	1	1	0	0	0	0	0	0	0	hsa-miR-223-3p	-0.27	-0.32	0.33	2007, 2009, 2011
SRP19	ENST00000282999.3	signal recognition particle 19kDa	243	1	0	1	0	0	0	0	0	0	hsa-miR-223-3p	-0.27	-0.44	0.41	2011
PFN2	ENST00000239940.7	profilin 2	2184	1	0	1	0	0	0	0	0	0	hsa-miR-223-3p	-0.27	-0.28	0.39	2009, 2011
XKR6	ENST00000304437.2	XK, Kell blood group complex subunit-related family, member 6	5	1	0	1	0	0	0	0	0	0	hsa-miR-223-3p	-0.27	-0.27	0.34	2011
POU2F1	ENST00000367866.2	POU class 2 homeobox 1	83	1	0	0	1	1	0	1	0	0	hsa-miR-223-3p	-0.27	-0.29	0.47	2011
ERO1LB	ENST00000354619.5	ERO1-like beta (S. cerevisiae)	478	1	1	0	0	0	0	0	0	0	hsa-miR-223-3p	-0.27	-0.35	0.21
SCARB1	ENST00000261693.6	scavenger receptor class B, member 1	186	1	1	0	0	0	0	0	0	0	hsa-miR-223-3p	-0.27	-0.27	0.22	2009, 2011
SMARCD1	ENST00000394963.4	SWI/SNF related, matrix associated, actin dependent regulator of chromatin, subfamily d, member 1	952	1	1	0	0	0	0	0	0	0	hsa-miR-223-3p	-0.26	-0.27	0.42	2005, 2007, 2009, 2011
MMP16	ENST00000286614.6	matrix metallopeptidase 16 (membrane-inserted)	12	3	1	0	2	0	0	0	0	0	hsa-miR-223-3p	-0.26	-0.35	0.85	2007, 2009, 2011
RYBP	ENST00000477973.2	RING1 and YY1 binding protein	342	1	1	0	0	0	0	0	0	0	hsa-miR-223-3p	-0.26	-0.28	0.33	2009, 2011
SLC24A2	ENST00000341998.2	solute carrier family 24 (sodium/potassium/calcium exchanger), member 2	5	1	0	0	1	1	1	0	0	1	hsa-miR-223-3p	-0.26	-0.26	0.47	2011
ATP2B1	ENST00000261173.2	ATPase, Ca++ transporting, plasma membrane 1	699	1	1	0	0	0	0	0	0	0	hsa-miR-223-3p	-0.26	-0.26	0.25	2005, 2007, 2009, 2011
PLAGL2	ENST00000246229.4	pleiomorphic adenoma gene-like 2	254	1	0	1	0	0	0	0	0	0	hsa-miR-223-3p	-0.26	-0.26	0.44	2005, 2007, 2009, 2011
LRRC19	ENST00000380055.5	leucine rich repeat containing 19	5	1	1	0	0	0	0	0	0	0	hsa-miR-223-3p	-0.26	-0.26	0.2	2011
FAM46A	ENST00000369754.3	family with sequence similarity 46, member A	899	1	1	0	0	0	0	0	0	0	hsa-miR-223-3p	-0.26	-0.29	0.25	2007, 2009, 2011
SPRED1	ENST00000299084.4	sprouty-related, EVH1 domain containing 1	547	1	1	0	0	0	0	0	0	0	hsa-miR-223-3p	-0.26	-0.26	0.39	2005, 2007, 2009, 2011
C10orf11	ENST00000496424.2	chromosome 10 open reading frame 11	5	1	0	1	0	0	0	0	0	1	hsa-miR-223-3p	-0.26	-0.26	0.46
ACTRT3	ENST00000330368.2	actin-related protein T3	244	1	1	0	0	0	0	0	0	1	hsa-miR-223-3p	-0.25	-0.42	0.25
RASSF4	ENST00000374417.2	Ras association (RalGDS/AF-6) domain family member 4	515	1	0	1	0	0	0	0	0	0	hsa-miR-223-3p	-0.25	-0.25	ORF
VHL	ENST00000256474.2	von Hippel-Lindau tumor suppressor, E3 ubiquitin protein ligase	2386	1	0	1	0	0	0	0	0	0	hsa-miR-223-3p	-0.25	-0.25	0.35
NAA50	ENST00000240922.3	N(alpha)-acetyltransferase 50, NatE catalytic subunit	260	1	0	1	0	0	0	0	0	1	hsa-miR-223-3p	-0.25	-0.41	0.49	2007, 2011
RFTN2	ENST00000295049.4	raftlin family member 2	21	1	0	1	0	0	0	0	0	0	hsa-miR-223-3p	-0.25	-0.25	0.31
ANKRD17	ENST00000358602.4	ankyrin repeat domain 17	1334	1	0	1	0	0	0	0	0	1	hsa-miR-223-3p	-0.25	-0.3	0.49	2005, 2007, 2009, 2011
MMP19	ENST00000409200.3	matrix metallopeptidase 19	135	1	0	1	0	0	0	0	0	1	hsa-miR-223-3p	-0.24	-0.24	ORF
STIM1	ENST00000527651.1	stromal interaction molecule 1	1672	1	0	1	0	0	0	0	0	0	hsa-miR-223-3p	-0.24	-0.24	0.33	2011
KLF12	ENST00000377669.2	Kruppel-like factor 12	251	1	1	0	0	2	0	1	1	0	hsa-miR-223-3p	-0.24	-0.4	0.19
COPS2	ENST00000388901.5	COP9 signalosome subunit 2	11120	1	0	0	1	0	0	0	0	0	hsa-miR-223-3p	-0.24	-0.24	0.47	2005, 2007, 2009, 2011
KLK15	ENST00000301421.2	kallikrein-related peptidase 15	5	1	0	1	0	0	0	0	0	0	hsa-miR-223-3p	-0.24	-0.24	ORF
FOXO3	ENST00000343882.6	forkhead box O3	32	1	1	0	0	0	0	0	0	0	hsa-miR-223-3p	-0.23	-0.23	0.45	2005, 2007, 2009, 2011
ST8SIA3	ENST00000324000.3	ST8 alpha-N-acetyl-neuraminide alpha-2,8-sialyltransferase 3	5	1	1	0	0	1	0	1	0	1	hsa-miR-223-3p	-0.23	-0.23	0.45	2011
DOCK2	ENST00000256935.8	dedicator of cytokinesis 2	5	1	0	0	1	0	0	0	0	0	hsa-miR-223-3p	-0.23	-0.23	0.47	2009, 2011
ITPR3	ENST00000374316.5	inositol 1,4,5-trisphosphate receptor, type 3	176	1	1	0	0	0	0	0	0	0	hsa-miR-223-3p	-0.23	-0.24	0.19	2011
ARID1A	ENST00000324856.7	AT rich interactive domain 1A (SWI-like)	31	1	0	1	0	0	0	0	0	0	hsa-miR-223-3p	-0.23	-0.23	0.37	2011
SYNCRIP	ENST00000355238.6	synaptotagmin binding, cytoplasmic RNA interacting protein	4864	1	1	0	0	0	0	0	0	0	hsa-miR-223-3p	-0.23	-0.23	0.35	2011
KANSL1L	ENST00000281772.9	KAT8 regulatory NSL complex subunit 1-like	5	1	0	0	1	0	0	0	0	0	hsa-miR-223-3p	-0.23	-0.23	0.46	2009, 2011
ELP4	ENST00000395934.2	elongator acetyltransferase complex subunit 4	282	1	1	0	0	0	0	0	0	0	hsa-miR-223-3p	-0.23	-0.29	0.28
EYA3	ENST00000373871.3	eyes absent homolog 3 (Drosophila)	50	1	0	1	0	1	0	0	1	0	hsa-miR-223-3p	-0.23	-0.23	0.47	2011
AKAP1	ENST00000337714.3	A kinase (PRKA) anchor protein 1	843	1	0	1	0	0	0	0	0	0	hsa-miR-223-3p	-0.23	-0.23	0.34
BRPF3	ENST00000534400.1	bromodomain and PHD finger containing, 3	7032	1	1	0	0	1	0	0	1	0	hsa-miR-223-3p	-0.23	-0.23	0.3	2009, 2011
SMOC1	ENST00000381280.4	SPARC related modular calcium binding 1	2743	1	0	0	1	0	0	0	0	1	hsa-miR-223-3p	-0.23	-0.26	0.47	2005, 2007, 2009, 2011
KIAA0226	ENST00000273582.5	KIAA0226	89	1	1	0	0	0	0	0	0	1	hsa-miR-223-3p	-0.23	-0.23	0.21	2009, 2011
MAP4	ENST00000383737.4	microtubule-associated protein 4	3914	1	1	0	0	0	0	0	0	0	hsa-miR-223-3p	-0.23	-0.23	0.32	2011
PHF20L1	ENST00000395386.2	PHD finger protein 20-like 1	169	1	1	0	0	0	0	0	0	1	hsa-miR-223-3p	-0.23	-0.27	0.16	2005, 2007, 2009
MPZ	ENST00000533357.1	myelin protein zero	17	1	0	0	1	0	0	0	0	0	hsa-miR-223-3p	-0.23	-0.23	0.47	2011
MARCH3	ENST00000308660.5	membrane-associated ring finger (C3HC4) 3, E3 ubiquitin protein ligase	77	1	0	0	1	1	0	1	0	0	hsa-miR-223-3p	-0.22	-0.46	0.43
MYBL1	ENST00000522677.3	v-myb avian myeloblastosis viral oncogene homolog-like 1	53	1	0	0	1	1	0	1	0	0	hsa-miR-223-3p	-0.22	-0.22	0.63	2007, 2009, 2011
EIF4E3	ENST00000425534.3	eukaryotic translation initiation factor 4E family member 3	475	1	0	0	1	1	1	0	0	0	hsa-miR-223-3p	-0.22	-0.36	0.56	2011
RPS6KB1	ENST00000225577.4	ribosomal protein S6 kinase, 70kDa, polypeptide 1	16	1	1	0	0	0	0	0	0	0	hsa-miR-223-3p	-0.22	-0.22	0.3	2005, 2007, 2009, 2011
CCT3	ENST00000295688.3	chaperonin containing TCP1, subunit 3 (gamma)	1885	1	0	0	1	0	0	0	0	0	hsa-miR-223-3p	-0.22	-0.22	0.47	2009, 2011
LHX8	ENST00000294638.5	LIM homeobox 8	18	1	0	0	1	0	0	0	0	0	hsa-miR-223-3p	-0.22	-0.22	0.45
SCN1A	ENST00000423058.2	sodium channel, voltage-gated, type I, alpha subunit	21	1	0	1	0	0	0	0	0	1	hsa-miR-223-3p	-0.22	-0.29	0.52	2011
KBTBD6	ENST00000379485.1	kelch repeat and BTB (POZ) domain containing 6	51	1	1	0	0	0	0	0	0	0	hsa-miR-223-3p	-0.21	-0.21	0.2
G3BP1	ENST00000394123.3	GTPase activating protein (SH3 domain) binding protein 1	688	1	0	0	1	0	0	0	0	0	hsa-miR-223-3p	-0.21	-0.24	0.47
ZEB1	ENST00000361642.5	zinc finger E-box binding homeobox 1	59	1	0	0	1	0	0	0	0	1	hsa-miR-223-3p	-0.21	-0.21	0.47	2011
ZFHX3	ENST00000268489.5	zinc finger homeobox 3	57	1	0	1	0	0	0	0	0	0	hsa-miR-223-3p	-0.21	-0.21	0.44	2007, 2009, 2011
PDS5B	ENST00000315596.10	PDS5, regulator of cohesion maintenance, homolog B (S. cerevisiae)	1493	1	1	0	0	0	0	0	0	0	hsa-miR-223-3p	-0.21	-0.21	0.28	2005, 2007, 2009, 2011
RAP2A	ENST00000245304.4	RAP2A, member of RAS oncogene family	721	1	0	1	0	1	0	1	0	0	hsa-miR-223-3p	-0.21	-0.38	0.34	2005, 2007, 2011
METAP1	ENST00000296411.6	methionyl aminopeptidase 1	887	1	0	0	1	0	0	0	0	0	hsa-miR-223-3p	-0.21	-0.21	0.47
ZZZ3	ENST00000370801.3	zinc finger, ZZ-type containing 3	338	1	0	1	0	0	0	0	0	0	hsa-miR-223-3p	-0.21	-0.21	0.49	2009, 2011
BRINP3	ENST00000367462.3	bone morphogenetic protein/retinoic acid inducible neural-specific 3	23	1	0	0	1	0	0	0	0	0	hsa-miR-223-3p	-0.21	-0.21	0.47	2007, 2009, 2011
CNOT1	ENST00000317147.5	CCR4-NOT transcription complex, subunit 1	294	1	0	1	0	0	0	0	0	0	hsa-miR-223-3p	-0.21	-0.21	0.34
NF2	ENST00000347330.5	neurofibromin 2 (merlin)	828	1	0	0	1	2	0	0	2	0	hsa-miR-223-3p	-0.21	-0.21	< 0.1
MFSD6	ENST00000392328.1	major facilitator superfamily domain containing 6	47	1	0	1	0	2	1	0	1	0	hsa-miR-223-3p	-0.21	-0.33	0.31
FAM98A	ENST00000403368.1	family with sequence similarity 98, member A	89	1	0	1	0	0	0	0	0	0	hsa-miR-223-3p	-0.21	-0.21	0.35
WASL	ENST00000223023.4	Wiskott-Aldrich syndrome-like	230	1	0	0	1	0	0	0	0	0	hsa-miR-223-3p	-0.2	-0.21	0.45
GABPB2	ENST00000368918.3	GA binding protein transcription factor, beta subunit 2	35	1	0	1	0	0	0	0	0	1	hsa-miR-223-3p	-0.2	-0.3	0.37
DNAJC6	ENST00000395325.3	DnaJ (Hsp40) homolog, subfamily C, member 6	96	1	0	0	1	0	0	0	0	0	hsa-miR-223-3p	-0.2	-0.2	0.45	2009, 2011
FZD4	ENST00000531380.1	frizzled family receptor 4	5	1	0	1	0	0	0	0	0	0	hsa-miR-223-3p	-0.2	-0.2	0.32	2011
PHIP	ENST00000275034.4	pleckstrin homology domain interacting protein	668	1	1	0	0	1	0	1	0	0	hsa-miR-223-3p	-0.2	-0.21	0.54	2011
STK39	ENST00000355999.4	serine threonine kinase 39	266	1	0	1	0	0	0	0	0	0	hsa-miR-223-3p	-0.2	-0.27	0.36	2005, 2007, 2011
APOBEC4	ENST00000308641.4	apolipoprotein B mRNA editing enzyme, catalytic polypeptide-like 4 (putative)	5	1	0	0	1	0	0	0	0	0	hsa-miR-223-3p	-0.2	-0.2	0.46	2011
ZC3H6	ENST00000343936.4	zinc finger CCCH-type containing 6	10	1	1	0	0	0	0	0	0	0	hsa-miR-223-3p	-0.2	-0.2	0.21
MSI2	ENST00000284073.2	musashi RNA-binding protein 2	283	1	1	0	0	0	0	0	0	1	hsa-miR-223-3p	-0.2	-0.23	0.36
ZBTB4	ENST00000380599.4	zinc finger and BTB domain containing 4	1039	1	0	1	0	0	0	0	0	0	hsa-miR-223-3p	-0.2	-0.22	0.33
OTUD4	ENST00000454497.2	OTU domain containing 4	18	1	0	0	1	2*	0	1	0	1	hsa-miR-223-3p	-0.2	-0.2	0.47	2007, 2009, 2011
SCN2A	ENST00000375437.2	sodium channel, voltage-gated, type II, alpha subunit	7	1	0	1	0	0	0	0	0	0	hsa-miR-223-3p	-0.2	-0.2	0.4	2009, 2011
FAT1	ENST00000441802.2	FAT atypical cadherin 1	39	1	0	0	1	0	0	0	0	0	hsa-miR-223-3p	-0.2	-0.24	0.47	2005, 2007, 2009, 2011
TCERG1	ENST00000296702.5	transcription elongation regulator 1	152	1	0	0	1	0	0	0	0	0	hsa-miR-223-3p	-0.2	-0.2	0.47	2005, 2007
ZSWIM7	ENST00000486655.1	zinc finger, SWIM-type containing 7	656	1	0	0	1	0	0	0	0	0	hsa-miR-223-3p	-0.2	-0.2	ORF
TMC5	ENST00000381414.4	transmembrane channel-like 5	6	1	0	1	0	0	0	0	0	0	hsa-miR-223-3p	-0.19	-0.19	0.37	2011
POLR3E	ENST00000299853.5	polymerase (RNA) III (DNA directed) polypeptide E (80kD)	1450	1	0	0	1	1	0	1	0	0	hsa-miR-223-3p	-0.19	-0.33	0.58
TMEM47	ENST00000275954.3	transmembrane protein 47	129	1	0	1	0	0	0	0	0	1	hsa-miR-223-3p	-0.19	-0.26	0.36	2009, 2011
EPSTI1	ENST00000313624.7	epithelial stromal interaction 1 (breast)	11	1	0	1	0	0	0	0	0	0	hsa-miR-223-3p	-0.19	-0.19	ORF
PKP4	ENST00000389757.3	plakophilin 4	373	1	1	0	0	1	1	0	0	1	hsa-miR-223-3p	-0.19	-0.48	0.29
SOX11	ENST00000322002.3	SRY (sex determining region Y)-box 11	1100	1	0	1	0	0	0	0	0	0	hsa-miR-223-3p	-0.19	-0.2	0.39	2005, 2007, 2009, 2011
PDE4D	ENST00000340635.6	phosphodiesterase 4D, cAMP-specific	747	1	0	1	0	0	0	0	0	1	hsa-miR-223-3p	-0.19	-0.19	0.46	2005, 2007, 2009, 2011
RALGPS2	ENST00000367635.3	Ral GEF with PH domain and SH3 binding motif 2	201	1	0	1	0	0	0	0	0	2	hsa-miR-223-3p	-0.19	-0.21	0.46	2011
USP6NL	ENST00000609104.1	USP6 N-terminal like	183	1	0	1	0	1	0	0	1	1	hsa-miR-223-3p	-0.19	-0.26	0.31
BAI3	ENST00000370598.1	brain-specific angiogenesis inhibitor 3	5	1	0	0	1	0	0	0	0	0	hsa-miR-223-3p	-0.19	-0.19	0.46	2005, 2007, 2009, 2011
FGFR2	ENST00000369061.4	fibroblast growth factor receptor 2	75	1	0	0	1	0	0	0	0	0	hsa-miR-223-3p	-0.19	-0.27	0.47	2005, 2007, 2009, 2011
PDE3B	ENST00000282096.4	phosphodiesterase 3B, cGMP-inhibited	258	1	0	1	0	1	0	0	1	0	hsa-miR-223-3p	-0.19	-0.23	0.35
CCNT2	ENST00000295238.6	cyclin T2	381	1	0	0	1	0	0	0	0	2	hsa-miR-223-3p	-0.18	-0.2	0.47	2005, 2007, 2011
SPATA13	ENST00000382108.3	spermatogenesis associated 13	900	1	0	1	0	1	0	0	1	0	hsa-miR-223-3p	-0.18	-0.18	0.39	2011
OPCML	ENST00000331898.7	opioid binding protein/cell adhesion molecule-like	5	1	0	1	0	0	0	0	0	1	hsa-miR-223-3p	-0.18	-0.18	0.36
HMGCS1	ENST00000325110.6	3-hydroxy-3-methylglutaryl-CoA synthase 1 (soluble)	3730	1	0	0	1	0	0	0	0	0	hsa-miR-223-3p	-0.18	-0.18	0.47	2005, 2007
LIF	ENST00000403987.3	leukemia inhibitory factor	55	1	0	0	1	0	0	0	0	0	hsa-miR-223-3p	-0.18	-0.2	0.46	2005, 2007, 2009, 2011
PRKACB	ENST00000370689.2	protein kinase, cAMP-dependent, catalytic, beta	344	1	0	1	0	0	0	0	0	0	hsa-miR-223-3p	-0.18	-0.18	0.44	2009, 2011
ZXDB	ENST00000374888.1	zinc finger, X-linked, duplicated B	33	1	1	0	0	0	0	0	0	0	hsa-miR-223-3p	-0.18	-0.18	0.22	2011
RPS15A	ENST00000576436.1	ribosomal protein S15a	24	1	0	0	1	0	0	0	0	0	hsa-miR-223-3p	-0.18	-0.18	ORF
TXLNG	ENST00000380122.5	taxilin gamma	96	1	0	0	1	1	0	0	1	0	hsa-miR-223-3p	-0.18	-0.25	0.44	2011
ZBTB10	ENST00000430430.1	zinc finger and BTB domain containing 10	113	1	0	1	0	1	0	0	1	0	hsa-miR-223-3p	-0.18	-0.28	0.45	2007
TBC1D4	ENST00000377636.3	TBC1 domain family, member 4	96	1	0	0	1	0	0	0	0	0	hsa-miR-223-3p	-0.18	-0.18	0.47	2009, 2011
RBPJ	ENST00000504907.1	recombination signal binding protein for immunoglobulin kappa J region	70	1	0	1	0	0	0	0	0	0	hsa-miR-223-3p	-0.18	-0.18	0.31	2007
TAOK3	ENST00000419821.2	TAO kinase 3	8	1	0	0	1	0	0	0	0	0	hsa-miR-223-3p	-0.18	-0.18	0.46
LONP2	ENST00000285737.4	lon peptidase 2, peroxisomal	1004	1	0	0	1	0	0	0	0	0	hsa-miR-223-3p	-0.18	-0.18	0.43	2011
KIF4A	ENST00000374403.3	kinesin family member 4A	259	1	0	1	0	0	0	0	0	0	hsa-miR-223-3p	-0.18	-0.18	0.31	2005, 2007
UBE2W	ENST00000517608.1	ubiquitin-conjugating enzyme E2W (putative)	102	1	1	0	0	0	0	0	0	0	hsa-miR-223-3p	-0.18	-0.18	0.48	2009, 2011
FNBP1L	ENST00000370253.2	formin binding protein 1-like	219	1	0	0	1	1	0	1	0	0	hsa-miR-223-3p	-0.18	-0.22	0.49	2007
ZCCHC14	ENST00000268616.4	zinc finger, CCHC domain containing 14	64	1	1	0	0	1	0	0	1	1	hsa-miR-223-3p	-0.18	-0.19	0.4	2005, 2007, 2009, 2011
SCN3A	ENST00000360093.3	sodium channel, voltage-gated, type III, alpha subunit	5	1	0	1	0	1	0	0	1	0	hsa-miR-223-3p	-0.17	-0.17	0.42	2005, 2007, 2009, 2011
GNA13	ENST00000439174.2	guanine nucleotide binding protein (G protein), alpha 13	190	1	0	0	1	0	0	0	0	0	hsa-miR-223-3p	-0.17	-0.24	0.43	2011
C14orf142	ENST00000306954.4	chromosome 14 open reading frame 142	66	1	1	0	0	1*	0	0	0	0	hsa-miR-223-3p	-0.17	-0.49	0.18	2011
UCP3	ENST00000314032.4	uncoupling protein 3 (mitochondrial, proton carrier)	10	1	0	0	1	0	0	0	0	0	hsa-miR-223-3p	-0.17	-0.17	0.47	2009, 2011
NFASC	ENST00000401399.1	neurofascin	10	1	0	1	0	0	0	0	0	0	hsa-miR-223-3p	-0.17	-0.17	0.49	2009, 2011
UQCC1	ENST00000349714.5	ubiquinol-cytochrome c reductase complex assembly factor 1	500	1	0	1	0	0	0	0	0	0	hsa-miR-223-3p	-0.17	-0.17	0.4	2009, 2011
CEP41	ENST00000223208.5	centrosomal protein 41kDa	346	1	0	0	1	0	0	0	0	0	hsa-miR-223-3p	-0.17	-0.18	0.45	2005, 2007
ZSCAN12	ENST00000361028.1	zinc finger and SCAN domain containing 12	117	1	1	0	0	0	0	0	0	1	hsa-miR-223-3p	-0.17	-0.17	0.23
MYH10	ENST00000360416.3	myosin, heavy chain 10, non-muscle	134	1	1	0	0	0	0	0	0	0	hsa-miR-223-3p	-0.17	-0.18	0.31	2009, 2011
TMEM170A	ENST00000357613.4	transmembrane protein 170A	70	1	0	0	1	0	0	0	0	0	hsa-miR-223-3p	-0.17	-0.26	0.47
ATXN7L1	ENST00000419735.3	ataxin 7-like 1	67	2	0	1	1	0	0	0	0	0	hsa-miR-223-3p	-0.17	-0.17	0.65	2009, 2011
RBM20	ENST00000369519.3	RNA binding motif protein 20	7	1	0	1	0	0	0	0	0	0	hsa-miR-223-3p	-0.17	-0.21	0.41	2011
PRKCE	ENST00000306156.3	protein kinase C, epsilon	164	1	1	0	0	0	0	0	0	0	hsa-miR-223-3p	-0.17	-0.17	0.27	2009, 2011
NRF1	ENST00000393230.2	nuclear respiratory factor 1	321	1	0	0	1	0	0	0	0	0	hsa-miR-223-3p	-0.16	-0.16	0.43	2005, 2007
CNOT2	ENST00000229195.3	CCR4-NOT transcription complex, subunit 2	1189	1	0	0	1	0	0	0	0	0	hsa-miR-223-3p	-0.16	-0.16	0.47	2007, 2009, 2011
ERC1	ENST00000355446.5	ELKS/RAB6-interacting/CAST family member 1	159	1	0	0	1	1	1	0	0	0	hsa-miR-223-3p	-0.16	-0.17	0.47	2011
VAV3	ENST00000370056.4	vav 3 guanine nucleotide exchange factor	1128	1	0	0	1	0	0	0	0	0	hsa-miR-223-3p	-0.16	-0.16	0.47	2009, 2011
KIAA1468	ENST00000398130.2	KIAA1468	756	1	0	1	0	0	0	0	0	0	hsa-miR-223-3p	-0.16	-0.24	0.49	2007
MTMR2	ENST00000346299.5	myotubularin related protein 2	625	1	0	1	0	0	0	0	0	0	hsa-miR-223-3p	-0.16	-0.23	0.34	2011
MAFB	ENST00000373313.2	v-maf avian musculoaponeurotic fibrosarcoma oncogene homolog B	333	1	0	0	1	0	0	0	0	0	hsa-miR-223-3p	-0.16	-0.17	0.47	2005, 2007, 2009, 2011
VMP1	ENST00000262291.4	vacuole membrane protein 1	2505	1	0	0	1	0	0	0	0	0	hsa-miR-223-3p	-0.16	-0.16	0.47	2007
PLEKHH1	ENST00000329153.5	pleckstrin homology domain containing, family H (with MyTH4 domain) member 1	125	1	1	0	0	0	0	0	0	0	hsa-miR-223-3p	-0.16	-0.16	0.21	2005, 2007, 2009, 2011
TSHZ3	ENST00000240587.4	teashirt zinc finger homeobox 3	81	1	1	0	0	0	0	0	0	0	hsa-miR-223-3p	-0.16	-0.26	0.38	2009, 2011
GPR155	ENST00000392552.2	G protein-coupled receptor 155	11	1	0	0	1	1	0	0	1	0	hsa-miR-223-3p	-0.16	-0.24	0.47	2009, 2011
WBP1L	ENST00000369889.4	WW domain binding protein 1-like	5	1	0	1	0	0	0	0	0	0	hsa-miR-223-3p	-0.16	-0.16	0.35	2009, 2011
SDC2	ENST00000302190.4	syndecan 2	774	1	0	0	1	1	0	0	1	0	hsa-miR-223-3p	-0.16	-0.37	0.58
MTSS1	ENST00000378017.3	metastasis suppressor 1	10	1	1	0	0	0	0	0	0	0	hsa-miR-223-3p	-0.16	-0.31	0.18
PLCE1	ENST00000371380.3	phospholipase C, epsilon 1	7	1	0	0	1	0	0	0	0	0	hsa-miR-223-3p	-0.15	-0.15	0.47
TSC22D1	ENST00000458659.2	TSC22 domain family, member 1	4146	1	0	0	1	0	0	0	0	0	hsa-miR-223-3p	-0.15	-0.15	0.46
IGF1R	ENST00000268035.6	insulin-like growth factor 1 receptor	561	1	1	0	0	0	0	0	0	1	hsa-miR-223-3p	-0.15	-0.16	0.2	2005, 2007, 2009, 2011
CSNK1G1	ENST00000303052.7	casein kinase 1, gamma 1	149	1	0	1	0	1*	0	0	0	1	hsa-miR-223-3p	-0.15	-0.15	0.41	2005, 2007, 2009, 2011
PA2G4	ENST00000303305.6	proliferation-associated 2G4, 38kDa	64	1	0	1	0	0	0	0	0	1	hsa-miR-223-3p	-0.15	-0.15	0.35
DCUN1D3	ENST00000324344.4	DCN1, defective in cullin neddylation 1, domain containing 3	53	1	1	0	0	1	0	1	0	0	hsa-miR-223-3p	-0.15	-0.28	0.45
PAPD5	ENST00000357464.3	PAP associated domain containing 5	152	1	0	0	1	0	0	0	0	0	hsa-miR-223-3p	-0.15	-0.15	0.47	2005, 2007, 2009, 2011
NFIC	ENST00000346156.5	nuclear factor I/C (CCAAT-binding transcription factor)	26	1	1	0	0	1	0	1	0	0	hsa-miR-223-3p	-0.15	-0.19	0.26
EPOR	ENST00000592375.2	erythropoietin receptor	96	1	0	1	0	0	0	0	0	0	hsa-miR-223-3p	-0.15	-0.15	ORF
CREBZF	ENST00000398294.2	CREB/ATF bZIP transcription factor	1115	1	0	1	0	0	0	0	0	0	hsa-miR-223-3p	-0.15	-0.19	0.44	2007, 2009, 2011
RNF217	ENST00000521654.2	ring finger protein 217	92	1	1	0	0	0	0	0	0	0	hsa-miR-223-3p	-0.15	-0.21	0.21
ZXDA	ENST00000358697.4	zinc finger, X-linked, duplicated A	25	1	1	0	0	0	0	0	0	1	hsa-miR-223-3p	-0.15	-0.18	0.19
ELF2	ENST00000394235.2	E74-like factor 2 (ets domain transcription factor)	26	1	0	0	1	0	0	0	0	0	hsa-miR-223-3p	-0.14	-0.14	0.44
AEBP2	ENST00000266508.9	AE binding protein 2	1228	1	0	0	1	0	0	0	0	0	hsa-miR-223-3p	-0.14	-0.14	0.47	2005, 2007, 2011
GRAMD4	ENST00000361034.3	GRAM domain containing 4	403	1	0	1	0	0	0	0	0	1	hsa-miR-223-3p	-0.14	-0.15	0.4	2009, 2011
ENPP5	ENST00000371383.2	ectonucleotide pyrophosphatase/phosphodiesterase 5 (putative)	15	1	0	0	1	4	1	1	2	1	hsa-miR-223-3p	-0.14	-0.88	0.43
FBXL4	ENST00000369244.2	F-box and leucine-rich repeat protein 4	321	1	0	1	0	0	0	0	0	0	hsa-miR-223-3p	-0.14	-0.24	0.34
MAP1B	ENST00000296755.7	microtubule-associated protein 1B	259	1	0	1	0	2	0	0	2	0	hsa-miR-223-3p	-0.14	-0.14	0.39	2005, 2007
TSPAN5	ENST00000305798.3	tetraspanin 5	107	1	0	0	1	0	0	0	0	0	hsa-miR-223-3p	-0.14	-0.14	0.47	2011
SPTLC2	ENST00000216484.2	serine palmitoyltransferase, long chain base subunit 2	95	1	0	1	0	1	1	0	0	1	hsa-miR-223-3p	-0.14	-0.5	0.48	2011
FDX1L	ENST00000541276.1	ferredoxin 1-like	198	1	0	0	1	0	0	0	0	0	hsa-miR-223-3p	-0.14	-0.14	ORF
MOSPD1	ENST00000370783.3	motile sperm domain containing 1	83	1	0	1	0	0	0	0	0	0	hsa-miR-223-3p	-0.14	-0.2	0.31	2011
GLIPR1	ENST00000266659.3	GLI pathogenesis-related 1	623	1	1	0	0	1	0	1	0	0	hsa-miR-223-3p	-0.14	-0.32	0.18
ELK4	ENST00000357992.4	ELK4, ETS-domain protein (SRF accessory protein 1)	39	1	1	0	0	1	0	0	1	2	hsa-miR-223-3p	-0.14	-0.32	0.46	2011
SPPL2A	ENST00000261854.5	signal peptide peptidase like 2A	240	1	0	0	1	1	0	0	1	0	hsa-miR-223-3p	-0.14	-0.31	0.52
TGFBR3	ENST00000212355.4	transforming growth factor, beta receptor III	245	1	1	0	0	0	0	0	0	0	hsa-miR-223-3p	-0.14	-0.14	0.29	2011
ZBTB41	ENST00000367405.4	zinc finger and BTB domain containing 41	33	1	0	0	1	0	0	0	0	0	hsa-miR-223-3p	-0.14	-0.15	0.46
JMY	ENST00000396137.4	junction mediating and regulatory protein, p53 cofactor	10	1	0	0	1	1	0	0	1	0	hsa-miR-223-3p	-0.14	-0.18	0.47
PLEKHA3	ENST00000234453.5	pleckstrin homology domain containing, family A (phosphoinositide binding specific) member 3	767	1	0	0	1	0	0	0	0	0	hsa-miR-223-3p	-0.14	-0.14	0.47	2005, 2007
CNDP1	ENST00000582365.1	carnosine dipeptidase 1 (metallopeptidase M20 family)	5	1	0	0	1	0	0	0	0	1	hsa-miR-223-3p	-0.14	-0.14	0.46
ATL2	ENST00000406122.1	atlastin GTPase 2	1135	1	0	0	1	0	0	0	0	1	hsa-miR-223-3p	-0.13	-0.13	ORF	2007, 2009
TRPV2	ENST00000338560.7	transient receptor potential cation channel, subfamily V, member 2	22341	2	0	2	0	0	0	0	0	0	hsa-miR-223-3p	-0.13	-0.13	0.75
RNF4	ENST00000511859.1	ring finger protein 4	33	1	0	1	0	0	0	0	0	0	hsa-miR-223-3p	-0.13	-0.19	0.31	2005, 2007, 2011
SECISBP2L	ENST00000559471.1	SECIS binding protein 2-like	161	1	0	0	1	0	0	0	0	0	hsa-miR-223-3p	-0.13	-0.14	0.42	2009, 2011
KIAA1755	ENST00000279024.4	KIAA1755	5	1	0	1	0	0	0	0	0	0	hsa-miR-223-3p	-0.13	-0.13	0.41	2009, 2011
ZFX	ENST00000539115.1	zinc finger protein, X-linked	583	1	0	0	1	0	0	0	0	0	hsa-miR-223-3p	-0.13	-0.13	0.47	2007, 2009, 2011
DENND5B	ENST00000389082.5	DENN/MADD domain containing 5B	832	1	0	1	0	3	1	1	1	1	hsa-miR-223-3p	-0.13	-0.14	0.45	2009, 2011
GTDC1	ENST00000392869.2	glycosyltransferase-like domain containing 1	241	2	0	0	2	3	1	1	1	1	hsa-miR-223-3p	-0.13	-0.54	0.74
AGO3	ENST00000373191.4	argonaute RISC catalytic component 3	198	2	2	0	0	0	0	0	0	1	hsa-miR-223-3p	-0.13	-0.25	0.54
FBXO28	ENST00000424254.2	F-box protein 28	461	1	1	0	0	0	0	0	0	0	hsa-miR-223-3p	-0.13	-0.27	0.19
ANKFY1	ENST00000341657.4	ankyrin repeat and FYVE domain containing 1	969	1	1	0	0	1	1	0	0	1	hsa-miR-223-3p	-0.13	-0.16	0.28	2009, 2011
ZNF395	ENST00000344423.5	zinc finger protein 395	1044	1	0	1	0	1	0	0	1	0	hsa-miR-223-3p	-0.12	-0.12	0.32	2009, 2011
PIK3C2A	ENST00000265970.7	phosphatidylinositol-4-phosphate 3-kinase, catalytic subunit type 2 alpha	280	1	1	0	0	0	0	0	0	0	hsa-miR-223-3p	-0.12	-0.14	0.18	2009, 2011
FAM168A	ENST00000064778.4	family with sequence similarity 168, member A	68	1	0	1	0	0	0	0	0	1	hsa-miR-223-3p	-0.12	-0.16	0.39
CPEB3	ENST00000412050.4	cytoplasmic polyadenylation element binding protein 3	48	1	0	0	1	2	0	0	2	1	hsa-miR-223-3p	-0.12	-0.3	0.52	2005, 2007
NUDT3	ENST00000607016.1	nudix (nucleoside diphosphate linked moiety X)-type motif 3	190	1	1	0	0	1	0	0	1	1	hsa-miR-223-3p	-0.12	-0.3	0.22
SP1	ENST00000426431.2	Sp1 transcription factor	402	1	1	0	0	0	0	0	0	1	hsa-miR-223-3p	-0.12	-0.26	0.19	2009, 2011
RC3H1	ENST00000367696.2	ring finger and CCCH-type domains 1	165	1	0	1	0	0	0	0	0	0	hsa-miR-223-3p	-0.12	-0.15	0.41	2009, 2011
SH2B3	ENST00000341259.2	SH2B adaptor protein 3	89	1	0	0	1	0	0	0	0	1	hsa-miR-223-3p	-0.12	-0.12	0.46	2007, 2011
MAT2B	ENST00000518095.1	methionine adenosyltransferase II, beta	1901	1	0	0	1	0	0	0	0	0	hsa-miR-223-3p	-0.12	-0.12	ORF
SETBP1	ENST00000282030.5	SET binding protein 1	77	1	1	0	0	2	1	0	1	0	hsa-miR-223-3p	-0.12	-0.14	0.21	2009, 2011
SELT	ENST00000471696.1	Selenoprotein T	538	1	0	0	1	0	0	0	0	0	hsa-miR-223-3p	-0.12	-0.12	0.47	2005, 2007, 2009, 2011
C11orf30	ENST00000529032.1	chromosome 11 open reading frame 30	230	1	0	0	1	0	0	0	0	0	hsa-miR-223-3p	-0.12	-0.19	0.47	2005, 2007
UHMK1	ENST00000538489.1	U2AF homology motif (UHM) kinase 1	48	1	0	1	0	0	0	0	0	2	hsa-miR-223-3p	-0.12	-0.3	0.44	2011
ZBTB18	ENST00000358704.4	zinc finger and BTB domain containing 18	935	1	0	0	1	0	0	0	0	0	hsa-miR-223-3p	-0.12	-0.12	0.47	2005, 2007, 2011
KIAA0355	ENST00000299505.6	KIAA0355	538	1	0	1	0	0	0	0	0	0	hsa-miR-223-3p	-0.12	-0.12	0.33	2005, 2007, 2011
ABCG4	ENST00000307417.3	ATP-binding cassette, sub-family G (WHITE), member 4	5	1	0	1	0	0	0	0	0	0	hsa-miR-223-3p	-0.12	-0.12	0.31
PDS5A	ENST00000303538.8	PDS5, regulator of cohesion maintenance, homolog A (S. cerevisiae)	1518	1	0	0	1	0	0	0	0	0	hsa-miR-223-3p	-0.11	-0.11	0.47	2011
PHLPP1	ENST00000400316.4	PH domain and leucine rich repeat protein phosphatase 1	348	1	0	1	0	0	0	0	0	0	hsa-miR-223-3p	-0.11	-0.12	0.32
CBX5	ENST00000209875.4	chromobox homolog 5	360	1	1	0	0	1	0	1	0	2	hsa-miR-223-3p	-0.11	-0.54	0.59	2011
ZFP3	ENST00000318833.3	ZFP3 zinc finger protein	29	1	1	0	0	0	0	0	0	1	hsa-miR-223-3p	-0.11	-0.11	0.21
FUBP3	ENST00000319725.9	far upstream element (FUSE) binding protein 3	121	1	0	0	1	0	0	0	0	0	hsa-miR-223-3p	-0.1	-0.31	0.47	2007
AIFM1	ENST00000535724.1	apoptosis-inducing factor, mitochondrion-associated, 1	2582	1	0	1	0	0	0	0	0	0	hsa-miR-223-3p	-0.1	-0.1	ORF
ABI2	ENST00000295851.5	abl-interactor 2	877	1	0	0	1	4	1	0	3	5	hsa-miR-223-3p	-0.1	-0.74	0.47
CHUK	ENST00000370397.7	conserved helix-loop-helix ubiquitous kinase	18	1	0	1	0	0	0	0	0	0	hsa-miR-223-3p	-0.1	-0.2	0.32	2011
RBBP4	ENST00000373493.5	retinoblastoma binding protein 4	486	1	0	1	0	0	0	0	0	0	hsa-miR-223-3p	-0.1	-0.12	ORF	2011
LRP12	ENST00000424843.2	low density lipoprotein receptor-related protein 12	378	1	0	1	0	0	0	0	0	0	hsa-miR-223-3p	-0.09	-0.16	0.47	2011
RORB	ENST00000376896.3	RAR-related orphan receptor B	5	1	0	1	0	0	0	0	0	0	hsa-miR-223-3p	-0.09	-0.09	0.46
SLC35F1	ENST00000360388.4	solute carrier family 35, member F1	56	1	0	1	0	0	0	0	0	2	hsa-miR-223-3p	-0.09	-0.09	0.41	2007, 2009, 2011
PFKFB3	ENST00000536985.1	6-phosphofructo-2-kinase/fructose-2,6-biphosphatase 3	29	1	0	1	0	0	0	0	0	0	hsa-miR-223-3p	-0.09	-0.09	ORF
C8orf46	ENST00000522977.1	chromosome 8 open reading frame 46	6	1	0	0	1	1	0	1	0	0	hsa-miR-223-3p	-0.09	-0.21	< 0.1
MBNL1	ENST00000357472.3	muscleblind-like splicing regulator 1	135	1	0	0	1	0	0	0	0	0	hsa-miR-223-3p	-0.09	-0.09	0.47	2007, 2009, 2011
FOXP1	ENST00000318789.4	forkhead box P1	264	1	0	0	1	1	0	0	1	0	hsa-miR-223-3p	-0.09	-0.38	0.47
HEY2	ENST00000368365.1	hairy/enhancer-of-split related with YRPW motif 2	70	1	1	0	0	0	0	0	0	0	hsa-miR-223-3p	-0.08	-0.33	0.19
NRXN3	ENST00000281127.7	neurexin 3	14	1	1	0	0	2	0	0	2	0	hsa-miR-223-3p	-0.08	-0.29	0.17
TOP2B	ENST00000542520.1	topoisomerase (DNA) II beta 180kDa	28	1	1	0	0	0	0	0	0	0	hsa-miR-223-3p	-0.08	-0.33	0.29
KMT2C	ENST00000262189.6	lysine (K)-specific methyltransferase 2C	417	1	0	0	1	0	0	0	0	0	hsa-miR-223-3p	-0.08	-0.09	0.47	2007, 2009, 2011
CARM1	ENST00000327064.4	coactivator-associated arginine methyltransferase 1	663	1	0	0	1	0	0	0	0	0	hsa-miR-223-3p	-0.08	-0.08	0.47	2005, 2007, 2009
FRMD4A	ENST00000358621.4	FERM domain containing 4A	192	1	0	1	0	1	0	0	1	0	hsa-miR-223-3p	-0.08	-0.21	0.33	2009, 2011
POLR1C	ENST00000372389.3	polymerase (RNA) I polypeptide C, 30kDa	23	1	0	0	1	0	0	0	0	1	hsa-miR-223-3p	-0.08	-0.34	0.47
WDR43	ENST00000407426.3	WD repeat domain 43	426	1	0	0	1	0	0	0	0	0	hsa-miR-223-3p	-0.08	-0.17	0.43	2011
PDPK1	ENST00000441549.3	3-phosphoinositide dependent protein kinase-1	104	1	0	1	0	1	0	0	1	0	hsa-miR-223-3p	-0.08	-0.08	0.41	2005, 2007, 2009, 2011
PSMA5	ENST00000271308.4	proteasome (prosome, macropain) subunit, alpha type, 5	60	1	0	1	0	1	1	0	0	0	hsa-miR-223-3p	-0.07	-0.32	0.42	2011
ZNF706	ENST00000311212.4	zinc finger protein 706	325	1	1	0	0	0	0	0	0	0	hsa-miR-223-3p	-0.07	-0.44	0.29	2009, 2011
ELL2	ENST00000237853.4	elongation factor, RNA polymerase II, 2	397	1	0	1	0	0	0	0	0	0	hsa-miR-223-3p	-0.07	-0.07	0.35	2009, 2011
E2F1	ENST00000343380.5	E2F transcription factor 1	479	1	0	0	1	0	0	0	0	0	hsa-miR-223-3p	-0.07	-0.08	0.45	2011
RP11-10A14.4	ENST00000518496.1	Uncharacterized protein	9	1	0	1	0	0	0	0	0	0	hsa-miR-223-3p	-0.07	-0.17	0.33
TGFBR2	ENST00000359013.4	transforming growth factor, beta receptor II (70/80kDa)	2168	1	1	0	0	2	0	1	1	1	hsa-miR-223-3p	-0.07	-0.2	0.22
ABHD13	ENST00000375898.3	abhydrolase domain containing 13	479	1	0	0	1	0	0	0	0	0	hsa-miR-223-3p	-0.07	-0.24	0.47	2007, 2009, 2011
MGA	ENST00000219905.7	MGA, MAX dimerization protein	250	1	0	0	1	0	0	0	0	0	hsa-miR-223-3p	-0.07	-0.07	0.43	2007
TIAL1	ENST00000369093.2	TIA1 cytotoxic granule-associated RNA binding protein-like 1	1342	1	0	0	1	0	0	0	0	1	hsa-miR-223-3p	-0.06	-0.2	0.46
HIPK2	ENST00000406875.3	homeodomain interacting protein kinase 2	48	1	1	0	0	0	0	0	0	2	hsa-miR-223-3p	-0.06	-0.07	0.29	2009, 2011
TMED7	ENST00000456936.3	transmembrane emp24 protein transport domain containing 7	1571	1	0	1	0	0	0	0	0	1	hsa-miR-223-3p	-0.06	-0.31	0.41
VPS39	ENST00000318006.5	vacuolar protein sorting 39 homolog (S. cerevisiae)	165	1	1	0	0	0	0	0	0	0	hsa-miR-223-3p	-0.06	-0.06	0.16	2009, 2011
EBF3	ENST00000368648.3	early B-cell factor 3	101	1	0	0	1	0	0	0	0	0	hsa-miR-223-3p	-0.06	-0.06	0.47	2007, 2009, 2011
FAM46C	ENST00000369448.3	family with sequence similarity 46, member C	74	1	1	0	0	0	0	0	0	1	hsa-miR-223-3p	-0.06	-0.2	0.19	2009, 2011
ZNF207	ENST00000394670.4	zinc finger protein 207	839	1	1	0	0	1*	0	0	0	0	hsa-miR-223-3p	-0.05	-0.22	0.22
MYCBP	ENST00000397572.2	MYC binding protein	85	1	0	1	0	0	0	0	0	0	hsa-miR-223-3p	-0.05	-0.2	0.33
SRPK2	ENST00000393651.3	SRSF protein kinase 2	381	1	1	0	0	0	0	0	0	1	hsa-miR-223-3p	-0.05	-0.38	0.5
MBOAT2	ENST00000305997.3	membrane bound O-acyltransferase domain containing 2	1145	1	1	0	0	0	0	0	0	2	hsa-miR-223-3p	-0.05	-0.16	0.21
PCDH12	ENST00000231484.3	protocadherin 12	5	1	0	0	1	0	0	0	0	1	hsa-miR-223-3p	-0.05	-0.05	0.43
CDYL	ENST00000343762.5	chromodomain protein, Y-like	24	1	0	1	0	0	0	0	0	0	hsa-miR-223-3p	-0.05	-0.09	0.32
FBXO30	ENST00000237281.4	F-box protein 30	224	1	1	0	0	0	0	0	0	1	hsa-miR-223-3p	-0.05	-0.1	0.25
TWIST1	ENST00000242261.5	twist basic helix-loop-helix transcription factor 1	190	1	0	0	1	0	0	0	0	0	hsa-miR-223-3p	-0.04	-0.14	0.47
FAM160B1	ENST00000369248.4	family with sequence similarity 160, member B1	91	1	0	0	1	1	0	1	0	0	hsa-miR-223-3p	-0.04	-0.1	0.54	2011
STYX	ENST00000354586.4	serine/threonine/tyrosine interacting protein	250	1	0	0	1	0	0	0	0	0	hsa-miR-223-3p	-0.04	-0.2	0.47	2011
RRAS2	ENST00000537760.1	related RAS viral (r-ras) oncogene homolog 2	57	1	1	0	0	0	0	0	0	0	hsa-miR-223-3p	-0.04	-0.52	0.31	2009, 2011
SH3D19	ENST00000409598.4	SH3 domain containing 19	245	1	1	0	0	0	0	0	0	1	hsa-miR-223-3p	-0.04	-0.17	0.23
SOX6	ENST00000316399.6	SRY (sex determining region Y)-box 6	22	2	0	0	2	0	0	0	0	0	hsa-miR-223-3p	-0.04	-0.1	0.72	2011
RAB10	ENST00000264710.4	RAB10, member RAS oncogene family	998	1	0	0	1	0	0	0	0	0	hsa-miR-223-3p	-0.04	-0.16	0.47	2005, 2007
CALML4	ENST00000395465.3	calmodulin-like 4	307	2	2	0	0	1	0	1	0	0	hsa-miR-223-3p	-0.03	-1.34	0.77	2005, 2007, 2009, 2011
RIMS3	ENST00000372684.3	regulating synaptic membrane exocytosis 3	24	1	0	0	1	0	0	0	0	0	hsa-miR-223-3p	-0.03	-0.1	0.43	2011
DLEU1	ENST00000378180.4	deleted in lymphocytic leukemia 1 (non-protein coding)	22	1	0	0	1	0	0	0	0	0	hsa-miR-223-3p	-0.03	-0.27	0.47
HNMT	ENST00000280097.3	histamine N-methyltransferase	530	1	0	0	1	0	0	0	0	0	hsa-miR-223-3p	-0.03	-0.17	0.46	2009, 2011
IFNLR1	ENST00000327575.2	interferon, lambda receptor 1	15	1	0	1	0	0	0	0	0	1	hsa-miR-223-3p	-0.03	-0.03	ORF
NCOA1	ENST00000405141.1	nuclear receptor coactivator 1	200	1	0	1	0	0	0	0	0	1	hsa-miR-223-3p	-0.03	-0.05	0.34	2011
RSBN1L	ENST00000334955.8	round spermatid basic protein 1-like	640	1	1	0	0	0	0	0	0	0	hsa-miR-223-3p	-0.03	-0.28	0.22
PRR14L	ENST00000434485.1	proline rich 14-like	39	1	1	0	0	0	0	0	0	1	hsa-miR-223-3p	-0.03	-0.03	0.18	2011
SRGAP3	ENST00000383836.3	SLIT-ROBO Rho GTPase activating protein 3	38	1	0	1	0	0	0	0	0	0	hsa-miR-223-3p	-0.03	-0.17	0.42	2005, 2007, 2009, 2011
TRMT2B	ENST00000338687.7	tRNA methyltransferase 2 homolog B (S. cerevisiae)	174	1	0	1	0	0	0	0	0	0	hsa-miR-223-3p	-0.03	-0.27	0.31
HDAC4	ENST00000345617.3	histone deacetylase 4	48	1	1	0	0	0	0	0	0	0	hsa-miR-223-3p	-0.03	-0.04	0.18	2009, 2011
GLUL	ENST00000331872.6	glutamate-ammonia ligase	1073	1	0	0	1	0	0	0	0	0	hsa-miR-223-3p	-0.03	-0.15	0.47
ZBTB40	ENST00000404138.1	zinc finger and BTB domain containing 40	124	1	0	1	0	1	1	0	0	3	hsa-miR-223-3p	-0.02	-0.07	0.35
C17orf75	ENST00000577809.1	chromosome 17 open reading frame 75	2623	1	0	0	1	0	0	0	0	0	hsa-miR-223-3p	-0.02	-0.2	0.46	2011
UBE2A	ENST00000371558.2	ubiquitin-conjugating enzyme E2A	618	1	1	0	0	0	0	0	0	0	hsa-miR-223-3p	-0.02	-0.4	0.17	2005, 2007, 2011
MAP2K6	ENST00000590474.1	mitogen-activated protein kinase kinase 6	235	1	0	1	0	1	0	1	0	1	hsa-miR-223-3p	-0.02	-0.28	0.42
CCDC85C	ENST00000380243.4	coiled-coil domain containing 85C	86	1	0	1	0	0	0	0	0	1	hsa-miR-223-3p	-0.02	-0.25	0.41	2011
TET3	ENST00000409262.3	tet methylcytosine dioxygenase 3	1437	1	0	1	0	0	0	0	0	0	hsa-miR-223-3p	-0.02	-0.02	0.34	2011
NOVA2	ENST00000263257.5	neuro-oncological ventral antigen 2	7	1	0	1	0	0	0	0	0	0	hsa-miR-223-3p	-0.02	-0.02	0.32
CLPB	ENST00000294053.3	ClpB caseinolytic peptidase B homolog (E. coli)	476	1	0	1	0	0	0	0	0	1	hsa-miR-223-3p	-0.02	-0.06	0.39
WDR26	ENST00000414423.2	WD repeat domain 26	1229	1	0	1	0	0	0	0	0	0	hsa-miR-223-3p	-0.02	-0.07	0.33	2005, 2007
SNCA	ENST00000394989.2	synuclein, alpha (non A4 component of amyloid precursor)	476	1	1	0	0	0	0	0	0	0	hsa-miR-223-3p	-0.02	-0.45	0.23	2009, 2011
VTI1A	ENST00000393077.2	vesicle transport through interaction with t-SNAREs 1A	376	1	0	0	1	0	0	0	0	0	hsa-miR-223-3p	-0.02	-0.03	0.47	2007, 2009, 2011
RP11-315D16.2	ENST00000562767.1	Uncharacterized protein	304	1	1	0	0	0	0	0	0	0	hsa-miR-223-3p	-0.02	-0.53	0.53
ZNF507	ENST00000311921.4	zinc finger protein 507	378	1	0	0	1	0	0	0	0	0	hsa-miR-223-3p	-0.02	-0.17	0.47	2009, 2011
KCNMB4	ENST00000258111.4	potassium large conductance calcium-activated channel, subfamily M, beta member 4	486	1	1	0	0	0	0	0	0	0	hsa-miR-223-3p	-0.02	-0.31	0.18
GRHPR	ENST00000318158.6	glyoxylate reductase/hydroxypyruvate reductase	572	1	0	0	1	2	1	1	0	0	hsa-miR-223-3p	-0.01	-0.58	0.56
RGS9BP	ENST00000334176.3	regulator of G protein signaling 9 binding protein	13	1	1	0	0	0	0	0	0	0	hsa-miR-223-3p	-0.01	-0.27	0.2
PAX6	ENST00000419022.1	paired box 6	191	1	1	0	0	1	0	1	0	1	hsa-miR-223-3p	-0.01	-0.55	0.45	2011
U2SURP	ENST00000397933.2	U2 snRNP-associated SURP domain containing	1353	1	1	0	0	1	0	1	0	0	hsa-miR-223-3p	-0.01	-0.2	0.22	2009, 2011
CAND1	ENST00000545606.1	cullin-associated and neddylation-dissociated 1	1568	1	0	0	1	2	0	1	1	0	hsa-miR-223-3p	-0.01	-0.22	0.59
EIF5B	ENST00000289371.6	eukaryotic translation initiation factor 5B	188	1	0	0	1	0	0	0	0	0	hsa-miR-223-3p	-0.01	-0.21	0.47
RBMS2	ENST00000262031.5	RNA binding motif, single stranded interacting protein 2	451	1	1	0	0	0	0	0	0	1	hsa-miR-223-3p	-0.01	-0.27	0.46	2011
PKNOX1	ENST00000291547.5	PBX/knotted 1 homeobox 1	297	1	1	0	0	0	0	0	0	0	hsa-miR-223-3p	-0.01	-0.35	0.47	2005, 2007, 2009, 2011
NLE1	ENST00000586869.1	notchless homolog 1 (Drosophila)	526	1	0	1	0	0	0	0	0	1	hsa-miR-223-3p	-0.01	-0.04	< 0.1
SESN3	ENST00000536441.1	sestrin 3	260	1	0	0	1	0	0	0	0	1	hsa-miR-223-3p	-0.01	-0.1	0.47
PSD3	ENST00000327040.8	pleckstrin and Sec7 domain containing 3	133	1	1	0	0	0	0	0	0	0	hsa-miR-223-3p	-0.01	-0.11	0.2	2011
TNRC6B	ENST00000335727.9	trinucleotide repeat containing 6B	69	1	0	0	1	0	0	0	0	1	hsa-miR-223-3p	-0.01	-0.01	0.45	2007, 2009, 2011
ZIC1	ENST00000282928.4	Zic family member 1	26	1	0	1	0	0	0	0	0	0	hsa-miR-223-3p	-0.01	-0.04	0.32	2011
TBC1D15	ENST00000550746.1	TBC1 domain family, member 15	1164	1	1	0	0	1	0	1	0	0	hsa-miR-223-3p	-0.01	-0.44	0.35	2011
ATG7	ENST00000354449.3	autophagy related 7	1467	1	1	0	0	1	0	0	1	0	hsa-miR-223-3p	0	-0.36	0.32	2011
FAM83D	ENST00000217429.4	family with sequence similarity 83, member D	600	1	0	0	1	0	0	0	0	0	hsa-miR-223-3p	0	-0.08	0.47
MEF2D	ENST00000464356.2	myocyte enhancer factor 2D	759	1	0	1	0	0	0	0	0	1	hsa-miR-223-3p	0	-0.22	0.41	2009, 2011
PHKG2	ENST00000563588.1	phosphorylase kinase, gamma 2 (testis)	283	1	0	1	0	0	0	0	0	0	hsa-miR-223-3p	0	-0.02	ORF	2011
GPR22	ENST00000304402.4	G protein-coupled receptor 22	5	1	1	0	0	0	0	0	0	1	hsa-miR-223-3p	0	-0.42	0.25
MCMBP	ENST00000360003.3	minichromosome maintenance complex binding protein	1411	1	1	0	0	0	0	0	0	1	hsa-miR-223-3p	0	-0.27	0.19
PPP1R15A	ENST00000200453.5	protein phosphatase 1, regulatory subunit 15A	2130	1	1	0	0	0	0	0	0	0	hsa-miR-223-3p	0	-0.11	0.26
WDR7	ENST00000254442.3	WD repeat domain 7	365	1	0	0	1	0	0	0	0	0	hsa-miR-223-3p	0	-0.02	0.45
LRRC40	ENST00000370952.3	leucine rich repeat containing 40	88	1	1	0	0	1	0	0	1	4	hsa-miR-223-3p	0	-0.6	0.37
AGMO	ENST00000342526.3	alkylglycerol monooxygenase	11	1	1	0	0	0	0	0	0	0	hsa-miR-223-3p	0	-0.16	0.25
