# Supplementary material for: Human Amniotic Fluid Stem Cell-Derived Exosomes as a Novel Cell-Free Therapy for Cutaneous Regeneration
Source: Front Cell Dev Biol. 2021 Jun 21;9:685873. doi: 10.3389/fcell.2021.685873 (PMC8255501; doi:10.3389/fcell.2021.685873)
Supplement: Supplementary file 3 [file Data_Sheet_1.ZIP › TargetScan7.2__miR-24-3p.predicted_targets.xlsx]

## Sheet: TargetScan7
Target gene	Representative transcript	Gene name	3P-seq tags + 5	Conserved sites total	Conserved 8mer sites	Conserved 7mer-m8 sites	Conserved 7mer-A1 sites	Poorly conserved sites total	Poorly conserved 8mer sites	Poorly conserved 7mer-m8 sites	Poorly conserved 7mer-A1 sites	6mer sites	Representative miRNA	Cumulative weighted context++ score	Total context++ score	Aggregate PCT	Previous TargetScan publication(s)
SNN	ENST00000329565.5	stannin	663	2	1	1	0	0	0	0	0	0	hsa-miR-24-3p	-0.98	-1.02	0.89	2005, 2007, 2009, 2011
FASLG	ENST00000340030.3	Fas ligand (TNF superfamily, member 6)	5	1	1	0	0	2	1	0	1	0	hsa-miR-24-3p	-0.96	-0.96	0.25
REEP2	ENST00000254901.5	receptor accessory protein 2	606	2	1	0	1	2	0	2	0	0	hsa-miR-24-3p	-0.93	-0.95	0.55	2009, 2011
STRADB	ENST00000392249.2	STE20-related kinase adaptor beta	12	1	0	1	0	2	1	0	1	0	hsa-miR-24-3p	-0.86	-0.86	0.6	2007, 2009, 2011
NFASC	ENST00000401399.1	neurofascin	10	1	1	0	0	2	0	2	0	1	hsa-miR-24-3p	-0.83	-0.83	0.55	2009, 2011
CITED4	ENST00000372638.2	Cbp/p300-interacting transactivator, with Glu/Asp-rich carboxy-terminal domain, 4	18	1	1	0	0	1	0	1	0	0	hsa-miR-24-3p	-0.81	-0.81	0.81	2005, 2007, 2009, 2011
GBA2	ENST00000378088.1	glucosidase, beta (bile acid) 2	19	1	1	0	0	1	0	1	0	1	hsa-miR-24-3p	-0.73	-0.73	0.75	2005, 2007, 2009, 2011
BCL2L11	ENST00000393256.3	BCL2-like 11 (apoptosis facilitator)	105	2	2	0	0	0	0	0	0	0	hsa-miR-24-3p	-0.72	-0.87	0.97	2005, 2007, 2009, 2011
ISM2	ENST00000493585.1	isthmin 2	7	1	1	0	0	0	0	0	0	1	hsa-miR-24-3p	-0.72	-0.72	ORF
CCDC134	ENST00000255784.5	coiled-coil domain containing 134	15	1	1	0	0	2	0	2	0	0	hsa-miR-24-3p	-0.7	-0.7	0.61
RPL36	ENST00000579446.1	ribosomal protein L36	1323	1	0	1	0	1	1	0	0	0	hsa-miR-24-3p	-0.69	-0.89	< 0.1
TOP1	ENST00000361337.2	topoisomerase (DNA) I	15	1	1	0	0	1	0	1	0	0	hsa-miR-24-3p	-0.66	-0.66	0.74	2005, 2007, 2009, 2011
SCML1	ENST00000380045.3	sex comb on midleg-like 1 (Drosophila)	722	1	1	0	0	1	0	0	1	0	hsa-miR-24-3p	-0.66	-0.66	0.72	2009, 2011
FST	ENST00000396947.3	follistatin	53	1	1	0	0	0	0	0	0	0	hsa-miR-24-3p	-0.65	-0.65	0.76	2011
FAM78B	ENST00000354422.3	family with sequence similarity 78, member B	9	1	1	0	0	0	0	0	0	0	hsa-miR-24-3p	-0.64	-0.64	0.73	2007, 2009, 2011
KCNK2	ENST00000444842.2	potassium channel, subfamily K, member 2	258	2	1	1	0	0	0	0	0	0	hsa-miR-24-3p	-0.64	-0.64	0.66	2005, 2007, 2011
FGF11	ENST00000293829.4	fibroblast growth factor 11	10	1	1	0	0	1	0	0	1	0	hsa-miR-24-3p	-0.63	-0.63	0.58	2009, 2011
TSPAN14	ENST00000429989.3	tetraspanin 14	239	2	2	0	0	3	0	0	3	3	hsa-miR-24-3p	-0.62	-0.67	0.96	2007, 2009, 2011
CCDC58	ENST00000291458.5	coiled-coil domain containing 58	9	1	1	0	0	0	0	0	0	0	hsa-miR-24-3p	-0.62	-0.62	0.84	2007, 2009, 2011
UCK1	ENST00000372208.3	uridine-cytidine kinase 1	263	1	1	0	0	2	0	2	0	0	hsa-miR-24-3p	-0.62	-0.62	< 0.1
SCAMP5	ENST00000425597.3	secretory carrier membrane protein 5	127	1	1	0	0	2	1	1	0	1	hsa-miR-24-3p	-0.62	-0.62	0.75	2011
MNT	ENST00000174618.4	MNT, MAX dimerization protein	146	1	1	0	0	1	0	1	0	0	hsa-miR-24-3p	-0.61	-0.62	0.43	2005, 2007, 2009, 2011
CYB561D1	ENST00000496961.1	cytochrome b561 family, member D1	105	2	1	1	0	3	1	1	1	1	hsa-miR-24-3p	-0.6	-0.9	0.57
RAP1B	ENST00000250559.9	RAP1B, member of RAS oncogene family	3599	1	1	0	0	0	0	0	0	0	hsa-miR-24-3p	-0.6	-0.6	0.78	2005, 2007, 2009, 2011
BVES	ENST00000314641.5	blood vessel epicardial substance	30	2	1	1	0	1	0	0	1	0	hsa-miR-24-3p	-0.59	-0.59	0.72	2009, 2011
LIPT2	ENST00000310109.4	lipoyl(octanoyl) transferase 2 (putative)	198	1	1	0	0	1	0	0	1	2	hsa-miR-24-3p	-0.58	-0.7	0.34	2011
H2AFX	ENST00000530167.1	H2A histone family, member X	1339	2	0	2	0	0	0	0	0	0	hsa-miR-24-3p	-0.58	-0.58	0.81	2005, 2007, 2009, 2011
ADD2	ENST00000264436.4	adducin 2 (beta)	59	2	0	1	1	2	0	1	1	1	hsa-miR-24-3p	-0.57	-0.93	0.8	2011
AVL9	ENST00000318709.4	AVL9 homolog (S. cerevisiase)	246	2	1	1	0	2	0	0	2	0	hsa-miR-24-3p	-0.57	-0.7	0.95	2005, 2007, 2009, 2011
TMEM92	ENST00000300433.3	transmembrane protein 92	46	1	1	0	0	1	0	0	1	4	hsa-miR-24-3p	-0.56	-0.6	0.63	2009, 2011
LMBR1L	ENST00000267102.8	limb development membrane protein 1-like	346	1	1	0	0	0	0	0	0	0	hsa-miR-24-3p	-0.56	-0.56	0.76	2007, 2009, 2011
KCTD21	ENST00000340067.3	potassium channel tetramerization domain containing 21	90	1	1	0	0	2	0	0	2	0	hsa-miR-24-3p	-0.56	-0.56	0.76	2007, 2009, 2011
IFNG	ENST00000229135.3	interferon, gamma	5	1	1	0	0	0	0	0	0	0	hsa-miR-24-3p	-0.56	-0.56	0.41	2011
HNRNPA1	ENST00000546500.1	heterogeneous nuclear ribonucleoprotein A1	2079	1	1	0	0	1	0	0	1	1	hsa-miR-24-3p	-0.55	-0.58	0.35
ATG4A	ENST00000372232.3	autophagy related 4A, cysteine peptidase	73	1	1	0	0	0	0	0	0	0	hsa-miR-24-3p	-0.55	-0.55	0.57	2009, 2011
NEFM	ENST00000433454.2	neurofilament, medium polypeptide	5	1	1	0	0	0	0	0	0	0	hsa-miR-24-3p	-0.55	-0.55	0.79	2007, 2009, 2011
AGPAT3	ENST00000291572.8	1-acylglycerol-3-phosphate O-acyltransferase 3	2443	1	0	0	1	2	1	0	1	0	hsa-miR-24-3p	-0.55	-0.57	0.18	2005, 2007, 2009, 2011
HNF1B	ENST00000225893.4	HNF1 homeobox B	25	1	1	0	0	0	0	0	0	0	hsa-miR-24-3p	-0.55	-0.55	0.75	2011
RAP1A	ENST00000369709.3	RAP1A, member of RAS oncogene family	382	1	1	0	0	1	0	0	1	0	hsa-miR-24-3p	-0.53	-0.54	0.85	2005, 2007, 2009, 2011
LIMD2	ENST00000259006.3	LIM domain containing 2	90	1	1	0	0	0	0	0	0	0	hsa-miR-24-3p	-0.53	-0.53	0.69	2007, 2009, 2011
CDKN1B	ENST00000228872.4	cyclin-dependent kinase inhibitor 1B (p27, Kip1)	587	1	1	0	0	0	0	0	0	0	hsa-miR-24-3p	-0.53	-0.58	0.84	2005, 2007, 2009, 2011
TTC9C	ENST00000316461.4	tetratricopeptide repeat domain 9C	475	1	0	1	0	4	1	0	3	0	hsa-miR-24-3p	-0.53	-0.86	0.6	2011
GUCD1	ENST00000447813.2	guanylyl cyclase domain containing 1	2990	1	0	0	1	2	0	1	1	0	hsa-miR-24-3p	-0.53	-0.53	0.35	2009, 2011
BBC3	ENST00000341983.4	BCL2 binding component 3	87	2	1	0	1	1	0	1	0	0	hsa-miR-24-3p	-0.53	-0.53	0.55	2009, 2011
TRIM55	ENST00000276573.7	tripartite motif containing 55	5	1	1	0	0	0	0	0	0	0	hsa-miR-24-3p	-0.53	-0.53	ORF
IL1A	ENST00000263339.3	interleukin 1, alpha	5	1	0	1	0	1	0	0	1	0	hsa-miR-24-3p	-0.53	-0.53	0.46	2011
RNF138	ENST00000261593.3	ring finger protein 138, E3 ubiquitin protein ligase	376	1	1	0	0	0	0	0	0	0	hsa-miR-24-3p	-0.53	-0.53	0.68	2005, 2007, 2009, 2011
WNT8B	ENST00000343737.5	wingless-type MMTV integration site family, member 8B	25	1	1	0	0	1	1	0	0	1	hsa-miR-24-3p	-0.53	-0.53	0.47
VCPIP1	ENST00000310421.4	valosin containing protein (p97)/p47 complex interacting protein 1	228	2	1	1	0	2	0	0	2	1	hsa-miR-24-3p	-0.52	-0.65	0.9	2009, 2011
ACVR1B	ENST00000257963.4	activin A receptor, type IB	3319	1	0	1	0	4	0	3	1	2	hsa-miR-24-3p	-0.52	-0.52	0.79	2005, 2007, 2009, 2011
NFXL1	ENST00000381538.3	nuclear transcription factor, X-box binding-like 1	71	1	1	0	0	0	0	0	0	0	hsa-miR-24-3p	-0.51	-0.55	0.65	2007, 2009, 2011
MLEC	ENST00000228506.3	malectin	12084	2	2	0	0	2	0	2	0	1	hsa-miR-24-3p	-0.51	-0.52	0.92	2005, 2007, 2009, 2011
AMOTL2	ENST00000249883.5	angiomotin like 2	78	1	1	0	0	2	1	0	1	1	hsa-miR-24-3p	-0.51	-0.51	0.75	2005, 2007, 2009, 2011
PIM2	ENST00000376509.4	pim-2 oncogene	77	1	0	1	0	1	0	1	0	0	hsa-miR-24-3p	-0.51	-0.51	0.64	2005, 2007, 2009
KLF8	ENST00000468660.1	Kruppel-like factor 8	8	1	1	0	0	1	0	1	0	1	hsa-miR-24-3p	-0.5	-0.68	0.69	2009, 2011
SLC19A2	ENST00000236137.5	solute carrier family 19 (thiamine transporter), member 2	229	1	0	1	0	1	0	1	0	0	hsa-miR-24-3p	-0.5	-0.51	0.63	2005, 2007, 2009, 2011
RASD2	ENST00000216127.4	RASD family, member 2	10	1	0	1	0	2	0	1	1	0	hsa-miR-24-3p	-0.5	-0.5	0.44
GNE	ENST00000396594.3	glucosamine (UDP-N-acetyl)-2-epimerase/N-acetylmannosamine kinase	22	1	1	0	0	1	1	0	0	1	hsa-miR-24-3p	-0.5	-0.52	0.47	2009, 2011
FAM45A	ENST00000361432.2	family with sequence similarity 45, member A	149	1	1	0	0	0	0	0	0	0	hsa-miR-24-3p	-0.5	-0.5	0.57	2009, 2011
PDGFRB	ENST00000261799.4	platelet-derived growth factor receptor, beta polypeptide	320	1	1	0	0	1	1	0	0	0	hsa-miR-24-3p	-0.49	-0.49	0.63	2009, 2011
EDA2R	ENST00000374719.3	ectodysplasin A2 receptor	64	1	1	0	0	1	0	0	1	1	hsa-miR-24-3p	-0.49	-0.49	0.33
MBD6	ENST00000355673.3	methyl-CpG binding domain protein 6	24	2	1	1	0	0	0	0	0	0	hsa-miR-24-3p	-0.49	-0.49	0.85	2005, 2007, 2009, 2011
LAMB3	ENST00000356082.4	laminin, beta 3	15	1	0	1	0	1	1	0	0	0	hsa-miR-24-3p	-0.49	-0.49	0.42
UGCG	ENST00000374279.3	UDP-glucose ceramide glucosyltransferase	1200	1	1	0	0	0	0	0	0	0	hsa-miR-24-3p	-0.49	-0.51	0.76
MANBAL	ENST00000397150.1	mannosidase, beta A, lysosomal-like	2819	1	0	1	0	1	0	1	0	0	hsa-miR-24-3p	-0.49	-0.49	0.22
C17orf100	ENST00000391428.2	chromosome 17 open reading frame 100	39	1	1	0	0	0	0	0	0	1	hsa-miR-24-3p	-0.48	-0.48	0.32
DALRD3	ENST00000441576.2	DALR anticodon binding domain containing 3	112	1	1	0	0	0	0	0	0	0	hsa-miR-24-3p	-0.48	-0.48	ORF
CCDC85C	ENST00000380243.4	coiled-coil domain containing 85C	86	1	0	1	0	3	2	0	1	1	hsa-miR-24-3p	-0.48	-0.59	0.43
APBA1	ENST00000265381.4	amyloid beta (A4) precursor protein-binding, family A, member 1	12	2	2	0	0	0	0	0	0	2	hsa-miR-24-3p	-0.48	-0.48	0.94	2011
KLHL3	ENST00000541417.1	kelch-like family member 3	40	1	1	0	0	2	0	1	1	1	hsa-miR-24-3p	-0.48	-0.57	0.89	2005, 2007, 2009, 2011
MRPL34	ENST00000602206.1	mitochondrial ribosomal protein L34	8223	1	1	0	0	0	0	0	0	0	hsa-miR-24-3p	-0.48	-0.48	ORF
RAB4B	ENST00000357052.2	RAB4B, member RAS oncogene family	52	1	1	0	0	0	0	0	0	0	hsa-miR-24-3p	-0.47	-0.47	0.69	2005, 2007, 2009, 2011
CCNI2	ENST00000378731.1	cyclin I family, member 2	5	1	1	0	0	1	0	1	0	0	hsa-miR-24-3p	-0.47	-0.47	0.36	2009, 2011
C8orf46	ENST00000522977.1	chromosome 8 open reading frame 46	6	1	1	0	0	0	0	0	0	0	hsa-miR-24-3p	-0.47	-0.47	0.56	2007, 2009, 2011
C8orf58	ENST00000289989.5	chromosome 8 open reading frame 58	619	1	1	0	0	0	0	0	0	0	hsa-miR-24-3p	-0.47	-0.47	0.37	2009, 2011
TMEM161B	ENST00000506536.1	transmembrane protein 161B	14	1	1	0	0	0	0	0	0	0	hsa-miR-24-3p	-0.46	-0.46	0.77	2007, 2009, 2011
DNAJB12	ENST00000338820.3	DnaJ (Hsp40) homolog, subfamily B, member 12	1458	2	2	0	0	1	0	0	1	0	hsa-miR-24-3p	-0.46	-0.48	0.9	2005, 2007, 2009, 2011
MARCKSL1	ENST00000329421.7	MARCKS-like 1	1382	1	1	0	0	0	0	0	0	0	hsa-miR-24-3p	-0.46	-0.46	0.45	2005, 2007, 2009, 2011
ABCB9	ENST00000280560.8	ATP-binding cassette, sub-family B (MDR/TAP), member 9	13	1	1	0	0	1	1	0	0	0	hsa-miR-24-3p	-0.46	-0.46	0.39	2005, 2007, 2009, 2011
CCT3	ENST00000295688.3	chaperonin containing TCP1, subunit 3 (gamma)	1885	1	1	0	0	0	0	0	0	0	hsa-miR-24-3p	-0.46	-0.46	0.52	2005, 2007, 2009, 2011
PRKCH	ENST00000332981.5	protein kinase C, eta	400	1	1	0	0	0	0	0	0	0	hsa-miR-24-3p	-0.45	-0.45	0.8	2009, 2011
MIDN	ENST00000591446.2	midnolin	621	1	1	0	0	0	0	0	0	0	hsa-miR-24-3p	-0.44	-0.44	0.84	2005, 2007, 2009, 2011
AC005003.1	ENST00000504184.2	CDNA FLJ20464 fis, clone KAT06158; HCG1777549; Uncharacterized protein	5	1	1	0	0	0	0	0	0	2	hsa-miR-24-3p	-0.44	-0.44	0.41
PRSS8	ENST00000317508.6	protease, serine, 8	5	1	0	1	0	1	0	0	1	2	hsa-miR-24-3p	-0.44	-0.44	0.63	2005, 2007, 2009, 2011
IFFO2	ENST00000455833.2	intermediate filament family orphan 2	139	2	2	0	0	1	1	0	0	1	hsa-miR-24-3p	-0.44	-0.53	0.95	2011
PER2	ENST00000254658.3	period circadian clock 2	106	2	0	1	1	1	0	0	1	2	hsa-miR-24-3p	-0.44	-0.44	0.61	2005, 2007, 2009, 2011
NDST1	ENST00000261797.6	N-deacetylase/N-sulfotransferase (heparan glucosaminyl) 1	13660	2	1	1	0	1	0	1	0	2	hsa-miR-24-3p	-0.43	-0.43	0.92	2005, 2007, 2009, 2011
RAB3IL1	ENST00000394836.2	RAB3A interacting protein (rabin3)-like 1	157	1	1	0	0	1	1	0	0	0	hsa-miR-24-3p	-0.43	-0.43	0.41	2009, 2011
IRF1	ENST00000245414.4	interferon regulatory factor 1	266	1	0	1	0	1	0	1	0	2	hsa-miR-24-3p	-0.43	-0.43	0.72	2011
KIAA0226	ENST00000273582.5	KIAA0226	89	2	2	0	0	0	0	0	0	1	hsa-miR-24-3p	-0.43	-0.43	0.89	2009, 2011
STC2	ENST00000265087.4	stanniocalcin 2	1112	1	1	0	0	1	0	0	1	1	hsa-miR-24-3p	-0.43	-0.47	0.84	2005, 2007, 2009, 2011
BHLHE22	ENST00000321870.1	basic helix-loop-helix family, member e22	27	1	1	0	0	0	0	0	0	0	hsa-miR-24-3p	-0.43	-0.43	0.67	2009, 2011
BLOC1S3	ENST00000433642.2	biogenesis of lysosomal organelles complex-1, subunit 3	182	1	0	1	0	2	0	1	1	0	hsa-miR-24-3p	-0.43	-0.43	0.51
CLMP	ENST00000448775.2	CXADR-like membrane protein	212	1	1	0	0	2	0	0	2	1	hsa-miR-24-3p	-0.42	-0.43	0.7
HEG1	ENST00000311127.4	heart development protein with EGF-like domains 1	380	1	1	0	0	2	0	1	1	1	hsa-miR-24-3p	-0.42	-0.42	0.53	2009, 2011
ENTPD6	ENST00000433259.2	ectonucleoside triphosphate diphosphohydrolase 6 (putative)	616	1	0	1	0	2	1	1	0	1	hsa-miR-24-3p	-0.42	-0.45	0.53	2007, 2011
PROX2	ENST00000556084.2	prospero homeobox 2	5	1	1	0	0	0	0	0	0	1	hsa-miR-24-3p	-0.42	-0.42	0.54
MRPL4	ENST00000590669.1	mitochondrial ribosomal protein L4	3854	1	1	0	0	1	1	0	0	1	hsa-miR-24-3p	-0.42	-0.42	0.33
TNFRSF19	ENST00000382263.3	tumor necrosis factor receptor superfamily, member 19	376	1	1	0	0	0	0	0	0	1	hsa-miR-24-3p	-0.42	-0.42	0.83	2005, 2007, 2009, 2011
SLC12A6	ENST00000397707.2	solute carrier family 12 (potassium/chloride transporter), member 6	17	1	0	1	0	3	1	0	2	0	hsa-miR-24-3p	-0.42	-0.43	0.49	2011
DNAL4	ENST00000216068.4	dynein, axonemal, light chain 4	9	1	1	0	0	0	0	0	0	0	hsa-miR-24-3p	-0.42	-0.42	0.35	2011
SIRPA	ENST00000400068.3	signal-regulatory protein alpha	1235	1	1	0	0	3	2	1	0	1	hsa-miR-24-3p	-0.42	-0.54	0.73	2009, 2011
ATP1B2	ENST00000250111.4	ATPase, Na+/K+ transporting, beta 2 polypeptide	34	1	0	1	0	2	0	1	1	0	hsa-miR-24-3p	-0.42	-0.55	0.61	2009, 2011
SSR1	ENST00000244763.4	signal sequence receptor, alpha	12917	1	1	0	0	4	0	1	3	0	hsa-miR-24-3p	-0.42	-0.52	0.8	2009, 2011
SERTAD1	ENST00000357949.4	SERTA domain containing 1	603	1	0	1	0	1	0	0	1	0	hsa-miR-24-3p	-0.42	-0.43	0.52	2009, 2011
STX5	ENST00000377897.4	syntaxin 5	402	2	0	2	0	0	0	0	0	0	hsa-miR-24-3p	-0.42	-0.43	0.68	2007, 2009, 2011
ZNF654	ENST00000309495.5	zinc finger protein 654	456	1	1	0	0	0	0	0	0	0	hsa-miR-24-3p	-0.42	-0.48	0.84	2007, 2009, 2011
RAP2C	ENST00000342983.2	RAP2C, member of RAS oncogene family	604	1	0	1	0	0	0	0	0	1	hsa-miR-24-3p	-0.41	-0.41	0.61	2005, 2007, 2009, 2011
TNFSF9	ENST00000245817.3	tumor necrosis factor (ligand) superfamily, member 9	30	1	0	1	0	0	0	0	0	0	hsa-miR-24-3p	-0.41	-0.41	0.41	2011
TRPC4AP	ENST00000451813.2	transient receptor potential cation channel, subfamily C, member 4 associated protein	242	2	0	2	0	1	0	0	1	0	hsa-miR-24-3p	-0.41	-0.41	0.72	2005, 2007, 2009, 2011
RNF2	ENST00000367510.3	ring finger protein 2	414	1	1	0	0	0	0	0	0	1	hsa-miR-24-3p	-0.41	-0.54	0.69	2005, 2007, 2009, 2011
RHBDL1	ENST00000352681.3	rhomboid, veinlet-like 1 (Drosophila)	5	1	0	1	0	0	0	0	0	0	hsa-miR-24-3p	-0.41	-0.41	0.54	2005, 2007, 2009
TSC22D2	ENST00000361875.3	TSC22 domain family, member 2	1062	2	0	1	1	1	0	0	1	0	hsa-miR-24-3p	-0.41	-0.42	0.62
POLR3D	ENST00000397802.4	polymerase (RNA) III (DNA directed) polypeptide D, 44kDa	678	1	0	1	0	2	0	1	1	2	hsa-miR-24-3p	-0.41	-0.41	0.63	2011
CDC14A	ENST00000370125.2	cell division cycle 14A	123	1	0	1	0	1	1	0	0	0	hsa-miR-24-3p	-0.41	-0.41	< 0.1
PLOD2	ENST00000461497.1	procollagen-lysine, 2-oxoglutarate 5-dioxygenase 2	141	1	0	1	0	0	0	0	0	1	hsa-miR-24-3p	-0.41	-0.42	0.71	2005, 2007, 2009, 2011
FBXW4	ENST00000331272.7	F-box and WD repeat domain containing 4	5	1	1	0	0	0	0	0	0	0	hsa-miR-24-3p	-0.4	-0.4	0.54	2009, 2011
AGPAT9	ENST00000395226.2	1-acylglycerol-3-phosphate O-acyltransferase 9	89	1	0	1	0	0	0	0	0	0	hsa-miR-24-3p	-0.4	-0.4	0.58	2007, 2009, 2011
VSTM4	ENST00000332853.4	V-set and transmembrane domain containing 4	59	1	1	0	0	1	1	0	0	3	hsa-miR-24-3p	-0.4	-0.47	0.84	2011
PNPO	ENST00000225573.4	pyridoxamine 5'-phosphate oxidase	583	1	1	0	0	2	0	0	2	1	hsa-miR-24-3p	-0.4	-0.43	0.55	2011
SMAGP	ENST00000603798.1	small cell adhesion glycoprotein	103	1	0	1	0	0	0	0	0	0	hsa-miR-24-3p	-0.4	-0.4	0.56	2005, 2007, 2009, 2011
TTC17	ENST00000039989.4	tetratricopeptide repeat domain 17	27	1	1	0	0	1	0	0	1	0	hsa-miR-24-3p	-0.39	-0.47	0.44	2011
MAPK7	ENST00000299612.7	mitogen-activated protein kinase 7	617	1	1	0	0	0	0	0	0	0	hsa-miR-24-3p	-0.39	-0.39	0.7	2003, 2005, 2007, 2009, 2011
RNF165	ENST00000269439.7	ring finger protein 165	18	1	1	0	0	1	0	1	0	2	hsa-miR-24-3p	-0.39	-0.39	0.79	2007, 2009, 2011
APPL2	ENST00000258530.3	adaptor protein, phosphotyrosine interaction, PH domain and leucine zipper containing 2	434	1	1	0	0	0	0	0	0	0	hsa-miR-24-3p	-0.39	-0.4	0.7	2007, 2009, 2011
S1PR1	ENST00000305352.6	sphingosine-1-phosphate receptor 1	251	1	1	0	0	0	0	0	0	1	hsa-miR-24-3p	-0.39	-0.39	0.78	2005, 2007, 2009, 2011
NIPSNAP1	ENST00000216121.7	nipsnap homolog 1 (C. elegans)	2429	1	1	0	0	0	0	0	0	0	hsa-miR-24-3p	-0.39	-0.39	0.62	2009, 2011
SUV420H2	ENST00000255613.3	suppressor of variegation 4-20 homolog 2 (Drosophila)	265	1	1	0	0	1	0	1	0	0	hsa-miR-24-3p	-0.39	-0.39	0.7	2005, 2007, 2009, 2011
DBNL	ENST00000494774.1	drebrin-like	1802	1	1	0	0	2	0	1	1	1	hsa-miR-24-3p	-0.39	-0.42	0.31	2011
SLC16A2	ENST00000587091.1	solute carrier family 16, member 2 (thyroid hormone transporter)	22	1	1	0	0	2	0	2	0	1	hsa-miR-24-3p	-0.39	-0.39	0.7	2009, 2011
TAF7L	ENST00000372907.3	TAF7-like RNA polymerase II, TATA box binding protein (TBP)-associated factor, 50kDa	51	1	0	1	0	0	0	0	0	0	hsa-miR-24-3p	-0.38	-0.38	0.46	2009, 2011
ZNF395	ENST00000344423.5	zinc finger protein 395	1044	1	1	0	0	2	0	0	2	0	hsa-miR-24-3p	-0.38	-0.39	0.77	2009, 2011
PEA15	ENST00000360472.4	phosphoprotein enriched in astrocytes 15	5239	1	0	1	0	1	0	0	1	0	hsa-miR-24-3p	-0.38	-0.38	0.53	2009, 2011
TMEM165	ENST00000381334.5	transmembrane protein 165	2603	1	1	0	0	0	0	0	0	0	hsa-miR-24-3p	-0.38	-0.42	0.21	2009, 2011
SNTB1	ENST00000395601.3	syntrophin, beta 1 (dystrophin-associated protein A1, 59kDa, basic component 1)	217	1	1	0	0	0	0	0	0	0	hsa-miR-24-3p	-0.38	-0.45	0.55	2009, 2011
ERBB3	ENST00000267101.3	v-erb-b2 avian erythroblastic leukemia viral oncogene homolog 3	926	1	0	1	0	1	0	0	1	1	hsa-miR-24-3p	-0.38	-0.38	0.39	2009, 2011
SEMA4G	ENST00000210633.3	sema domain, immunoglobulin domain (Ig), transmembrane domain (TM) and short cytoplasmic domain, (semaphorin) 4G	1015	2	0	1	1	1	0	1	0	0	hsa-miR-24-3p	-0.38	-0.44	0.66	2005, 2007, 2009, 2011
MBOAT1	ENST00000541730.1	membrane bound O-acyltransferase domain containing 1	98	1	1	0	0	1	0	0	1	0	hsa-miR-24-3p	-0.38	-0.38	0.72	2007, 2009, 2011
TMEM115	ENST00000266025.3	transmembrane protein 115	1346	1	1	0	0	0	0	0	0	0	hsa-miR-24-3p	-0.38	-0.38	0.64	2009, 2011
SESN1	ENST00000436639.2	sestrin 1	96	1	0	1	0	0	0	0	0	0	hsa-miR-24-3p	-0.38	-0.38	0.61	2005, 2007, 2009, 2011
PIGG	ENST00000296306.7	phosphatidylinositol glycan anchor biosynthesis, class G	487	1	1	0	0	1	0	0	1	3	hsa-miR-24-3p	-0.38	-0.39	< 0.1
CDV3	ENST00000420115.2	CDV3 homolog (mouse)	523	2	1	1	0	0	0	0	0	0	hsa-miR-24-3p	-0.38	-0.51	0.29	2007, 2009, 2011
BMP8B	ENST00000372827.3	bone morphogenetic protein 8b	88	1	1	0	0	2	0	0	2	0	hsa-miR-24-3p	-0.38	-0.38	0.22
CAMK2B	ENST00000457475.1	calcium/calmodulin-dependent protein kinase II beta	11	1	0	1	0	1	0	1	0	0	hsa-miR-24-3p	-0.37	-0.37	0.67	2011
TSPAN33	ENST00000289407.4	tetraspanin 33	237	1	1	0	0	0	0	0	0	0	hsa-miR-24-3p	-0.37	-0.37	0.5	2011
ZNF572	ENST00000319286.5	zinc finger protein 572	16	1	1	0	0	0	0	0	0	0	hsa-miR-24-3p	-0.37	-0.37	0.49	2009, 2011
DAZAP1	ENST00000336761.6	DAZ associated protein 1	3500	1	0	1	0	0	0	0	0	0	hsa-miR-24-3p	-0.37	-0.38	0.54	2011
CDX2	ENST00000381020.7	caudal type homeobox 2	563	1	1	0	0	3	0	3	0	2	hsa-miR-24-3p	-0.37	-0.54	0.69	2005, 2007, 2009, 2011
RBBP4	ENST00000373493.5	retinoblastoma binding protein 4	486	1	1	0	0	5	0	1	4	0	hsa-miR-24-3p	-0.37	-0.38	0.25	2009, 2011
DEDD	ENST00000368006.3	death effector domain containing	239	1	0	1	0	1	0	0	1	0	hsa-miR-24-3p	-0.37	-0.43	0.45	2009, 2011
PAK4	ENST00000599386.1	p21 protein (Cdc42/Rac)-activated kinase 4	130	1	1	0	0	2	0	0	2	1	hsa-miR-24-3p	-0.37	-0.39	0.77	2005, 2007, 2009, 2011
PTPRF	ENST00000372414.3	protein tyrosine phosphatase, receptor type, F	14842	1	1	0	0	1	0	0	1	1	hsa-miR-24-3p	-0.36	-0.39	0.85	2005, 2007, 2009, 2011
PDP2	ENST00000311765.2	pyruvate dehyrogenase phosphatase catalytic subunit 2	102	1	0	0	1	6	0	2	4	1	hsa-miR-24-3p	-0.36	-0.5	0.45
NEK4	ENST00000233027.5	NIMA-related kinase 4	288	1	0	1	0	3	0	1	2	0	hsa-miR-24-3p	-0.36	-0.41	0.5	2005, 2007, 2009, 2011
CCDC74A	ENST00000467992.2	coiled-coil domain containing 74A	5	1	0	1	0	2	0	1	1	0	hsa-miR-24-3p	-0.36	-0.36	0.2
ELL	ENST00000262809.4	elongation factor RNA polymerase II	250	2	1	0	1	0	0	0	0	0	hsa-miR-24-3p	-0.36	-0.41	0.56	2005, 2007, 2009, 2011
LIMD1	ENST00000273317.4	LIM domains containing 1	1092	1	1	0	0	2	0	2	0	1	hsa-miR-24-3p	-0.36	-0.39	0.88	2009, 2011
DND1	ENST00000542735.1	DND microRNA-mediated repression inhibitor 1	5	1	1	0	0	0	0	0	0	0	hsa-miR-24-3p	-0.36	-0.36	0.52	2009, 2011
AARS2	ENST00000244571.4	alanyl-tRNA synthetase 2, mitochondrial	262	1	1	0	0	0	0	0	0	0	hsa-miR-24-3p	-0.36	-0.36	0.6	2009, 2011
ATAD2B	ENST00000238789.5	ATPase family, AAA domain containing 2B	11	1	1	0	0	0	0	0	0	0	hsa-miR-24-3p	-0.35	-0.35	0.74	2009, 2011
KLHL1	ENST00000377844.4	kelch-like family member 1	40	1	1	0	0	0	0	0	0	0	hsa-miR-24-3p	-0.35	-0.35	0.47	2005, 2007, 2009, 2011
RNF11	ENST00000242719.3	ring finger protein 11	5881	1	0	1	0	0	0	0	0	2	hsa-miR-24-3p	-0.35	-0.35	0.79	2005, 2007, 2009, 2011
MARK4	ENST00000300843.4	MAP/microtubule affinity-regulating kinase 4	192	2	1	1	0	0	0	0	0	0	hsa-miR-24-3p	-0.35	-0.36	0.52	2007, 2009, 2011
PTPN9	ENST00000306726.2	protein tyrosine phosphatase, non-receptor type 9	644	1	0	1	0	0	0	0	0	0	hsa-miR-24-3p	-0.35	-0.35	0.42	2005, 2007, 2011
RCN3	ENST00000270645.3	reticulocalbin 3, EF-hand calcium binding domain	3731	1	0	1	0	0	0	0	0	0	hsa-miR-24-3p	-0.35	-0.35	0.55
RAB11FIP1	ENST00000287263.4	RAB11 family interacting protein 1 (class I)	106	1	1	0	0	2	1	0	1	0	hsa-miR-24-3p	-0.35	-0.6	0.33
YBX2	ENST00000007699.5	Y box binding protein 2	11	1	0	1	0	0	0	0	0	0	hsa-miR-24-3p	-0.35	-0.35	0.64	2005, 2007, 2009, 2011
ZNF740	ENST00000416904.3	zinc finger protein 740	2137	1	0	0	1	1	0	0	1	0	hsa-miR-24-3p	-0.35	-0.35	0.18	2011
TMEM216	ENST00000334888.5	transmembrane protein 216	616	1	1	0	0	2	0	0	2	1	hsa-miR-24-3p	-0.35	-0.38	0.44	2011
STX6	ENST00000258301.5	syntaxin 6	348	1	1	0	0	0	0	0	0	0	hsa-miR-24-3p	-0.35	-0.49	0.79	2009, 2011
ABHD2	ENST00000352732.5	abhydrolase domain containing 2	210	1	0	1	0	1	0	1	0	1	hsa-miR-24-3p	-0.35	-0.39	0.55	2007, 2009
ZXDB	ENST00000374888.1	zinc finger, X-linked, duplicated B	33	1	0	1	0	0	0	0	0	0	hsa-miR-24-3p	-0.34	-0.34	0.58	2007, 2009, 2011
MYPN	ENST00000358913.5	myopalladin	73	1	1	0	0	6	1	0	5	1	hsa-miR-24-3p	-0.34	-0.41	0.52	2011
ZNF697	ENST00000421812.2	zinc finger protein 697	43	1	1	0	0	1	0	0	1	0	hsa-miR-24-3p	-0.34	-0.34	0.56	2007, 2009, 2011
SEMA4B	ENST00000411539.2	sema domain, immunoglobulin domain (Ig), transmembrane domain (TM) and short cytoplasmic domain, (semaphorin) 4B	3850	1	0	1	0	0	0	0	0	0	hsa-miR-24-3p	-0.34	-0.34	0.63	2009, 2011
GBX2	ENST00000551105.1	gastrulation brain homeobox 2	53	1	1	0	0	3	1	1	1	2	hsa-miR-24-3p	-0.34	-0.64	0.5
FADS6	ENST00000310226.6	fatty acid desaturase 6	12	1	0	1	0	5	0	2	3	0	hsa-miR-24-3p	-0.34	-0.4	0.57
USP2	ENST00000455332.2	ubiquitin specific peptidase 2	19	1	0	1	0	1	0	0	1	0	hsa-miR-24-3p	-0.34	-0.34	0.6	2005, 2007, 2009, 2011
FCGRT	ENST00000221466.5	Fc fragment of IgG, receptor, transporter, alpha	1714	1	0	1	0	0	0	0	0	0	hsa-miR-24-3p	-0.34	-0.34	0.59	2009, 2011
PTGER4	ENST00000302472.3	prostaglandin E receptor 4 (subtype EP4)	326	1	0	1	0	0	0	0	0	0	hsa-miR-24-3p	-0.34	-0.34	0.48	2005, 2007, 2009, 2011
SCARB1	ENST00000261693.6	scavenger receptor class B, member 1	186	2	0	2	0	1	0	0	1	1	hsa-miR-24-3p	-0.33	-0.33	0.44
NPTX1	ENST00000306773.4	neuronal pentraxin I	1876	1	0	1	0	2	1	0	1	1	hsa-miR-24-3p	-0.33	-0.34	0.4
C1orf106	ENST00000367342.4	chromosome 1 open reading frame 106	24	1	1	0	0	2	0	0	2	0	hsa-miR-24-3p	-0.33	-0.33	0.33	2009, 2011
ELF3	ENST00000367284.5	E74-like factor 3 (ets domain transcription factor, epithelial-specific )	231	1	1	0	0	0	0	0	0	0	hsa-miR-24-3p	-0.33	-0.33	0.24
TIAF1	ENST00000408971.2	TGFB1-induced anti-apoptotic factor 1	152	1	0	1	0	1	0	0	1	0	hsa-miR-24-3p	-0.33	-0.34	0.52
RANBP10	ENST00000317506.3	RAN binding protein 10	140	1	1	0	0	0	0	0	0	1	hsa-miR-24-3p	-0.33	-0.33	0.84	2005, 2007, 2009, 2011
CD164L2	ENST00000374027.3	CD164 sialomucin-like 2	5	1	0	1	0	1	0	0	1	0	hsa-miR-24-3p	-0.33	-0.33	0.45	2007, 2009, 2011
UQCC1	ENST00000349714.5	ubiquinol-cytochrome c reductase complex assembly factor 1	500	1	1	0	0	0	0	0	0	1	hsa-miR-24-3p	-0.33	-0.43	0.67	2011
RSBN1L	ENST00000334955.8	round spermatid basic protein 1-like	640	2	0	0	2	1	0	0	1	1	hsa-miR-24-3p	-0.33	-0.34	0.32	2005, 2007
DIO3	ENST00000510508.4	deiodinase, iodothyronine, type III	7	1	1	0	0	0	0	0	0	0	hsa-miR-24-3p	-0.33	-0.33	0.26	2009
KLF6	ENST00000542957.1	Kruppel-like factor 6	4644	1	0	1	0	0	0	0	0	0	hsa-miR-24-3p	-0.33	-0.33	0.53	2011
RASA1	ENST00000456692.2	RAS p21 protein activator (GTPase activating protein) 1	1700	1	0	1	0	0	0	0	0	0	hsa-miR-24-3p	-0.33	-0.33	0.86	2005, 2007, 2009, 2011
SOST	ENST00000301691.2	sclerostin	10	1	1	0	0	0	0	0	0	0	hsa-miR-24-3p	-0.33	-0.33	0.68	2009, 2011
OTUD5	ENST00000156084.4	OTU domain containing 5	957	1	0	1	0	0	0	0	0	0	hsa-miR-24-3p	-0.33	-0.33	0.54	2007, 2009, 2011
SLC4A1	ENST00000262418.6	solute carrier family 4 (anion exchanger), member 1	5	1	0	1	0	2	0	1	1	0	hsa-miR-24-3p	-0.33	-0.33	0.58
MATR3	ENST00000510056.1	matrin 3	216	1	0	1	0	1	0	0	1	0	hsa-miR-24-3p	-0.32	-0.35	0.73	2005, 2007, 2009, 2011
ZNF217	ENST00000371471.2	zinc finger protein 217	668	1	1	0	0	0	0	0	0	0	hsa-miR-24-3p	-0.32	-0.32	0.72	2005, 2007, 2009, 2011
FBXO24	ENST00000360609.2	F-box protein 24	19	1	1	0	0	1	0	1	0	0	hsa-miR-24-3p	-0.32	-0.32	ORF
DLGAP4	ENST00000373913.3	discs, large (Drosophila) homolog-associated protein 4	1188	1	1	0	0	1	0	1	0	0	hsa-miR-24-3p	-0.32	-0.34	0.71	2005, 2007, 2009, 2011
ST3GAL1	ENST00000319914.5	ST3 beta-galactoside alpha-2,3-sialyltransferase 1	59	1	1	0	0	3	1	0	2	1	hsa-miR-24-3p	-0.32	-0.4	0.35	2011
SEPN1	ENST00000361547.2	selenoprotein N, 1	104	1	1	0	0	3	0	1	2	0	hsa-miR-24-3p	-0.32	-0.34	0.62	2009, 2011
CMTM4	ENST00000394106.2	CKLF-like MARVEL transmembrane domain containing 4	22	2	2	0	0	1	0	1	0	0	hsa-miR-24-3p	-0.32	-0.88	0.76	2007, 2009, 2011
ZXDA	ENST00000358697.4	zinc finger, X-linked, duplicated A	25	1	0	1	0	1	0	0	1	1	hsa-miR-24-3p	-0.32	-0.38	0.54	2007, 2009, 2011
VTI1A	ENST00000393077.2	vesicle transport through interaction with t-SNAREs 1A	376	1	0	1	0	1	0	1	0	1	hsa-miR-24-3p	-0.32	-0.42	0.46	2007, 2009, 2011
MOB3C	ENST00000319928.3	MOB kinase activator 3C	141	1	1	0	0	0	0	0	0	0	hsa-miR-24-3p	-0.32	-0.32	0.55	2009, 2011
HAUS5	ENST00000379045.2	HAUS augmin-like complex, subunit 5	133	1	1	0	0	2	1	0	1	0	hsa-miR-24-3p	-0.31	-0.32	< 0.1
CREBL2	ENST00000228865.2	cAMP responsive element binding protein-like 2	218	2	1	0	1	0	0	0	0	0	hsa-miR-24-3p	-0.31	-0.5	0.57	2005, 2007, 2009, 2011
NREP	ENST00000379671.3	neuronal regeneration related protein	409	1	0	1	0	0	0	0	0	0	hsa-miR-24-3p	-0.31	-0.36	0.56	2009, 2011
SAMD10	ENST00000369886.3	sterile alpha motif domain containing 10	45	1	0	1	0	1	0	1	0	1	hsa-miR-24-3p	-0.31	-0.31	0.54
GDF11	ENST00000257868.5	growth differentiation factor 11	847	1	1	0	0	1	0	0	1	0	hsa-miR-24-3p	-0.31	-0.5	0.49	2011
PLCL2	ENST00000418129.2	phospholipase C-like 2	122	1	1	0	0	0	0	0	0	0	hsa-miR-24-3p	-0.31	-0.38	0.39	2009, 2011
PLK3	ENST00000372201.4	polo-like kinase 3	229	1	0	1	0	0	0	0	0	1	hsa-miR-24-3p	-0.31	-0.31	0.47	2005, 2007, 2009, 2011
PXK	ENST00000463280.1	PX domain containing serine/threonine kinase	220	1	1	0	0	0	0	0	0	1	hsa-miR-24-3p	-0.31	-0.31	0.31	2009, 2011
SSTR1	ENST00000267377.2	somatostatin receptor 1	28	1	1	0	0	2	1	1	0	0	hsa-miR-24-3p	-0.31	-0.31	0.48	2009, 2011
GPR61	ENST00000527748.1	G protein-coupled receptor 61	5	1	0	1	0	0	0	0	0	1	hsa-miR-24-3p	-0.31	-0.31	0.47
VGLL3	ENST00000398399.2	vestigial like 3 (Drosophila)	187	1	0	1	0	1	0	0	1	2	hsa-miR-24-3p	-0.31	-0.31	0.77	2009, 2011
MED22	ENST00000344469.5	mediator complex subunit 22	43	1	0	1	0	1	1	0	0	0	hsa-miR-24-3p	-0.31	-0.33	< 0.1
GRINA	ENST00000313269.5	glutamate receptor, ionotropic, N-methyl D-aspartate-associated protein 1 (glutamate binding)	5637	1	0	1	0	2	0	1	1	1	hsa-miR-24-3p	-0.31	-0.37	0.6
NRP1	ENST00000374875.1	neuropilin 1	586	1	1	0	0	0	0	0	0	0	hsa-miR-24-3p	-0.3	-0.3	0.67	2009, 2011
CCL4	ENST00000394495.1	chemokine (C-C motif) ligand 4	5	1	0	1	0	0	0	0	0	0	hsa-miR-24-3p	-0.3	-0.3	0.4
KCNIP1	ENST00000328939.4	Kv channel interacting protein 1	5	1	1	0	0	0	0	0	0	1	hsa-miR-24-3p	-0.3	-0.3	0.22	2011
POMGNT1	ENST00000396420.3	protein O-linked mannose N-acetylglucosaminyltransferase 1 (beta 1,2-)	2123	1	1	0	0	0	0	0	0	1	hsa-miR-24-3p	-0.3	-0.3	ORF
CDH7	ENST00000397968.2	cadherin 7, type 2	42	1	1	0	0	1	0	0	1	1	hsa-miR-24-3p	-0.3	-0.36	0.81
SNCAIP	ENST00000261368.8	synuclein, alpha interacting protein	236	1	1	0	0	0	0	0	0	0	hsa-miR-24-3p	-0.3	-0.3	ORF	2011
RAB15	ENST00000436278.2	RAB15, member RAS oncogene family	23	1	0	1	0	1	0	1	0	0	hsa-miR-24-3p	-0.3	-0.4	0.55
MEIS2	ENST00000397624.3	Meis homeobox 2	63	1	0	1	0	1	0	0	1	0	hsa-miR-24-3p	-0.3	-0.33	0.43	2011
NR5A1	ENST00000373588.4	nuclear receptor subfamily 5, group A, member 1	5	1	0	1	0	1	0	1	0	0	hsa-miR-24-3p	-0.3	-0.3	0.6	2009, 2011
TMEM75	ENST00000539634.1	transmembrane protein 75	5	1	0	1	0	0	0	0	0	0	hsa-miR-24-3p	-0.3	-0.3	0.44
PDGFRA	ENST00000257290.5	platelet-derived growth factor receptor, alpha polypeptide	39	1	1	0	0	0	0	0	0	1	hsa-miR-24-3p	-0.3	-0.3	0.42	2011
SLC5A6	ENST00000310574.3	solute carrier family 5 (sodium/multivitamin and iodide cotransporter), member 6	1638	1	1	0	0	0	0	0	0	1	hsa-miR-24-3p	-0.3	-0.3	0.26
PHF7	ENST00000327906.3	PHD finger protein 7	38	1	1	0	0	8	0	1	7	1	hsa-miR-24-3p	-0.3	-0.47	0.51
PSKH1	ENST00000291041.5	protein serine kinase H1	699	1	1	0	0	1	0	1	0	0	hsa-miR-24-3p	-0.3	-0.3	0.7	2005, 2007, 2009, 2011
INSIG1	ENST00000342407.5	insulin induced gene 1	1776	1	0	1	0	2	0	0	2	0	hsa-miR-24-3p	-0.3	-0.59	0.82	2005, 2007, 2009, 2011
KLC2	ENST00000394065.2	kinesin light chain 2	11832	1	0	1	0	1	1	0	0	0	hsa-miR-24-3p	-0.3	-0.3	0.4
PLEKHH2	ENST00000282406.4	pleckstrin homology domain containing, family H (with MyTH4 domain) member 2	9	1	0	0	1	4	0	1	3	0	hsa-miR-24-3p	-0.29	-0.29	0.33	2009, 2011
DCAF11	ENST00000446197.3	DDB1 and CUL4 associated factor 11	1599	1	0	1	0	3	0	2	1	2	hsa-miR-24-3p	-0.29	-0.51	0.58	2005, 2007, 2009, 2011
CECR6	ENST00000399875.1	cat eye syndrome chromosome region, candidate 6	5	1	1	0	0	0	0	0	0	1	hsa-miR-24-3p	-0.29	-0.29	0.76	2009, 2011
NEUROD1	ENST00000295108.3	neuronal differentiation 1	5	1	0	1	0	0	0	0	0	0	hsa-miR-24-3p	-0.29	-0.29	0.39	2005, 2007
TMED8	ENST00000216468.7	transmembrane emp24 protein transport domain containing 8	53	1	1	0	0	1	0	1	0	1	hsa-miR-24-3p	-0.29	-0.32	0.8
ANKRD65	ENST00000520296.1	ankyrin repeat domain 65	5	1	0	1	0	1	1	0	0	1	hsa-miR-24-3p	-0.29	-0.29	< 0.1
PAQR3	ENST00000512733.1	progestin and adipoQ receptor family member III	217	1	0	1	0	0	0	0	0	0	hsa-miR-24-3p	-0.29	-0.33	0.52	2009, 2011
BZW1	ENST00000409600.1	basic leucine zipper and W2 domains 1	470	2	0	0	2	2	0	0	2	0	hsa-miR-24-3p	-0.29	-0.31	0.32	2005, 2007
PIGS	ENST00000395346.2	phosphatidylinositol glycan anchor biosynthesis, class S	1015	1	0	1	0	0	0	0	0	0	hsa-miR-24-3p	-0.29	-0.29	0.4	2007, 2009, 2011
RPS6KB1	ENST00000225577.4	ribosomal protein S6 kinase, 70kDa, polypeptide 1	16	1	0	0	1	1	0	1	0	0	hsa-miR-24-3p	-0.29	-0.29	0.38
TCF7	ENST00000518915.1	transcription factor 7 (T-cell specific, HMG-box)	883	1	0	0	1	1	0	1	0	1	hsa-miR-24-3p	-0.29	-0.29	0.34	2005, 2007, 2009, 2011
C6orf47	ENST00000375911.1	chromosome 6 open reading frame 47	38	1	1	0	0	0	0	0	0	0	hsa-miR-24-3p	-0.29	-0.34	0.34	2011
DYRK2	ENST00000344096.3	dual-specificity tyrosine-(Y)-phosphorylation regulated kinase 2	1091	1	0	1	0	1	0	1	0	1	hsa-miR-24-3p	-0.29	-0.47	0.81	2005, 2007, 2009, 2011
ANGPT4	ENST00000381922.3	angiopoietin 4	5	1	1	0	0	2	1	0	1	0	hsa-miR-24-3p	-0.29	-0.48	0.24	2009, 2011
WNK2	ENST00000395475.2	WNK lysine deficient protein kinase 2	134	1	1	0	0	3	1	2	0	0	hsa-miR-24-3p	-0.29	-0.29	ORF
BCL2L2	ENST00000250405.5	BCL2-like 2	1380	1	1	0	0	2	0	1	1	1	hsa-miR-24-3p	-0.29	-0.54	0.79	2005, 2007, 2009, 2011
DUSP16	ENST00000298573.4	dual specificity phosphatase 16	444	1	1	0	0	0	0	0	0	1	hsa-miR-24-3p	-0.29	-0.29	0.83	2005, 2007, 2009, 2011
B3GNT1	ENST00000311181.4	UDP-GlcNAc:betaGal beta-1,3-N-acetylglucosaminyltransferase 1	2688	1	0	1	0	0	0	0	0	0	hsa-miR-24-3p	-0.28	-0.29	0.48	2007, 2009, 2011
SP6	ENST00000342234.2	Sp6 transcription factor	5	1	0	1	0	1	1	0	0	0	hsa-miR-24-3p	-0.28	-0.28	0.66	2005, 2007, 2009, 2011
GRIP1	ENST00000398016.3	glutamate receptor interacting protein 1	28	1	1	0	0	0	0	0	0	0	hsa-miR-24-3p	-0.28	-0.28	0.54	2011
TRMT10B	ENST00000297994.3	tRNA methyltransferase 10 homolog B (S. cerevisiae)	19	1	0	1	0	1	0	0	1	1	hsa-miR-24-3p	-0.28	-0.35	0.48
ADCYAP1R1	ENST00000304166.4	adenylate cyclase activating polypeptide 1 (pituitary) receptor type I	9	1	0	1	0	1	0	1	0	4	hsa-miR-24-3p	-0.28	-0.44	0.71	2011
RAB37	ENST00000392610.1	RAB37, member RAS oncogene family	875	1	1	0	0	0	0	0	0	1	hsa-miR-24-3p	-0.28	-0.28	0.45
REEP1	ENST00000165698.5	receptor accessory protein 1	49	1	0	0	1	1	0	1	0	1	hsa-miR-24-3p	-0.28	-0.29	0.42	2007, 2009, 2011
NAIF1	ENST00000373078.4	nuclear apoptosis inducing factor 1	19	1	1	0	0	0	0	0	0	1	hsa-miR-24-3p	-0.28	-0.48	0.82	2009, 2011
C12orf43	ENST00000536407.2	chromosome 12 open reading frame 43	172	1	0	1	0	0	0	0	0	2	hsa-miR-24-3p	-0.28	-0.32	0.47	2011
LRFN2	ENST00000338305.6	leucine rich repeat and fibronectin type III domain containing 2	5	1	0	1	0	0	0	0	0	0	hsa-miR-24-3p	-0.28	-0.28	0.51	2005, 2007, 2009, 2011
KCNK6	ENST00000263372.3	potassium channel, subfamily K, member 6	137	1	0	1	0	4	1	1	2	6	hsa-miR-24-3p	-0.28	-0.35	0.42
EDA	ENST00000374553.2	ectodysplasin A	9	1	1	0	0	0	0	0	0	0	hsa-miR-24-3p	-0.28	-0.28	0.55	2005, 2007, 2009, 2011
CCL4L1	ENST00000586598.1	chemokine (C-C motif) ligand 4-like 1	5	1	0	1	0	0	0	0	0	1	hsa-miR-24-3p	-0.28	-0.28	0.44
ATXN7L3B	ENST00000519948.2	ataxin 7-like 3B	55	1	0	1	0	0	0	0	0	0	hsa-miR-24-3p	-0.28	-0.28	0.42
BET1L	ENST00000325147.9	Bet1 golgi vesicular membrane trafficking protein-like	702	1	0	0	1	1	0	0	1	0	hsa-miR-24-3p	-0.28	-0.28	< 0.1	2007
CSF1R	ENST00000286301.3	colony stimulating factor 1 receptor	5	2	0	1	1	0	0	0	0	0	hsa-miR-24-3p	-0.28	-0.28	0.56
RAB5B	ENST00000553116.1	RAB5B, member RAS oncogene family	14	1	0	1	0	1	0	0	1	1	hsa-miR-24-3p	-0.27	-0.3	0.65	2007, 2009, 2011
NDRG4	ENST00000258187.5	NDRG family member 4	68	1	1	0	0	0	0	0	0	1	hsa-miR-24-3p	-0.27	-0.29	0.37	2009, 2011
MBTPS2	ENST00000379484.5	membrane-bound transcription factor peptidase, site 2	1711	1	1	0	0	0	0	0	0	1	hsa-miR-24-3p	-0.27	-0.27	0.31	2011
PURA	ENST00000331327.3	purine-rich element binding protein A	367	1	1	0	0	0	0	0	0	0	hsa-miR-24-3p	-0.27	-0.41	0.71	2007, 2009, 2011
TBC1D22B	ENST00000373491.3	TBC1 domain family, member 22B	127	1	1	0	0	0	0	0	0	0	hsa-miR-24-3p	-0.27	-0.27	0.49	2005, 2007, 2009, 2011
CD28	ENST00000324106.8	CD28 molecule	5	1	0	0	1	1	1	0	0	1	hsa-miR-24-3p	-0.27	-0.27	0.32	2005, 2007, 2009, 2011
MXI1	ENST00000332674.5	MAX interactor 1, dimerization protein	278	1	1	0	0	1	0	0	1	0	hsa-miR-24-3p	-0.27	-0.29	0.85	2005, 2007, 2009, 2011
C16orf59	ENST00000563531.1	chromosome 16 open reading frame 59	487	1	0	1	0	0	0	0	0	0	hsa-miR-24-3p	-0.27	-0.27	ORF
YOD1	ENST00000315927.4	YOD1 deubiquitinase	55	1	0	1	0	0	0	0	0	0	hsa-miR-24-3p	-0.27	-0.33	0.66	2007, 2009, 2011
MTMR14	ENST00000353332.5	myotubularin related protein 14	173	1	0	1	0	0	0	0	0	0	hsa-miR-24-3p	-0.27	-0.27	0.58	2007, 2009, 2011
RNF40	ENST00000324685.6	ring finger protein 40, E3 ubiquitin protein ligase	773	1	0	1	0	1	0	0	1	1	hsa-miR-24-3p	-0.27	-0.27	0.44	2011
MEOX1	ENST00000329168.3	mesenchyme homeobox 1	5	1	0	1	0	0	0	0	0	0	hsa-miR-24-3p	-0.27	-0.27	0.41	2009, 2011
SMYD5	ENST00000389501.4	SMYD family member 5	344	1	0	1	0	1	0	1	0	0	hsa-miR-24-3p	-0.26	-0.26	0.43	2009, 2011
CNN2	ENST00000263097.4	calponin 2	699	1	1	0	0	1	0	0	1	0	hsa-miR-24-3p	-0.26	-0.26	0.22
RAP2A	ENST00000245304.4	RAP2A, member of RAS oncogene family	721	1	0	1	0	0	0	0	0	0	hsa-miR-24-3p	-0.26	-0.28	0.47	2011
CSK	ENST00000220003.9	c-src tyrosine kinase	941	1	0	1	0	0	0	0	0	0	hsa-miR-24-3p	-0.26	-0.26	0.46	2007, 2011
RAB8A	ENST00000300935.3	RAB8A, member RAS oncogene family	226	1	0	1	0	0	0	0	0	2	hsa-miR-24-3p	-0.26	-0.27	< 0.1	2009, 2011
PIM1	ENST00000373509.5	pim-1 oncogene	2041	1	1	0	0	0	0	0	0	0	hsa-miR-24-3p	-0.26	-0.26	0.4	2005, 2007, 2009, 2011
FAM168B	ENST00000409185.1	family with sequence similarity 168, member B	122	2	1	1	0	3	0	1	2	0	hsa-miR-24-3p	-0.26	-0.76	0.92	2009, 2011
ACSL6	ENST00000379264.2	acyl-CoA synthetase long-chain family member 6	7	1	0	1	0	1	0	0	1	1	hsa-miR-24-3p	-0.26	-0.26	0.55	2009, 2011
MAPK14	ENST00000229795.3	mitogen-activated protein kinase 14	1191	1	0	1	0	3	0	0	3	2	hsa-miR-24-3p	-0.26	-0.3	0.49	2011
WHSC1	ENST00000382895.3	Wolf-Hirschhorn syndrome candidate 1	1148	1	1	0	0	1	0	1	0	0	hsa-miR-24-3p	-0.26	-0.26	0.89	2011
FOXN1	ENST00000226247.2	forkhead box N1	5	1	0	1	0	0	0	0	0	1	hsa-miR-24-3p	-0.26	-0.26	0.61
MRC2	ENST00000303375.5	mannose receptor, C type 2	74	1	0	1	0	0	0	0	0	0	hsa-miR-24-3p	-0.26	-0.26	0.47	2007, 2009, 2011
AP1M2	ENST00000590923.1	adaptor-related protein complex 1, mu 2 subunit	26	1	0	1	0	0	0	0	0	0	hsa-miR-24-3p	-0.26	-0.26	0.42
MMS19	ENST00000327277.7	MMS19 nucleotide excision repair homolog (S. cerevisiae)	1062	1	0	1	0	1	0	0	1	2	hsa-miR-24-3p	-0.26	-0.26	< 0.1
VPS28	ENST00000529182.1	vacuolar protein sorting 28 homolog (S. cerevisiae)	495	1	0	1	0	0	0	0	0	0	hsa-miR-24-3p	-0.26	-0.26	ORF
LOX	ENST00000231004.4	lysyl oxidase	3441	1	1	0	0	1	0	0	1	0	hsa-miR-24-3p	-0.26	-0.55	0.71	2011
IL21R	ENST00000395755.1	interleukin 21 receptor	5	1	1	0	0	2	2	0	0	3	hsa-miR-24-3p	-0.26	-0.29	0.21
GAL3ST3	ENST00000312006.4	galactose-3-O-sulfotransferase 3	5	1	0	1	0	1	0	1	0	0	hsa-miR-24-3p	-0.26	-0.26	0.64	2005, 2007, 2009, 2011
AL590822.1	ENST00000545087.1	Uncharacterized protein	5	1	0	1	0	0	0	0	0	1	hsa-miR-24-3p	-0.26	-0.26	0.58
FGFBP3	ENST00000311575.5	fibroblast growth factor binding protein 3	148	1	1	0	0	0	0	0	0	0	hsa-miR-24-3p	-0.26	-0.32	0.34
GTDC1	ENST00000392869.2	glycosyltransferase-like domain containing 1	241	1	0	1	0	1	0	0	1	3	hsa-miR-24-3p	-0.26	-0.29	0.66
DCAF16	ENST00000382247.1	DDB1 and CUL4 associated factor 16	202	1	0	1	0	0	0	0	0	0	hsa-miR-24-3p	-0.26	-0.26	0.41	2011
LIMK2	ENST00000331728.4	LIM domain kinase 2	233	1	1	0	0	1	0	1	0	0	hsa-miR-24-3p	-0.25	-0.26	0.48	2009, 2011
ATXN7L3	ENST00000454077.2	ataxin 7-like 3	43	2	1	1	0	0	0	0	0	0	hsa-miR-24-3p	-0.25	-0.25	0.63	2009, 2011
MIA3	ENST00000344922.5	melanoma inhibitory activity family, member 3	647	1	0	0	1	1	0	0	1	0	hsa-miR-24-3p	-0.25	-0.31	0.18	2009, 2011
LAMTOR4	ENST00000441173.1	late endosomal/lysosomal adaptor, MAPK and MTOR activator 4	6156	1	0	1	0	0	0	0	0	0	hsa-miR-24-3p	-0.25	-0.25	ORF
KNSTRN	ENST00000608100.1	kinetochore-localized astrin/SPAG5 binding protein	1628	1	0	1	0	6	0	0	6	2	hsa-miR-24-3p	-0.25	-0.41	0.42
TMEM178B	ENST00000565468.1	transmembrane protein 178B	129	1	0	1	0	2	0	2	0	3	hsa-miR-24-3p	-0.25	-0.25	0.66	2011
LYRM1	ENST00000396052.2	LYR motif containing 1	405	1	0	0	1	0	0	0	0	0	hsa-miR-24-3p	-0.25	-0.25	0.18	2007, 2011
SIAH3	ENST00000400405.2	siah E3 ubiquitin protein ligase family member 3	5	1	1	0	0	0	0	0	0	1	hsa-miR-24-3p	-0.25	-0.25	0.44	2007, 2009, 2011
MTHFR	ENST00000376592.1	methylenetetrahydrofolate reductase (NAD(P)H)	207	1	1	0	0	4	0	3	1	2	hsa-miR-24-3p	-0.24	-0.46	0.17	2011
HRH1	ENST00000397056.1	histamine receptor H1	130	1	0	1	0	1	0	0	1	1	hsa-miR-24-3p	-0.24	-0.24	0.49	2009, 2011
PIK3R3	ENST00000262741.5	phosphoinositide-3-kinase, regulatory subunit 3 (gamma)	335	1	1	0	0	1	0	1	0	0	hsa-miR-24-3p	-0.24	-0.33	0.58	2009, 2011
MAFG	ENST00000357736.4	v-maf avian musculoaponeurotic fibrosarcoma oncogene homolog G	5	1	0	1	0	1	0	1	0	2	hsa-miR-24-3p	-0.24	-0.24	0.66	2005, 2007, 2011
HTRA3	ENST00000307358.2	HtrA serine peptidase 3	5161	1	0	1	0	1	0	1	0	0	hsa-miR-24-3p	-0.24	-0.24	0.7	2007, 2009, 2011
SLC9A3R1	ENST00000262613.5	solute carrier family 9, subfamily A (NHE3, cation proton antiporter 3), member 3 regulator 1	2939	1	1	0	0	0	0	0	0	0	hsa-miR-24-3p	-0.24	-0.4	0.6	2009, 2011
RNF150	ENST00000515673.2	ring finger protein 150	518	1	0	1	0	2	0	2	0	0	hsa-miR-24-3p	-0.24	-0.28	0.54	2005, 2007
TYRO3	ENST00000263798.3	TYRO3 protein tyrosine kinase	70	1	0	1	0	4	1	0	3	0	hsa-miR-24-3p	-0.24	-0.28	0.53
PTPRD	ENST00000381196.4	protein tyrosine phosphatase, receptor type, D	101	1	1	0	0	0	0	0	0	0	hsa-miR-24-3p	-0.24	-0.24	0.79	2005, 2007, 2009, 2011
UCP2	ENST00000536983.1	uncoupling protein 2 (mitochondrial, proton carrier)	32	1	0	1	0	0	0	0	0	0	hsa-miR-24-3p	-0.24	-0.24	ORF
DNAH10OS	ENST00000514254.2	dynein, axonemal, heavy chain 10 opposite strand	89	1	0	0	1	2	0	1	1	1	hsa-miR-24-3p	-0.24	-0.24	0.17
HOXC12	ENST00000243103.3	homeobox C12	5	1	0	1	0	1	0	1	0	0	hsa-miR-24-3p	-0.24	-0.24	0.58
NAGA	ENST00000396398.3	N-acetylgalactosaminidase, alpha-	841	1	0	1	0	0	0	0	0	1	hsa-miR-24-3p	-0.24	-0.24	0.42
ARID5B	ENST00000279873.7	AT rich interactive domain 5B (MRF1-like)	397	1	1	0	0	0	0	0	0	0	hsa-miR-24-3p	-0.24	-0.24	0.77	2007, 2009, 2011
CDKN1C	ENST00000414822.3	cyclin-dependent kinase inhibitor 1C (p57, Kip2)	328	1	0	1	0	0	0	0	0	0	hsa-miR-24-3p	-0.24	-0.25	0.58	2011
GABBR2	ENST00000259455.2	gamma-aminobutyric acid (GABA) B receptor, 2	214	1	0	1	0	0	0	0	0	2	hsa-miR-24-3p	-0.24	-0.24	0.43
KDM5A	ENST00000399788.2	lysine (K)-specific demethylase 5A	118	1	1	0	0	1	1	0	0	1	hsa-miR-24-3p	-0.24	-0.28	0.52	2009
C1orf131	ENST00000318906.2	chromosome 1 open reading frame 131	4176	1	0	1	0	0	0	0	0	0	hsa-miR-24-3p	-0.23	-0.23	ORF
SOX7	ENST00000554914.1	Transcription factor SOX-7; Uncharacterized protein; cDNA FLJ58508, highly similar to Transcription factor SOX-7	47	1	0	1	0	0	0	0	0	0	hsa-miR-24-3p	-0.23	-0.26	0.51
ADM	ENST00000278175.5	adrenomedullin	1541	1	1	0	0	0	0	0	0	0	hsa-miR-24-3p	-0.23	-0.23	0.22	2009, 2011
PLA2G2C	ENST00000429261.2	phospholipase A2, group IIC	5	1	0	1	0	1	0	0	1	0	hsa-miR-24-3p	-0.23	-0.23	0.45
ARHGEF5	ENST00000056217.5	Rho guanine nucleotide exchange factor (GEF) 5	200	1	1	0	0	2	1	0	1	0	hsa-miR-24-3p	-0.23	-0.35	0.23
RBM27	ENST00000265271.5	RNA binding motif protein 27	130	1	0	0	1	0	0	0	0	0	hsa-miR-24-3p	-0.23	-0.23	0.18	2011
DMRTA2	ENST00000418121.1	DMRT-like family A2	9	1	1	0	0	0	0	0	0	0	hsa-miR-24-3p	-0.23	-0.25	0.26	2009, 2011
BEST4	ENST00000372207.3	bestrophin 4	29	1	1	0	0	0	0	0	0	1	hsa-miR-24-3p	-0.23	-0.23	0.39
KCNJ2	ENST00000243457.3	potassium inwardly-rectifying channel, subfamily J, member 2	5	1	1	0	0	0	0	0	0	0	hsa-miR-24-3p	-0.23	-0.23	0.39	2011
LRCH3	ENST00000438796.2	leucine-rich repeats and calponin homology (CH) domain containing 3	399	1	0	0	1	7	0	1	6	3	hsa-miR-24-3p	-0.23	-0.25	< 0.1
CNOT6	ENST00000393356.1	CCR4-NOT transcription complex, subunit 6	300	1	0	1	0	0	0	0	0	0	hsa-miR-24-3p	-0.23	-0.23	0.53	2005, 2007, 2009, 2011
PER1	ENST00000317276.4	period circadian clock 1	1210	1	0	1	0	2	0	1	1	0	hsa-miR-24-3p	-0.23	-0.25	0.68	2005, 2007, 2009, 2011
SEMA4A	ENST00000368282.1	sema domain, immunoglobulin domain (Ig), transmembrane domain (TM) and short cytoplasmic domain, (semaphorin) 4A	30	1	0	1	0	0	0	0	0	0	hsa-miR-24-3p	-0.23	-0.23	0.61	2005, 2007, 2009, 2011
FANCE	ENST00000229769.2	Fanconi anemia, complementation group E	1562	1	0	1	0	1	0	0	1	1	hsa-miR-24-3p	-0.23	-0.23	0.42
DUSP8	ENST00000397374.3	dual specificity phosphatase 8	26	1	0	1	0	1	0	1	0	0	hsa-miR-24-3p	-0.23	-0.26	0.75	2009, 2011
MBNL3	ENST00000370839.3	muscleblind-like splicing regulator 3	593	1	1	0	0	1	0	0	1	2	hsa-miR-24-3p	-0.23	-0.28	0.47	2009, 2011
IQGAP1	ENST00000268182.5	IQ motif containing GTPase activating protein 1	5523	1	0	1	0	0	0	0	0	1	hsa-miR-24-3p	-0.23	-0.23	0.44	2011
DENND4B	ENST00000361217.4	DENN/MADD domain containing 4B	167	1	0	1	0	0	0	0	0	0	hsa-miR-24-3p	-0.23	-0.23	0.48	2009, 2011
OGT	ENST00000373719.3	O-linked N-acetylglucosamine (GlcNAc) transferase	1036	1	0	1	0	0	0	0	0	1	hsa-miR-24-3p	-0.22	-0.24	0.58	2005, 2007, 2009, 2011
ZBTB44	ENST00000525842.1	zinc finger and BTB domain containing 44	236	1	0	1	0	1	0	1	0	0	hsa-miR-24-3p	-0.22	-0.45	0.56	2009, 2011
RMI2	ENST00000576027.1	RecQ mediated genome instability 2	17	1	0	1	0	0	0	0	0	1	hsa-miR-24-3p	-0.22	-0.24	< 0.1
SLC23A3	ENST00000396775.3	solute carrier family 23, member 3	9	1	1	0	0	0	0	0	0	0	hsa-miR-24-3p	-0.22	-0.22	ORF
LRRC58	ENST00000295628.3	leucine rich repeat containing 58	940	1	0	1	0	0	0	0	0	2	hsa-miR-24-3p	-0.22	-0.22	0.4
PRKRIP1	ENST00000496391.1	PRKR interacting protein 1 (IL11 inducible)	656	1	0	1	0	1	1	0	0	3	hsa-miR-24-3p	-0.22	-0.36	0.53	2005, 2007, 2009, 2011
SERPINH1	ENST00000533603.1	serpin peptidase inhibitor, clade H (heat shock protein 47), member 1, (collagen binding protein 1)	5956	1	0	1	0	1	0	0	1	1	hsa-miR-24-3p	-0.22	-0.25	0.39
CACHD1	ENST00000371073.2	cache domain containing 1	2071	1	1	0	0	0	0	0	0	0	hsa-miR-24-3p	-0.22	-0.22	0.51	2009, 2011
GBA	ENST00000368373.3	glucosidase, beta, acid	27	1	1	0	0	2	1	1	0	1	hsa-miR-24-3p	-0.22	-0.27	0.53
HSPBAP1	ENST00000383659.1	HSPB (heat shock 27kDa) associated protein 1	22	1	0	1	0	0	0	0	0	0	hsa-miR-24-3p	-0.22	-0.22	ORF
KPNA3	ENST00000261667.3	karyopherin alpha 3 (importin alpha 4)	104	1	0	1	0	1	1	0	0	0	hsa-miR-24-3p	-0.22	-0.5	0.53	2005, 2007, 2009, 2011
ETS1	ENST00000531611.1	v-ets avian erythroblastosis virus E26 oncogene homolog 1	1423	1	0	1	0	0	0	0	0	0	hsa-miR-24-3p	-0.22	-0.22	ORF
GRAMD1B	ENST00000529750.1	GRAM domain containing 1B	35	1	0	0	1	3	2	1	0	0	hsa-miR-24-3p	-0.22	-0.25	0.18
CHI3L1	ENST00000255409.3	chitinase 3-like 1 (cartilage glycoprotein-39)	16	1	0	1	0	0	0	0	0	0	hsa-miR-24-3p	-0.21	-0.21	0.48	2009, 2011
GABRA4	ENST00000264318.3	gamma-aminobutyric acid (GABA) A receptor, alpha 4	5	1	1	0	0	0	0	0	0	0	hsa-miR-24-3p	-0.21	-0.21	0.25	2011
PROX1	ENST00000366958.4	prospero homeobox 1	131	1	0	1	0	0	0	0	0	0	hsa-miR-24-3p	-0.21	-0.22	0.45
SNX27	ENST00000368843.3	sorting nexin family member 27	46	1	0	0	1	3	0	0	3	1	hsa-miR-24-3p	-0.21	-0.21	0.18	2009
CHMP7	ENST00000313219.7	charged multivesicular body protein 7	124	1	1	0	0	0	0	0	0	1	hsa-miR-24-3p	-0.21	-0.29	0.61	2009, 2011
TMEM180	ENST00000238936.4	transmembrane protein 180	50	1	1	0	0	3	1	0	2	0	hsa-miR-24-3p	-0.21	-0.23	0.55	2009
WNT4	ENST00000290167.6	wingless-type MMTV integration site family, member 4	5	1	1	0	0	1	0	1	0	1	hsa-miR-24-3p	-0.21	-0.21	0.38	2009, 2011
HAS3	ENST00000306560.1	hyaluronan synthase 3	15	1	1	0	0	1	0	0	1	0	hsa-miR-24-3p	-0.21	-0.21	0.28	2005, 2007, 2009
SLC26A10	ENST00000379218.2	solute carrier family 26, member 10	25	1	0	1	0	0	0	0	0	0	hsa-miR-24-3p	-0.21	-0.21	ORF
DHX33	ENST00000225296.3	DEAH (Asp-Glu-Ala-His) box polypeptide 33	724	1	0	1	0	1	0	0	1	0	hsa-miR-24-3p	-0.21	-0.21	0.41
STX17	ENST00000259400.6	syntaxin 17	510	1	1	0	0	0	0	0	0	2	hsa-miR-24-3p	-0.21	-0.3	0.46	2009, 2011
CLTCL1	ENST00000353891.5	clathrin, heavy chain-like 1	89	1	1	0	0	0	0	0	0	0	hsa-miR-24-3p	-0.21	-0.21	0.29	2009, 2011
CCDC160	ENST00000517294.1	coiled-coil domain containing 160	12	1	0	0	1	0	0	0	0	0	hsa-miR-24-3p	-0.21	-0.21	0.18
DENND2C	ENST00000393276.3	DENN/MADD domain containing 2C	51	1	0	1	0	1	1	0	0	2	hsa-miR-24-3p	-0.21	-0.21	0.51
LUC7L	ENST00000337351.4	LUC7-like (S. cerevisiae)	898	1	0	1	0	1	0	0	1	1	hsa-miR-24-3p	-0.21	-0.23	0.58	2009
FSCN1	ENST00000382361.3	fascin homolog 1, actin-bundling protein (Strongylocentrotus purpuratus)	192	1	0	1	0	0	0	0	0	1	hsa-miR-24-3p	-0.2	-0.2	0.69	2009, 2011
FURIN	ENST00000268171.3	furin (paired basic amino acid cleaving enzyme)	2306	1	0	1	0	1	0	1	0	1	hsa-miR-24-3p	-0.2	-0.2	0.58	2005, 2007, 2009, 2011
SZT2	ENST00000562955.1	seizure threshold 2 homolog (mouse)	123	1	1	0	0	1	0	1	0	3	hsa-miR-24-3p	-0.2	-0.28	< 0.1	2007
EBF2	ENST00000535548.1	early B-cell factor 2	11	1	1	0	0	1	0	0	1	0	hsa-miR-24-3p	-0.2	-0.4	0.38
PCDH10	ENST00000264360.5	protocadherin 10	9	1	0	1	0	0	0	0	0	0	hsa-miR-24-3p	-0.2	-0.2	0.59	2005, 2007, 2009, 2011
ADD3	ENST00000277900.8	adducin 3 (gamma)	537	1	0	0	1	1	0	0	1	0	hsa-miR-24-3p	-0.2	-0.2	0.18	2009, 2011
CCDC117	ENST00000249064.4	coiled-coil domain containing 117	211	1	0	1	0	1	0	0	1	1	hsa-miR-24-3p	-0.2	-0.24	0.53	2009, 2011
NCKAP5L	ENST00000335999.6	NCK-associated protein 5-like	141	1	1	0	0	0	0	0	0	0	hsa-miR-24-3p	-0.2	-0.2	0.44	2009, 2011
MMP16	ENST00000286614.6	matrix metallopeptidase 16 (membrane-inserted)	12	1	0	1	0	0	0	0	0	1	hsa-miR-24-3p	-0.2	-0.2	0.43	2005, 2007
LPAR3	ENST00000440886.1	lysophosphatidic acid receptor 3	35	1	0	0	1	1	0	0	1	0	hsa-miR-24-3p	-0.2	-0.22	0.18
G6PD	ENST00000393562.2	glucose-6-phosphate dehydrogenase	9	1	0	1	0	0	0	0	0	0	hsa-miR-24-3p	-0.2	-0.2	0.47
RER1	ENST00000378512.1	RER1 retention in endoplasmic reticulum 1 homolog (S. cerevisiae)	2954	1	0	0	1	0	0	0	0	0	hsa-miR-24-3p	-0.2	-0.2	0.18	2009, 2011
SYS1	ENST00000243918.5	SYS1 Golgi-localized integral membrane protein homolog (S. cerevisiae)	384	1	0	0	1	0	0	0	0	0	hsa-miR-24-3p	-0.2	-0.2	0.18	2007, 2009, 2011
SMAD5	ENST00000545279.1	SMAD family member 5	225	1	0	1	0	0	0	0	0	1	hsa-miR-24-3p	-0.2	-0.29	0.41
RIMS2	ENST00000507740.1	regulating synaptic membrane exocytosis 2	8	1	0	1	0	1	0	1	0	0	hsa-miR-24-3p	-0.2	-0.2	0.55	2009, 2011
ELP5	ENST00000574993.1	elongator acetyltransferase complex subunit 5	123	2	1	0	1	1	0	0	1	0	hsa-miR-24-3p	-0.19	-0.36	0.31	2011
TAOK1	ENST00000261716.3	TAO kinase 1	164	2	2	0	0	5	0	2	3	4	hsa-miR-24-3p	-0.19	-0.23	0.93	2005, 2007, 2009, 2011
SEMA6A	ENST00000343348.6	sema domain, transmembrane domain (TM), and cytoplasmic domain, (semaphorin) 6A	106	1	0	0	1	0	0	0	0	0	hsa-miR-24-3p	-0.19	-0.19	0.18	2009, 2011
BMF	ENST00000220446.4	Bcl2 modifying factor	179	1	0	1	0	1	0	0	1	2	hsa-miR-24-3p	-0.19	-0.25	0.42	2009, 2011
TRPM6	ENST00000360774.1	transient receptor potential cation channel, subfamily M, member 6	21	1	0	1	0	1	0	0	1	0	hsa-miR-24-3p	-0.19	-0.19	0.47	2005, 2007, 2011
TOMM40	ENST00000592434.1	translocase of outer mitochondrial membrane 40 homolog (yeast)	14	1	0	1	0	3	0	1	2	2	hsa-miR-24-3p	-0.19	-0.19	0.21
KCNB1	ENST00000371741.4	potassium voltage-gated channel, Shab-related subfamily, member 1	5	2	1	1	0	4	0	0	4	1	hsa-miR-24-3p	-0.19	-0.19	0.68
MAPKBP1	ENST00000457542.2	mitogen-activated protein kinase binding protein 1	36	1	0	1	0	1	0	0	1	1	hsa-miR-24-3p	-0.19	-0.19	0.46	2011
MATN3	ENST00000407540.3	matrilin 3	113	1	0	0	1	0	0	0	0	0	hsa-miR-24-3p	-0.19	-0.21	0.18	2005, 2007, 2009, 2011
TSHZ1	ENST00000322038.5	teashirt zinc finger homeobox 1	174	1	0	1	0	0	0	0	0	0	hsa-miR-24-3p	-0.19	-0.19	0.56	2009, 2011
GPR155	ENST00000392552.2	G protein-coupled receptor 155	11	1	0	1	0	0	0	0	0	2	hsa-miR-24-3p	-0.19	-0.19	0.5	2011
SP1	ENST00000426431.2	Sp1 transcription factor	402	1	0	1	0	1	0	0	1	1	hsa-miR-24-3p	-0.19	-0.19	0.55	2005, 2007, 2009, 2011
AGFG2	ENST00000262935.4	ArfGAP with FG repeats 2	3985	1	1	0	0	0	0	0	0	1	hsa-miR-24-3p	-0.19	-0.19	< 0.1
DLC1	ENST00000276297.4	deleted in liver cancer 1	970	1	1	0	0	0	0	0	0	0	hsa-miR-24-3p	-0.19	-0.27	0.59	2005, 2007, 2009, 2011
AGO3	ENST00000373191.4	argonaute RISC catalytic component 3	198	2	1	1	0	9	0	0	9	4	hsa-miR-24-3p	-0.18	-0.76	0.96
ADAM19	ENST00000257527.4	ADAM metallopeptidase domain 19	981	1	0	1	0	2	1	0	1	0	hsa-miR-24-3p	-0.18	-0.27	0.69	2009, 2011
COL26A1	ENST00000313669.7	collagen, type XXVI, alpha 1	223	1	0	1	0	3	1	2	0	0	hsa-miR-24-3p	-0.18	-0.37	0.55
LBR	ENST00000272163.4	lamin B receptor	1217	1	0	0	1	0	0	0	0	0	hsa-miR-24-3p	-0.18	-0.19	0.18	2011
ZCCHC24	ENST00000372336.3	zinc finger, CCHC domain containing 24	359	1	1	0	0	0	0	0	0	1	hsa-miR-24-3p	-0.18	-0.21	0.33	2009, 2011
TMEM194B	ENST00000409150.3	transmembrane protein 194B	271	1	1	0	0	0	0	0	0	0	hsa-miR-24-3p	-0.18	-0.41	0.62	2011
GSK3B	ENST00000264235.8	glycogen synthase kinase 3 beta	498	1	1	0	0	2	0	1	1	1	hsa-miR-24-3p	-0.18	-0.28	0.5	2011
FLAD1	ENST00000368432.1	flavin adenine dinucleotide synthetase 1	186	1	0	1	0	0	0	0	0	0	hsa-miR-24-3p	-0.18	-0.18	ORF
TYSND1	ENST00000335494.5	trypsin domain containing 1	35	1	1	0	0	1	0	0	1	1	hsa-miR-24-3p	-0.18	-0.19	< 0.1
KIAA1644	ENST00000381176.4	KIAA1644	10	1	1	0	0	0	0	0	0	1	hsa-miR-24-3p	-0.18	-0.18	0.43	2009, 2011
C1orf168	ENST00000343433.6	chromosome 1 open reading frame 168	5	1	0	0	1	0	0	0	0	0	hsa-miR-24-3p	-0.18	-0.18	0.18	2009, 2011
FBXL19	ENST00000338343.4	F-box and leucine-rich repeat protein 19	75	1	0	1	0	0	0	0	0	1	hsa-miR-24-3p	-0.18	-0.19	0.47	2009, 2011
GGA1	ENST00000343632.4	golgi-associated, gamma adaptin ear containing, ARF binding protein 1	325	1	1	0	0	0	0	0	0	0	hsa-miR-24-3p	-0.18	-0.18	0.44	2011
C3orf65	ENST00000296270.1	chromosome 3 open reading frame 65	5	1	0	0	1	0	0	0	0	0	hsa-miR-24-3p	-0.18	-0.18	0.18
DCUN1D5	ENST00000260247.5	DCN1, defective in cullin neddylation 1, domain containing 5	1486	1	0	0	1	1	0	0	1	0	hsa-miR-24-3p	-0.17	-0.18	0.18	2007, 2011
AAK1	ENST00000409085.4	AP2 associated kinase 1	27	2	0	1	1	5	0	1	4	3	hsa-miR-24-3p	-0.17	-0.4	0.64	2011
CLCN3	ENST00000513761.1	chloride channel, voltage-sensitive 3	1142	1	0	0	1	1	0	0	1	1	hsa-miR-24-3p	-0.17	-0.25	0.18	2005, 2007, 2009, 2011
ROR1	ENST00000371079.1	receptor tyrosine kinase-like orphan receptor 1	80	1	0	0	1	1	0	0	1	0	hsa-miR-24-3p	-0.17	-0.17	0.25
B3GALT5	ENST00000380620.4	UDP-Gal:betaGlcNAc beta 1,3-galactosyltransferase, polypeptide 5	5	1	1	0	0	2	1	0	1	2	hsa-miR-24-3p	-0.17	-0.17	0.27	2009, 2011
MROH8	ENST00000441008.2	maestro heat-like repeat family member 8	8	1	0	1	0	0	0	0	0	0	hsa-miR-24-3p	-0.17	-0.17	ORF
FREM2	ENST00000280481.7	FRAS1 related extracellular matrix protein 2	33	1	0	1	0	1	0	0	1	0	hsa-miR-24-3p	-0.17	-0.22	0.75	2005, 2007, 2009, 2011
IL2RB	ENST00000216223.5	interleukin 2 receptor, beta	5	1	1	0	0	1	0	0	1	1	hsa-miR-24-3p	-0.17	-0.17	0.25	2011
RAB5C	ENST00000346213.4	RAB5C, member RAS oncogene family	96	1	0	1	0	0	0	0	0	0	hsa-miR-24-3p	-0.17	-0.25	0.5	2005, 2007, 2009, 2011
ARHGAP26	ENST00000378004.3	Rho GTPase activating protein 26	131	1	0	1	0	3	0	0	3	1	hsa-miR-24-3p	-0.17	-0.31	0.5	2009, 2011
WDTC1	ENST00000319394.3	WD and tetratricopeptide repeats 1	137	2	1	1	0	0	0	0	0	0	hsa-miR-24-3p	-0.17	-0.17	0.67	2005, 2007, 2009, 2011
VASH1	ENST00000167106.4	vasohibin 1	39	1	1	0	0	0	0	0	0	2	hsa-miR-24-3p	-0.17	-0.17	0.37
CSNK1G1	ENST00000303052.7	casein kinase 1, gamma 1	149	1	0	0	1	1	0	0	1	3	hsa-miR-24-3p	-0.17	-0.17	0.18	2007, 2009, 2011
KIAA0087	ENST00000242109.3	KIAA0087	5	1	0	0	1	1	0	0	1	0	hsa-miR-24-3p	-0.17	-0.17	0.18
DCBLD2	ENST00000326840.6	discoidin, CUB and LCCL domain containing 2	798	1	0	1	0	1	1	0	0	0	hsa-miR-24-3p	-0.17	-0.2	0.59	2005, 2007, 2009, 2011
FGFR3	ENST00000340107.4	fibroblast growth factor receptor 3	1085	1	0	1	0	0	0	0	0	0	hsa-miR-24-3p	-0.17	-0.17	0.5	2007, 2009, 2011
CCDC180	ENST00000395220.1	coiled-coil domain containing 180	10	1	1	0	0	1	0	1	0	0	hsa-miR-24-3p	-0.17	-0.17	ORF
TCERG1	ENST00000296702.5	transcription elongation regulator 1	152	1	0	0	1	0	0	0	0	0	hsa-miR-24-3p	-0.16	-0.16	0.18	2005, 2007, 2009, 2011
FANCC	ENST00000289081.3	Fanconi anemia, complementation group C	408	1	0	1	0	0	0	0	0	2	hsa-miR-24-3p	-0.16	-0.22	0.42
SPIN1	ENST00000375859.3	spindlin 1	686	1	0	1	0	1	0	0	1	0	hsa-miR-24-3p	-0.16	-0.24	0.5	2009, 2011
LYVE1	ENST00000256178.3	lymphatic vessel endothelial hyaluronan receptor 1	5	1	0	1	0	1	1	0	0	0	hsa-miR-24-3p	-0.16	-0.29	0.45
MED16	ENST00000269814.4	mediator complex subunit 16	3677	1	0	1	0	5	0	1	4	4	hsa-miR-24-3p	-0.16	-0.2	< 0.1
KIAA1549L	ENST00000321505.4	KIAA1549-like	117	1	0	1	0	2	0	1	1	1	hsa-miR-24-3p	-0.16	-0.17	0.49	2009, 2011
CTD-2207O23.12	ENST00000599312.1	Uncharacterized protein	32	1	1	0	0	0	0	0	0	0	hsa-miR-24-3p	-0.16	-0.2	ORF
SKIDA1	ENST00000449193.2	SKI/DACH domain containing 1	18	1	0	0	1	0	0	0	0	1	hsa-miR-24-3p	-0.16	-0.16	0.18	2005, 2007, 2009, 2011
STK10	ENST00000176763.5	serine/threonine kinase 10	655	1	0	1	0	1	0	1	0	1	hsa-miR-24-3p	-0.16	-0.18	0.6	2011
GAD1	ENST00000358196.3	glutamate decarboxylase 1 (brain, 67kDa)	16	1	0	0	1	0	0	0	0	0	hsa-miR-24-3p	-0.16	-0.16	0.18	2005, 2007, 2009, 2011
PTGFRN	ENST00000393203.2	prostaglandin F2 receptor inhibitor	591	2	0	1	1	0	0	0	0	1	hsa-miR-24-3p	-0.16	-0.37	0.61	2009, 2011
AL590483.1	ENST00000598000.1	Uncharacterized protein; cDNA FLJ42623 fis, clone BRACE3015894	5	1	0	0	1	0	0	0	0	0	hsa-miR-24-3p	-0.16	-0.16	0.18
MDN1	ENST00000369393.3	MDN1, midasin homolog (yeast)	42	1	1	0	0	0	0	0	0	0	hsa-miR-24-3p	-0.16	-0.16	0.56
EDAR	ENST00000409271.1	ectodysplasin A receptor	7	1	1	0	0	0	0	0	0	0	hsa-miR-24-3p	-0.16	-0.16	0.49	2009, 2011
MDGA1	ENST00000297153.7	MAM domain containing glycosylphosphatidylinositol anchor 1	240	1	0	1	0	2	0	1	1	1	hsa-miR-24-3p	-0.16	-0.16	0.55
ACBD4	ENST00000398322.3	acyl-CoA binding domain containing 4	10	1	0	1	0	0	0	0	0	0	hsa-miR-24-3p	-0.16	-0.16	ORF	2007, 2009
NAPRT1	ENST00000435154.3	nicotinate phosphoribosyltransferase domain containing 1	293	1	0	1	0	0	0	0	0	1	hsa-miR-24-3p	-0.16	-0.16	ORF	2007
NR6A1	ENST00000487099.2	nuclear receptor subfamily 6, group A, member 1	1082	1	0	1	0	2	0	0	2	0	hsa-miR-24-3p	-0.16	-0.16	0.49
ADAM12	ENST00000368679.4	ADAM metallopeptidase domain 12	758	1	1	0	0	0	0	0	0	0	hsa-miR-24-3p	-0.15	-0.17	0.77
FAM46C	ENST00000369448.3	family with sequence similarity 46, member C	74	1	0	0	1	0	0	0	0	3	hsa-miR-24-3p	-0.15	-0.16	0.18	2005, 2007, 2009, 2011
SRRD	ENST00000215917.7	SRR1 domain containing	1069	1	1	0	0	3	1	1	1	1	hsa-miR-24-3p	-0.15	-0.61	0.25
NRP2	ENST00000360409.3	neuropilin 2	146	1	1	0	0	1	0	0	1	0	hsa-miR-24-3p	-0.15	-0.15	0.83	2009, 2011
FAM78A	ENST00000372269.3	family with sequence similarity 78, member A	7	1	0	0	1	1	0	1	0	2	hsa-miR-24-3p	-0.15	-0.23	0.24	2007
DLL1	ENST00000366756.3	delta-like 1 (Drosophila)	85	1	0	0	1	0	0	0	0	0	hsa-miR-24-3p	-0.15	-0.15	0.18	2005, 2007, 2011
ZMAT3	ENST00000311417.2	zinc finger, matrin-type 3	459	1	1	0	0	0	0	0	0	2	hsa-miR-24-3p	-0.15	-0.29	0.51	2011
ACACB	ENST00000543201.1	acetyl-CoA carboxylase beta	59	1	1	0	0	1	0	0	1	0	hsa-miR-24-3p	-0.15	-0.15	< 0.1
PKDCC	ENST00000294964.5	protein kinase domain containing, cytoplasmic	123	2	0	0	2	0	0	0	0	0	hsa-miR-24-3p	-0.15	-0.15	0.32	2007, 2009, 2011
IPMK	ENST00000373935.3	inositol polyphosphate multikinase	196	1	0	0	1	0	0	0	0	0	hsa-miR-24-3p	-0.15	-0.15	0.18	2011
CXXC1	ENST00000589940.1	CXXC finger protein 1	263	1	0	1	0	0	0	0	0	0	hsa-miR-24-3p	-0.15	-0.15	ORF
COMMD10	ENST00000274458.4	COMM domain containing 10	108	1	0	0	1	0	0	0	0	0	hsa-miR-24-3p	-0.15	-0.15	0.18
GPC4	ENST00000370828.3	glypican 4	542	1	1	0	0	3	0	0	3	0	hsa-miR-24-3p	-0.15	-0.29	0.38	2005, 2007
FAM20B	ENST00000263733.4	family with sequence similarity 20, member B	113	1	0	1	0	2	0	0	2	0	hsa-miR-24-3p	-0.15	-0.2	0.53	2009, 2011
ZBTB20	ENST00000462705.1	zinc finger and BTB domain containing 20	5	1	1	0	0	2	1	1	0	2	hsa-miR-24-3p	-0.15	-0.2	0.35
NET1	ENST00000355029.4	neuroepithelial cell transforming 1	73	1	0	0	1	0	0	0	0	0	hsa-miR-24-3p	-0.15	-0.18	0.18	2005, 2007, 2009, 2011
IGFN1	ENST00000295591.8	immunoglobulin-like and fibronectin type III domain containing 1	19	1	1	0	0	1	0	1	0	0	hsa-miR-24-3p	-0.15	-0.15	< 0.1
HIC2	ENST00000407464.2	hypermethylated in cancer 2	28	2	0	2	0	3	0	2	1	2	hsa-miR-24-3p	-0.15	-0.22	0.81	2003, 2005, 2007, 2011
KIF21B	ENST00000332129.2	kinesin family member 21B	12	1	0	1	0	2	0	2	0	1	hsa-miR-24-3p	-0.15	-0.15	0.72	2007, 2009, 2011
KIAA1239	ENST00000309447.5	KIAA1239	5	1	0	1	0	0	0	0	0	0	hsa-miR-24-3p	-0.15	-0.15	0.43
SLC41A1	ENST00000367137.3	solute carrier family 41 (magnesium transporter), member 1	300	1	0	0	1	0	0	0	0	0	hsa-miR-24-3p	-0.15	-0.15	0.18	2009, 2011
CRY2	ENST00000443527.2	cryptochrome 2 (photolyase-like)	63	1	0	0	1	0	0	0	0	0	hsa-miR-24-3p	-0.15	-0.15	0.18	2005, 2007, 2009, 2011
ATL2	ENST00000406122.1	atlastin GTPase 2	1135	1	0	0	1	1	0	0	1	0	hsa-miR-24-3p	-0.15	-0.16	0.18
FCRLB	ENST00000336830.5	Fc receptor-like B	87	1	0	1	0	0	0	0	0	1	hsa-miR-24-3p	-0.15	-0.15	ORF
PELI3	ENST00000320740.7	pellino E3 ubiquitin protein ligase family member 3	257	1	0	1	0	1	1	0	0	0	hsa-miR-24-3p	-0.15	-0.17	0.47	2009, 2011
CXADR	ENST00000356275.6	coxsackie virus and adenovirus receptor	56	1	0	0	1	0	0	0	0	1	hsa-miR-24-3p	-0.14	-0.14	0.18	2011
ADAMTSL2	ENST00000354484.4	ADAMTS-like 2	5	1	0	1	0	0	0	0	0	0	hsa-miR-24-3p	-0.14	-0.14	0.47
ARHGAP19-SLIT1	ENST00000453547.2	ARHGAP19-SLIT1 readthrough (NMD candidate)	15	1	0	0	1	0	0	0	0	0	hsa-miR-24-3p	-0.14	-0.14	ORF
WIZ	ENST00000389282.4	widely interspaced zinc finger motifs	1321	1	0	1	0	1	0	0	1	2	hsa-miR-24-3p	-0.14	-0.15	0.65	2009, 2011
EVX1	ENST00000222761.3	even-skipped homeobox 1	7	1	0	0	1	0	0	0	0	0	hsa-miR-24-3p	-0.14	-0.14	ORF
AREL1	ENST00000356357.4	apoptosis resistant E3 ubiquitin protein ligase 1	28	1	0	1	0	0	0	0	0	0	hsa-miR-24-3p	-0.14	-0.16	0.45	2007, 2011
MTMR3	ENST00000333027.3	myotubularin related protein 3	123	1	0	1	0	1	1	0	0	1	hsa-miR-24-3p	-0.14	-0.14	0.51	2009, 2011
PLEKHO2	ENST00000323544.4	pleckstrin homology domain containing, family O member 2	279	1	0	1	0	0	0	0	0	0	hsa-miR-24-3p	-0.14	-0.14	0.53	2009, 2011
ARID2	ENST00000457135.1	AT rich interactive domain 2 (ARID, RFX-like)	891	1	0	0	1	0	0	0	0	0	hsa-miR-24-3p	-0.14	-0.14	0.18	2005, 2007, 2009, 2011
FAM149B1	ENST00000242505.6	family with sequence similarity 149, member B1	33	2	1	1	0	1	0	0	1	1	hsa-miR-24-3p	-0.14	-0.32	< 0.1
ACSBG1	ENST00000258873.4	acyl-CoA synthetase bubblegum family member 1	5	1	1	0	0	2	0	2	0	0	hsa-miR-24-3p	-0.14	-0.14	0.47
RAB3D	ENST00000222120.3	RAB3D, member RAS oncogene family	111	1	0	0	1	2	0	1	1	0	hsa-miR-24-3p	-0.14	-0.14	0.29
ANGEL1	ENST00000251089.2	angel homolog 1 (Drosophila)	299	1	0	1	0	0	0	0	0	1	hsa-miR-24-3p	-0.14	-0.14	0.61	2007, 2009, 2011
LSM10	ENST00000315732.2	LSM10, U7 small nuclear RNA associated	1508	1	1	0	0	3	0	0	3	1	hsa-miR-24-3p	-0.13	-0.57	0.28
LHFPL2	ENST00000515007.2	lipoma HMGIC fusion partner-like 2	16	1	0	0	1	0	0	0	0	1	hsa-miR-24-3p	-0.13	-0.17	0.18	2005, 2007, 2009, 2011
ARPC4-TTLL3	ENST00000397256.1	ARPC4-TTLL3 readthrough	10	1	0	1	0	2	0	2	0	2	hsa-miR-24-3p	-0.13	-0.32	< 0.1
SMG6	ENST00000544865.1	SMG6 nonsense mediated mRNA decay factor	832	1	1	0	0	0	0	0	0	0	hsa-miR-24-3p	-0.13	-0.13	0.53	2009, 2011
TGM2	ENST00000361475.2	transglutaminase 2	731	1	0	1	0	3	0	2	1	1	hsa-miR-24-3p	-0.13	-0.42	0.65
WAPAL	ENST00000298767.5	wings apart-like homolog (Drosophila)	185	1	0	0	1	0	0	0	0	0	hsa-miR-24-3p	-0.13	-0.15	0.18	2007
SBF2	ENST00000256190.8	SET binding factor 2	65	1	1	0	0	0	0	0	0	0	hsa-miR-24-3p	-0.13	-0.13	0.32	2011
WNT2B	ENST00000369686.5	wingless-type MMTV integration site family, member 2B	5	1	0	0	1	1	0	0	1	1	hsa-miR-24-3p	-0.13	-0.13	0.18
RRP8	ENST00000254605.6	ribosomal RNA processing 8, methyltransferase, homolog (yeast)	423	1	1	0	0	4	2	0	2	1	hsa-miR-24-3p	-0.13	-0.39	0.56
DCLK3	ENST00000416516.2	doublecortin-like kinase 3	5	1	0	1	0	0	0	0	0	0	hsa-miR-24-3p	-0.13	-0.13	0.47	2009, 2011
SBK1	ENST00000341901.4	SH3 domain binding kinase 1	9	1	0	1	0	1	0	1	0	0	hsa-miR-24-3p	-0.13	-0.13	0.45	2007, 2011
NEK6	ENST00000373603.1	NIMA-related kinase 6	3449	1	0	1	0	1	0	1	0	1	hsa-miR-24-3p	-0.13	-0.47	0.56	2011
FAM175B	ENST00000298492.5	family with sequence similarity 175, member B	525	1	0	0	1	0	0	0	0	0	hsa-miR-24-3p	-0.13	-0.13	0.18	2005, 2007, 2009, 2011
IGFBP5	ENST00000233813.4	insulin-like growth factor binding protein 5	10709	1	1	0	0	1	0	1	0	1	hsa-miR-24-3p	-0.13	-0.29	0.87	2005, 2007, 2009, 2011
ADAMTS14	ENST00000373208.1	ADAM metallopeptidase with thrombospondin type 1 motif, 14	5	1	1	0	0	0	0	0	0	0	hsa-miR-24-3p	-0.13	-0.13	0.32	2009, 2011
GALNT10	ENST00000297107.6	UDP-N-acetyl-alpha-D-galactosamine:polypeptide N-acetylgalactosaminyltransferase 10 (GalNAc-T10)	3445	1	0	0	1	2	0	2	0	1	hsa-miR-24-3p	-0.13	-0.13	0.44
XKR4	ENST00000327381.6	XK, Kell blood group complex subunit-related family, member 4	5	1	0	0	1	5	0	2	3	4	hsa-miR-24-3p	-0.13	-0.13	0.28
MED13	ENST00000397786.2	mediator complex subunit 13	561	1	0	0	1	0	0	0	0	0	hsa-miR-24-3p	-0.13	-0.13	0.18	2005, 2007
DDI2	ENST00000480945.1	DNA-damage inducible 1 homolog 2 (S. cerevisiae)	357	1	0	0	1	0	0	0	0	2	hsa-miR-24-3p	-0.13	-0.13	0.18
TMEM9	ENST00000367334.5	transmembrane protein 9	1769	1	1	0	0	1	0	1	0	0	hsa-miR-24-3p	-0.13	-0.52	0.63	2005, 2007, 2009, 2011
SFXN5	ENST00000410065.1	sideroflexin 5	56	1	0	1	0	2	0	0	2	1	hsa-miR-24-3p	-0.13	-0.34	0.4	2005, 2007, 2009, 2011
CNTFR	ENST00000351266.4	ciliary neurotrophic factor receptor	19	1	0	1	0	0	0	0	0	0	hsa-miR-24-3p	-0.13	-0.13	0.42	2005, 2007
ZNF532	ENST00000336078.4	zinc finger protein 532	5	1	1	0	0	0	0	0	0	0	hsa-miR-24-3p	-0.13	-0.13	0.38	2009, 2011
HRK	ENST00000257572.5	harakiri, BCL2 interacting protein (contains only BH3 domain)	19	1	1	0	0	1	0	0	1	0	hsa-miR-24-3p	-0.13	-0.19	0.28
PLAG1	ENST00000316981.3	pleiomorphic adenoma gene 1	58	1	0	0	1	0	0	0	0	1	hsa-miR-24-3p	-0.13	-0.15	0.18	2005, 2007, 2009, 2011
CACNA1E	ENST00000526775.1	calcium channel, voltage-dependent, R type, alpha 1E subunit	5	1	1	0	0	2	1	0	1	1	hsa-miR-24-3p	-0.13	-0.13	0.36	2009, 2011
ZCCHC14	ENST00000268616.4	zinc finger, CCHC domain containing 14	64	1	0	0	1	0	0	0	0	1	hsa-miR-24-3p	-0.13	-0.14	0.18	2005, 2007, 2009, 2011
EXOC5	ENST00000413566.2	exocyst complex component 5	242	1	1	0	0	0	0	0	0	0	hsa-miR-24-3p	-0.13	-0.2	0.61	2007, 2009, 2011
KIAA1614	ENST00000367588.4	KIAA1614	5	1	0	1	0	0	0	0	0	3	hsa-miR-24-3p	-0.13	-0.13	0.46
PPM1D	ENST00000305921.3	protein phosphatase, Mg2+/Mn2+ dependent, 1D	896	1	0	0	1	3	0	1	2	0	hsa-miR-24-3p	-0.13	-0.32	0.2	2011
MYO18A	ENST00000354329.4	myosin XVIIIA	159	1	0	1	0	1	0	0	1	0	hsa-miR-24-3p	-0.13	-0.14	0.52
FERMT1	ENST00000217289.4	fermitin family member 1	245	1	1	0	0	1	0	0	1	0	hsa-miR-24-3p	-0.12	-0.14	0.52	2011
CHD5	ENST00000262450.3	chromodomain helicase DNA binding protein 5	5	1	1	0	0	1	0	0	1	1	hsa-miR-24-3p	-0.12	-0.12	< 0.1	2007, 2011
BTAF1	ENST00000265990.6	BTAF1 RNA polymerase II, B-TFIID transcription factor-associated, 170kDa	917	1	0	0	1	0	0	0	0	0	hsa-miR-24-3p	-0.12	-0.13	0.18	2005, 2007
PEX19	ENST00000368072.5	peroxisomal biogenesis factor 19	1804	1	0	1	0	0	0	0	0	0	hsa-miR-24-3p	-0.12	-0.12	0.41	2009, 2011
MEF2A	ENST00000354410.5	myocyte enhancer factor 2A	654	1	0	0	1	0	0	0	0	1	hsa-miR-24-3p	-0.12	-0.12	0.18	2011
ARHGAP31	ENST00000264245.4	Rho GTPase activating protein 31	32	1	1	0	0	1	0	0	1	1	hsa-miR-24-3p	-0.12	-0.34	0.27	2011
EPHA8	ENST00000166244.3	EPH receptor A8	5	1	0	1	0	0	0	0	0	1	hsa-miR-24-3p	-0.12	-0.12	0.53	2005, 2007, 2009, 2011
NKAP	ENST00000371410.3	NFKB activating protein	422	1	1	0	0	2	0	0	2	3	hsa-miR-24-3p	-0.12	-0.23	0.55
PIANP	ENST00000534837.1	PILR alpha associated neural protein	8	1	1	0	0	1	0	1	0	0	hsa-miR-24-3p	-0.12	-0.16	0.31	2009, 2011
GIT1	ENST00000579937.1	G protein-coupled receptor kinase interacting ArfGAP 1	18	1	0	0	1	1	0	1	0	0	hsa-miR-24-3p	-0.12	-0.17	0.45	2011
NCOA1	ENST00000405141.1	nuclear receptor coactivator 1	200	1	0	0	1	0	0	0	0	0	hsa-miR-24-3p	-0.12	-0.12	0.18	2007, 2009, 2011
HIF1AN	ENST00000299163.6	hypoxia inducible factor 1, alpha subunit inhibitor	1545	1	0	1	0	2	0	0	2	2	hsa-miR-24-3p	-0.12	-0.39	0.58	2011
KIAA2018	ENST00000316407.4	KIAA2018	23	1	1	0	0	2	0	0	2	2	hsa-miR-24-3p	-0.12	-0.12	0.71	2007, 2009, 2011
XYLT1	ENST00000261381.6	xylosyltransferase I	159	1	0	1	0	2	1	1	0	0	hsa-miR-24-3p	-0.12	-0.12	0.52	2009, 2011
EML6	ENST00000356458.6	echinoderm microtubule associated protein like 6	39	1	0	0	1	0	0	0	0	0	hsa-miR-24-3p	-0.12	-0.12	0.18	2011
NFATC2IP	ENST00000320805.4	nuclear factor of activated T-cells, cytoplasmic, calcineurin-dependent 2 interacting protein	754	1	0	0	1	2	0	0	2	1	hsa-miR-24-3p	-0.12	-0.15	0.18
GAB2	ENST00000340149.2	GRB2-associated binding protein 2	627	1	1	0	0	1	0	1	0	0	hsa-miR-24-3p	-0.11	-0.11	0.63	2009, 2011
NOVA2	ENST00000263257.5	neuro-oncological ventral antigen 2	7	4	1	1	2	1	0	0	1	0	hsa-miR-24-3p	-0.11	-0.17	0.95
HIC1	ENST00000399849.3	hypermethylated in cancer 1	76	1	0	1	0	0	0	0	0	0	hsa-miR-24-3p	-0.11	-0.11	0.54	2011
AGO4	ENST00000373210.3	argonaute RISC catalytic component 4	96	1	0	0	1	0	0	0	0	0	hsa-miR-24-3p	-0.11	-0.11	0.18
GIGYF1	ENST00000275732.5	GRB10 interacting GYF protein 1	5	1	0	1	0	1	0	1	0	1	hsa-miR-24-3p	-0.11	-0.11	0.49	2007, 2009, 2011
NID1	ENST00000366595.3	nidogen 1	303	1	0	1	0	0	0	0	0	1	hsa-miR-24-3p	-0.11	-0.11	0.47	2011
STRN	ENST00000263918.4	striatin, calmodulin binding protein	476	1	0	0	1	2	1	1	0	2	hsa-miR-24-3p	-0.11	-0.17	0.22	2011
NDUFA7	ENST00000301457.2	NADH dehydrogenase (ubiquinone) 1 alpha subcomplex, 7, 14.5kDa	550	1	1	0	0	5	1	0	4	0	hsa-miR-24-3p	-0.11	-0.35	0.3
RGS9BP	ENST00000334176.3	regulator of G protein signaling 9 binding protein	13	1	0	0	1	1	0	0	1	0	hsa-miR-24-3p	-0.11	-0.12	0.18
SZRD1	ENST00000401089.3	SUZ RNA binding domain containing 1	137	1	0	0	1	1	0	1	0	0	hsa-miR-24-3p	-0.11	-0.24	0.3	2009, 2011
TRIM71	ENST00000383763.5	tripartite motif containing 71, E3 ubiquitin protein ligase	67	1	0	0	1	0	0	0	0	1	hsa-miR-24-3p	-0.11	-0.11	0.18	2007
ARHGAP44	ENST00000262444.9	Rho GTPase activating protein 44	22	1	0	0	1	0	0	0	0	0	hsa-miR-24-3p	-0.1	-0.14	0.18	2005, 2007, 2009, 2011
ATP2A2	ENST00000395494.2	ATPase, Ca++ transporting, cardiac muscle, slow twitch 2	2042	1	0	0	1	1	1	0	0	1	hsa-miR-24-3p	-0.1	-0.11	0.18	2005, 2007
MCC	ENST00000302475.4	mutated in colorectal cancers	115	1	0	1	0	1	0	0	1	0	hsa-miR-24-3p	-0.1	-0.12	0.42	2011
TMEM50B	ENST00000542230.2	transmembrane protein 50B	528	2	2	0	0	0	0	0	0	0	hsa-miR-24-3p	-0.1	-0.82	0.75	2009, 2011
SEMA6C	ENST00000341697.3	sema domain, transmembrane domain (TM), and cytoplasmic domain, (semaphorin) 6C	44	1	0	0	1	1	0	0	1	0	hsa-miR-24-3p	-0.1	-0.12	0.18	2011
ARHGAP19	ENST00000358531.4	Rho GTPase activating protein 19	1051	1	0	0	1	0	0	0	0	0	hsa-miR-24-3p	-0.1	-0.1	0.18	2009, 2011
ATP2B1	ENST00000261173.2	ATPase, Ca++ transporting, plasma membrane 1	699	1	0	1	0	0	0	0	0	0	hsa-miR-24-3p	-0.1	-0.27	0.45	2011
LRIG2	ENST00000361127.5	leucine-rich repeats and immunoglobulin-like domains 2	348	1	0	0	1	5	0	0	5	3	hsa-miR-24-3p	-0.1	-0.11	0.18
TENM1	ENST00000371130.3	teneurin transmembrane protein 1	5	2	2	0	0	0	0	0	0	0	hsa-miR-24-3p	-0.1	-0.1	0.73	2009, 2011
SRL	ENST00000399609.3	sarcalumenin	5	1	0	0	1	1	0	0	1	0	hsa-miR-24-3p	-0.1	-0.1	0.18	2009, 2011
PMEPA1	ENST00000341744.3	prostate transmembrane protein, androgen induced 1	736	1	0	0	1	0	0	0	0	1	hsa-miR-24-3p	-0.1	-0.16	0.18	2011
MKL2	ENST00000318282.5	MKL/myocardin-like 2	992	1	0	0	1	0	0	0	0	0	hsa-miR-24-3p	-0.1	-0.1	0.18	2009, 2011
TLL1	ENST00000061240.2	tolloid-like 1	247	1	0	0	1	0	0	0	0	3	hsa-miR-24-3p	-0.1	-0.11	0.18	2009, 2011
CSRNP1	ENST00000273153.5	cysteine-serine-rich nuclear protein 1	544	1	0	1	0	0	0	0	0	1	hsa-miR-24-3p	-0.1	-0.1	0.48
RALA	ENST00000005257.2	v-ral simian leukemia viral oncogene homolog A (ras related)	21	1	0	0	1	0	0	0	0	0	hsa-miR-24-3p	-0.1	-0.2	0.18	2005, 2007, 2009, 2011
UCK2	ENST00000372212.4	uridine-cytidine kinase 2	437	1	0	1	0	0	0	0	0	2	hsa-miR-24-3p	-0.1	-0.48	0.54	2011
TP53INP1	ENST00000448464.2	tumor protein p53 inducible nuclear protein 1	39	2	1	0	1	0	0	0	0	0	hsa-miR-24-3p	-0.1	-0.27	0.46	2005, 2007, 2009, 2011
GK5	ENST00000392993.2	glycerol kinase 5 (putative)	73	1	0	0	1	5	0	1	4	4	hsa-miR-24-3p	-0.1	-0.3	0.25	2011
KPNA4	ENST00000334256.4	karyopherin alpha 4 (importin alpha 3)	111	1	0	0	1	3	0	0	3	1	hsa-miR-24-3p	-0.1	-0.11	0.18	2005, 2007, 2009, 2011
SCML2	ENST00000398048.3	sex comb on midleg-like 2 (Drosophila)	7	1	1	0	0	1	0	0	1	0	hsa-miR-24-3p	-0.1	-0.47	0.78	2005, 2007, 2009, 2011
ZMYM3	ENST00000314425.5	zinc finger, MYM-type 3	137	1	0	0	1	1	0	0	1	0	hsa-miR-24-3p	-0.1	-0.1	0.32	2007, 2009, 2011
MYLK	ENST00000360772.3	myosin light chain kinase	2964	1	0	0	1	0	0	0	0	0	hsa-miR-24-3p	-0.1	-0.1	0.18	2007
CAMK2D	ENST00000296402.5	calcium/calmodulin-dependent protein kinase II delta	938	1	0	0	1	0	0	0	0	0	hsa-miR-24-3p	-0.09	-0.09	0.18	2009, 2011
ARFGEF1	ENST00000262215.3	ADP-ribosylation factor guanine nucleotide-exchange factor 1 (brefeldin A-inhibited)	70	1	0	0	1	1	0	0	1	0	hsa-miR-24-3p	-0.09	-0.14	0.18
TGIF2	ENST00000373874.2	TGFB-induced factor homeobox 2	192	1	0	0	1	1	0	0	1	1	hsa-miR-24-3p	-0.09	-0.11	0.18	2005, 2007, 2011
MEX3A	ENST00000532414.2	mex-3 RNA binding family member A	912	1	0	0	1	1	0	0	1	0	hsa-miR-24-3p	-0.09	-0.11	0.32	2009, 2011
PHB2	ENST00000546111.1	prohibitin 2	120	1	1	0	0	1	1	0	0	2	hsa-miR-24-3p	-0.09	-0.43	0.58
PACS1	ENST00000320580.4	phosphofurin acidic cluster sorting protein 1	87	1	0	1	0	2	0	2	0	1	hsa-miR-24-3p	-0.09	-0.22	0.68
BCL2L12	ENST00000246784.3	BCL2-like 12 (proline rich)	355	1	0	1	0	0	0	0	0	0	hsa-miR-24-3p	-0.09	-0.09	ORF
CHIC1	ENST00000373504.6	cysteine-rich hydrophobic domain 1	16	1	1	0	0	0	0	0	0	0	hsa-miR-24-3p	-0.09	-0.31	0.35	2009, 2011
MMP14	ENST00000311852.6	matrix metallopeptidase 14 (membrane-inserted)	276	1	1	0	0	0	0	0	0	1	hsa-miR-24-3p	-0.09	-0.09	0.59	2005, 2007, 2009, 2011
RIT1	ENST00000368323.3	Ras-like without CAAX 1	192	1	0	1	0	1	0	0	1	0	hsa-miR-24-3p	-0.09	-0.23	0.4
DIAPH1	ENST00000389054.3	diaphanous-related formin 1	399	1	1	0	0	1	0	1	0	0	hsa-miR-24-3p	-0.09	-0.09	0.6	2009, 2011
ZER1	ENST00000291900.2	zyg-11 related, cell cycle regulator	336	1	0	1	0	1	0	0	1	0	hsa-miR-24-3p	-0.09	-0.17	0.52	2007, 2009, 2011
TBC1D30	ENST00000542120.1	TBC1 domain family, member 30	153	1	1	0	0	1	1	0	0	1	hsa-miR-24-3p	-0.09	-0.37	0.76	2011
IL1R1	ENST00000410023.1	interleukin 1 receptor, type I	1713	1	0	0	1	0	0	0	0	2	hsa-miR-24-3p	-0.09	-0.09	0.18	2005, 2007, 2009, 2011
SH2D4A	ENST00000265807.3	SH2 domain containing 4A	131	1	1	0	0	1	0	1	0	3	hsa-miR-24-3p	-0.09	-0.21	0.33
PLEKHA8	ENST00000449726.1	pleckstrin homology domain containing, family A (phosphoinositide binding specific) member 8	661	1	0	0	1	1	0	0	1	1	hsa-miR-24-3p	-0.08	-0.09	0.18	2011
ADCY9	ENST00000294016.3	adenylate cyclase 9	166	1	0	1	0	0	0	0	0	1	hsa-miR-24-3p	-0.08	-0.12	0.5	2005, 2007, 2009, 2011
BRD1	ENST00000457780.2	bromodomain containing 1	124	1	0	1	0	0	0	0	0	1	hsa-miR-24-3p	-0.08	-0.11	< 0.1
SMARCD1	ENST00000394963.4	SWI/SNF related, matrix associated, actin dependent regulator of chromatin, subfamily d, member 1	952	1	0	1	0	3	0	2	1	0	hsa-miR-24-3p	-0.08	-0.17	0.71
SEMA5A	ENST00000382496.5	sema domain, seven thrombospondin repeats (type 1 and type 1-like), transmembrane domain (TM) and short cytoplasmic domain, (semaphorin) 5A	98	1	0	0	1	1	0	0	1	1	hsa-miR-24-3p	-0.08	-0.08	0.18	2005, 2007, 2009, 2011
MAGI1	ENST00000330909.8	membrane associated guanylate kinase, WW and PDZ domain containing 1	258	1	1	0	0	0	0	0	0	3	hsa-miR-24-3p	-0.08	-0.19	0.78	2007, 2009, 2011
PLEKHA6	ENST00000272203.3	pleckstrin homology domain containing, family A member 6	45	1	0	0	1	0	0	0	0	1	hsa-miR-24-3p	-0.08	-0.1	0.18	2005, 2007
NUDT3	ENST00000607016.1	nudix (nucleoside diphosphate linked moiety X)-type motif 3	190	1	1	0	0	1	0	1	0	3	hsa-miR-24-3p	-0.08	-0.2	0.28
RGP1	ENST00000378078.4	RGP1 retrograde golgi transport homolog (S. cerevisiae)	203	1	0	1	0	2	1	1	0	0	hsa-miR-24-3p	-0.08	-0.2	< 0.1
TMEM151B	ENST00000451188.2	transmembrane protein 151B	5	1	1	0	0	0	0	0	0	0	hsa-miR-24-3p	-0.08	-0.08	0.25	2011
EYA4	ENST00000367895.5	eyes absent homolog 4 (Drosophila)	242	1	0	0	1	0	0	0	0	0	hsa-miR-24-3p	-0.08	-0.09	0.18	2011
CRTC1	ENST00000338797.6	CREB regulated transcription coactivator 1	322	1	1	0	0	3	0	2	1	2	hsa-miR-24-3p	-0.08	-0.08	0.27
SPTLC2	ENST00000216484.2	serine palmitoyltransferase, long chain base subunit 2	95	1	0	0	1	2	0	0	2	1	hsa-miR-24-3p	-0.08	-0.1	0.18
PCDH17	ENST00000377918.3	protocadherin 17	477	1	0	0	1	0	0	0	0	0	hsa-miR-24-3p	-0.08	-0.08	0.18	2005, 2007, 2009, 2011
CBX5	ENST00000209875.4	chromobox homolog 5	360	1	0	0	1	5	1	0	4	0	hsa-miR-24-3p	-0.08	-0.24	0.18	2011
DTNA	ENST00000283365.9	dystrobrevin, alpha	144	1	0	0	1	1	0	0	1	0	hsa-miR-24-3p	-0.08	-0.14	0.18	2005, 2007
PURB	ENST00000395699.2	purine-rich element binding protein B	497	1	0	0	1	3	0	0	3	2	hsa-miR-24-3p	-0.08	-0.1	0.18	2005, 2007, 2009, 2011
AKAP5	ENST00000394718.4	A kinase (PRKA) anchor protein 5	75	1	0	0	1	1	0	0	1	0	hsa-miR-24-3p	-0.08	-0.08	0.18
PHLPP2	ENST00000568954.1	PH domain and leucine rich repeat protein phosphatase 2	172	1	0	0	1	0	0	0	0	0	hsa-miR-24-3p	-0.08	-0.08	0.18	2009, 2011
XPO4	ENST00000400602.2	exportin 4	718	1	0	1	0	1	0	0	1	0	hsa-miR-24-3p	-0.08	-0.09	0.47	2005, 2007
OSBP	ENST00000263847.1	oxysterol binding protein	101	1	0	1	0	0	0	0	0	0	hsa-miR-24-3p	-0.08	-0.2	0.43	2009
NEDD4L	ENST00000256832.7	neural precursor cell expressed, developmentally down-regulated 4-like, E3 ubiquitin protein ligase	617	1	0	1	0	1	0	0	1	0	hsa-miR-24-3p	-0.07	-0.22	0.63	2009, 2011
POLR3H	ENST00000396504.2	polymerase (RNA) III (DNA directed) polypeptide H (22.9kD)	216	1	0	0	1	0	0	0	0	1	hsa-miR-24-3p	-0.07	-0.07	< 0.1	2007
SH3PXD2A	ENST00000369774.4	SH3 and PX domains 2A	152	1	1	0	0	2	0	2	0	3	hsa-miR-24-3p	-0.07	-0.09	0.89	2007, 2009, 2011
MRPL45	ENST00000312513.5	mitochondrial ribosomal protein L45	49	1	0	1	0	0	0	0	0	1	hsa-miR-24-3p	-0.07	-0.24	0.49
EBF3	ENST00000368648.3	early B-cell factor 3	101	1	0	0	1	0	0	0	0	0	hsa-miR-24-3p	-0.07	-0.07	0.18	2007, 2009, 2011
GTPBP1	ENST00000216044.5	GTP binding protein 1	1765	1	1	0	0	2	1	0	1	0	hsa-miR-24-3p	-0.07	-0.07	0.2	2009, 2011
SCN3A	ENST00000360093.3	sodium channel, voltage-gated, type III, alpha subunit	5	1	0	0	1	0	0	0	0	0	hsa-miR-24-3p	-0.07	-0.07	0.18	2005, 2007
PRDM1	ENST00000369089.3	PR domain containing 1, with ZNF domain	48	1	0	0	1	0	0	0	0	1	hsa-miR-24-3p	-0.07	-0.09	0.18	2005, 2007, 2011
PGM3	ENST00000513973.1	phosphoglucomutase 3	707	1	0	0	1	0	0	0	0	1	hsa-miR-24-3p	-0.07	-0.13	0.18	2011
UBN2	ENST00000473989.3	ubinuclein 2	238	1	0	1	0	1	0	1	0	1	hsa-miR-24-3p	-0.07	-0.09	0.6	2009, 2011
SCRT2	ENST00000246104.6	scratch homolog 2, zinc finger protein (Drosophila)	5	1	0	1	0	0	0	0	0	0	hsa-miR-24-3p	-0.07	-0.07	0.47	2005, 2007, 2009, 2011
DKFZP761J1410	ENST00000251473.5	Lipid phosphate phosphatase-related protein type 2	345	1	0	1	0	0	0	0	0	0	hsa-miR-24-3p	-0.07	-0.07	ORF	2007, 2009
RAD54L2	ENST00000409535.2	RAD54-like 2 (S. cerevisiae)	215	1	1	0	0	2	0	1	1	1	hsa-miR-24-3p	-0.07	-0.07	0.5
AGO1	ENST00000373204.4	argonaute RISC catalytic component 1	402	1	0	0	1	2	0	2	0	1	hsa-miR-24-3p	-0.06	-0.07	0.47
ZC3H8	ENST00000409573.2	zinc finger CCCH-type containing 8	216	1	1	0	0	0	0	0	0	1	hsa-miR-24-3p	-0.06	-0.17	0.27
TSHZ2	ENST00000371497.5	teashirt zinc finger homeobox 2	351	1	0	0	1	1	0	0	1	1	hsa-miR-24-3p	-0.06	-0.06	0.32	2011
ATP6V0A2	ENST00000330342.3	ATPase, H+ transporting, lysosomal V0 subunit a2	376	1	0	1	0	2	0	0	2	1	hsa-miR-24-3p	-0.06	-0.31	0.67	2005, 2007, 2009, 2011
FAM46A	ENST00000369754.3	family with sequence similarity 46, member A	899	1	0	0	1	0	0	0	0	0	hsa-miR-24-3p	-0.06	-0.06	0.18
SOCS6	ENST00000397942.3	suppressor of cytokine signaling 6	140	1	0	0	1	0	0	0	0	0	hsa-miR-24-3p	-0.06	-0.1	0.18	2007, 2009
DCUN1D1	ENST00000292782.4	DCN1, defective in cullin neddylation 1, domain containing 1	267	1	0	0	1	0	0	0	0	0	hsa-miR-24-3p	-0.06	-0.06	0.18
RALY	ENST00000375114.3	RALY heterogeneous nuclear ribonucleoprotein	1489	2	2	0	0	1	0	0	1	1	hsa-miR-24-3p	-0.06	-0.35	0.4
LMTK2	ENST00000297293.5	lemur tyrosine kinase 2	51	1	0	0	1	0	0	0	0	2	hsa-miR-24-3p	-0.06	-0.06	0.18	2005, 2007, 2009, 2011
WDFY2	ENST00000298125.5	WD repeat and FYVE domain containing 2	85	1	0	1	0	2	0	1	1	0	hsa-miR-24-3p	-0.06	-0.19	0.44
SHROOM2	ENST00000380913.3	shroom family member 2	121	1	1	0	0	1	1	0	0	0	hsa-miR-24-3p	-0.06	-0.11	0.28	2007
CCDC171	ENST00000380701.3	coiled-coil domain containing 171	25	1	0	1	0	0	0	0	0	0	hsa-miR-24-3p	-0.06	-0.11	0.76
TNKS	ENST00000310430.6	tankyrase, TRF1-interacting ankyrin-related ADP-ribose polymerase	943	1	0	0	1	0	0	0	0	0	hsa-miR-24-3p	-0.06	-0.06	0.18	2007, 2009, 2011
C20orf112	ENST00000359676.5	chromosome 20 open reading frame 112	148	1	0	1	0	0	0	0	0	1	hsa-miR-24-3p	-0.06	-0.09	0.4	2011
KLHL18	ENST00000232766.5	kelch-like family member 18	74	1	0	1	0	2	0	0	2	0	hsa-miR-24-3p	-0.06	-0.08	0.54
FDXR	ENST00000455107.2	ferredoxin reductase	224	1	0	1	0	0	0	0	0	0	hsa-miR-24-3p	-0.06	-0.06	ORF
PLEKHM3	ENST00000427836.2	pleckstrin homology domain containing, family M, member 3	11	1	0	1	0	1	1	0	0	2	hsa-miR-24-3p	-0.06	-0.11	0.51
SSH3	ENST00000376757.5	slingshot protein phosphatase 3	159	1	0	1	0	1	0	0	1	0	hsa-miR-24-3p	-0.06	-0.09	< 0.1
EIF5	ENST00000216554.3	eukaryotic translation initiation factor 5	970	1	0	0	1	0	0	0	0	3	hsa-miR-24-3p	-0.06	-0.12	0.18	2011
MGAT4A	ENST00000264968.3	mannosyl (alpha-1,3-)-glycoprotein beta-1,4-N-acetylglucosaminyltransferase, isozyme A	223	1	0	1	0	1	0	1	0	0	hsa-miR-24-3p	-0.06	-0.36	0.51	2009, 2011
PDE3A	ENST00000359062.3	phosphodiesterase 3A, cGMP-inhibited	1182	1	0	0	1	0	0	0	0	1	hsa-miR-24-3p	-0.05	-0.06	0.18
PLXDC2	ENST00000377252.4	plexin domain containing 2	506	1	0	1	0	1	1	0	0	1	hsa-miR-24-3p	-0.05	-0.17	0.48
DCHS1	ENST00000299441.3	dachsous cadherin-related 1	54	1	0	1	0	0	0	0	0	0	hsa-miR-24-3p	-0.05	-0.05	0.43	2011
NPAT	ENST00000278612.8	nuclear protein, ataxia-telangiectasia locus	163	1	0	0	1	1	0	0	1	0	hsa-miR-24-3p	-0.05	-0.06	0.18	2005, 2007, 2009, 2011
CELF2	ENST00000379261.4	CUGBP, Elav-like family member 2	45	1	0	0	1	0	0	0	0	0	hsa-miR-24-3p	-0.05	-0.05	0.18	2007, 2011
SLC7A6	ENST00000219343.6	solute carrier family 7 (amino acid transporter light chain, y+L system), member 6	1044	1	0	0	1	0	0	0	0	0	hsa-miR-24-3p	-0.05	-0.09	0.18	2005, 2007, 2009
RC3H1	ENST00000367696.2	ring finger and CCCH-type domains 1	165	1	1	0	0	0	0	0	0	2	hsa-miR-24-3p	-0.05	-0.06	0.27
GRIK3	ENST00000373091.3	glutamate receptor, ionotropic, kainate 3	7	1	0	1	0	1	1	0	0	2	hsa-miR-24-3p	-0.05	-0.05	0.44	2011
BSN	ENST00000296452.4	bassoon presynaptic cytomatrix protein	31	1	1	0	0	2	0	0	2	0	hsa-miR-24-3p	-0.05	-0.05	0.43	2005, 2007, 2009, 2011
ANK3	ENST00000280772.2	ankyrin 3, node of Ranvier (ankyrin G)	74	1	0	0	1	0	0	0	0	0	hsa-miR-24-3p	-0.05	-0.05	0.18	2011
ABI2	ENST00000295851.5	abl-interactor 2	877	1	0	1	0	3	1	1	1	7	hsa-miR-24-3p	-0.05	-0.41	0.41
NAV2	ENST00000360655.4	neuron navigator 2	337	1	1	0	0	1	0	0	1	0	hsa-miR-24-3p	-0.05	-0.05	0.47	2005, 2007, 2009, 2011
IGF2BP1	ENST00000290341.3	insulin-like growth factor 2 mRNA binding protein 1	460	1	0	0	1	0	0	0	0	2	hsa-miR-24-3p	-0.05	-0.07	0.18	2007, 2009, 2011
TECPR2	ENST00000359520.7	tectonin beta-propeller repeat containing 2	109	1	0	1	0	0	0	0	0	1	hsa-miR-24-3p	-0.05	-0.05	0.4
ARSB	ENST00000264914.4	arylsulfatase B	86	1	0	1	0	3	0	1	2	0	hsa-miR-24-3p	-0.05	-0.21	0.6	2009, 2011
KAT6B	ENST00000287239.4	K(lysine) acetyltransferase 6B	266	1	0	0	1	0	0	0	0	0	hsa-miR-24-3p	-0.05	-0.11	0.18	2007
SOCS4	ENST00000395472.2	suppressor of cytokine signaling 4	336	1	0	0	1	1	0	0	1	0	hsa-miR-24-3p	-0.05	-0.09	0.18	2011
FAM179A	ENST00000379558.4	family with sequence similarity 179, member A	21	1	0	1	0	1	0	1	0	2	hsa-miR-24-3p	-0.04	-0.19	0.49
ERC2	ENST00000288221.6	ELKS/RAB6-interacting/CAST family member 2	11	1	0	0	1	0	0	0	0	0	hsa-miR-24-3p	-0.04	-0.04	0.18	2007
KAT6A	ENST00000265713.2	K(lysine) acetyltransferase 6A	21	1	0	0	1	0	0	0	0	1	hsa-miR-24-3p	-0.04	-0.07	0.18
NFIX	ENST00000360105.4	nuclear factor I/X (CCAAT-binding transcription factor)	24	1	0	0	1	1	0	1	0	0	hsa-miR-24-3p	-0.04	-0.08	0.33	2007, 2011
EML4	ENST00000318522.5	echinoderm microtubule associated protein like 4	62	1	0	0	1	0	0	0	0	0	hsa-miR-24-3p	-0.04	-0.12	0.18	2005, 2007, 2009, 2011
NFIB	ENST00000397575.3	nuclear factor I/B	1149	1	0	0	1	3	0	1	2	2	hsa-miR-24-3p	-0.04	-0.08	0.18	2005, 2007
SNX1	ENST00000353874.4	sorting nexin 1	1296	1	1	0	0	2	0	1	1	1	hsa-miR-24-3p	-0.04	-0.06	0.29	2011
RRP12	ENST00000370992.4	ribosomal RNA processing 12 homolog (S. cerevisiae)	177	1	0	1	0	0	0	0	0	0	hsa-miR-24-3p	-0.04	-0.22	0.4
SVIP	ENST00000354193.4	small VCP/p97-interacting protein	521	1	1	0	0	1	0	0	1	1	hsa-miR-24-3p	-0.04	-0.48	0.72
MKX	ENST00000375790.5	mohawk homeobox	165	1	0	1	0	0	0	0	0	0	hsa-miR-24-3p	-0.04	-0.17	0.42
AXL	ENST00000301178.4	AXL receptor tyrosine kinase	976	1	0	0	1	1	0	0	1	0	hsa-miR-24-3p	-0.04	-0.09	0.18	2005, 2007, 2009, 2011
LPP	ENST00000312675.4	LIM domain containing preferred translocation partner in lipoma	1894	1	1	0	0	1	0	0	1	1	hsa-miR-24-3p	-0.04	-0.04	0.21	2011
KLHL15	ENST00000328046.8	kelch-like family member 15	42	1	0	1	0	0	0	0	0	0	hsa-miR-24-3p	-0.04	-0.2	0.53	2011
PPIL6	ENST00000521072.2	peptidylprolyl isomerase (cyclophilin)-like 6	58	1	1	0	0	1	0	0	1	1	hsa-miR-24-3p	-0.04	-0.35	0.35	2009, 2011
FRK	ENST00000606080.1	fyn-related kinase	37	1	0	0	1	0	0	0	0	1	hsa-miR-24-3p	-0.04	-0.09	0.18
DDN	ENST00000421952.2	dendrin	27	1	0	1	0	0	0	0	0	0	hsa-miR-24-3p	-0.04	-0.22	0.49
LAMC1	ENST00000258341.4	laminin, gamma 1 (formerly LAMB2)	1082	1	1	0	0	0	0	0	0	1	hsa-miR-24-3p	-0.04	-0.05	0.52	2009, 2011
PRKCA	ENST00000413366.3	protein kinase C, alpha	726	1	1	0	0	1	0	0	1	1	hsa-miR-24-3p	-0.04	-0.06	0.2	2009, 2011
DIEXF	ENST00000491415.2	digestive organ expansion factor homolog (zebrafish)	493	1	1	0	0	1	0	1	0	0	hsa-miR-24-3p	-0.04	-0.05	0.68	2009, 2011
RARG	ENST00000425354.2	retinoic acid receptor, gamma	21	1	0	1	0	0	0	0	0	1	hsa-miR-24-3p	-0.04	-0.04	0.41	2005, 2007, 2009, 2011
CHST11	ENST00000549260.1	carbohydrate (chondroitin 4) sulfotransferase 11	686	1	0	0	1	0	0	0	0	0	hsa-miR-24-3p	-0.03	-0.04	0.18
SECISBP2	ENST00000375807.3	SECIS binding protein 2	211	1	1	0	0	0	0	0	0	1	hsa-miR-24-3p	-0.03	-0.34	0.24	2009, 2011
HAP1	ENST00000393939.2	huntingtin-associated protein 1	5	1	0	1	0	0	0	0	0	1	hsa-miR-24-3p	-0.03	-0.03	0.45
DAGLA	ENST00000257215.5	diacylglycerol lipase, alpha	1262	1	1	0	0	0	0	0	0	0	hsa-miR-24-3p	-0.03	-0.03	0.78	2007, 2009, 2011
PML	ENST00000565898.1	promyelocytic leukemia	83	1	1	0	0	0	0	0	0	1	hsa-miR-24-3p	-0.03	-0.03	0.35	2009, 2011
MOCS1	ENST00000373186.4	molybdenum cofactor synthesis 1	179	1	1	0	0	0	0	0	0	0	hsa-miR-24-3p	-0.03	-0.03	ORF	2011
PHC1	ENST00000433083.2	polyhomeotic homolog 1 (Drosophila)	5	1	1	0	0	0	0	0	0	0	hsa-miR-24-3p	-0.03	-0.03	ORF	2007, 2009, 2011
ANKRD52	ENST00000267116.7	ankyrin repeat domain 52	2913	1	1	0	0	0	0	0	0	0	hsa-miR-24-3p	-0.03	-0.03	0.81	2009, 2011
ZNF24	ENST00000589881.1	zinc finger protein 24	1796	1	0	0	1	0	0	0	0	1	hsa-miR-24-3p	-0.03	-0.15	0.18	2011
LMNB2	ENST00000325327.3	lamin B2	89	1	1	0	0	1	0	1	0	0	hsa-miR-24-3p	-0.03	-0.27	0.72	2009, 2011
MBD5	ENST00000407073.1	methyl-CpG binding domain protein 5	7	1	0	0	1	1	0	0	1	0	hsa-miR-24-3p	-0.03	-0.12	0.32
NFAT5	ENST00000354436.2	nuclear factor of activated T-cells 5, tonicity-responsive	128	2	0	0	2	2	0	0	2	0	hsa-miR-24-3p	-0.03	-0.06	0.32	2005, 2007, 2009, 2011
MCTP2	ENST00000357742.4	multiple C2 domains, transmembrane 2	59	1	1	0	0	0	0	0	0	0	hsa-miR-24-3p	-0.03	-0.05	0.5	2011
KHNYN	ENST00000251343.5	KH and NYN domain containing	421	1	0	1	0	2	0	1	1	0	hsa-miR-24-3p	-0.02	-0.16	0.28
TSKU	ENST00000333090.4	tsukushi, small leucine rich proteoglycan	293	1	0	1	0	2	0	2	0	3	hsa-miR-24-3p	-0.02	-0.28	0.45
CSRNP2	ENST00000228515.1	cysteine-serine-rich nuclear protein 2	104	1	0	1	0	1	0	1	0	0	hsa-miR-24-3p	-0.02	-0.35	0.42	2009, 2011
PSD4	ENST00000441564.3	pleckstrin and Sec7 domain containing 4	72	1	1	0	0	4	0	3	1	1	hsa-miR-24-3p	-0.02	-0.4	0.49
WSCD1	ENST00000574946.1	WSC domain containing 1	403	1	1	0	0	0	0	0	0	0	hsa-miR-24-3p	-0.02	-0.03	0.31	2009, 2011
ETNK1	ENST00000266517.4	ethanolamine kinase 1	1047	1	1	0	0	0	0	0	0	0	hsa-miR-24-3p	-0.02	-0.12	0.31	2009, 2011
KIF2A	ENST00000381103.2	kinesin heavy chain member 2A	905	1	0	0	1	0	0	0	0	0	hsa-miR-24-3p	-0.02	-0.04	0.18
CLCN5	ENST00000376088.3	chloride channel, voltage-sensitive 5	154	2	0	0	2	1	0	0	1	0	hsa-miR-24-3p	-0.02	-0.05	0.32	2007, 2009, 2011
FAM107B	ENST00000378470.1	family with sequence similarity 107, member B	403	1	0	0	1	0	0	0	0	0	hsa-miR-24-3p	-0.02	-0.14	0.18	2007, 2009, 2011
NLK	ENST00000407008.3	nemo-like kinase	61	1	0	0	1	0	0	0	0	0	hsa-miR-24-3p	-0.02	-0.18	0.18	2005, 2007, 2009, 2011
GFPT1	ENST00000357308.4	glutamine--fructose-6-phosphate transaminase 1	1313	1	1	0	0	0	0	0	0	2	hsa-miR-24-3p	-0.02	-0.22	0.84	2011
KLHL24	ENST00000454652.2	kelch-like family member 24	143	1	0	0	1	1	0	0	1	1	hsa-miR-24-3p	-0.02	-0.05	0.18	2009, 2011
CXCR5	ENST00000292174.4	chemokine (C-X-C motif) receptor 5	5	1	0	1	0	0	0	0	0	0	hsa-miR-24-3p	-0.02	-0.02	0.4
LARP1	ENST00000336314.4	La ribonucleoprotein domain family, member 1	4979	1	0	1	0	0	0	0	0	0	hsa-miR-24-3p	-0.02	-0.02	0.4	2011
MYO1E	ENST00000288235.4	myosin IE	198	1	0	1	0	0	0	0	0	0	hsa-miR-24-3p	-0.02	-0.02	0.39
SRRM3	ENST00000326382.8	serine/arginine repetitive matrix 3	16	1	0	1	0	0	0	0	0	0	hsa-miR-24-3p	-0.02	-0.02	ORF
PDLIM2	ENST00000409141.1	PDZ and LIM domain 2 (mystique)	426	1	0	1	0	0	0	0	0	0	hsa-miR-24-3p	-0.02	-0.02	ORF
ACAN	ENST00000439576.2	aggrecan	165	1	0	1	0	0	0	0	0	0	hsa-miR-24-3p	-0.02	-0.02	ORF	2007, 2011
PIK3IP1	ENST00000441972.1	phosphoinositide-3-kinase interacting protein 1	22	1	0	1	0	0	0	0	0	0	hsa-miR-24-3p	-0.02	-0.02	ORF
BNIP3L	ENST00000380629.2	BCL2/adenovirus E1B 19kDa interacting protein 3-like	191	1	1	0	0	0	0	0	0	0	hsa-miR-24-3p	-0.02	-0.52	0.72	2009, 2011
WDR55	ENST00000358337.5	WD repeat domain 55	251	1	0	0	1	1	0	0	1	1	hsa-miR-24-3p	-0.02	-0.02	< 0.1
AP2B1	ENST00000262325.7	adaptor-related protein complex 2, beta 1 subunit	353	1	1	0	0	0	0	0	0	0	hsa-miR-24-3p	-0.02	-0.21	0.44
ATF7IP	ENST00000261168.4	activating transcription factor 7 interacting protein	667	1	0	0	1	1	0	0	1	0	hsa-miR-24-3p	-0.02	-0.02	0.18
ZDHHC14	ENST00000359775.5	zinc finger, DHHC-type containing 14	253	1	0	1	0	2*	0	0	1	1	hsa-miR-24-3p	-0.02	-0.23	0.52
CLSPN	ENST00000318121.3	claspin	92	1	1	0	0	2	0	0	2	1	hsa-miR-24-3p	-0.02	-0.09	0.44	2011
RNF8	ENST00000373479.4	ring finger protein 8, E3 ubiquitin protein ligase	301	1	0	1	0	2	0	0	2	2	hsa-miR-24-3p	-0.02	-0.15	0.48	2009, 2011
KCMF1	ENST00000409785.4	potassium channel modulatory factor 1	1285	1	0	1	0	0	0	0	0	1	hsa-miR-24-3p	-0.02	-0.22	0.48	2011
SHFM1	ENST00000248566.2	split hand/foot malformation (ectrodactyly) type 1	96	1	1	0	0	0	0	0	0	0	hsa-miR-24-3p	-0.02	-0.57	0.4
CENPP	ENST00000375587.3	centromere protein P	85	1	0	0	1	2	0	2	0	1	hsa-miR-24-3p	-0.02	-0.28	0.2
SNX13	ENST00000409389.1	sorting nexin 13	100	1	1	0	0	1	0	1	0	0	hsa-miR-24-3p	-0.01	-0.12	0.53	2007, 2009, 2011
GAS7	ENST00000437099.2	growth arrest-specific 7	186	1	1	0	0	2	0	2	0	1	hsa-miR-24-3p	-0.01	-0.17	0.45	2011
SEMA7A	ENST00000261918.4	semaphorin 7A, GPI membrane anchor (John Milton Hagen blood group)	65	1	0	1	0	0	0	0	0	0	hsa-miR-24-3p	-0.01	-0.19	0.4
BCKDK	ENST00000394950.3	branched chain ketoacid dehydrogenase kinase	709	1	1	0	0	4	0	1	3	0	hsa-miR-24-3p	-0.01	-0.48	0.72
LIG3	ENST00000378526.4	ligase III, DNA, ATP-dependent	554	1	1	0	0	2	0	0	2	0	hsa-miR-24-3p	-0.01	-0.24	0.57
KIAA0355	ENST00000299505.6	KIAA0355	538	1	0	1	0	0	0	0	0	0	hsa-miR-24-3p	-0.01	-0.02	0.46	2009, 2011
REPS2	ENST00000357277.3	RALBP1 associated Eps domain containing 2	36	1	0	0	1	3	0	0	3	1	hsa-miR-24-3p	-0.01	-0.07	0.18	2011
MMAB	ENST00000545712.2	methylmalonic aciduria (cobalamin deficiency) cblB type	2107	1	1	0	0	2	1	0	1	2	hsa-miR-24-3p	-0.01	-0.4	0.63	2011
PIGV	ENST00000078527.4	phosphatidylinositol glycan anchor biosynthesis, class V	122	1	0	1	0	1	0	0	1	1	hsa-miR-24-3p	-0.01	-0.06	0.53
AQR	ENST00000156471.5	aquarius intron-binding spliceosomal factor	314	2	2	0	0	0	0	0	0	1	hsa-miR-24-3p	-0.01	-0.12	0.71
EPB41L1	ENST00000441639.1	erythrocyte membrane protein band 4.1-like 1	369	1	1	0	0	0	0	0	0	1	hsa-miR-24-3p	-0.01	-0.03	0.3	2011
FZD5	ENST00000295417.3	frizzled family receptor 5	122	1	1	0	0	0	0	0	0	0	hsa-miR-24-3p	-0.01	-0.22	0.82	2007, 2009, 2011
ASXL2	ENST00000435504.4	additional sex combs like 2 (Drosophila)	139	1	1	0	0	0	0	0	0	1	hsa-miR-24-3p	-0.01	-0.03	0.26
COMTD1	ENST00000372538.3	catechol-O-methyltransferase domain containing 1	138	1	0	1	0	0	0	0	0	1	hsa-miR-24-3p	-0.01	-0.2	0.49
GMPPB	ENST00000480687.1	GDP-mannose pyrophosphorylase B	425	1	1	0	0	1	0	0	1	0	hsa-miR-24-3p	-0.01	-0.07	< 0.1
SPECC1	ENST00000395530.2	sperm antigen with calponin homology and coiled-coil domains 1	128	1	1	0	0	3	0	1	2	3	hsa-miR-24-3p	-0.01	-0.14	0.25
ARSA	ENST00000356098.5	arylsulfatase A	103	1	1	0	0	0	0	0	0	1	hsa-miR-24-3p	0	-0.12	0.37	2011
OCIAD2	ENST00000273860.4	OCIA domain containing 2	344	1	0	1	0	3	0	0	3	0	hsa-miR-24-3p	0	-0.22	0.44
PCBP2	ENST00000455667.3	poly(rC) binding protein 2	24310	1	1	0	0	0	0	0	0	0	hsa-miR-24-3p	0	-0.23	0.47	2011
DVL3	ENST00000313143.3	dishevelled segment polarity protein 3	373	1	0	1	0	0	0	0	0	1	hsa-miR-24-3p	0	-0.22	0.54	2011
KCTD3	ENST00000259154.4	potassium channel tetramerization domain containing 3	372	1	1	0	0	0	0	0	0	0	hsa-miR-24-3p	0	-0.25	0.21
RBP4	ENST00000371464.3	retinol binding protein 4, plasma	17402	1	0	1	0	1	1	0	0	2	hsa-miR-24-3p	0	-0.41	0.53
C17orf85	ENST00000158149.3	chromosome 17 open reading frame 85	718	1	1	0	0	2	0	0	2	1	hsa-miR-24-3p	0	-0.05	0.26
SLC35E1	ENST00000595753.1	solute carrier family 35, member E1	4273	1	1	0	0	1	0	0	1	3	hsa-miR-24-3p	0	-0.35	0.2
PIAS2	ENST00000585916.1	protein inhibitor of activated STAT, 2	194	1	1	0	0	2	0	0	2	0	hsa-miR-24-3p	0	-0.11	0.31
SLC7A6OS	ENST00000263997.6	solute carrier family 7, member 6 opposite strand	751	1	1	0	0	0	0	0	0	0	hsa-miR-24-3p	0	-0.33	0.41
UBE2K	ENST00000261427.5	ubiquitin-conjugating enzyme E2K	762	1	0	1	0	0	0	0	0	1	hsa-miR-24-3p	0	-0.27	0.44
PARL	ENST00000317096.4	presenilin associated, rhomboid-like	1214	1	0	1	0	1	0	0	1	1	hsa-miR-24-3p	0	-0.35	0.66
NLN	ENST00000380985.5	neurolysin (metallopeptidase M3 family)	885	1	1	0	0	2	0	1	1	2	hsa-miR-24-3p	0	-0.29	0.56	2011
NUDT21	ENST00000300291.5	nudix (nucleoside diphosphate linked moiety X)-type motif 21	629	1	0	0	1	1	0	0	1	0	hsa-miR-24-3p	0	-0.19	0.18
AGPS	ENST00000264167.4	alkylglycerone phosphate synthase	1610	1	1	0	0	1	0	0	1	1	hsa-miR-24-3p	0	-0.14	0.58	2011
GATSL2	ENST00000426327.3	GATS protein-like 2	5	2	0	1	1	5	1	2	2	0	hsa-miR-24-3p	0	-0.53	0.86
BACE1	ENST00000313005.6	beta-site APP-cleaving enzyme 1	486	1	1	0	0	0	0	0	0	1	hsa-miR-24-3p	0	-0.17	0.6
NDUFAF4	ENST00000316149.7	NADH dehydrogenase (ubiquinone) complex I, assembly factor 4	2444	1	1	0	0	0	0	0	0	0	hsa-miR-24-3p	0	-0.52	0.46	2011
SPATS2L	ENST00000358677.5	spermatogenesis associated, serine-rich 2-like	3387	1	0	1	0	5	1	1	3	0	hsa-miR-24-3p	0	-0.52	0.57	2009, 2011
PPL	ENST00000345988.2	periplakin	849	1	0	1	0	0	0	0	0	0	hsa-miR-24-3p	0	-0.23	0.4
TNFSF8	ENST00000223795.2	tumor necrosis factor (ligand) superfamily, member 8	5	1	1	0	0	0	0	0	0	0	hsa-miR-24-3p	0	-0.25	0.26
WISP1	ENST00000517423.1	WNT1 inducible signaling pathway protein 1	5	1	1	0	0	0	0	0	0	1	hsa-miR-24-3p	0	-0.28	0.25	2011
DHX30	ENST00000446256.2	DEAH (Asp-Glu-Ala-His) box helicase 30	252	1	1	0	0	0	0	0	0	1	hsa-miR-24-3p	0	-0.14	0.51
BSND	ENST00000371265.4	Bartter syndrome, infantile, with sensorineural deafness (Barttin)	5	1	0	1	0	2	1	0	1	2	hsa-miR-24-3p	0	-0.19	0.49
EXOG	ENST00000287675.5	endo/exonuclease (5'-3'), endonuclease G-like	195	1	1	0	0	0	0	0	0	2	hsa-miR-24-3p	0	-0.31	0.37	2011
FNDC5	ENST00000496770.1	fibronectin type III domain containing 5	5	1	1	0	0	0	0	0	0	0	hsa-miR-24-3p	0	-0.17	0.32	2009, 2011
NEUROD2	ENST00000302584.4	neuronal differentiation 2	5	1	0	1	0	0	0	0	0	0	hsa-miR-24-3p	0	-0.08	0.42	2009, 2011
COL23A1	ENST00000390654.3	collagen, type XXIII, alpha 1	15	1	1	0	0	1	0	1	0	2	hsa-miR-24-3p	0	-0.27	0.29
SCEL	ENST00000377246.3	sciellin	5	1	0	0	1	0	0	0	0	0	hsa-miR-24-3p	0	-0.05	0.18
