# Supplementary material for: Human Amniotic Fluid Stem Cell-Derived Exosomes as a Novel Cell-Free Therapy for Cutaneous Regeneration
Source: Front Cell Dev Biol. 2021 Jun 21;9:685873. doi: 10.3389/fcell.2021.685873 (PMC8255501; doi:10.3389/fcell.2021.685873)
Supplement: Supplementary file 3 [file Data_Sheet_1.ZIP › TargetScan7.2__miR-27-3p.predicted_targets.xlsx]

## Sheet: TargetScan7
Target gene	Representative transcript	Gene name	3P-seq tags + 5	Conserved sites total	Conserved 8mer sites	Conserved 7mer-m8 sites	Conserved 7mer-A1 sites	Poorly conserved sites total	Poorly conserved 8mer sites	Poorly conserved 7mer-m8 sites	Poorly conserved 7mer-A1 sites	6mer sites	Representative miRNA	Cumulative weighted context++ score	Total context++ score	Aggregate PCT	Previous TargetScan publication(s)
GCC2	ENST00000309863.6	GRIP and coiled-coil domain containing 2	5	2	2	0	0	0	0	0	0	1	hsa-miR-27a-3p	-1.08	-1.08	0.95	2005, 2007, 2009, 2011
PLK2	ENST00000274289.3	polo-like kinase 2	689	3	2	1	0	0	0	0	0	0	hsa-miR-27a-3p	-1.01	-1.01	0.98	2003, 2005, 2007, 2009, 2011
AKIRIN1	ENST00000432648.3	akirin 1	798	4	0	3	1	0	0	0	0	0	hsa-miR-27a-3p	-0.88	-0.97	> 0.99	2007, 2009, 2011
NOVA1	ENST00000465357.2	neuro-oncological ventral antigen 1	5	2	1	1	0	0	0	0	0	1	hsa-miR-27a-3p	-0.87	-0.87	0.94	2005, 2007, 2009, 2011
SZRD1	ENST00000401089.3	SUZ RNA binding domain containing 1	137	4	0	4	0	0	0	0	0	0	hsa-miR-27a-3p	-0.84	-0.84	0.99	2003, 2007, 2009, 2011
ROR1	ENST00000371079.1	receptor tyrosine kinase-like orphan receptor 1	80	2	1	0	1	1	0	1	0	0	hsa-miR-27a-3p	-0.84	-0.84	0.87	2011
ST6GALNAC3	ENST00000328299.3	ST6 (alpha-N-acetyl-neuraminyl-2,3-beta-galactosyl-1,3)-N-acetylgalactosaminide alpha-2,6-sialyltransferase 3	41	2	1	1	0	5	1	2	2	0	hsa-miR-27b-3p	-0.83	-0.84	0.98	2005, 2007, 2009, 2011
ONECUT2	ENST00000491143.2	one cut homeobox 2	847	4	1	2	1	1	0	0	1	1	hsa-miR-27a-3p	-0.81	-0.85	> 0.99	2007, 2009, 2011
HOXA5	ENST00000222726.3	homeobox A5	63	3	0	2	1	0	0	0	0	1	hsa-miR-27a-3p	-0.79	-0.79	0.93	2005, 2007, 2009, 2011
CCNC	ENST00000520371.1	cyclin C	524	1	1	0	0	1	1	0	0	0	hsa-miR-27a-3p	-0.78	-0.79	< 0.1
SNAP25	ENST00000254976.2	synaptosomal-associated protein, 25kDa	54	3	0	2	1	2	1	0	1	0	hsa-miR-27a-3p	-0.77	-0.86	0.98	2007, 2009, 2011
PXN	ENST00000458477.2	paxillin	484	1	0	1	0	1	0	0	1	3	hsa-miR-27a-3p	-0.72	-0.74	0.68	2009, 2011
TXN2	ENST00000216185.2	thioredoxin 2	3060	1	1	0	0	1	1	0	0	1	hsa-miR-27b-3p	-0.71	-0.71	< 0.1	2005, 2007, 2011
NGFRAP1	ENST00000361298.4	nerve growth factor receptor (TNFRSF16) associated protein 1	114	2	0	1	1	2	0	1	1	0	hsa-miR-27a-3p	-0.7	-0.83	0.92	2007, 2011
SEC22A	ENST00000481965.2	SEC22 vesicle trafficking protein homolog A (S. cerevisiae)	294	2	0	2	0	2	0	2	0	1	hsa-miR-27b-3p	-0.69	-0.97	0.72	2011
CSRP2	ENST00000311083.5	cysteine and glycine-rich protein 2	38	1	1	0	0	0	0	0	0	0	hsa-miR-27a-3p	-0.69	-0.69	0.59	2009, 2011
FBXW7	ENST00000281708.4	F-box and WD repeat domain containing 7, E3 ubiquitin protein ligase	12	2	2	0	0	0	0	0	0	2	hsa-miR-27a-3p	-0.67	-0.67	0.96	2003, 2005, 2007, 2009, 2011
NDUFS4	ENST00000296684.5	NADH dehydrogenase (ubiquinone) Fe-S protein 4, 18kDa (NADH-coenzyme Q reductase)	125	1	1	0	0	0	0	0	0	0	hsa-miR-27a-3p	-0.67	-0.67	0.44	2007, 2009, 2011
TNPO1	ENST00000337273.5	transportin 1	2041	3	1	1	1	1	0	0	1	1	hsa-miR-27a-3p	-0.67	-0.82	0.97	2007, 2009, 2011
STAB2	ENST00000388887.2	stabilin 2	5	1	1	0	0	1	0	1	0	0	hsa-miR-27a-3p	-0.67	-0.67	0.78	2009, 2011
PPARG	ENST00000397000.1	peroxisome proliferator-activated receptor gamma	861	1	1	0	0	0	0	0	0	0	hsa-miR-27b-3p	-0.67	-0.67	0.73	2007, 2009, 2011
AQP11	ENST00000313578.3	aquaporin 11	75	1	1	0	0	0	0	0	0	0	hsa-miR-27a-3p	-0.67	-0.67	0.32	2005, 2007, 2009, 2011
SLC6A1	ENST00000287766.4	solute carrier family 6 (neurotransmitter transporter), member 1	5	3	1	2	0	0	0	0	0	0	hsa-miR-27a-3p	-0.66	-0.66	0.97	2005, 2007, 2009, 2011
DCUN1D4	ENST00000334635.5	DCN1, defective in cullin neddylation 1, domain containing 4	1118	2	1	1	0	3	0	0	3	1	hsa-miR-27a-3p	-0.65	-0.7	0.88	2007, 2009, 2011
PKIA	ENST00000396418.2	protein kinase (cAMP-dependent, catalytic) inhibitor alpha	542	1	1	0	0	1	1	0	0	0	hsa-miR-27a-3p	-0.64	-0.84	> 0.99	2005, 2007, 2009, 2011
ADORA2B	ENST00000304222.2	adenosine A2b receptor	145	1	1	0	0	0	0	0	0	0	hsa-miR-27a-3p	-0.64	-0.64	0.73	2005, 2007, 2009, 2011
PDIA5	ENST00000316218.7	protein disulfide isomerase family A, member 5	10871	1	1	0	0	0	0	0	0	0	hsa-miR-27a-3p	-0.63	-0.63	0.67	2007, 2009, 2011
C1orf52	ENST00000471115.1	chromosome 1 open reading frame 52	1516	1	1	0	0	0	0	0	0	1	hsa-miR-27a-3p	-0.61	-0.63	0.97	2005, 2007, 2009, 2011
NABP1	ENST00000410026.2	nucleic acid binding protein 1	938	1	1	0	0	1	0	1	0	1	hsa-miR-27a-3p	-0.61	-0.66	> 0.99	2007, 2009, 2011
ZIC5	ENST00000267294.4	Zic family member 5	263	2	1	1	0	1	0	1	0	1	hsa-miR-27a-3p	-0.61	-0.66	0.42	2003, 2007
GOLM1	ENST00000388712.3	golgi membrane protein 1	4212	1	1	0	0	1	0	0	1	0	hsa-miR-27a-3p	-0.6	-0.6	0.57	2005, 2007, 2009, 2011
C8orf4	ENST00000315792.3	chromosome 8 open reading frame 4	3820	1	1	0	0	0	0	0	0	1	hsa-miR-27a-3p	-0.59	-0.64	0.91	2009, 2011
TMSB10	ENST00000233143.4	thymosin beta 10	49918	1	1	0	0	0	0	0	0	0	hsa-miR-27a-3p	-0.59	-0.59	0.51	2007, 2009, 2011
KIAA1109	ENST00000388738.3	KIAA1109	591	1	1	0	0	1	0	0	1	0	hsa-miR-27b-3p	-0.59	-0.59	0.77	2009, 2011
FLRT3	ENST00000378053.3	fibronectin leucine rich transmembrane protein 3	11	1	1	0	0	1	1	0	0	0	hsa-miR-27a-3p	-0.59	-0.72	0.97	2005, 2007, 2009, 2011
FAM222B	ENST00000582266.1	family with sequence similarity 222, member B	100	1	1	0	0	2	0	1	1	0	hsa-miR-27a-3p	-0.59	-0.67	0.2	2007, 2009, 2011
GATC	ENST00000551765.1	glutamyl-tRNA(Gln) amidotransferase, subunit C	781	1	1	0	0	2	0	0	2	0	hsa-miR-27a-3p	-0.58	-0.67	0.17	2011
SFXN2	ENST00000369893.5	sideroflexin 2	547	2	1	1	0	0	0	0	0	0	hsa-miR-27a-3p	-0.58	-0.58	0.87	2009, 2011
ACTA2	ENST00000224784.6	actin, alpha 2, smooth muscle, aorta	8771	1	1	0	0	0	0	0	0	0	hsa-miR-27a-3p	-0.58	-0.58	0.6	2009, 2011
TRIM23	ENST00000231524.9	tripartite motif containing 23	247	1	1	0	0	0	0	0	0	0	hsa-miR-27a-3p	-0.58	-0.58	0.84	2005, 2007, 2009, 2011
MMD	ENST00000262065.3	monocyte to macrophage differentiation-associated	558	1	1	0	0	0	0	0	0	0	hsa-miR-27a-3p	-0.57	-0.57	0.77	2005, 2007, 2009, 2011
NR2F6	ENST00000291442.3	nuclear receptor subfamily 2, group F, member 6	814	1	1	0	0	1	0	0	1	1	hsa-miR-27a-3p	-0.57	-0.6	0.85	2005, 2007, 2009, 2011
KATNBL1	ENST00000256544.3	katanin p80 subunit B-like 1	105	1	1	0	0	1	0	0	1	1	hsa-miR-27a-3p	-0.57	-0.85	0.12
B4GALT3	ENST00000319769.5	UDP-Gal:betaGlcNAc beta 1,4- galactosyltransferase, polypeptide 3	46	1	1	0	0	1	0	0	1	0	hsa-miR-27a-3p	-0.56	-0.56	0.63	2005, 2007, 2009, 2011
REPS1	ENST00000450536.2	RALBP1 associated Eps domain containing 1	725	1	1	0	0	0	0	0	0	0	hsa-miR-27a-3p	-0.56	-0.56	ORF	2005, 2007, 2009, 2011
CACNA2D3	ENST00000474759.1	calcium channel, voltage-dependent, alpha 2/delta subunit 3	8	1	1	0	0	0	0	0	0	0	hsa-miR-27a-3p	-0.56	-0.56	0.65	2011
CCDC149	ENST00000428116.2	coiled-coil domain containing 149	187	1	1	0	0	1	1	0	0	2	hsa-miR-27b-3p	-0.56	-0.76	0.28	2011
TMUB1	ENST00000297533.4	transmembrane and ubiquitin-like domain containing 1	79	1	1	0	0	0	0	0	0	0	hsa-miR-27a-3p	-0.56	-0.56	0.19	2007, 2009, 2011
RREB1	ENST00000379938.2	ras responsive element binding protein 1	340	2	1	0	1	0	0	0	0	3	hsa-miR-27a-3p	-0.56	-0.56	0.81	2011
GCA	ENST00000437150.2	grancalcin, EF-hand calcium binding protein	177	1	1	0	0	1	0	0	1	0	hsa-miR-27a-3p	-0.56	-0.65	0.37	2009, 2011
FAM193B	ENST00000514747.1	family with sequence similarity 193, member B	77	1	1	0	0	0	0	0	0	0	hsa-miR-27a-3p	-0.56	-0.56	0.84	2009, 2011
CCNG1	ENST00000340828.2	cyclin G1	1547	1	1	0	0	1	0	0	1	0	hsa-miR-27b-3p	-0.56	-0.57	0.94	2005, 2007, 2009, 2011
GPAM	ENST00000348367.4	glycerol-3-phosphate acyltransferase, mitochondrial	153	2	0	2	0	1	1	0	0	2	hsa-miR-27a-3p	-0.56	-0.57	0.92	2003, 2007, 2009, 2011
AL021546.6	ENST00000551806.1	Glutamyl-tRNA(Gln) amidotransferase subunit C, mitochondrial	781	1	1	0	0	2	0	0	2	0	hsa-miR-27a-3p	-0.56	-0.65	0.17
CDR2	ENST00000268383.2	cerebellar degeneration-related protein 2, 62kDa	70	1	1	0	0	1	0	1	0	0	hsa-miR-27a-3p	-0.55	-0.55	0.37	2009, 2011
CDS1	ENST00000295887.5	CDP-diacylglycerol synthase (phosphatidate cytidylyltransferase) 1	720	2	2	0	0	2	0	0	2	0	hsa-miR-27a-3p	-0.55	-0.57	0.93	2005, 2007, 2009, 2011
SRP19	ENST00000282999.3	signal recognition particle 19kDa	243	1	1	0	0	3	0	2	1	0	hsa-miR-27a-3p	-0.55	-0.64	0.3	2011
RCAN2	ENST00000330430.6	regulator of calcineurin 2	32	2	2	0	0	0	0	0	0	0	hsa-miR-27a-3p	-0.54	-0.59	0.69	2005, 2007, 2009, 2011
FAM133B	ENST00000438306.1	family with sequence similarity 133, member B	32	1	1	0	0	0	0	0	0	0	hsa-miR-27a-3p	-0.54	-0.54	0.89	2005, 2007, 2009, 2011
FBXO10	ENST00000432825.2	F-box protein 10	14	2	1	0	1	0	0	0	0	0	hsa-miR-27a-3p	-0.54	-0.54	0.7	2007, 2009, 2011
PAIP2	ENST00000394795.2	poly(A) binding protein interacting protein 2	2034	1	1	0	0	0	0	0	0	0	hsa-miR-27a-3p	-0.54	-0.54	0.74	2011
KITLG	ENST00000228280.5	KIT ligand	100	1	1	0	0	2	0	1	1	0	hsa-miR-27b-3p	-0.54	-0.58	0.87	2005, 2007, 2009, 2011
VEGFC	ENST00000280193.2	vascular endothelial growth factor C	267	1	0	1	0	3	0	0	3	0	hsa-miR-27b-3p	-0.54	-0.64	0.83	2009, 2011
PLEKHH1	ENST00000329153.5	pleckstrin homology domain containing, family H (with MyTH4 domain) member 1	125	1	0	1	0	3	0	0	3	0	hsa-miR-27a-3p	-0.53	-0.53	0.86	2007, 2009, 2011
HOXB8	ENST00000239144.4	homeobox B8	9	1	1	0	0	0	0	0	0	1	hsa-miR-27a-3p	-0.53	-0.53	0.85	2005, 2007, 2009, 2011
VWC2L	ENST00000427124.1	von Willebrand factor C domain containing protein 2-like	5	2	1	1	0	0	0	0	0	0	hsa-miR-27b-3p	-0.53	-0.53	0.58
SLC39A11	ENST00000255559.3	solute carrier family 39, member 11	544	1	0	1	0	2	1	0	1	0	hsa-miR-27a-3p	-0.53	-0.55	0.81	2005, 2007, 2009, 2011
PPP4R2	ENST00000356692.5	protein phosphatase 4, regulatory subunit 2	310	1	1	0	0	0	0	0	0	1	hsa-miR-27a-3p	-0.53	-0.53	0.62
ZNF608	ENST00000504926.1	zinc finger protein 608	22	2	0	1	1	0	0	0	0	1	hsa-miR-27b-3p	-0.53	-0.53	0.8	2005, 2007, 2009, 2011
INPP1	ENST00000322522.4	inositol polyphosphate-1-phosphatase	525	1	1	0	0	0	0	0	0	0	hsa-miR-27a-3p	-0.53	-0.53	< 0.1	2009, 2011
SLITRK1	ENST00000377084.2	SLIT and NTRK-like family, member 1	5	1	1	0	0	1	0	1	0	0	hsa-miR-27a-3p	-0.52	-0.52	0.44	2007, 2009, 2011
GRB2	ENST00000392563.1	growth factor receptor-bound protein 2	2660	1	1	0	0	0	0	0	0	2	hsa-miR-27a-3p	-0.52	-0.55	0.73	2007, 2009, 2011
SFXN4	ENST00000355697.2	sideroflexin 4	304	1	1	0	0	0	0	0	0	0	hsa-miR-27a-3p	-0.52	-0.52	< 0.1	2009, 2011
BTG2	ENST00000290551.4	BTG family, member 2	758	2	1	0	1	0	0	0	0	1	hsa-miR-27a-3p	-0.52	-0.52	0.93	2005, 2007, 2009, 2011
USP46	ENST00000441222.3	ubiquitin specific peptidase 46	180	1	1	0	0	2	0	1	1	1	hsa-miR-27a-3p	-0.52	-0.63	0.95	2005, 2007, 2009, 2011
GALNT5	ENST00000259056.4	UDP-N-acetyl-alpha-D-galactosamine:polypeptide N-acetylgalactosaminyltransferase 5 (GalNAc-T5)	462	1	1	0	0	1	0	0	1	0	hsa-miR-27a-3p	-0.51	-0.52	0.37	2005, 2007, 2011
AL355390.1	ENST00000325811.1	Uncharacterized protein	5	1	1	0	0	0	0	0	0	1	hsa-miR-27a-3p	-0.51	-0.51	0.19
C10orf137	ENST00000337623.3	chromosome 10 open reading frame 137	157	1	1	0	0	0	0	0	0	1	hsa-miR-27a-3p	-0.51	-0.51	0.83	2005, 2007, 2009, 2011
C6orf120	ENST00000332290.2	chromosome 6 open reading frame 120	1415	1	0	1	0	2	0	0	2	1	hsa-miR-27a-3p	-0.5	-0.57	0.61	2007, 2009, 2011
SPRY2	ENST00000377102.1	sprouty homolog 2 (Drosophila)	139	1	1	0	0	0	0	0	0	0	hsa-miR-27a-3p	-0.5	-0.5	0.8	2005, 2007, 2009, 2011
LPAR6	ENST00000378434.4	lysophosphatidic acid receptor 6	5	1	1	0	0	0	0	0	0	0	hsa-miR-27a-3p	-0.5	-0.5	0.2	2005, 2007, 2009, 2011
RUNX1	ENST00000344691.4	runt-related transcription factor 1	182	2	1	0	1	0	0	0	0	0	hsa-miR-27a-3p	-0.5	-0.5	0.99	2011
PDS5B	ENST00000315596.10	PDS5, regulator of cohesion maintenance, homolog B (S. cerevisiae)	1493	1	1	0	0	2	0	0	2	0	hsa-miR-27a-3p	-0.5	-0.52	0.75	2005, 2007, 2009, 2011
PRR3	ENST00000376560.3	proline rich 3	1145	3	0	1	2	0	0	0	0	1	hsa-miR-27a-3p	-0.5	-0.52	0.94	2011
EYA4	ENST00000367895.5	eyes absent homolog 4 (Drosophila)	242	2	1	1	0	0	0	0	0	0	hsa-miR-27a-3p	-0.5	-0.54	0.78	2007, 2009, 2011
NEDD4	ENST00000338963.2	neural precursor cell expressed, developmentally down-regulated 4, E3 ubiquitin protein ligase	289	1	1	0	0	0	0	0	0	2	hsa-miR-27a-3p	-0.5	-0.5	0.97	2005, 2007, 2009, 2011
GRIN2D	ENST00000263269.3	glutamate receptor, ionotropic, N-methyl D-aspartate 2D	5	4	0	4	0	2	0	2	0	0	hsa-miR-27a-3p	-0.49	-0.49	0.96	2009, 2011
SNX12	ENST00000374274.3	sorting nexin 12	849	1	1	0	0	0	0	0	0	0	hsa-miR-27a-3p	-0.49	-0.49	0.87
FAM184A	ENST00000338891.7	family with sequence similarity 184, member A	167	1	1	0	0	0	0	0	0	1	hsa-miR-27a-3p	-0.49	-0.49	0.65	2005, 2007, 2009, 2011
RPA3-AS1	ENST00000406829.1	RPA3 antisense RNA 1	22	1	1	0	0	0	0	0	0	0	hsa-miR-27a-3p	-0.49	-0.49	< 0.1
HBEGF	ENST00000230990.6	heparin-binding EGF-like growth factor	28	1	1	0	0	0	0	0	0	1	hsa-miR-27a-3p	-0.49	-0.49	0.71	2005, 2007, 2009, 2011
CREBRF	ENST00000540014.1	CREB3 regulatory factor	24	1	1	0	0	1	0	1	0	0	hsa-miR-27a-3p	-0.49	-0.49	0.79	2005, 2007, 2009, 2011
SMAD9	ENST00000399275.2	SMAD family member 9	62	2	1	1	0	0	0	0	0	1	hsa-miR-27a-3p	-0.49	-0.52	0.88	2011
MIER3	ENST00000381226.3	mesoderm induction early response 1, family member 3	112	2	1	1	0	0	0	0	0	2	hsa-miR-27a-3p	-0.49	-0.54	0.88	2007, 2009, 2011
PPIF	ENST00000394579.3	peptidylprolyl isomerase F	9304	1	1	0	0	0	0	0	0	2	hsa-miR-27a-3p	-0.48	-0.49	0.85	2005, 2007, 2009, 2011
VSTM5	ENST00000409977.1	V-set and transmembrane domain containing 5	5	1	1	0	0	1	0	0	1	0	hsa-miR-27a-3p	-0.48	-0.48	< 0.1
NR2F2	ENST00000394166.3	nuclear receptor subfamily 2, group F, member 2	4428	1	1	0	0	0	0	0	0	3	hsa-miR-27a-3p	-0.48	-0.53	0.76	2009, 2011
CA10	ENST00000570565.1	carbonic anhydrase X	5	1	1	0	0	0	0	0	0	1	hsa-miR-27a-3p	-0.48	-0.48	0.55	2005, 2007, 2009, 2011
MAP2K4	ENST00000415385.3	mitogen-activated protein kinase kinase 4	80	1	1	0	0	2	0	2	0	0	hsa-miR-27a-3p	-0.48	-0.48	0.5	2005, 2007, 2009, 2011
PANK1	ENST00000322191.6	pantothenate kinase 1	435	1	1	0	0	0	0	0	0	2	hsa-miR-27a-3p	-0.47	-0.47	0.98	2005, 2007, 2009, 2011
UBE2D1	ENST00000373910.4	ubiquitin-conjugating enzyme E2D 1	200	1	0	1	0	1	0	0	1	0	hsa-miR-27a-3p	-0.47	-0.47	0.55	2009
THOC1	ENST00000261600.6	THO complex 1	384	1	0	1	0	0	0	0	0	0	hsa-miR-27a-3p	-0.47	-0.47	0.69
ZBTB37	ENST00000367701.5	zinc finger and BTB domain containing 37	213	3	3	0	0	9	2	3	4	3	hsa-miR-27a-3p	-0.47	-0.51	0.72
AFF4	ENST00000265343.5	AF4/FMR2 family, member 4	2755	2	1	1	0	0	0	0	0	0	hsa-miR-27a-3p	-0.46	-0.48	0.85	2007, 2009, 2011
ABHD17C	ENST00000258884.4	abhydrolase domain containing 17C	406	1	1	0	0	0	0	0	0	1	hsa-miR-27a-3p	-0.46	-0.46	0.52	2009, 2011
UNKL	ENST00000389221.4	unkempt homolog (Drosophila)-like	308	1	1	0	0	1	0	1	0	2	hsa-miR-27a-3p	-0.46	-0.48	0.98	2009, 2011
MATN3	ENST00000407540.3	matrilin 3	113	1	1	0	0	0	0	0	0	0	hsa-miR-27a-3p	-0.46	-0.52	0.64	2005, 2007, 2009, 2011
RGPD6	ENST00000329516.3	RANBP2-like and GRIP domain containing 6	5	2	2	0	0	0	0	0	0	1	hsa-miR-27a-3p	-0.46	-0.46	0.83	2007, 2009
PSPC1	ENST00000338910.4	paraspeckle component 1	14	1	1	0	0	3	0	0	3	0	hsa-miR-27a-3p	-0.46	-0.49	0.61
POGLUT1	ENST00000295588.4	protein O-glucosyltransferase 1	262	1	1	0	0	2	0	1	1	0	hsa-miR-27a-3p	-0.46	-0.48	0.74	2007, 2009, 2011
ID3	ENST00000374561.5	inhibitor of DNA binding 3, dominant negative helix-loop-helix protein	1295	1	1	0	0	0	0	0	0	0	hsa-miR-27a-3p	-0.46	-0.46	0.68	2009, 2011
LETMD1	ENST00000380123.2	LETM1 domain containing 1	1619	1	0	1	0	2	0	2	0	1	hsa-miR-27a-3p	-0.46	-0.49	< 0.1
FOSB	ENST00000592811.1	FBJ murine osteosarcoma viral oncogene homolog B	11	2	1	0	1	0	0	0	0	2	hsa-miR-27a-3p	-0.46	-0.46	0.7	2007, 2009, 2011
GAB1	ENST00000262995.4	GRB2-associated binding protein 1	26	3	0	3	0	2	0	0	2	1	hsa-miR-27a-3p	-0.46	-0.97	0.98	2011
UBE2V1	ENST00000371657.5	ubiquitin-conjugating enzyme E2 variant 1	1621	1	1	0	0	0	0	0	0	0	hsa-miR-27a-3p	-0.46	-0.46	0.77	2011
CKAP4	ENST00000378026.4	cytoskeleton-associated protein 4	1923	1	1	0	0	1	0	0	1	0	hsa-miR-27a-3p	-0.46	-0.48	> 0.99	2011
PLCL2	ENST00000418129.2	phospholipase C-like 2	122	1	1	0	0	0	0	0	0	0	hsa-miR-27a-3p	-0.45	-0.49	0.58	2005, 2007, 2009, 2011
EPB41L4A	ENST00000261486.5	erythrocyte membrane protein band 4.1 like 4A	103	1	1	0	0	0	0	0	0	0	hsa-miR-27a-3p	-0.45	-0.45	0.98	2007, 2009, 2011
FAM65B	ENST00000259698.4	family with sequence similarity 65, member B	7	1	1	0	0	0	0	0	0	1	hsa-miR-27a-3p	-0.45	-0.45	0.93	2009, 2011
FAM84B	ENST00000304916.3	family with sequence similarity 84, member B	45	1	1	0	0	0	0	0	0	2	hsa-miR-27b-3p	-0.45	-0.45	0.84	2009, 2011
CLPP	ENST00000596605.1	caseinolytic mitochondrial matrix peptidase proteolytic subunit	4038	1	0	1	0	0	0	0	0	1	hsa-miR-27a-3p	-0.45	-0.45	0.75	2009, 2011
MFSD2A	ENST00000372811.5	major facilitator superfamily domain containing 2A	113	1	1	0	0	0	0	0	0	1	hsa-miR-27a-3p	-0.45	-0.46	0.97	2007, 2009, 2011
GPATCH2L	ENST00000553588.1	G patch domain containing 2-like	96	1	0	1	0	1	1	0	0	0	hsa-miR-27a-3p	-0.45	-0.52	0.64
C20orf194	ENST00000453730.2	chromosome 20 open reading frame 194	1083	1	0	1	0	4	0	2	2	0	hsa-miR-27a-3p	-0.45	-0.45	0.74	2009, 2011
KCNA4	ENST00000328224.6	potassium voltage-gated channel, shaker-related subfamily, member 4	5	1	1	0	0	0	0	0	0	0	hsa-miR-27a-3p	-0.45	-0.45	0.77	2011
GOSR2	ENST00000576910.2	golgi SNAP receptor complex member 2	1099	1	1	0	0	1*	0	0	0	4	hsa-miR-27a-3p	-0.45	-0.48	0.43	2011
YWHAQ	ENST00000381844.4	tyrosine 3-monooxygenase/tryptophan 5-monooxygenase activation protein, theta polypeptide	473	1	1	0	0	0	0	0	0	0	hsa-miR-27a-3p	-0.44	-0.44	< 0.1	2011
FASTKD5	ENST00000380266.3	FAST kinase domains 5	53	1	1	0	0	0	0	0	0	0	hsa-miR-27a-3p	-0.44	-0.44	< 0.1	2011
UAP1	ENST00000367926.4	UDP-N-acteylglucosamine pyrophosphorylase 1	1738	1	1	0	0	0	0	0	0	0	hsa-miR-27a-3p	-0.44	-0.44	0.64	2009, 2011
ITSN2	ENST00000361999.3	intersectin 2	63	1	1	0	0	0	0	0	0	0	hsa-miR-27a-3p	-0.44	-0.44	< 0.1	2005, 2007, 2009, 2011
RBPMS2	ENST00000560606.1	RNA binding protein with multiple splicing 2	34	1	1	0	0	0	0	0	0	2	hsa-miR-27a-3p	-0.44	-0.49	0.87	2007, 2009, 2011
ZBTB34	ENST00000319119.4	zinc finger and BTB domain containing 34	726	2	1	1	0	2	0	0	2	0	hsa-miR-27a-3p	-0.44	-0.45	0.95	2009, 2011
GNS	ENST00000418919.2	glucosamine (N-acetyl)-6-sulfatase	2435	2	1	1	0	1	0	0	1	1	hsa-miR-27a-3p	-0.44	-0.46	0.95	2009, 2011
STYK1	ENST00000075503.3	serine/threonine/tyrosine kinase 1	13	1	1	0	0	0	0	0	0	0	hsa-miR-27a-3p	-0.44	-0.44	0.26	2009, 2011
VAPB	ENST00000395802.3	VAMP (vesicle-associated membrane protein)-associated protein B and C	391	1	1	0	0	1	0	1	0	1	hsa-miR-27b-3p	-0.43	-0.46	0.32	2009, 2011
RPS6KA5	ENST00000261991.3	ribosomal protein S6 kinase, 90kDa, polypeptide 5	64	1	1	0	0	1	0	1	0	1	hsa-miR-27b-3p	-0.43	-0.43	0.59	2005, 2007, 2009, 2011
NRP2	ENST00000360409.3	neuropilin 2	146	1	0	1	0	0	0	0	0	2	hsa-miR-27b-3p	-0.43	-0.43	0.77	2007, 2009, 2011
LONRF1	ENST00000398246.3	LON peptidase N-terminal domain and ring finger 1	36	1	1	0	0	0	0	0	0	1	hsa-miR-27b-3p	-0.43	-0.43	0.63	2007, 2009, 2011
UBE2NL	ENST00000370494.1	ubiquitin-conjugating enzyme E2N-like	5	1	1	0	0	0	0	0	0	0	hsa-miR-27a-3p	-0.43	-0.43	0.59	2011
CNN3	ENST00000370206.4	calponin 3, acidic	4490	1	1	0	0	0	0	0	0	0	hsa-miR-27a-3p	-0.43	-0.43	0.71	2009, 2011
ING5	ENST00000313552.6	inhibitor of growth family, member 5	529	1	1	0	0	1	0	0	1	0	hsa-miR-27a-3p	-0.43	-0.43	0.95	2005, 2007, 2009, 2011
B3GNT7	ENST00000287590.5	UDP-GlcNAc:betaGal beta-1,3-N-acetylglucosaminyltransferase 7	5	1	1	0	0	1	0	0	1	0	hsa-miR-27a-3p	-0.43	-0.43	0.98	2011
ZNF385D	ENST00000281523.2	zinc finger protein 385D	5	1	1	0	0	0	0	0	0	1	hsa-miR-27a-3p	-0.43	-0.43	0.63
ZNF268	ENST00000542986.2	zinc finger protein 268	156	1	1	0	0	1	0	0	1	0	hsa-miR-27a-3p	-0.43	-0.46	ORF
PRKX	ENST00000262848.5	protein kinase, X-linked	12	2	1	1	0	1	0	1	0	1	hsa-miR-27a-3p	-0.43	-0.43	0.78	2007, 2009, 2011
GALNT7	ENST00000265000.4	UDP-N-acetyl-alpha-D-galactosamine:polypeptide N-acetylgalactosaminyltransferase 7 (GalNAc-T7)	953	1	0	1	0	2	0	1	1	1	hsa-miR-27a-3p	-0.43	-0.43	0.57	2007, 2009, 2011
NETO1	ENST00000327305.6	neuropilin (NRP) and tolloid (TLL)-like 1	5	1	1	0	0	0	0	0	0	0	hsa-miR-27a-3p	-0.42	-0.43	0.93	2011
SLC16A10	ENST00000368850.3	solute carrier family 16 (aromatic amino acid transporter), member 10	233	1	1	0	0	1	0	1	0	1	hsa-miR-27a-3p	-0.42	-0.53	0.9	2009, 2011
PDK4	ENST00000005178.5	pyruvate dehydrogenase kinase, isozyme 4	5549	1	1	0	0	0	0	0	0	1	hsa-miR-27a-3p	-0.42	-0.42	0.39	2009, 2011
LIMK1	ENST00000418310.1	LIM domain kinase 1	464	1	1	0	0	0	0	0	0	0	hsa-miR-27a-3p	-0.42	-0.42	0.9	2005, 2007, 2009, 2011
ATP5G3	ENST00000284727.4	ATP synthase, H+ transporting, mitochondrial Fo complex, subunit C3 (subunit 9)	7944	1	0	1	0	0	0	0	0	2	hsa-miR-27a-3p	-0.42	-0.52	0.76	2009, 2011
NCOA7	ENST00000392477.2	nuclear receptor coactivator 7	2967	1	1	0	0	1	0	1	0	0	hsa-miR-27a-3p	-0.42	-0.46	0.96	2007, 2009, 2011
CPEB3	ENST00000412050.4	cytoplasmic polyadenylation element binding protein 3	48	2	0	2	0	0	0	0	0	2	hsa-miR-27a-3p	-0.42	-0.49	0.86	2007, 2009, 2011
PCDH9	ENST00000377861.3	protocadherin 9	102	1	1	0	0	1	0	0	1	0	hsa-miR-27a-3p	-0.42	-0.45	0.68
ARF3	ENST00000256682.4	ADP-ribosylation factor 3	1093	3	1	1	1	0	0	0	0	0	hsa-miR-27a-3p	-0.42	-0.56	0.91	2009, 2011
CDIP1	ENST00000564828.1	cell death-inducing p53 target 1	1857	1	1	0	0	1	0	0	1	1	hsa-miR-27a-3p	-0.42	-0.42	0.7	2005, 2007, 2009, 2011
BCL3	ENST00000164227.5	B-cell CLL/lymphoma 3	2099	1	1	0	0	0	0	0	0	0	hsa-miR-27a-3p	-0.41	-0.41	0.54	2007, 2009, 2011
TSLP	ENST00000379706.4	thymic stromal lymphopoietin	62	1	0	1	0	0	0	0	0	0	hsa-miR-27a-3p	-0.41	-0.41	0.49
TMCC1	ENST00000432054.2	transmembrane and coiled-coil domain family 1	97	1	1	0	0	0	0	0	0	0	hsa-miR-27a-3p	-0.41	-0.41	0.91	2005, 2007, 2009, 2011
YPEL3	ENST00000566134.1	yippee-like 3 (Drosophila)	330	1	0	1	0	1	0	0	1	0	hsa-miR-27a-3p	-0.41	-0.41	0.63	2005, 2007, 2009, 2011
SHE	ENST00000304760.2	Src homology 2 domain containing E	9	2	1	1	0	2	0	2	0	2	hsa-miR-27a-3p	-0.41	-0.44	0.81	2011
RNF139	ENST00000303545.3	ring finger protein 139	237	2	0	1	1	0	0	0	0	0	hsa-miR-27a-3p	-0.4	-0.4	0.73	2005, 2007, 2009, 2011
PDE6D	ENST00000409772.1	phosphodiesterase 6D, cGMP-specific, rod, delta	1265	1	0	1	0	0	0	0	0	0	hsa-miR-27a-3p	-0.4	-0.4	0.31	2011
RASAL2	ENST00000448150.3	RAS protein activator like 2	950	1	0	0	1	0	0	0	0	6	hsa-miR-27a-3p	-0.4	-0.64	0.74	2011
PDE7B	ENST00000308191.6	phosphodiesterase 7B	148	1	1	0	0	1	1	0	0	1	hsa-miR-27a-3p	-0.4	-0.62	> 0.99	2005, 2007, 2009, 2011
PHB	ENST00000300408.3	prohibitin	759	1	1	0	0	0	0	0	0	0	hsa-miR-27b-3p	-0.4	-0.4	0.62	2005, 2007, 2009, 2011
GFPT2	ENST00000253778.8	glutamine-fructose-6-phosphate transaminase 2	70	1	1	0	0	0	0	0	0	0	hsa-miR-27a-3p	-0.4	-0.4	0.92	2005, 2007, 2009, 2011
RELN	ENST00000428762.1	reelin	252	1	1	0	0	1	0	0	1	1	hsa-miR-27a-3p	-0.4	-0.4	0.77	2007, 2009, 2011
GXYLT1	ENST00000398675.3	glucoside xylosyltransferase 1	126	2	1	1	0	5	2	0	3	1	hsa-miR-27a-3p	-0.4	-0.62	0.77	2009, 2011
HOXA10	ENST00000283921.4	homeobox A10	1910	1	1	0	0	0	0	0	0	0	hsa-miR-27a-3p	-0.4	-0.4	0.8	2005, 2007, 2009, 2011
HIPK2	ENST00000406875.3	homeodomain interacting protein kinase 2	48	3	1	1	1	2	1	0	1	4	hsa-miR-27a-3p	-0.4	-0.4	0.97	2009, 2011
TNRC18	ENST00000399537.4	trinucleotide repeat containing 18	5	1	1	0	0	0	0	0	0	0	hsa-miR-27a-3p	-0.4	-0.4	0.94	2009, 2011
CNOT7	ENST00000361272.4	CCR4-NOT transcription complex, subunit 7	415	1	1	0	0	0	0	0	0	1	hsa-miR-27a-3p	-0.4	-0.4	0.9	2005, 2007, 2009, 2011
NMB	ENST00000360476.3	neuromedin B	529	1	0	1	0	0	0	0	0	0	hsa-miR-27a-3p	-0.4	-0.4	0.29
B3GAT2	ENST00000230053.6	beta-1,3-glucuronyltransferase 2 (glucuronosyltransferase S)	39	1	0	0	1	3	1	1	1	2	hsa-miR-27a-3p	-0.4	-0.41	0.69
RGS17	ENST00000367225.2	regulator of G-protein signaling 17	11	1	1	0	0	1	0	1	0	2	hsa-miR-27a-3p	-0.4	-0.45	0.97	2009, 2011
RPGRIP1L	ENST00000262135.4	RPGRIP1-like	55	1	1	0	0	3	0	0	3	1	hsa-miR-27a-3p	-0.39	-0.42	0.85	2005, 2007, 2009, 2011
NXT2	ENST00000372106.1	nuclear transport factor 2-like export factor 2	390	1	1	0	0	0	0	0	0	0	hsa-miR-27a-3p	-0.39	-0.39	0.27	2007, 2009, 2011
YWHAB	ENST00000353703.4	tyrosine 3-monooxygenase/tryptophan 5-monooxygenase activation protein, beta polypeptide	272	1	0	1	0	2	0	0	2	1	hsa-miR-27a-3p	-0.39	-0.59	0.68	2007, 2009, 2011
PSMA1	ENST00000396394.2	proteasome (prosome, macropain) subunit, alpha type, 1	124	1	1	0	0	0	0	0	0	0	hsa-miR-27a-3p	-0.39	-0.46	< 0.1	2005, 2007, 2009, 2011
COLQ	ENST00000383785.2	collagen-like tail subunit (single strand of homotrimer) of asymmetric acetylcholinesterase	8	2	1	1	0	0	0	0	0	2	hsa-miR-27a-3p	-0.39	-0.39	0.2	2009, 2011
AK4	ENST00000545314.1	adenylate kinase 4	116	1	0	1	0	3	1	0	2	0	hsa-miR-27a-3p	-0.39	-0.39	0.82	2011
NUDT13	ENST00000372997.3	nudix (nucleoside diphosphate linked moiety X)-type motif 13	10	1	1	0	0	0	0	0	0	0	hsa-miR-27a-3p	-0.39	-0.39	ORF
DLL4	ENST00000249749.5	delta-like 4 (Drosophila)	605	1	1	0	0	0	0	0	0	0	hsa-miR-27a-3p	-0.38	-0.38	0.9	2005, 2007, 2009, 2011
ZNF800	ENST00000393313.1	zinc finger protein 800	239	1	1	0	0	0	0	0	0	1	hsa-miR-27a-3p	-0.38	-0.39	0.62	2007, 2009, 2011
IER3	ENST00000376377.2	immediate early response 3	768	1	0	0	1	1	0	1	0	0	hsa-miR-27a-3p	-0.38	-0.4	0.5	2011
NPEPPS	ENST00000322157.4	aminopeptidase puromycin sensitive	2194	1	1	0	0	0	0	0	0	0	hsa-miR-27a-3p	-0.38	-0.39	> 0.99	2005, 2007, 2009, 2011
PARD6B	ENST00000371610.2	par-6 family cell polarity regulator beta	277	1	1	0	0	0	0	0	0	2	hsa-miR-27a-3p	-0.38	-0.39	0.98	2007, 2009, 2011
PDE8B	ENST00000264917.5	phosphodiesterase 8B	186	1	1	0	0	0	0	0	0	4	hsa-miR-27a-3p	-0.38	-0.42	0.94	2009, 2011
KCNK2	ENST00000444842.2	potassium channel, subfamily K, member 2	258	2	1	1	0	0	0	0	0	1	hsa-miR-27a-3p	-0.38	-0.46	0.83	2003, 2007, 2009, 2011
APPBP2	ENST00000083182.3	amyloid beta precursor protein (cytoplasmic tail) binding protein 2	907	1	1	0	0	0	0	0	0	0	hsa-miR-27a-3p	-0.38	-0.38	0.97	2005, 2007, 2009, 2011
NRK	ENST00000243300.9	Nik related kinase	5	2	1	1	0	0	0	0	0	0	hsa-miR-27a-3p	-0.38	-0.38	0.91	2005, 2007, 2009, 2011
LPIN2	ENST00000261596.4	lipin 2	376	1	0	0	1	0	0	0	0	5	hsa-miR-27a-3p	-0.38	-0.38	0.74	2011
CD28	ENST00000324106.8	CD28 molecule	5	1	1	0	0	1	1	0	0	1	hsa-miR-27b-3p	-0.38	-0.38	0.2	2007, 2009, 2011
E2F7	ENST00000416496.2	E2F transcription factor 7	308	1	1	0	0	0	0	0	0	0	hsa-miR-27a-3p	-0.38	-0.38	0.89	2005, 2007, 2009, 2011
SLIT2	ENST00000504154.1	slit homolog 2 (Drosophila)	579	1	0	1	0	1	0	0	1	1	hsa-miR-27a-3p	-0.38	-0.48	0.75
SLC25A25	ENST00000373069.5	solute carrier family 25 (mitochondrial carrier; phosphate carrier), member 25	3454	2	0	0	2	2	1	0	1	0	hsa-miR-27a-3p	-0.37	-0.38	0.93	2005, 2007, 2009, 2011
ARHGEF26	ENST00000356448.4	Rho guanine nucleotide exchange factor (GEF) 26	164	1	0	0	1	2	1	1	0	0	hsa-miR-27a-3p	-0.37	-0.38	0.63	2011
CDH11	ENST00000394156.3	cadherin 11, type 2, OB-cadherin (osteoblast)	448	1	1	0	0	0	0	0	0	0	hsa-miR-27a-3p	-0.37	-0.37	0.94	2005, 2007, 2009, 2011
AK2	ENST00000467905.1	adenylate kinase 2	3125	1	0	1	0	1	0	0	1	1	hsa-miR-27a-3p	-0.37	-0.37	0.63	2011
EDEM3	ENST00000318130.8	ER degradation enhancer, mannosidase alpha-like 3	535	2	0	1	1	0	0	0	0	1	hsa-miR-27a-3p	-0.37	-0.38	0.93	2007, 2009, 2011
BRSK1	ENST00000590333.1	BR serine/threonine kinase 1	117	1	1	0	0	0	0	0	0	0	hsa-miR-27a-3p	-0.37	-0.37	0.76	2005, 2007, 2009, 2011
RNF141	ENST00000265981.2	ring finger protein 141	345	1	1	0	0	0	0	0	0	0	hsa-miR-27a-3p	-0.37	-0.4	0.67	2005, 2007, 2009, 2011
NLN	ENST00000380985.5	neurolysin (metallopeptidase M3 family)	885	1	0	1	0	0	0	0	0	0	hsa-miR-27a-3p	-0.37	-0.37	0.67	2011
SLC35F1	ENST00000360388.4	solute carrier family 35, member F1	56	1	1	0	0	0	0	0	0	2	hsa-miR-27a-3p	-0.37	-0.37	0.64	2007, 2009, 2011
RSPO3	ENST00000356698.4	R-spondin 3	118	1	1	0	0	1	0	1	0	0	hsa-miR-27a-3p	-0.37	-0.39	0.59	2009
RGPD5	ENST00000016946.3	RANBP2-like and GRIP domain containing 5	5	1	1	0	0	1	1	0	0	1	hsa-miR-27a-3p	-0.37	-0.37	0.23
PLA2G15	ENST00000566188.1	phospholipase A2, group XV	2670	1	1	0	0	1	1	0	0	1	hsa-miR-27a-3p	-0.37	-0.37	< 0.1
MMP16	ENST00000286614.6	matrix metallopeptidase 16 (membrane-inserted)	12	3	1	0	2	0	0	0	0	1	hsa-miR-27a-3p	-0.37	-0.49	0.92	2007, 2011
FOXN4	ENST00000355216.1	forkhead box N4	16	1	1	0	0	0	0	0	0	0	hsa-miR-27a-3p	-0.37	-0.37	0.62	2009, 2011
HORMAD2	ENST00000336726.6	HORMA domain containing 2	5	1	1	0	0	0	0	0	0	0	hsa-miR-27a-3p	-0.37	-0.37	< 0.1	2005, 2007, 2011
PTGER3	ENST00000370924.4	prostaglandin E receptor 3 (subtype EP3)	14	1	1	0	0	0	0	0	0	3	hsa-miR-27a-3p	-0.37	-0.37	0.84	2009, 2011
LIN28B	ENST00000345080.4	lin-28 homolog B (C. elegans)	118	1	1	0	0	2	0	1	1	1	hsa-miR-27a-3p	-0.37	-0.37	0.64	2009, 2011
CACYBP	ENST00000367681.2	calcyclin binding protein	374	1	0	1	0	0	0	0	0	1	hsa-miR-27a-3p	-0.37	-0.38	0.54	2011
RSBN1L	ENST00000334955.8	round spermatid basic protein 1-like	640	1	1	0	0	1	0	1	0	0	hsa-miR-27a-3p	-0.37	-0.39	> 0.99	2009, 2011
GSPT1	ENST00000434724.2	G1 to S phase transition 1	1119	1	0	1	0	3	2	1	0	0	hsa-miR-27a-3p	-0.37	-0.54	0.76	2007, 2009, 2011
FRS3	ENST00000373018.3	fibroblast growth factor receptor substrate 3	41	1	1	0	0	0	0	0	0	1	hsa-miR-27a-3p	-0.37	-0.37	0.46	2005, 2007, 2009, 2011
PPP1CC	ENST00000335007.5	protein phosphatase 1, catalytic subunit, gamma isozyme	3739	1	1	0	0	0	0	0	0	0	hsa-miR-27a-3p	-0.37	-0.37	0.78	2005, 2007, 2009, 2011
ANK3	ENST00000280772.2	ankyrin 3, node of Ranvier (ankyrin G)	74	1	0	0	1	2	1	1	0	1	hsa-miR-27a-3p	-0.36	-0.5	0.73	2005, 2007, 2011
NRXN1	ENST00000342183.5	neurexin 1	5	1	0	1	0	1	0	1	0	1	hsa-miR-27a-3p	-0.36	-0.36	0.61	2007, 2011
RCBTB1	ENST00000258646.3	regulator of chromosome condensation (RCC1) and BTB (POZ) domain containing protein 1	9	1	1	0	0	1	0	1	0	0	hsa-miR-27a-3p	-0.36	-0.36	< 0.1	2009, 2011
TMEM167A	ENST00000502346.1	transmembrane protein 167A	1029	1	0	1	0	0	0	0	0	1	hsa-miR-27a-3p	-0.36	-0.42	0.47
GLTP	ENST00000318348.4	glycolipid transfer protein	5	1	1	0	0	0	0	0	0	0	hsa-miR-27a-3p	-0.36	-0.36	0.95	2005, 2007, 2009, 2011
IFITM10	ENST00000340134.4	interferon induced transmembrane protein 10	7	1	0	0	1	2	1	0	1	0	hsa-miR-27a-3p	-0.36	-0.41	0.68	2011
NFIA	ENST00000403491.3	nuclear factor I/A	5	3	1	0	2	0	0	0	0	0	hsa-miR-27b-3p	-0.36	-0.36	0.97	2011
WNK3	ENST00000375169.3	WNK lysine deficient protein kinase 3	55	2	0	1	1	4	0	0	4	1	hsa-miR-27a-3p	-0.36	-0.36	0.94	2005, 2007, 2011
BRWD3	ENST00000373275.4	bromodomain and WD repeat domain containing 3	506	1	1	0	0	1	0	0	1	5	hsa-miR-27a-3p	-0.36	-0.5	0.85	2011
MARCKS	ENST00000368635.4	myristoylated alanine-rich protein kinase C substrate	188	1	0	1	0	0	0	0	0	2	hsa-miR-27a-3p	-0.36	-0.37	0.78	2011
CREB1	ENST00000432329.2	cAMP responsive element binding protein 1	295	1	1	0	0	0	0	0	0	1	hsa-miR-27a-3p	-0.36	-0.38	0.94	2005, 2007, 2009, 2011
JHDM1D	ENST00000397560.2	jumonji C domain containing histone demethylase 1 homolog D (S. cerevisiae)	470	2	1	0	1	1	0	1	0	1	hsa-miR-27a-3p	-0.36	-0.4	0.72	2009, 2011
TLK2	ENST00000582809.1	tousled-like kinase 2	5	1	1	0	0	0	0	0	0	1	hsa-miR-27a-3p	-0.35	-0.35	0.93	2005, 2007, 2009, 2011
NREP	ENST00000379671.3	neuronal regeneration related protein	409	1	1	0	0	0	0	0	0	0	hsa-miR-27b-3p	-0.35	-0.41	0.8	2005, 2007, 2009, 2011
ST14	ENST00000278742.5	suppression of tumorigenicity 14 (colon carcinoma)	11	1	1	0	0	0	0	0	0	0	hsa-miR-27b-3p	-0.35	-0.35	0.69	2005, 2007, 2009, 2011
ADAMTS10	ENST00000595838.1	ADAM metallopeptidase with thrombospondin type 1 motif, 10	7	1	1	0	0	0	0	0	0	0	hsa-miR-27a-3p	-0.35	-0.35	0.8	2005, 2007, 2009, 2011
ZHX1	ENST00000395571.3	zinc fingers and homeoboxes 1	88	1	1	0	0	0	0	0	0	0	hsa-miR-27a-3p	-0.35	-0.35	0.55	2005, 2007, 2009, 2011
KIAA1211L	ENST00000397899.2	KIAA1211-like	7	1	1	0	0	0	0	0	0	0	hsa-miR-27a-3p	-0.35	-0.35	< 0.1	2005, 2007, 2009, 2011
ASB11	ENST00000537676.1	ankyrin repeat and SOCS box containing 11	5	1	1	0	0	0	0	0	0	0	hsa-miR-27a-3p	-0.35	-0.35	< 0.1
TBPL1	ENST00000237264.4	TBP-like 1	69	1	1	0	0	0	0	0	0	1	hsa-miR-27b-3p	-0.35	-0.46	< 0.1
UBE2N	ENST00000550657.1	ubiquitin-conjugating enzyme E2N	321	1	1	0	0	0	0	0	0	0	hsa-miR-27a-3p	-0.35	-0.35	> 0.99	2007, 2009, 2005, 2007, 2009, 2011
OTX2	ENST00000339475.5	orthodenticle homeobox 2	5	1	0	1	0	0	0	0	0	1	hsa-miR-27a-3p	-0.35	-0.35	0.68	2007, 2009, 2011
TTC39A	ENST00000530004.1	tetratricopeptide repeat domain 39A	174	1	0	1	0	1	0	0	1	0	hsa-miR-27a-3p	-0.35	-0.38	0.79	2007, 2009, 2011
WBP1L	ENST00000369889.4	WW domain binding protein 1-like	5	2	0	1	1	0	0	0	0	3	hsa-miR-27a-3p	-0.35	-0.35	0.83	2009, 2011
NPAS3	ENST00000346562.2	neuronal PAS domain protein 3	9	1	0	0	1	1	0	0	1	1	hsa-miR-27a-3p	-0.35	-0.35	0.65	2011
GLRA2	ENST00000218075.4	glycine receptor, alpha 2	5	1	0	1	0	1	0	1	0	0	hsa-miR-27a-3p	-0.35	-0.35	0.58	2007, 2009, 2011
METTL21A	ENST00000448823.2	methyltransferase like 21A	224	1	0	1	0	0	0	0	0	2	hsa-miR-27a-3p	-0.35	-0.35	< 0.1
UGCG	ENST00000374279.3	UDP-glucose ceramide glucosyltransferase	1200	1	0	0	1	1	0	0	1	2	hsa-miR-27a-3p	-0.35	-0.35	0.45
CCNJ	ENST00000265992.5	cyclin J	5	1	1	0	0	0	0	0	0	1	hsa-miR-27a-3p	-0.35	-0.35	0.83	2005, 2007, 2009, 2011
YPEL2	ENST00000312655.4	yippee-like 2 (Drosophila)	62	1	1	0	0	0	0	0	0	1	hsa-miR-27a-3p	-0.35	-0.35	0.33	2009, 2011
KCNJ6	ENST00000609713.1	potassium inwardly-rectifying channel, subfamily J, member 6	5	2	1	1	0	0	0	0	0	6	hsa-miR-27a-3p	-0.35	-0.35	0.98
POU2F3	ENST00000260264.4	POU class 2 homeobox 3	5	1	0	1	0	1	0	0	1	0	hsa-miR-27a-3p	-0.35	-0.35	0.59	2009, 2011
ENDOU	ENST00000229003.3	endonuclease, polyU-specific	9	1	1	0	0	0	0	0	0	0	hsa-miR-27a-3p	-0.35	-0.35	0.38	2009, 2011
ISL1	ENST00000230658.7	ISL LIM homeobox 1	67	1	1	0	0	0	0	0	0	0	hsa-miR-27a-3p	-0.34	-0.34	0.8	2005, 2007, 2009, 2011
RAPGEF2	ENST00000264431.4	Rap guanine nucleotide exchange factor (GEF) 2	484	1	1	0	0	0	0	0	0	1	hsa-miR-27b-3p	-0.34	-0.34	0.8	2009, 2011
TMEM189-UBE2V1	ENST00000341698.2	TMEM189-UBE2V1 readthrough	1621	1	1	0	0	0	0	0	0	0	hsa-miR-27a-3p	-0.34	-0.34	0.77	2005, 2007, 2009, 2005, 2007, 2009
CTD-2140B24.4	ENST00000540096.2	Zinc finger protein 268	156	1	1	0	0	1	0	0	1	0	hsa-miR-27a-3p	-0.34	-0.38	ORF
TMEM189	ENST00000557021.1	transmembrane protein 189	1621	1	1	0	0	0	0	0	0	0	hsa-miR-27a-3p	-0.34	-0.34	0.77	2011
CABP1	ENST00000453000.1	calcium binding protein 1	13	1	1	0	0	0	0	0	0	0	hsa-miR-27a-3p	-0.34	-0.34	0.63	2005, 2007, 2009, 2011
FAM217B	ENST00000358293.3	family with sequence similarity 217, member B	175	1	1	0	0	0	0	0	0	5	hsa-miR-27a-3p	-0.34	-0.36	< 0.1	2009, 2011
CSDC2	ENST00000306149.7	cold shock domain containing C2, RNA binding	31	1	0	1	0	0	0	0	0	1	hsa-miR-27a-3p	-0.34	-0.34	0.68	2007, 2009, 2011
PAX9	ENST00000361487.6	paired box 9	53	1	1	0	0	1	0	0	1	0	hsa-miR-27b-3p	-0.34	-0.41	0.79	2009, 2011
GDF6	ENST00000287020.5	growth differentiation factor 6	14	1	1	0	0	1	0	0	1	1	hsa-miR-27a-3p	-0.34	-0.35	0.9	2009, 2011
PAQR9	ENST00000340634.3	progestin and adipoQ receptor family member IX	233	1	1	0	0	0	0	0	0	1	hsa-miR-27a-3p	-0.34	-0.36	0.25	2005, 2007, 2009, 2011
APEX1	ENST00000557054.1	APEX nuclease (multifunctional DNA repair enzyme) 1	15798	1	0	1	0	0	0	0	0	1	hsa-miR-27a-3p	-0.34	-0.34	< 0.1
SLC16A13	ENST00000308027.6	solute carrier family 16, member 13	137	1	1	0	0	1	0	0	1	1	hsa-miR-27a-3p	-0.34	-0.44	0.26
SYNRG	ENST00000339208.6	synergin, gamma	106	2	1	0	1	1	0	1	0	2	hsa-miR-27a-3p	-0.34	-0.34	0.95	2011
CAPZA1	ENST00000263168.3	capping protein (actin filament) muscle Z-line, alpha 1	1159	1	0	1	0	0	0	0	0	0	hsa-miR-27b-3p	-0.34	-0.34	0.63	2007
CCM2	ENST00000541586.1	cerebral cavernous malformation 2	1046	1	1	0	0	0	0	0	0	0	hsa-miR-27a-3p	-0.34	-0.34	0.91	2011
ST3GAL6	ENST00000265261.6	ST3 beta-galactoside alpha-2,3-sialyltransferase 6	150	1	0	0	1	0	0	0	0	0	hsa-miR-27a-3p	-0.33	-0.33	0.74	2007, 2009, 2011
NEUROD6	ENST00000297142.3	neuronal differentiation 6	5	1	0	1	0	1	0	0	1	0	hsa-miR-27a-3p	-0.33	-0.33	0.53	2007
TRPV3	ENST00000301365.4	transient receptor potential cation channel, subfamily V, member 3	13	3	2	1	0	0	0	0	0	2	hsa-miR-27a-3p	-0.33	-0.58	0.98
GORASP1	ENST00000319283.3	golgi reassembly stacking protein 1, 65kDa	102	1	1	0	0	0	0	0	0	0	hsa-miR-27a-3p	-0.33	-0.5	0.97	2009, 2011
PELI2	ENST00000267460.4	pellino E3 ubiquitin protein ligase family member 2	229	1	1	0	0	0	0	0	0	0	hsa-miR-27a-3p	-0.33	-0.33	0.95	2009, 2011
RP11-122A3.2	ENST00000517562.2	uncharacterized protein LOC100127983	579	1	0	1	0	0	0	0	0	0	hsa-miR-27a-3p	-0.33	-0.33	0.52
SEMA6A	ENST00000343348.6	sema domain, transmembrane domain (TM), and cytoplasmic domain, (semaphorin) 6A	106	2	1	0	1	2	0	0	2	1	hsa-miR-27a-3p	-0.33	-0.43	0.95	2005, 2007, 2009, 2011
ASAH1	ENST00000262097.6	N-acylsphingosine amidohydrolase (acid ceramidase) 1	445	1	1	0	0	0	0	0	0	0	hsa-miR-27a-3p	-0.33	-0.4	0.37	2009, 2011
BMPR2	ENST00000374574.2	bone morphogenetic protein receptor, type II (serine/threonine kinase)	287	1	0	0	1	3	1	2	0	1	hsa-miR-27a-3p	-0.33	-0.45	< 0.1
TRAPPC8	ENST00000283351.4	trafficking protein particle complex 8	502	1	1	0	0	0	0	0	0	0	hsa-miR-27a-3p	-0.33	-0.33	0.95	2005, 2007, 2009, 2011
DKK2	ENST00000285311.3	dickkopf WNT signaling pathway inhibitor 2	5	1	1	0	0	0	0	0	0	0	hsa-miR-27a-3p	-0.33	-0.33	0.87	2005, 2007, 2009, 2011
SRSF9	ENST00000229390.3	serine/arginine-rich splicing factor 9	946	1	0	1	0	0	0	0	0	1	hsa-miR-27a-3p	-0.33	-0.33	0.7
PIP5K1B	ENST00000265382.3	phosphatidylinositol-4-phosphate 5-kinase, type I, beta	69	1	1	0	0	0	0	0	0	0	hsa-miR-27a-3p	-0.33	-0.33	0.46	2009, 2011
PDPK1	ENST00000441549.3	3-phosphoinositide dependent protein kinase-1	104	2	0	2	0	0	0	0	0	4	hsa-miR-27a-3p	-0.32	-0.34	0.86	2007, 2009, 2011
ORC5	ENST00000297431.4	origin recognition complex, subunit 5	407	1	0	1	0	1	0	0	1	0	hsa-miR-27a-3p	-0.32	-0.32	0.55	2007
UBR1	ENST00000382177.2	ubiquitin protein ligase E3 component n-recognin 1	11	2	0	2	0	2	0	2	0	2	hsa-miR-27a-3p	-0.32	-0.38	0.56	2007, 2009, 2011
OAF	ENST00000328965.4	OAF homolog (Drosophila)	1447	1	1	0	0	0	0	0	0	0	hsa-miR-27a-3p	-0.32	-0.32	0.91	2009, 2011
POM121C	ENST00000257665.5	POM121 transmembrane nucleoporin C	5	1	0	1	0	0	0	0	0	1	hsa-miR-27b-3p	-0.32	-0.32	0.67	2011
DNAJC13	ENST00000260818.6	DnaJ (Hsp40) homolog, subfamily C, member 13	256	1	1	0	0	0	0	0	0	0	hsa-miR-27a-3p	-0.32	-0.32	0.77	2005, 2007, 2009, 2011
NRBF2	ENST00000277746.6	nuclear receptor binding factor 2	11	1	1	0	0	0	0	0	0	0	hsa-miR-27a-3p	-0.32	-0.32	0.64	2005, 2007, 2009, 2011
PITHD1	ENST00000246151.4	PITH (C-terminal proteasome-interacting domain of thioredoxin-like) domain containing 1	718	1	0	1	0	0	0	0	0	0	hsa-miR-27a-3p	-0.32	-0.32	0.35
PKIB	ENST00000258014.3	protein kinase (cAMP-dependent, catalytic) inhibitor beta	545	1	0	1	0	0	0	0	0	0	hsa-miR-27a-3p	-0.32	-0.32	0.57	2011
SUCO	ENST00000367723.4	SUN domain containing ossification factor	86	1	1	0	0	0	0	0	0	0	hsa-miR-27a-3p	-0.32	-0.38	0.8	2005, 2007, 2009, 2011
CSRNP1	ENST00000273153.5	cysteine-serine-rich nuclear protein 1	544	1	1	0	0	0	0	0	0	2	hsa-miR-27a-3p	-0.32	-0.32	0.85	2005, 2007, 2009, 2011
SLC10A7	ENST00000264986.3	solute carrier family 10, member 7	77	1	0	1	0	0	0	0	0	2	hsa-miR-27a-3p	-0.32	-0.35	0.65	2009, 2011
DYNLL2	ENST00000579991.2	dynein, light chain, LC8-type 2	1162	1	0	1	0	3	0	1	2	5	hsa-miR-27b-3p	-0.32	-0.83	0.79	2011
ERG	ENST00000398905.1	v-ets avian erythroblastosis virus E26 oncogene homolog	184	1	1	0	0	0	0	0	0	0	hsa-miR-27a-3p	-0.32	-0.32	0.95	2005, 2007, 2009, 2011
EYA1	ENST00000388742.4	eyes absent homolog 1 (Drosophila)	222	2	1	0	1	0	0	0	0	1	hsa-miR-27a-3p	-0.32	-0.32	0.8	2005, 2007, 2009, 2011
DROSHA	ENST00000511367.2	drosha, ribonuclease type III	3272	1	0	1	0	0	0	0	0	0	hsa-miR-27a-3p	-0.32	-0.32	0.67	2009, 2011
C19orf81	ENST00000425202.1	chromosome 19 open reading frame 81	63	1	0	1	0	0	0	0	0	0	hsa-miR-27a-3p	-0.32	-0.32	0.61	2011
LIN54	ENST00000395282.2	lin-54 homolog (C. elegans)	228	1	1	0	0	0	0	0	0	0	hsa-miR-27a-3p	-0.32	-0.32	ORF
GMPS	ENST00000496455.2	guanine monphosphate synthase	867	1	1	0	0	2	0	0	2	2	hsa-miR-27a-3p	-0.32	-0.34	0.96
GPR125	ENST00000334304.5	G protein-coupled receptor 125	1042	1	0	1	0	0	0	0	0	0	hsa-miR-27b-3p	-0.32	-0.32	0.72	2011
ATP6V1A	ENST00000273398.3	ATPase, H+ transporting, lysosomal 70kDa, V1 subunit A	180	1	0	1	0	1	0	0	1	0	hsa-miR-27a-3p	-0.32	-0.34	0.43	2007, 2009, 2011
RAD9B	ENST00000409425.1	RAD9 homolog B (S. pombe)	10	1	1	0	0	1	0	0	1	0	hsa-miR-27b-3p	-0.32	-0.32	0.16	2009
TAB3	ENST00000378933.1	TGF-beta activated kinase 1/MAP3K7 binding protein 3	201	2	2	0	0	2	0	0	2	0	hsa-miR-27a-3p	-0.32	-0.45	0.58	2007, 2009, 2011
PRPF19	ENST00000227524.4	pre-mRNA processing factor 19	1583	1	1	0	0	0	0	0	0	1	hsa-miR-27a-3p	-0.32	-0.32	0.68	2009, 2011
COL21A1	ENST00000244728.5	collagen, type XXI, alpha 1	9	1	1	0	0	0	0	0	0	0	hsa-miR-27a-3p	-0.32	-0.32	0.92	2009, 2011
NIPAL4	ENST00000311946.7	NIPA-like domain containing 4	17	1	1	0	0	1	0	0	1	0	hsa-miR-27a-3p	-0.32	-0.32	0.79	2009, 2011
AFAP1	ENST00000360265.4	actin filament associated protein 1	1966	2	1	0	1	0	0	0	0	0	hsa-miR-27b-3p	-0.32	-0.35	0.97	2007, 2009, 2011
EFNB2	ENST00000245323.4	ephrin-B2	25	1	1	0	0	0	0	0	0	1	hsa-miR-27a-3p	-0.32	-0.32	0.6	2009, 2011
PEG10	ENST00000482108.1	paternally expressed 10	8778	2	1	0	1	0	0	0	0	1	hsa-miR-27a-3p	-0.31	-0.31	0.83	2009, 2011
CCDC28B	ENST00000421922.2	coiled-coil domain containing 28B	106	1	0	1	0	0	0	0	0	0	hsa-miR-27a-3p	-0.31	-0.31	0.58	2009, 2011
LBH	ENST00000406087.1	limb bud and heart development	1956	1	0	1	0	0	0	0	0	0	hsa-miR-27a-3p	-0.31	-0.33	0.78	2007, 2009, 2011
NEURL4	ENST00000315614.7	neuralized homolog 4 (Drosophila)	469	1	1	0	0	0	0	0	0	0	hsa-miR-27a-3p	-0.31	-0.31	0.7	2005, 2007, 2009, 2011
MBTD1	ENST00000586178.1	mbt domain containing 1	113	1	0	1	0	2	0	0	2	0	hsa-miR-27a-3p	-0.31	-0.31	0.67	2009, 2011
SMIM14	ENST00000295958.5	small integral membrane protein 14	601	1	0	1	0	0	0	0	0	1	hsa-miR-27a-3p	-0.31	-0.31	0.53
NECAP2	ENST00000337132.5	NECAP endocytosis associated 2	1011	1	1	0	0	0	0	0	0	0	hsa-miR-27a-3p	-0.31	-0.32	< 0.1	2011
HAUS1	ENST00000585518.1	HAUS augmin-like complex, subunit 1	99	1	0	1	0	0	0	0	0	0	hsa-miR-27a-3p	-0.31	-0.31	ORF
RASSF3	ENST00000542104.1	Ras association (RalGDS/AF-6) domain family member 3	461	2	0	0	2	1	0	1	0	0	hsa-miR-27a-3p	-0.31	-0.32	0.77	2011
KCNN3	ENST00000271915.4	potassium intermediate/small conductance calcium-activated channel, subfamily N, member 3	5	2	0	2	0	2	1	1	0	3	hsa-miR-27b-3p	-0.31	-0.31	0.89	2011
NR5A2	ENST00000367362.3	nuclear receptor subfamily 5, group A, member 2	121	1	1	0	0	0	0	0	0	1	hsa-miR-27a-3p	-0.31	-0.31	0.8	2005, 2007, 2009, 2011
C12orf73	ENST00000547975.1	chromosome 12 open reading frame 73	1060	1	0	0	1	0	0	0	0	0	hsa-miR-27a-3p	-0.31	-0.31	0.69	2011
C2CD2	ENST00000329623.7	C2 calcium-dependent domain containing 2	106	2	2	0	0	1	0	0	1	1	hsa-miR-27a-3p	-0.31	-0.31	0.8	2009, 2011
BMI1	ENST00000376663.3	BMI1 polycomb ring finger oncogene	200	1	1	0	0	0	0	0	0	0	hsa-miR-27a-3p	-0.31	-0.32	0.8	2007, 2009, 2011
CCNK	ENST00000389879.5	cyclin K	1777	1	1	0	0	0	0	0	0	1	hsa-miR-27a-3p	-0.3	-0.54	0.89	2005, 2007, 2009, 2011
KCNJ1	ENST00000392665.2	potassium inwardly-rectifying channel, subfamily J, member 1	9	1	1	0	0	1	0	0	1	1	hsa-miR-27a-3p	-0.3	-0.34	< 0.1	2009, 2011
KIAA1737	ENST00000361786.2	KIAA1737	57	1	1	0	0	0	0	0	0	0	hsa-miR-27b-3p	-0.3	-0.36	0.44	2005, 2007, 2009, 2011
BEND7	ENST00000396898.2	BEN domain containing 7	68	1	0	1	0	0	0	0	0	0	hsa-miR-27a-3p	-0.3	-0.3	0.44	2011
GNG12	ENST00000370982.3	guanine nucleotide binding protein (G protein), gamma 12	1362	1	0	1	0	0	0	0	0	0	hsa-miR-27a-3p	-0.3	-0.32	0.63	2007, 2009, 2011
SOX11	ENST00000322002.3	SRY (sex determining region Y)-box 11	1100	1	1	0	0	2	0	0	2	3	hsa-miR-27a-3p	-0.3	-0.37	0.72	2005, 2007, 2009, 2011
PURA	ENST00000331327.3	purine-rich element binding protein A	367	2	0	1	1	0	0	0	0	1	hsa-miR-27a-3p	-0.3	-0.43	0.82	2007, 2011
RAP1B	ENST00000250559.9	RAP1B, member of RAS oncogene family	3599	1	1	0	0	0	0	0	0	0	hsa-miR-27a-3p	-0.3	-0.3	0.51	2009, 2011
BEND4	ENST00000504360.1	BEN domain containing 4	187	2	0	2	0	0	0	0	0	1	hsa-miR-27a-3p	-0.3	-0.3	0.93	2009, 2011
VANGL2	ENST00000368061.2	VANGL planar cell polarity protein 2	560	2	0	1	1	0	0	0	0	1	hsa-miR-27a-3p	-0.3	-0.3	0.89	2007, 2009, 2011
SATB2	ENST00000417098.1	SATB homeobox 2	820	1	1	0	0	0	0	0	0	0	hsa-miR-27a-3p	-0.3	-0.3	0.75	2005, 2007, 2009, 2011
RUFY3	ENST00000381006.3	RUN and FYVE domain containing 3	162	1	1	0	0	0	0	0	0	1	hsa-miR-27b-3p	-0.3	-0.35	0.61	2011
VAT1L	ENST00000302536.2	vesicle amine transport 1-like	123	1	1	0	0	1	0	0	1	0	hsa-miR-27a-3p	-0.3	-0.3	0.85	2009, 2011
KBTBD8	ENST00000295568.4	kelch repeat and BTB (POZ) domain containing 8	22	1	1	0	0	0	0	0	0	1	hsa-miR-27a-3p	-0.3	-0.3	0.64	2007, 2009, 2011
CCNY	ENST00000374706.1	cyclin Y	672	1	1	0	0	0	0	0	0	1	hsa-miR-27a-3p	-0.3	-0.33	0.82	2011
LYSMD3	ENST00000509384.1	LysM, putative peptidoglycan-binding, domain containing 3	92	1	0	1	0	0	0	0	0	0	hsa-miR-27a-3p	-0.3	-0.32	0.56	2011
MEPCE	ENST00000310512.2	methylphosphate capping enzyme	1024	1	1	0	0	0	0	0	0	0	hsa-miR-27a-3p	-0.3	-0.31	0.68	2007, 2009, 2011
CYP39A1	ENST00000275016.2	cytochrome P450, family 39, subfamily A, polypeptide 1	152	1	1	0	0	0	0	0	0	1	hsa-miR-27a-3p	-0.3	-0.32	< 0.1	2005, 2007, 2011
TFPI	ENST00000392365.1	tissue factor pathway inhibitor (lipoprotein-associated coagulation inhibitor)	10747	1	1	0	0	0	0	0	0	0	hsa-miR-27a-3p	-0.3	-0.34	< 0.1	2009, 2011
TSC1	ENST00000298552.3	tuberous sclerosis 1	838	1	1	0	0	0	0	0	0	3	hsa-miR-27a-3p	-0.3	-0.32	0.99	2011
HSPD1	ENST00000388968.3	heat shock 60kDa protein 1 (chaperonin)	42	1	0	1	0	0	0	0	0	0	hsa-miR-27a-3p	-0.29	-0.29	0.78
VGLL2	ENST00000352536.3	vestigial like 2 (Drosophila)	5	1	1	0	0	1	0	0	1	1	hsa-miR-27a-3p	-0.29	-0.32	0.26
WSB1	ENST00000262394.2	WD repeat and SOCS box containing 1	175	1	1	0	0	1	0	1	0	2	hsa-miR-27a-3p	-0.29	-0.48	0.68	2005, 2007, 2009, 2011
VAV2	ENST00000406606.3	vav 2 guanine nucleotide exchange factor	477	2	0	0	2	0	0	0	0	1	hsa-miR-27a-3p	-0.29	-0.39	0.84	2005, 2007, 2009, 2011
CBFB	ENST00000290858.6	core-binding factor, beta subunit	3904	1	0	1	0	0	0	0	0	0	hsa-miR-27a-3p	-0.29	-0.3	0.6	2009, 2011
EIF5	ENST00000216554.3	eukaryotic translation initiation factor 5	970	1	0	1	0	2	1	0	1	1	hsa-miR-27a-3p	-0.29	-0.46	0.77	2009, 2011
MDM4	ENST00000391947.2	Mdm4 p53 binding protein homolog (mouse)	443	1	1	0	0	0	0	0	0	1	hsa-miR-27a-3p	-0.29	-0.32	0.77	2011
KRAS	ENST00000256078.4	Kirsten rat sarcoma viral oncogene homolog	40	2	0	0	2	1	0	1	0	0	hsa-miR-27a-3p	-0.29	-0.47	0.91	2005, 2007, 2009, 2011
GATA3	ENST00000379328.3	GATA binding protein 3	136	1	0	0	1	1	0	0	1	0	hsa-miR-27a-3p	-0.29	-0.29	0.63	2005, 2007, 2009
RALYL	ENST00000517638.1	RALY RNA binding protein-like	7	1	0	1	0	0	0	0	0	1	hsa-miR-27b-3p	-0.29	-0.29	0.27	2009
ZBTB18	ENST00000358704.4	zinc finger and BTB domain containing 18	935	1	0	0	1	0	0	0	0	1	hsa-miR-27a-3p	-0.29	-0.3	0.66	2005, 2007, 2009, 2011
ATXN10	ENST00000252934.5	ataxin 10	4734	1	0	1	0	1	0	1	0	0	hsa-miR-27a-3p	-0.29	-0.57	0.74	2007, 2009, 2011
AHSG	ENST00000411641.2	alpha-2-HS-glycoprotein	144558	1	0	1	0	0	0	0	0	0	hsa-miR-27a-3p	-0.29	-0.29	0.26
TEAD1	ENST00000361905.4	TEA domain family member 1 (SV40 transcriptional enhancer factor)	740	3	0	2	1	3	0	0	3	0	hsa-miR-27a-3p	-0.29	-0.3	0.97	2005, 2007, 2009, 2011
BAK1	ENST00000442998.2	BCL2-antagonist/killer 1	15	1	1	0	0	0	0	0	0	1	hsa-miR-27b-3p	-0.29	-0.3	0.62	2009, 2011
PDHX	ENST00000448838.3	pyruvate dehydrogenase complex, component X	40	1	1	0	0	0	0	0	0	0	hsa-miR-27a-3p	-0.29	-0.38	0.9	2005, 2007, 2009, 2011
AGPAT3	ENST00000291572.8	1-acylglycerol-3-phosphate O-acyltransferase 3	2443	2	1	0	1	0	0	0	0	0	hsa-miR-27b-3p	-0.29	-0.41	0.87	2007, 2009, 2011
MAP3K4	ENST00000366919.2	mitogen-activated protein kinase kinase kinase 4	241	1	1	0	0	0	0	0	0	0	hsa-miR-27a-3p	-0.29	-0.29	0.61	2009, 2011
ABHD5	ENST00000458276.2	abhydrolase domain containing 5	884	1	1	0	0	1	0	1	0	3	hsa-miR-27b-3p	-0.29	-0.51	0.48	2011
WEE1	ENST00000299613.6	WEE1 homolog (S. pombe)	331	1	0	1	0	0	0	0	0	1	hsa-miR-27a-3p	-0.29	-0.32	0.75	2007
HOXA13	ENST00000222753.4	homeobox A13	328	1	1	0	0	2	0	0	2	0	hsa-miR-27a-3p	-0.29	-0.31	0.87	2005, 2007, 2009, 2011
IRF4	ENST00000380956.4	interferon regulatory factor 4	10	1	1	0	0	1	0	1	0	1	hsa-miR-27a-3p	-0.28	-0.28	0.91	2005, 2007, 2009, 2011
VAV3	ENST00000370056.4	vav 3 guanine nucleotide exchange factor	1128	1	0	1	0	0	0	0	0	0	hsa-miR-27b-3p	-0.28	-0.28	0.77	2007, 2009, 2011
PALM2	ENST00000448454.2	paralemmin 2	35	1	1	0	0	3	0	1	2	2	hsa-miR-27a-3p	-0.28	-0.29	0.94	2007, 2009, 2011
NAV2	ENST00000360655.4	neuron navigator 2	337	1	1	0	0	0	0	0	0	3	hsa-miR-27b-3p	-0.28	-0.3	0.57	2005, 2007, 2009, 2011
SOWAHA	ENST00000378693.2	sosondowah ankyrin repeat domain family member A	138	1	1	0	0	0	0	0	0	0	hsa-miR-27a-3p	-0.28	-0.28	0.75	2007, 2009, 2011
ZMYM4	ENST00000314607.6	zinc finger, MYM-type 4	280	1	1	0	0	0	0	0	0	1	hsa-miR-27a-3p	-0.28	-0.28	0.86	2009, 2011
H3F3C	ENST00000340398.3	H3 histone, family 3C	7	1	0	1	0	0	0	0	0	0	hsa-miR-27a-3p	-0.28	-0.28	0.49	2007, 2009
MTMR4	ENST00000579925.1	myotubularin related protein 4	150	1	1	0	0	1	0	0	1	0	hsa-miR-27a-3p	-0.28	-0.28	0.14	2007, 2009, 2011
PAPSS2	ENST00000361175.4	3'-phosphoadenosine 5'-phosphosulfate synthase 2	874	1	0	1	0	2	0	1	1	1	hsa-miR-27b-3p	-0.28	-0.42	0.67	2011
MAN2A1	ENST00000261483.4	mannosidase, alpha, class 2A, member 1	1521	1	0	1	0	0	0	0	0	1	hsa-miR-27b-3p	-0.28	-0.29	0.67	2007, 2009, 2011
EFNA2	ENST00000215368.2	ephrin-A2	83	1	0	1	0	0	0	0	0	1	hsa-miR-27a-3p	-0.28	-0.28	0.73	2011
PDZK1IP1	ENST00000294338.2	PDZK1 interacting protein 1	37	1	0	0	1	0	0	0	0	0	hsa-miR-27a-3p	-0.28	-0.28	0.64	2007, 2009, 2011
TMEM233	ENST00000426426.1	transmembrane protein 233	5	1	0	1	0	0	0	0	0	1	hsa-miR-27a-3p	-0.28	-0.28	0.48	2011
RAB20	ENST00000267328.3	RAB20, member RAS oncogene family	119	1	0	1	0	0	0	0	0	1	hsa-miR-27a-3p	-0.28	-0.28	0.43	2009, 2011
KDM3A	ENST00000409556.1	lysine (K)-specific demethylase 3A	2300	1	0	1	0	2	0	1	1	0	hsa-miR-27a-3p	-0.28	-0.33	0.79	2007
TAF5L	ENST00000366676.1	TAF5-like RNA polymerase II, p300/CBP-associated factor (PCAF)-associated factor, 65kDa	5	1	1	0	0	0	0	0	0	0	hsa-miR-27a-3p	-0.28	-0.28	0.73	2011
LAPTM4B	ENST00000445593.2	lysosomal protein transmembrane 4 beta	11776	1	0	1	0	0	0	0	0	0	hsa-miR-27a-3p	-0.28	-0.28	0.51	2011
USP51	ENST00000500968.3	ubiquitin specific peptidase 51	26	1	0	1	0	1	0	0	1	0	hsa-miR-27a-3p	-0.28	-0.28	0.44
PNISR	ENST00000369239.5	PNN-interacting serine/arginine-rich protein	600	2	1	1	0	0	0	0	0	0	hsa-miR-27a-3p	-0.28	-0.5	0.59	2009, 2011
CEP135	ENST00000257287.4	centrosomal protein 135kDa	19	1	1	0	0	0	0	0	0	0	hsa-miR-27a-3p	-0.28	-0.41	0.8	2009, 2011
ARRDC4	ENST00000268042.6	arrestin domain containing 4	10	1	0	1	0	1	0	0	1	1	hsa-miR-27a-3p	-0.28	-0.28	0.55	2007, 2009, 2011
UBXN2A	ENST00000309033.4	UBX domain protein 2A	45	2	1	0	1	0	0	0	0	1	hsa-miR-27a-3p	-0.28	-0.39	0.79
C17orf85	ENST00000158149.3	chromosome 17 open reading frame 85	718	1	0	1	0	3	1	0	2	1	hsa-miR-27a-3p	-0.28	-0.45	0.74	2007, 2009, 2011
C6orf211	ENST00000367294.3	chromosome 6 open reading frame 211	65	1	0	1	0	0	0	0	0	0	hsa-miR-27a-3p	-0.28	-0.28	0.57
AMD1	ENST00000368885.3	adenosylmethionine decarboxylase 1	725	1	0	0	1	1	0	1	0	4	hsa-miR-27a-3p	-0.28	-0.35	0.74	2009, 2011
COMMD3-BMI1	ENST00000602390.1	COMMD3-BMI1 readthrough	195	1	1	0	0	0	0	0	0	0	hsa-miR-27a-3p	-0.27	-0.29	0.8	2011
RALGAPA2	ENST00000202677.7	Ral GTPase activating protein, alpha subunit 2 (catalytic)	24	2	0	2	0	0	0	0	0	0	hsa-miR-27a-3p	-0.27	-0.35	0.84	2011
H2AFZ	ENST00000296417.5	H2A histone family, member Z	927	1	0	0	1	0	0	0	0	0	hsa-miR-27a-3p	-0.27	-0.27	0.46	2005, 2007
SHC4	ENST00000332408.4	SHC (Src homology 2 domain containing) family, member 4	61	1	1	0	0	0	0	0	0	0	hsa-miR-27b-3p	-0.27	-0.27	0.33	2009, 2011
THAP1	ENST00000345117.2	THAP domain containing, apoptosis associated protein 1	196	1	0	1	0	1	0	1	0	1	hsa-miR-27a-3p	-0.27	-0.52	0.6
CDH5	ENST00000341529.3	cadherin 5, type 2 (vascular endothelium)	8	1	1	0	0	0	0	0	0	0	hsa-miR-27a-3p	-0.27	-0.27	0.8	2005, 2007, 2009, 2011
CASC10	ENST00000377113.5	cancer susceptibility candidate 10	116	1	1	0	0	0	0	0	0	0	hsa-miR-27a-3p	-0.27	-0.31	0.74	2005, 2007, 2009, 2011
DNAJC27	ENST00000264711.2	DnaJ (Hsp40) homolog, subfamily C, member 27	41	1	1	0	0	1	0	0	1	0	hsa-miR-27a-3p	-0.27	-0.33	0.34	2005, 2007, 2009, 2011
CHIC1	ENST00000373504.6	cysteine-rich hydrophobic domain 1	16	1	0	1	0	2	0	0	2	2	hsa-miR-27a-3p	-0.27	-0.3	0.56	2009, 2011
TSC22D2	ENST00000361875.3	TSC22 domain family, member 2	1062	2	0	0	2	2	0	1	1	1	hsa-miR-27a-3p	-0.27	-0.3	0.93	2005, 2007, 2009, 2011
EML1	ENST00000262233.6	echinoderm microtubule associated protein like 1	371	1	0	1	0	0	0	0	0	1	hsa-miR-27a-3p	-0.27	-0.27	0.73	2009, 2011
STAC	ENST00000273183.3	SH3 and cysteine rich domain	172	1	0	1	0	0	0	0	0	0	hsa-miR-27b-3p	-0.27	-0.27	0.7	2009, 2011
ZNF597	ENST00000301744.4	zinc finger protein 597	159	1	1	0	0	1	0	1	0	1	hsa-miR-27a-3p	-0.27	-0.32	0.27
SERBP1	ENST00000370994.4	SERPINE1 mRNA binding protein 1	926	1	1	0	0	1	0	0	1	1	hsa-miR-27a-3p	-0.27	-0.28	> 0.99	2009, 2011
UBE2F	ENST00000272930.4	ubiquitin-conjugating enzyme E2F (putative)	905	1	0	1	0	1	0	0	1	2	hsa-miR-27a-3p	-0.27	-0.39	0.57	2007, 2011
GALNT3	ENST00000392701.3	UDP-N-acetyl-alpha-D-galactosamine:polypeptide N-acetylgalactosaminyltransferase 3 (GalNAc-T3)	40	1	0	1	0	0	0	0	0	0	hsa-miR-27a-3p	-0.27	-0.27	0.74	2007, 2011
RSF1	ENST00000308488.6	remodeling and spacing factor 1	216	1	0	0	1	1	0	0	1	1	hsa-miR-27a-3p	-0.27	-0.27	0.75
SRL	ENST00000399609.3	sarcalumenin	5	1	1	0	0	0	0	0	0	3	hsa-miR-27a-3p	-0.27	-0.27	0.99	2009, 2011
HAPLN1	ENST00000274341.4	hyaluronan and proteoglycan link protein 1	5	1	0	1	0	0	0	0	0	0	hsa-miR-27a-3p	-0.27	-0.27	0.78	2007, 2009, 2011
VEGFB	ENST00000309422.2	vascular endothelial growth factor B	4432	1	0	1	0	0	0	0	0	0	hsa-miR-27a-3p	-0.27	-0.27	0.48	2007
MED14	ENST00000324817.1	mediator complex subunit 14	1038	1	0	1	0	1	0	0	1	1	hsa-miR-27a-3p	-0.27	-0.37	0.8	2007, 2009, 2011
TGOLN2	ENST00000377386.3	trans-golgi network protein 2	1914	1	0	1	0	2	0	1	1	1	hsa-miR-27b-3p	-0.27	-0.28	0.53	2009, 2011
RNGTT	ENST00000369485.4	RNA guanylyltransferase and 5'-phosphatase	1384	1	0	1	0	1	0	1	0	0	hsa-miR-27a-3p	-0.27	-0.27	0.58	2007, 2009, 2011
ALDH4A1	ENST00000375341.3	aldehyde dehydrogenase 4 family, member A1	520	1	0	1	0	1	1	0	0	1	hsa-miR-27a-3p	-0.27	-0.27	0.55	2009, 2011
MYH10	ENST00000360416.3	myosin, heavy chain 10, non-muscle	134	1	1	0	0	0	0	0	0	0	hsa-miR-27a-3p	-0.27	-0.28	0.65	2009, 2011
ELL2	ENST00000237853.4	elongation factor, RNA polymerase II, 2	397	1	0	1	0	0	0	0	0	1	hsa-miR-27a-3p	-0.27	-0.27	0.65	2007, 2009, 2011
NFE2L2	ENST00000397063.4	nuclear factor, erythroid 2-like 2	1964	1	0	1	0	0	0	0	0	0	hsa-miR-27a-3p	-0.27	-0.27	0.54	2007, 2011
EBI3	ENST00000221847.5	Epstein-Barr virus induced 3	5	1	0	1	0	0	0	0	0	0	hsa-miR-27a-3p	-0.27	-0.27	0.25
ABHD6	ENST00000295962.4	abhydrolase domain containing 6	289	2	0	0	2	0	0	0	0	0	hsa-miR-27a-3p	-0.26	-0.35	0.89	2005, 2007
ACVR1	ENST00000263640.3	activin A receptor, type I	1523	1	1	0	0	0	0	0	0	1	hsa-miR-27a-3p	-0.26	-0.41	< 0.1	2007
NKAIN1	ENST00000373736.2	Na+/K+ transporting ATPase interacting 1	10	1	1	0	0	2	0	1	1	0	hsa-miR-27a-3p	-0.26	-0.26	0.28	2009, 2011
RELT	ENST00000064780.2	RELT tumor necrosis factor receptor	412	1	1	0	0	2	0	2	0	0	hsa-miR-27a-3p	-0.26	-0.26	0.38	2011
ZNF462	ENST00000277225.5	zinc finger protein 462	214	1	0	1	0	0	0	0	0	0	hsa-miR-27a-3p	-0.26	-0.3	0.68
EEPD1	ENST00000242108.4	endonuclease/exonuclease/phosphatase family domain containing 1	39	1	0	1	0	1	0	0	1	0	hsa-miR-27a-3p	-0.26	-0.27	0.69	2007, 2009, 2011
CFDP1	ENST00000283882.3	craniofacial development protein 1	482	1	0	0	1	0	0	0	0	1	hsa-miR-27a-3p	-0.26	-0.27	0.56	2005, 2007
BAZ2B	ENST00000392782.1	bromodomain adjacent to zinc finger domain, 2B	25	1	0	0	1	1	1	0	0	0	hsa-miR-27a-3p	-0.26	-0.4	0.74	2011
SMPD3	ENST00000219334.5	sphingomyelin phosphodiesterase 3, neutral membrane (neutral sphingomyelinase II)	9	1	0	1	0	0	0	0	0	1	hsa-miR-27b-3p	-0.26	-0.26	0.62	2009, 2011
AP2B1	ENST00000262325.7	adaptor-related protein complex 2, beta 1 subunit	353	1	0	0	1	0	0	0	0	1	hsa-miR-27a-3p	-0.26	-0.26	0.48	2011
NFKBID	ENST00000396901.1	nuclear factor of kappa light polypeptide gene enhancer in B-cells inhibitor, delta	40	2	0	0	2	0	0	0	0	2	hsa-miR-27a-3p	-0.26	-0.41	0.93	2005, 2007, 2009, 2011
GPR75	ENST00000394705.2	G protein-coupled receptor 75	35	2	1	1	0	0	0	0	0	0	hsa-miR-27a-3p	-0.26	-0.31	0.75
SMAD5	ENST00000545279.1	SMAD family member 5	225	1	0	1	0	1	0	1	0	1	hsa-miR-27a-3p	-0.26	-0.27	0.77	2009, 2011
KHSRP	ENST00000398148.3	KH-type splicing regulatory protein	4469	1	0	0	1	0	0	0	0	0	hsa-miR-27a-3p	-0.26	-0.26	0.69	2005, 2007, 2009, 2011
LPPR1	ENST00000374874.3	Lipid phosphate phosphatase-related protein type 1	19	1	0	1	0	0	0	0	0	0	hsa-miR-27a-3p	-0.26	-0.26	0.67	2009, 2011
PRKCD	ENST00000394729.2	protein kinase C, delta	2225	1	0	0	1	0	0	0	0	0	hsa-miR-27a-3p	-0.26	-0.26	0.49	2005, 2007, 2009, 2011
SOCS6	ENST00000397942.3	suppressor of cytokine signaling 6	140	1	0	1	0	0	0	0	0	2	hsa-miR-27a-3p	-0.26	-0.27	0.77	2007, 2009, 2011
CYSLTR2	ENST00000282018.3	cysteinyl leukotriene receptor 2	5	1	1	0	0	2	0	1	1	0	hsa-miR-27a-3p	-0.26	-0.45	0.13
NGFR	ENST00000172229.3	nerve growth factor receptor	5	1	1	0	0	1	0	1	0	1	hsa-miR-27a-3p	-0.26	-0.26	0.91	2005, 2007, 2009, 2011
BICC1	ENST00000373886.3	bicaudal C homolog 1 (Drosophila)	165	1	1	0	0	0	0	0	0	1	hsa-miR-27b-3p	-0.26	-0.26	0.73
RNF207	ENST00000377948.2	ring finger protein 207	5	1	0	0	1	0	0	0	0	0	hsa-miR-27b-3p	-0.26	-0.26	0.73	2007, 2009, 2011
CACNB2	ENST00000396576.2	calcium channel, voltage-dependent, beta 2 subunit	52	1	0	1	0	0	0	0	0	0	hsa-miR-27a-3p	-0.26	-0.26	0.45	2007, 2009, 2011
PRKCB	ENST00000303531.7	protein kinase C, beta	81	1	1	0	0	1	0	1	0	0	hsa-miR-27a-3p	-0.26	-0.26	0.4	2011
LITAF	ENST00000413364.2	lipopolysaccharide-induced TNF factor	11008	1	0	1	0	0	0	0	0	1	hsa-miR-27a-3p	-0.26	-0.26	0.31	2011
SMOC2	ENST00000356284.2	SPARC related modular calcium binding 2	5	1	0	0	1	0	0	0	0	1	hsa-miR-27a-3p	-0.26	-0.26	0.73	2005, 2007, 2009, 2011
PRMT8	ENST00000382622.3	protein arginine methyltransferase 8	5	1	0	1	0	0	0	0	0	0	hsa-miR-27a-3p	-0.26	-0.26	0.64	2011
SS18L1	ENST00000331758.3	synovial sarcoma translocation gene on chromosome 18-like 1	274	1	1	0	0	1	0	0	1	0	hsa-miR-27a-3p	-0.26	-0.32	0.45	2005, 2007, 2009, 2011
SIK1	ENST00000270162.6	salt-inducible kinase 1	2163	1	1	0	0	0	0	0	0	0	hsa-miR-27a-3p	-0.26	-0.26	0.94	2009, 2011
ZCCHC24	ENST00000372336.3	zinc finger, CCHC domain containing 24	359	1	1	0	0	0	0	0	0	0	hsa-miR-27a-3p	-0.26	-0.26	0.95	2005, 2007, 2009, 2011
AIDA	ENST00000340020.6	axin interactor, dorsalization associated	48	1	0	0	1	1	0	1	0	1	hsa-miR-27a-3p	-0.26	-0.26	0.72	2009, 2011
ARID2	ENST00000457135.1	AT rich interactive domain 2 (ARID, RFX-like)	891	1	0	1	0	0	0	0	0	0	hsa-miR-27a-3p	-0.26	-0.26	0.68	2007, 2009, 2011
FBLN5	ENST00000267620.10	fibulin 5	146	1	1	0	0	0	0	0	0	0	hsa-miR-27a-3p	-0.26	-0.26	0.68	2011
RNF146	ENST00000356799.2	ring finger protein 146	1504	1	0	1	0	0	0	0	0	1	hsa-miR-27a-3p	-0.25	-0.26	< 0.1
SCN1A	ENST00000423058.2	sodium channel, voltage-gated, type I, alpha subunit	21	2	0	1	1	0	0	0	0	1	hsa-miR-27a-3p	-0.25	-0.25	0.92
TOMM40L	ENST00000367987.1	translocase of outer mitochondrial membrane 40 homolog (yeast)-like	13	1	1	0	0	0	0	0	0	0	hsa-miR-27a-3p	-0.25	-0.25	< 0.1	2011
CABLES2	ENST00000279101.5	Cdk5 and Abl enzyme substrate 2	450	1	1	0	0	0	0	0	0	1	hsa-miR-27a-3p	-0.25	-0.26	0.77	2005, 2007, 2009, 2011
EFHD2	ENST00000375980.4	EF-hand domain family, member D2	1411	1	0	0	1	1	0	1	0	0	hsa-miR-27a-3p	-0.25	-0.25	0.51
TAPT1	ENST00000405303.2	transmembrane anterior posterior transformation 1	105	1	1	0	0	0	0	0	0	0	hsa-miR-27a-3p	-0.25	-0.25	0.11	2007, 2009, 2011
STK39	ENST00000355999.4	serine threonine kinase 39	266	1	1	0	0	0	0	0	0	0	hsa-miR-27a-3p	-0.25	-0.34	0.75	2005, 2007, 2009, 2011
ARX	ENST00000379044.4	aristaless related homeobox	5	1	0	1	0	0	0	0	0	0	hsa-miR-27a-3p	-0.25	-0.25	0.64	2009, 2011
FGF14	ENST00000376131.4	fibroblast growth factor 14	5	1	0	1	0	0	0	0	0	2	hsa-miR-27a-3p	-0.25	-0.25	0.63	2011
RNF182	ENST00000488300.1	ring finger protein 182	1122	1	0	1	0	0	0	0	0	0	hsa-miR-27a-3p	-0.25	-0.3	0.43	2009, 2011
MOSPD3	ENST00000393950.2	motile sperm domain containing 3	106	1	0	1	0	0	0	0	0	0	hsa-miR-27a-3p	-0.25	-0.25	0.6	2007, 2009, 2011
GCNT2	ENST00000316170.3	glucosaminyl (N-acetyl) transferase 2, I-branching enzyme (I blood group)	651	1	1	0	0	0	0	0	0	1	hsa-miR-27a-3p	-0.25	-0.25	0.17	2011
ABCA1	ENST00000374736.3	ATP-binding cassette, sub-family A (ABC1), member 1	184	2	2	0	0	0	0	0	0	1	hsa-miR-27a-3p	-0.25	-0.25	0.71	2007, 2009, 2011
STX16	ENST00000355957.5	syntaxin 16	756	1	1	0	0	1	0	1	0	0	hsa-miR-27a-3p	-0.25	-0.45	0.4	2007, 2009, 2011
H3F3B	ENST00000591890.1	H3 histone, family 3B (H3.3B)	336	1	0	1	0	0	0	0	0	1	hsa-miR-27a-3p	-0.25	-0.32	0.76	2007, 2009, 2011
ZNF579	ENST00000325421.4	zinc finger protein 579	1080	1	0	0	1	0	0	0	0	0	hsa-miR-27a-3p	-0.25	-0.25	0.68	2005, 2007, 2011
TMEM123	ENST00000361236.3	transmembrane protein 123	2135	1	0	1	0	0	0	0	0	0	hsa-miR-27a-3p	-0.25	-0.25	0.66	2009, 2011
GK	ENST00000378946.3	glycerol kinase	38	1	1	0	0	0	0	0	0	1	hsa-miR-27b-3p	-0.25	-0.25	0.42	2011
MTSS1L	ENST00000338779.6	metastasis suppressor 1-like	2982	1	1	0	0	0	0	0	0	2	hsa-miR-27a-3p	-0.25	-0.25	0.98	2007, 2009, 2011
GRM5	ENST00000418177.2	glutamate receptor, metabotropic 5	5	1	1	0	0	0	0	0	0	2	hsa-miR-27a-3p	-0.25	-0.25	0.93	2011
VASH2	ENST00000366968.4	vasohibin 2	70	1	0	1	0	0	0	0	0	0	hsa-miR-27a-3p	-0.25	-0.26	0.69	2011
TMEM170B	ENST00000379426.1	transmembrane protein 170B	489	2	1	0	1	1	0	1	0	2	hsa-miR-27a-3p	-0.25	-0.39	0.94	2009, 2011
DEPDC1B	ENST00000265036.5	DEP domain containing 1B	449	1	0	1	0	0	0	0	0	0	hsa-miR-27a-3p	-0.25	-0.28	0.52	2009, 2011
FOXP4	ENST00000373063.3	forkhead box P4	228	1	1	0	0	0	0	0	0	1	hsa-miR-27a-3p	-0.25	-0.25	0.91	2007, 2009, 2011
MSL1	ENST00000398532.4	male-specific lethal 1 homolog (Drosophila)	4715	1	1	0	0	0	0	0	0	2	hsa-miR-27a-3p	-0.25	-0.25	0.83	2009, 2011
SLC35F3	ENST00000366618.3	solute carrier family 35, member F3	5	1	0	1	0	0	0	0	0	1	hsa-miR-27b-3p	-0.25	-0.25	0.61	2009, 2011
HOXC6	ENST00000243108.4	homeobox C6	63	1	0	1	0	0	0	0	0	0	hsa-miR-27a-3p	-0.25	-0.25	0.59	2007, 2009, 2011
DTNA	ENST00000283365.9	dystrobrevin, alpha	144	1	1	0	0	1	0	0	1	3	hsa-miR-27a-3p	-0.25	-0.25	0.81	2005, 2007, 2009, 2011
CXADR	ENST00000356275.6	coxsackie virus and adenovirus receptor	56	1	0	1	0	0	0	0	0	2	hsa-miR-27a-3p	-0.25	-0.26	0.73	2011
RS1	ENST00000379984.3	retinoschisin 1	5	1	1	0	0	1	0	0	1	0	hsa-miR-27a-3p	-0.25	-0.25	< 0.1	2011
FAM172A	ENST00000395965.3	family with sequence similarity 172, member A	257	1	1	0	0	0	0	0	0	1	hsa-miR-27b-3p	-0.25	-0.26	0.8	2009, 2011
SH3BGRL2	ENST00000369838.4	SH3 domain binding glutamic acid-rich protein like 2	32	1	0	1	0	1	0	0	1	2	hsa-miR-27a-3p	-0.25	-0.26	0.77	2007, 2009, 2011
RNF38	ENST00000259605.6	ring finger protein 38	348	1	0	1	0	1	0	1	0	1	hsa-miR-27b-3p	-0.25	-0.26	0.69	2007, 2009, 2011
GATA2	ENST00000341105.2	GATA binding protein 2	231	1	1	0	0	0	0	0	0	2	hsa-miR-27a-3p	-0.24	-0.24	0.63	2011
GPD2	ENST00000540309.1	glycerol-3-phosphate dehydrogenase 2 (mitochondrial)	196	2	2	0	0	0	0	0	0	0	hsa-miR-27a-3p	-0.24	-0.25	0.35	2007, 2009, 2011
TRIM44	ENST00000299413.5	tripartite motif containing 44	4203	1	0	0	1	4	0	2	2	4	hsa-miR-27a-3p	-0.24	-0.32	0.48	2005, 2007
SUMO2	ENST00000420826.2	small ubiquitin-like modifier 2	75	1	0	0	1	0	0	0	0	0	hsa-miR-27a-3p	-0.24	-0.24	0.74
PAIP2B	ENST00000244221.8	poly(A) binding protein interacting protein 2B	42	1	0	1	0	1	0	1	0	1	hsa-miR-27b-3p	-0.24	-0.27	0.71	2009, 2011
TOPBP1	ENST00000260810.5	topoisomerase (DNA) II binding protein 1	102	1	0	1	0	0	0	0	0	0	hsa-miR-27a-3p	-0.24	-0.24	0.41
RYBP	ENST00000477973.2	RING1 and YY1 binding protein	342	1	1	0	0	1	0	1	0	1	hsa-miR-27a-3p	-0.24	-0.28	0.97	2005, 2007, 2009, 2011
KPNA5	ENST00000368564.1	karyopherin alpha 5 (importin alpha 6)	76	1	1	0	0	2	0	1	1	0	hsa-miR-27a-3p	-0.24	-0.32	< 0.1
GPR133	ENST00000376682.4	G protein-coupled receptor 133	57	1	0	1	0	2	0	1	1	4	hsa-miR-27a-3p	-0.24	-0.24	0.58	2011
HUNK	ENST00000270112.2	hormonally up-regulated Neu-associated kinase	85	1	1	0	0	0	0	0	0	2	hsa-miR-27a-3p	-0.24	-0.26	0.87	2005, 2007, 2009, 2011
NFIB	ENST00000397575.3	nuclear factor I/B	1149	3	0	1	2	1	0	1	0	4	hsa-miR-27a-3p	-0.24	-0.46	0.92	2007, 2009, 2011
SH3RF1	ENST00000284637.9	SH3 domain containing ring finger 1	2747	1	1	0	0	0	0	0	0	1	hsa-miR-27a-3p	-0.24	-0.24	0.54	2007, 2009, 2011
RGS1	ENST00000367459.3	regulator of G-protein signaling 1	5	1	0	1	0	0	0	0	0	0	hsa-miR-27a-3p	-0.24	-0.24	0.37	2007, 2009, 2011
GATA6	ENST00000269216.3	GATA binding protein 6	691	1	0	1	0	0	0	0	0	2	hsa-miR-27a-3p	-0.24	-0.24	0.79
HAT1	ENST00000392584.1	histone acetyltransferase 1	3017	1	0	0	1	2	0	0	2	0	hsa-miR-27a-3p	-0.24	-0.4	0.61
ZBTB42	ENST00000342537.7	zinc finger and BTB domain containing 42	182	1	1	0	0	0	0	0	0	2	hsa-miR-27a-3p	-0.24	-0.26	0.86	2011
GPR135	ENST00000395116.1	G protein-coupled receptor 135	40	1	1	0	0	0	0	0	0	0	hsa-miR-27a-3p	-0.24	-0.24	0.86
MDFI	ENST00000373050.4	MyoD family inhibitor	14	1	1	0	0	0	0	0	0	0	hsa-miR-27a-3p	-0.24	-0.39	0.85	2009, 2011
CDK5R1	ENST00000313401.3	cyclin-dependent kinase 5, regulatory subunit 1 (p35)	335	1	0	0	1	1	0	0	1	0	hsa-miR-27b-3p	-0.24	-0.24	0.73	2005, 2007, 2009, 2011
PPAP2B	ENST00000371250.3	phosphatidic acid phosphatase type 2B	81	1	0	1	0	1	0	0	1	4	hsa-miR-27a-3p	-0.24	-0.25	0.79	2007, 2009, 2011
TMEM170A	ENST00000357613.4	transmembrane protein 170A	70	1	0	1	0	1	0	1	0	3	hsa-miR-27a-3p	-0.24	-0.36	0.73
SLC35F4	ENST00000556826.1	solute carrier family 35, member F4	5	1	0	0	1	0	0	0	0	0	hsa-miR-27a-3p	-0.24	-0.24	0.66	2007, 2009, 2011
SRSF1	ENST00000258962.4	serine/arginine-rich splicing factor 1	1430	1	0	1	0	0	0	0	0	1	hsa-miR-27a-3p	-0.23	-0.27	0.71	2007, 2009, 2011
BTG1	ENST00000256015.3	B-cell translocation gene 1, anti-proliferative	1677	1	0	0	1	1	0	0	1	2	hsa-miR-27a-3p	-0.23	-0.35	0.74	2005, 2007, 2009, 2011
C1orf173	ENST00000326665.5	chromosome 1 open reading frame 173	5	1	1	0	0	2	0	0	2	0	hsa-miR-27a-3p	-0.23	-0.23	0.16	2009, 2011
LIN7C	ENST00000278193.2	lin-7 homolog C (C. elegans)	1701	1	0	1	0	2	0	1	1	0	hsa-miR-27a-3p	-0.23	-0.23	0.5	2009, 2011
ARHGAP21	ENST00000396432.2	Rho GTPase activating protein 21	10	1	1	0	0	0	0	0	0	0	hsa-miR-27a-3p	-0.23	-0.23	< 0.1
ITGA8	ENST00000378076.3	integrin, alpha 8	7	1	1	0	0	2	0	0	2	1	hsa-miR-27a-3p	-0.23	-0.25	0.94
HMGCR	ENST00000287936.4	3-hydroxy-3-methylglutaryl-CoA reductase	1385	1	0	0	1	1	0	1	0	0	hsa-miR-27a-3p	-0.23	-0.29	0.74	2005, 2007, 2009, 2011
PIGA	ENST00000542278.1	phosphatidylinositol glycan anchor biosynthesis, class A	104	1	1	0	0	0	0	0	0	0	hsa-miR-27b-3p	-0.23	-0.24	< 0.1
SP1	ENST00000426431.2	Sp1 transcription factor	402	1	0	1	0	0	0	0	0	2	hsa-miR-27a-3p	-0.23	-0.23	0.68	2007, 2009, 2011
STAG1	ENST00000383202.2	stromal antigen 1	94	1	0	1	0	0	0	0	0	0	hsa-miR-27a-3p	-0.23	-0.23	0.65	2007, 2009, 2011
KLF3	ENST00000261438.5	Kruppel-like factor 3 (basic)	515	1	1	0	0	3	0	0	3	1	hsa-miR-27a-3p	-0.23	-0.5	0.98	2009, 2011
CDK18	ENST00000360066.2	cyclin-dependent kinase 18	262	1	1	0	0	0	0	0	0	1	hsa-miR-27a-3p	-0.23	-0.23	0.91	2005, 2007, 2009, 2011
MIER2	ENST00000264819.4	mesoderm induction early response 1, family member 2	137	1	1	0	0	0	0	0	0	0	hsa-miR-27a-3p	-0.23	-0.23	0.9	2007, 2009, 2011
KLHL31	ENST00000370905.3	kelch-like family member 31	16	1	1	0	0	0	0	0	0	2	hsa-miR-27a-3p	-0.23	-0.23	0.91	2009, 2011
NEURL1B	ENST00000369800.5	neuralized homolog 1B (Drosophila)	5	1	0	1	0	1	0	1	0	4	hsa-miR-27a-3p	-0.23	-0.23	0.77	2011
DUSP5	ENST00000369583.3	dual specificity phosphatase 5	600	1	0	1	0	0	0	0	0	0	hsa-miR-27a-3p	-0.23	-0.23	0.55	2007, 2009, 2011
RNF144A	ENST00000320892.6	ring finger protein 144A	124	1	0	1	0	1	0	0	1	4	hsa-miR-27a-3p	-0.23	-0.24	0.79	2007, 2009, 2011
NRG1	ENST00000341377.5	neuregulin 1	113	1	0	1	0	1	0	0	1	1	hsa-miR-27a-3p	-0.23	-0.23	0.26
FBXO33	ENST00000298097.7	F-box protein 33	306	1	1	0	0	0	0	0	0	1	hsa-miR-27a-3p	-0.23	-0.23	0.74	2005, 2007, 2009, 2011
ICOS	ENST00000435193.1	inducible T-cell co-stimulator	5	1	0	0	1	1	0	0	1	0	hsa-miR-27a-3p	-0.23	-0.23	0.67	2011
SREK1	ENST00000334121.6	splicing regulatory glutamine/lysine-rich protein 1	316	1	0	1	0	0	0	0	0	0	hsa-miR-27a-3p	-0.23	-0.26	0.59	2007
LARP4	ENST00000398473.2	La ribonucleoprotein domain family, member 4	35	1	1	0	0	0	0	0	0	1	hsa-miR-27a-3p	-0.23	-0.35	0.92	2009, 2011
SFSWAP	ENST00000261674.4	splicing factor, suppressor of white-apricot homolog (Drosophila)	134	1	0	0	1	0	0	0	0	0	hsa-miR-27a-3p	-0.23	-0.23	0.64	2005, 2007, 2009, 2011
MICU3	ENST00000318063.5	mitochondrial calcium uptake family, member 3	9	1	1	0	0	0	0	0	0	0	hsa-miR-27a-3p	-0.23	-0.23	0.62	2007, 2009, 2011
LPIN1	ENST00000256720.2	lipin 1	357	1	0	0	1	3	0	1	2	0	hsa-miR-27a-3p	-0.23	-0.23	0.74	2005, 2007, 2009, 2011
NUP153	ENST00000262077.2	nucleoporin 153kDa	231	1	0	0	1	0	0	0	0	0	hsa-miR-27a-3p	-0.23	-0.23	0.66	2005, 2007, 2009, 2011
RIT1	ENST00000368323.3	Ras-like without CAAX 1	192	1	0	0	1	1	0	1	0	1	hsa-miR-27b-3p	-0.23	-0.34	0.69	2009, 2011
GRIK3	ENST00000373091.3	glutamate receptor, ionotropic, kainate 3	7	1	0	1	0	1	0	1	0	3	hsa-miR-27a-3p	-0.23	-0.23	0.79	2009, 2011
NHLH2	ENST00000320238.3	nescient helix loop helix 2	16	1	0	0	1	0	0	0	0	1	hsa-miR-27b-3p	-0.23	-0.23	0.5	2005, 2007
CALD1	ENST00000361388.2	caldesmon 1	1013	2	0	0	2	0	0	0	0	0	hsa-miR-27a-3p	-0.22	-0.25	0.88	2005, 2007, 2009, 2011
INSM2	ENST00000307169.3	insulinoma-associated 2	5	1	0	0	1	0	0	0	0	0	hsa-miR-27a-3p	-0.22	-0.22	0.7	2005, 2007, 2009, 2011
BBC3	ENST00000341983.4	BCL2 binding component 3	87	1	1	0	0	0	0	0	0	0	hsa-miR-27a-3p	-0.22	-0.22	0.32	2009, 2011
FAM78A	ENST00000372269.3	family with sequence similarity 78, member A	7	1	1	0	0	0	0	0	0	2	hsa-miR-27a-3p	-0.22	-0.34	0.98	2007, 2009, 2011
ZFP36L1	ENST00000555997.1	ZFP36 ring finger protein-like 1	231	1	0	1	0	0	0	0	0	1	hsa-miR-27a-3p	-0.22	-0.26	0.61	2007, 2011
TMX1	ENST00000457354.2	thioredoxin-related transmembrane protein 1	3176	1	0	1	0	1	1	0	0	0	hsa-miR-27a-3p	-0.22	-0.43	0.61	2009, 2011
EN2	ENST00000297375.4	engrailed homeobox 2	86	1	1	0	0	0	0	0	0	1	hsa-miR-27a-3p	-0.22	-0.31	0.96	2005, 2007, 2009, 2011
UBR5	ENST00000520539.1	ubiquitin protein ligase E3 component n-recognin 5	733	1	0	1	0	0	0	0	0	0	hsa-miR-27a-3p	-0.22	-0.22	0.69	2007, 2009, 2011
RPN2	ENST00000237530.6	ribophorin II	14435	1	0	0	1	0	0	0	0	1	hsa-miR-27a-3p	-0.22	-0.24	0.73	2005, 2007, 2009, 2011
MARK1	ENST00000366918.4	MAP/microtubule affinity-regulating kinase 1	192	1	0	1	0	2	0	0	2	1	hsa-miR-27b-3p	-0.22	-0.47	0.63
ENAH	ENST00000366844.3	enabled homolog (Drosophila)	415	1	0	1	0	3	0	1	2	4	hsa-miR-27a-3p	-0.22	-0.3	0.83	2007, 2009, 2011
SORL1	ENST00000260197.7	sortilin-related receptor, L(DLR class) A repeats containing	40	2	1	1	0	0	0	0	0	1	hsa-miR-27a-3p	-0.22	-0.23	0.98	2011
SNN	ENST00000329565.5	stannin	663	1	0	0	1	0	0	0	0	0	hsa-miR-27a-3p	-0.22	-0.22	0.74	2003, 2005, 2007, 2009, 2011
BLOC1S5	ENST00000397457.2	biogenesis of lysosomal organelles complex-1, subunit 5, muted	187	1	0	1	0	0	0	0	0	0	hsa-miR-27a-3p	-0.22	-0.22	0.61	2009, 2011
SMURF2	ENST00000262435.9	SMAD specific E3 ubiquitin protein ligase 2	978	1	0	1	0	0	0	0	0	0	hsa-miR-27a-3p	-0.22	-0.22	0.55
RAP2B	ENST00000323534.2	RAP2B, member of RAS oncogene family	594	2	0	0	2	2	0	0	2	1	hsa-miR-27a-3p	-0.22	-0.41	0.94	2009, 2011
CPEB4	ENST00000265085.5	cytoplasmic polyadenylation element binding protein 4	472	1	0	1	0	1	0	1	0	0	hsa-miR-27a-3p	-0.22	-0.35	0.68	2003, 2007, 2009, 2011
FLJ00388	ENST00000594280.1		185	1	0	0	1	0	0	0	0	0	hsa-miR-27a-3p	-0.22	-0.22	0.64
KLHL29	ENST00000486442.1	kelch-like family member 29	414	1	0	0	1	0	0	0	0	0	hsa-miR-27a-3p	-0.22	-0.22	0.62	2011
PDK1	ENST00000282077.3	pyruvate dehydrogenase kinase, isozyme 1	637	1	0	1	0	5	1	1	3	1	hsa-miR-27a-3p	-0.22	-0.53	0.58	2009, 2011
STIM2	ENST00000467011.1	stromal interaction molecule 2	380	1	0	1	0	0	0	0	0	0	hsa-miR-27a-3p	-0.22	-0.22	0.78	2007, 2009, 2011
PER2	ENST00000254658.3	period circadian clock 2	106	1	1	0	0	1	0	1	0	3	hsa-miR-27b-3p	-0.22	-0.22	< 0.1
HNRNPF	ENST00000357065.4	heterogeneous nuclear ribonucleoprotein F	240	1	0	1	0	0	0	0	0	0	hsa-miR-27a-3p	-0.22	-0.34	0.54	2007, 2009, 2011
ATP8B2	ENST00000368489.3	ATPase, aminophospholipid transporter, class I, type 8B, member 2	244	1	0	1	0	0	0	0	0	0	hsa-miR-27a-3p	-0.22	-0.22	0.35
MRPS14	ENST00000476371.1	mitochondrial ribosomal protein S14	2140	1	0	0	1	0	0	0	0	0	hsa-miR-27a-3p	-0.22	-0.23	0.59	2005, 2007, 2011
HOXC11	ENST00000546378.1	homeobox C11	80	2	0	0	2	0	0	0	0	0	hsa-miR-27b-3p	-0.22	-0.22	0.82	2005, 2007, 2009, 2011
INSR	ENST00000341500.5	insulin receptor	577	1	1	0	0	0	0	0	0	1	hsa-miR-27b-3p	-0.22	-0.22	0.71	2009, 2011
SGPP1	ENST00000247225.6	sphingosine-1-phosphate phosphatase 1	1340	1	0	1	0	0	0	0	0	0	hsa-miR-27a-3p	-0.22	-0.22	0.55	2007, 2009, 2011
KIF3A	ENST00000378746.4	kinesin family member 3A	33	2	1	0	1	0	0	0	0	0	hsa-miR-27a-3p	-0.22	-0.26	0.69	2007, 2009, 2011
SRPK2	ENST00000393651.3	SRSF protein kinase 2	381	1	0	1	0	1	0	1	0	2	hsa-miR-27a-3p	-0.21	-0.22	0.52
RBBP5	ENST00000264515.6	retinoblastoma binding protein 5	166	1	0	0	1	1	1	0	0	0	hsa-miR-27a-3p	-0.21	-0.46	0.7	2005, 2007, 2009, 2011
NOL4	ENST00000261592.5	nucleolar protein 4	12	1	0	1	0	0	0	0	0	0	hsa-miR-27a-3p	-0.21	-0.21	0.68	2007, 2009, 2011
PNRC2	ENST00000334351.7	proline-rich nuclear receptor coactivator 2	100	1	0	1	0	0	0	0	0	0	hsa-miR-27a-3p	-0.21	-0.21	0.6	2011
BRPF3	ENST00000534400.1	bromodomain and PHD finger containing, 3	7032	2	1	0	1	0	0	0	0	1	hsa-miR-27a-3p	-0.21	-0.21	0.81	2005, 2007, 2009, 2011
KSR1	ENST00000398988.3	kinase suppressor of ras 1	256	3	3	0	0	0	0	0	0	1	hsa-miR-27a-3p	-0.21	-0.22	> 0.99
HMBOX1	ENST00000397358.3	homeobox containing 1	27	1	0	0	1	1	0	1	0	2	hsa-miR-27a-3p	-0.21	-0.37	0.47	2007
PDGFRA	ENST00000257290.5	platelet-derived growth factor receptor, alpha polypeptide	39	1	0	1	0	0	0	0	0	2	hsa-miR-27a-3p	-0.21	-0.21	0.77	2011
RUNX1T1	ENST00000523629.1	runt-related transcription factor 1; translocated to, 1 (cyclin D-related)	9	1	0	0	1	1	0	0	1	3	hsa-miR-27a-3p	-0.21	-0.21	0.66	2011
BMP2K	ENST00000335016.5	BMP2 inducible kinase	164	2	0	2	0	0	0	0	0	0	hsa-miR-27a-3p	-0.21	-0.22	0.94
PRELID2	ENST00000334744.4	PRELI domain containing 2	63	1	0	1	0	1	0	1	0	2	hsa-miR-27a-3p	-0.21	-0.29	0.26
SHB	ENST00000377707.3	Src homology 2 domain containing adaptor protein B	1436	1	0	0	1	0	0	0	0	1	hsa-miR-27a-3p	-0.21	-0.21	0.74	2007, 2009, 2011
POU3F2	ENST00000328345.5	POU class 3 homeobox 2	274	1	0	1	0	0	0	0	0	1	hsa-miR-27a-3p	-0.21	-0.21	0.24	2007
CLCN3	ENST00000513761.1	chloride channel, voltage-sensitive 3	1142	2	0	2	0	0	0	0	0	1	hsa-miR-27a-3p	-0.21	-0.37	0.92	2007
TMEM110	ENST00000355083.5	transmembrane protein 110	306	1	0	1	0	2	0	0	2	1	hsa-miR-27a-3p	-0.21	-0.23	0.61	2007, 2009, 2011
EPB41	ENST00000373798.1	erythrocyte membrane protein band 4.1 (elliptocytosis 1, RH-linked)	53	1	1	0	0	0	0	0	0	0	hsa-miR-27a-3p	-0.21	-0.21	0.83	2007, 2009, 2011
INPP5J	ENST00000331075.5	inositol polyphosphate-5-phosphatase J	70	1	0	1	0	0	0	0	0	0	hsa-miR-27a-3p	-0.21	-0.21	0.41	2007, 2011
CASP8	ENST00000392259.2	caspase 8, apoptosis-related cysteine peptidase	64	1	1	0	0	0	0	0	0	0	hsa-miR-27a-3p	-0.21	-0.21	ORF
LPL	ENST00000311322.8	lipoprotein lipase	7658	1	1	0	0	1	0	0	1	0	hsa-miR-27a-3p	-0.21	-0.21	0.17	2009, 2011
FOXO1	ENST00000379561.5	forkhead box O1	480	1	0	1	0	1	0	1	0	0	hsa-miR-27a-3p	-0.21	-0.21	0.48	2007, 2009, 2011
NHS	ENST00000380060.3	Nance-Horan syndrome (congenital cataracts and dental anomalies)	72	2	1	0	1	0	0	0	0	1	hsa-miR-27b-3p	-0.21	-0.21	0.89	2005, 2007, 2009, 2011
CHST1	ENST00000308064.2	carbohydrate (keratan sulfate Gal-6) sulfotransferase 1	5	1	0	1	0	0	0	0	0	1	hsa-miR-27a-3p	-0.21	-0.21	0.76	2007, 2009, 2011
HIC1	ENST00000399849.3	hypermethylated in cancer 1	76	1	1	0	0	0	0	0	0	0	hsa-miR-27a-3p	-0.21	-0.21	0.57	2009, 2011
FNDC4	ENST00000264703.3	fibronectin type III domain containing 4	418	1	0	1	0	0	0	0	0	0	hsa-miR-27a-3p	-0.21	-0.21	0.45	2009, 2011
ZMAT3	ENST00000311417.2	zinc finger, matrin-type 3	459	1	1	0	0	2	0	0	2	1	hsa-miR-27a-3p	-0.21	-0.37	0.76	2011
ACVR1C	ENST00000243349.8	activin A receptor, type IC	27	2	1	0	1	2	0	1	1	0	hsa-miR-27a-3p	-0.21	-0.41	0.92	2009, 2011
EMCN	ENST00000296420.4	endomucin	5	1	1	0	0	0	0	0	0	0	hsa-miR-27a-3p	-0.21	-0.21	< 0.1	2011
UGT8	ENST00000310836.6	UDP glycosyltransferase 8	682	1	0	1	0	0	0	0	0	0	hsa-miR-27a-3p	-0.21	-0.24	0.55
AGFG1	ENST00000310078.8	ArfGAP with FG repeats 1	2019	2	0	1	1	1	0	0	1	2	hsa-miR-27a-3p	-0.21	-0.21	0.93	2009, 2011
FCRL1	ENST00000368176.3	Fc receptor-like 1	5	1	1	0	0	0	0	0	0	1	hsa-miR-27a-3p	-0.21	-0.21	< 0.1	2011
DIRAS1	ENST00000323469.4	DIRAS family, GTP-binding RAS-like 1	49	1	0	1	0	0	0	0	0	1	hsa-miR-27a-3p	-0.21	-0.21	0.73	2007, 2009, 2011
FOXP2	ENST00000408937.3	forkhead box P2	169	1	0	1	0	0	0	0	0	0	hsa-miR-27a-3p	-0.21	-0.21	0.69	2007, 2009, 2011
LYPD3	ENST00000244333.3	LY6/PLAUR domain containing 3	13	1	0	1	0	0	0	0	0	0	hsa-miR-27a-3p	-0.21	-0.21	0.63	2007, 2009, 2011
CBLB	ENST00000264122.4	Cbl proto-oncogene B, E3 ubiquitin protein ligase	469	1	0	0	1	1	0	1	0	0	hsa-miR-27a-3p	-0.21	-0.29	0.66	2005, 2007, 2009, 2011
SLC7A11	ENST00000280612.5	solute carrier family 7 (anionic amino acid transporter light chain, xc- system), member 11	61	1	1	0	0	2	0	2	0	2	hsa-miR-27a-3p	-0.21	-0.35	0.95	2005, 2007, 2009, 2011
FAM222A	ENST00000538780.1	family with sequence similarity 222, member A	23	1	0	1	0	0	0	0	0	0	hsa-miR-27a-3p	-0.2	-0.3	0.77	2007, 2009, 2011
LDLR	ENST00000558518.1	low density lipoprotein receptor	1462	1	0	1	0	0	0	0	0	1	hsa-miR-27a-3p	-0.2	-0.27	0.64	2011
C16orf52	ENST00000542527.2	chromosome 16 open reading frame 52	102	1	0	1	0	1	0	0	1	0	hsa-miR-27b-3p	-0.2	-0.31	0.64	2011
MITF	ENST00000328528.6	microphthalmia-associated transcription factor	593	1	0	0	1	0	0	0	0	1	hsa-miR-27a-3p	-0.2	-0.2	0.72	2011
EHD3	ENST00000322054.5	EH-domain containing 3	206	1	0	1	0	0	0	0	0	1	hsa-miR-27a-3p	-0.2	-0.2	0.68	2007, 2009, 2011
KIAA0247	ENST00000342745.4	KIAA0247	161	1	1	0	0	0	0	0	0	2	hsa-miR-27a-3p	-0.2	-0.2	0.15	2009, 2011
MESDC1	ENST00000267984.2	mesoderm development candidate 1	84	1	0	1	0	0	0	0	0	0	hsa-miR-27a-3p	-0.2	-0.2	0.79	2007, 2009, 2011
PLEKHH2	ENST00000282406.4	pleckstrin homology domain containing, family H (with MyTH4 domain) member 2	9	1	0	1	0	0	0	0	0	0	hsa-miR-27a-3p	-0.2	-0.2	0.66	2007, 2009, 2011
ANKRD40	ENST00000285243.6	ankyrin repeat domain 40	409	1	1	0	0	1	0	1	0	0	hsa-miR-27a-3p	-0.2	-0.49	0.39	2011
DCAF7	ENST00000310827.4	DDB1 and CUL4 associated factor 7	3289	1	0	0	1	2	1	0	1	0	hsa-miR-27b-3p	-0.2	-0.21	0.5	2011
GSPT2	ENST00000340438.4	G1 to S phase transition 2	97	1	0	1	0	0	0	0	0	0	hsa-miR-27a-3p	-0.2	-0.2	0.52	2009, 2011
PAQR7	ENST00000374296.3	progestin and adipoQ receptor family member VII	106	1	0	1	0	0	0	0	0	0	hsa-miR-27a-3p	-0.2	-0.2	0.35
PDE3B	ENST00000282096.4	phosphodiesterase 3B, cGMP-inhibited	258	1	0	1	0	0	0	0	0	0	hsa-miR-27a-3p	-0.2	-0.2	0.79	2009, 2011
RPS6KB1	ENST00000225577.4	ribosomal protein S6 kinase, 70kDa, polypeptide 1	16	1	1	0	0	1	0	1	0	1	hsa-miR-27a-3p	-0.2	-0.2	0.68	2005, 2007, 2009, 2011
F3	ENST00000334047.7	coagulation factor III (thromboplastin, tissue factor)	13568	1	0	1	0	0	0	0	0	0	hsa-miR-27a-3p	-0.2	-0.2	0.61	2009, 2011
SEC24A	ENST00000398844.2	SEC24 family, member A (S. cerevisiae)	679	1	0	1	0	0	0	0	0	1	hsa-miR-27a-3p	-0.2	-0.2	0.58	2007, 2009, 2011
KCNK5	ENST00000359534.3	potassium channel, subfamily K, member 5	143	1	0	0	1	2	1	1	0	1	hsa-miR-27a-3p	-0.2	-0.44	0.57
WNK1	ENST00000315939.6	WNK lysine deficient protein kinase 1	950	1	0	1	0	0	0	0	0	0	hsa-miR-27a-3p	-0.2	-0.2	0.68	2009, 2011
PHF13	ENST00000377648.4	PHD finger protein 13	1207	1	0	0	1	0	0	0	0	1	hsa-miR-27a-3p	-0.2	-0.2	0.71	2005, 2007, 2009, 2011
ID4	ENST00000378700.3	inhibitor of DNA binding 4, dominant negative helix-loop-helix protein	3400	1	0	1	0	2	1	0	1	0	hsa-miR-27a-3p	-0.2	-0.62	0.58	2007
CAMK2D	ENST00000296402.5	calcium/calmodulin-dependent protein kinase II delta	938	1	0	0	1	0	0	0	0	4	hsa-miR-27a-3p	-0.2	-0.2	0.74	2005, 2007, 2009, 2011
LHX8	ENST00000294638.5	LIM homeobox 8	18	1	0	0	1	0	0	0	0	0	hsa-miR-27a-3p	-0.2	-0.2	0.45	2005, 2007, 2011
NAA50	ENST00000240922.3	N(alpha)-acetyltransferase 50, NatE catalytic subunit	260	1	0	1	0	1	0	1	0	5	hsa-miR-27a-3p	-0.2	-0.27	0.77	2007, 2009, 2011
NPTN	ENST00000345330.4	neuroplastin	2918	1	0	0	1	0	0	0	0	1	hsa-miR-27a-3p	-0.2	-0.2	0.52	2007
IGLON5	ENST00000270642.8	IgLON family member 5	5	2	0	2	0	2	1	0	1	1	hsa-miR-27b-3p	-0.2	-0.31	0.86	2009, 2011
PRKCH	ENST00000332981.5	protein kinase C, eta	400	1	0	0	1	1	0	0	1	0	hsa-miR-27b-3p	-0.2	-0.2	0.71	2009, 2011
KIAA1644	ENST00000381176.4	KIAA1644	10	1	0	1	0	1	0	0	1	2	hsa-miR-27a-3p	-0.2	-0.21	0.41	2009, 2011
CTDSP2	ENST00000398073.2	CTD (carboxy-terminal domain, RNA polymerase II, polypeptide A) small phosphatase 2	991	1	0	1	0	1	0	1	0	0	hsa-miR-27a-3p	-0.2	-0.2	0.39	2007, 2009, 2011
MEF2C	ENST00000340208.5	myocyte enhancer factor 2C	70	1	0	0	1	1	1	0	0	0	hsa-miR-27a-3p	-0.2	-0.23	0.66	2005, 2007, 2009, 2011
STAT1	ENST00000540176.1	signal transducer and activator of transcription 1, 91kDa	326	1	1	0	0	1	0	0	1	1	hsa-miR-27a-3p	-0.19	-0.2	< 0.1
HCN4	ENST00000261917.3	hyperpolarization activated cyclic nucleotide-gated potassium channel 4	19	1	0	1	0	0	0	0	0	0	hsa-miR-27a-3p	-0.19	-0.19	0.78	2007, 2009, 2011
SURF4	ENST00000545297.1	surfeit 4	3667	1	0	1	0	0	0	0	0	1	hsa-miR-27a-3p	-0.19	-0.21	0.74	2009, 2011
CCDC92	ENST00000238156.3	coiled-coil domain containing 92	105	1	0	1	0	0	0	0	0	0	hsa-miR-27a-3p	-0.19	-0.19	0.78	2007, 2009, 2011
SKOR1	ENST00000341418.5	SKI family transcriptional corepressor 1	22	1	0	1	0	0	0	0	0	0	hsa-miR-27a-3p	-0.19	-0.19	0.69
RBM12B	ENST00000399300.2	RNA binding motif protein 12B	143	1	0	0	1	0	0	0	0	1	hsa-miR-27a-3p	-0.19	-0.19	0.66	2009, 2011
UBE2W	ENST00000517608.1	ubiquitin-conjugating enzyme E2W (putative)	102	1	0	1	0	1	0	0	1	0	hsa-miR-27a-3p	-0.19	-0.2	0.83	2007, 2009, 2011
STRBP	ENST00000447404.2	spermatid perinuclear RNA binding protein	575	1	0	0	1	1	0	0	1	1	hsa-miR-27a-3p	-0.19	-0.2	0.8	2005, 2007, 2009, 2011
HEG1	ENST00000311127.4	heart development protein with EGF-like domains 1	380	1	1	0	0	0	0	0	0	3	hsa-miR-27a-3p	-0.19	-0.19	0.86	2009, 2011
DCX	ENST00000356915.2	doublecortin	5	2	0	2	0	1	0	0	1	2	hsa-miR-27a-3p	-0.19	-0.19	0.86	2007, 2009, 2011
B4GALNT4	ENST00000329962.6	beta-1,4-N-acetyl-galactosaminyl transferase 4	3266	1	0	0	1	0	0	0	0	0	hsa-miR-27a-3p	-0.19	-0.19	0.74	2011
FBLN2	ENST00000404922.3	fibulin 2	59	1	0	1	0	0	0	0	0	0	hsa-miR-27a-3p	-0.19	-0.19	ORF	2009, 2011
CCDC120	ENST00000376396.3	coiled-coil domain containing 120	170	1	0	1	0	0	0	0	0	2	hsa-miR-27a-3p	-0.19	-0.19	0.59	2009, 2011
FAM13A	ENST00000395002.2	family with sequence similarity 13, member A	441	1	0	1	0	0	0	0	0	0	hsa-miR-27a-3p	-0.19	-0.19	0.49	2007, 2011
YES1	ENST00000577961.1	v-yes-1 Yamaguchi sarcoma viral oncogene homolog 1	168	1	0	1	0	0	0	0	0	0	hsa-miR-27a-3p	-0.19	-0.2	0.41	2009, 2011
ZKSCAN2	ENST00000328086.7	zinc finger with KRAB and SCAN domains 2	81	1	0	1	0	0	0	0	0	2	hsa-miR-27a-3p	-0.19	-0.2	0.6	2007, 2009, 2011
LPHN2	ENST00000370715.1	latrophilin 2	407	1	0	0	1	3	1	0	2	1	hsa-miR-27a-3p	-0.19	-0.25	0.6	2005, 2007, 2009, 2011
FAM69A	ENST00000370310.4	family with sequence similarity 69, member A	171	1	0	0	1	0	0	0	0	0	hsa-miR-27a-3p	-0.19	-0.19	0.74	2009, 2011
G6PC3	ENST00000269097.4	glucose 6 phosphatase, catalytic, 3	429	1	0	1	0	0	0	0	0	3	hsa-miR-27a-3p	-0.19	-0.19	0.46	2011
ST8SIA1	ENST00000396037.4	ST8 alpha-N-acetyl-neuraminide alpha-2,8-sialyltransferase 1	5	1	0	0	1	0	0	0	0	0	hsa-miR-27a-3p	-0.19	-0.19	0.45
IRS1	ENST00000305123.5	insulin receptor substrate 1	804	1	0	1	0	2	1	1	0	0	hsa-miR-27a-3p	-0.19	-0.23	0.78	2007, 2009, 2011
GRSF1	ENST00000254799.6	G-rich RNA sequence binding factor 1	4414	1	1	0	0	3	0	1	2	1	hsa-miR-27a-3p	-0.19	-0.35	0.43	2009, 2011
LSM12	ENST00000585388.1	LSM12 homolog (S. cerevisiae)	20	1	0	1	0	0	0	0	0	0	hsa-miR-27a-3p	-0.19	-0.26	0.53	2007, 2009, 2011
PPP4C	ENST00000279387.7	protein phosphatase 4, catalytic subunit	59	1	0	1	0	0	0	0	0	0	hsa-miR-27a-3p	-0.19	-0.19	0.62	2007, 2011
SH2D3C	ENST00000373277.4	SH2 domain containing 3C	5	1	0	1	0	0	0	0	0	0	hsa-miR-27a-3p	-0.19	-0.19	0.4	2007
MKNK2	ENST00000591601.1	MAP kinase interacting serine/threonine kinase 2	215	1	1	0	0	0	0	0	0	0	hsa-miR-27b-3p	-0.19	-0.19	ORF	2007
GSE1	ENST00000253458.7	Gse1 coiled-coil protein	133	1	0	0	1	1	0	1	0	2	hsa-miR-27a-3p	-0.19	-0.19	0.74	2005, 2007, 2009, 2011
HIVEP3	ENST00000372583.1	human immunodeficiency virus type I enhancer binding protein 3	84	2	1	0	1	0	0	0	0	2	hsa-miR-27a-3p	-0.19	-0.19	> 0.99	2011
ATF3	ENST00000366983.1	activating transcription factor 3	2704	1	0	0	1	0	0	0	0	1	hsa-miR-27a-3p	-0.19	-0.19	0.66	2009, 2011
POLR3G	ENST00000504930.1	polymerase (RNA) III (DNA directed) polypeptide G (32kD)	67	1	1	0	0	0	0	0	0	0	hsa-miR-27a-3p	-0.19	-0.19	< 0.1	2009
STK32B	ENST00000282908.5	serine/threonine kinase 32B	196	1	0	1	0	0	0	0	0	0	hsa-miR-27a-3p	-0.19	-0.19	0.54	2011
FEM1B	ENST00000306917.4	fem-1 homolog b (C. elegans)	656	1	0	1	0	1	0	0	1	2	hsa-miR-27a-3p	-0.19	-0.35	0.39
SLC6A4	ENST00000401766.2	solute carrier family 6 (neurotransmitter transporter), member 4	73	1	0	0	1	3	0	1	2	0	hsa-miR-27b-3p	-0.18	-0.33	0.61	2011
TBC1D4	ENST00000377636.3	TBC1 domain family, member 4	96	1	1	0	0	0	0	0	0	1	hsa-miR-27a-3p	-0.18	-0.18	0.56	2009, 2011
MFHAS1	ENST00000276282.6	malignant fibrous histiocytoma amplified sequence 1	130	1	0	1	0	1	0	0	1	0	hsa-miR-27a-3p	-0.18	-0.18	0.67	2007, 2009, 2011
TRABD2B	ENST00000606738.2	TraB domain containing 2B	244	1	0	0	1	4	0	3	1	1	hsa-miR-27a-3p	-0.18	-0.24	0.64	2011
AICDA	ENST00000229335.6	activation-induced cytidine deaminase	5	1	1	0	0	1	0	0	1	0	hsa-miR-27a-3p	-0.18	-0.18	< 0.1	2011
SLC6A6	ENST00000454876.2	solute carrier family 6 (neurotransmitter transporter), member 6	280	1	0	1	0	1	0	1	0	1	hsa-miR-27a-3p	-0.18	-0.2	0.78	2007, 2009, 2011
LRRC8B	ENST00000330947.2	leucine rich repeat containing 8 family, member B	326	1	0	1	0	0	0	0	0	1	hsa-miR-27a-3p	-0.18	-0.18	0.37
OSBPL10	ENST00000396556.2	oxysterol binding protein-like 10	10	1	0	1	0	2	0	0	2	0	hsa-miR-27a-3p	-0.18	-0.21	0.79	2009, 2011
TET1	ENST00000373644.4	tet methylcytosine dioxygenase 1	5	1	0	1	0	0	0	0	0	1	hsa-miR-27a-3p	-0.18	-0.18	0.75	2009, 2011
KCNA6	ENST00000433855.1	potassium voltage-gated channel, shaker-related subfamily, member 6	5	1	0	1	0	1	0	0	1	1	hsa-miR-27a-3p	-0.18	-0.18	0.55
PCNX	ENST00000304743.2	pecanex homolog (Drosophila)	458	1	1	0	0	2	0	2	0	1	hsa-miR-27a-3p	-0.18	-0.26	0.93	2009, 2011
LPPR5	ENST00000370188.3	Lipid phosphate phosphatase-related protein type 5	23	1	0	1	0	0	0	0	0	1	hsa-miR-27a-3p	-0.18	-0.21	0.6	2011
FAM102A	ENST00000373095.1	family with sequence similarity 102, member A	85	1	1	0	0	0	0	0	0	1	hsa-miR-27a-3p	-0.18	-0.18	0.83	2009, 2011
MARCH1	ENST00000274056.7	membrane-associated ring finger (C3HC4) 1, E3 ubiquitin protein ligase	5	1	0	0	1	0	0	0	0	1	hsa-miR-27b-3p	-0.18	-0.18	0.53	2011
CD2AP	ENST00000359314.5	CD2-associated protein	145	1	0	1	0	0	0	0	0	0	hsa-miR-27a-3p	-0.18	-0.19	0.64	2007, 2009, 2011
CASC3	ENST00000264645.7	cancer susceptibility candidate 3	493	1	0	1	0	0	0	0	0	0	hsa-miR-27a-3p	-0.18	-0.18	0.74	2007, 2009, 2011
ITGA2	ENST00000296585.5	integrin, alpha 2 (CD49B, alpha 2 subunit of VLA-2 receptor)	50	1	1	0	0	0	0	0	0	1	hsa-miR-27a-3p	-0.18	-0.18	0.72	2007, 2009, 2011
TBR1	ENST00000389554.3	T-box, brain, 1	5	1	0	0	1	1	0	0	1	0	hsa-miR-27a-3p	-0.18	-0.18	0.61	2005, 2007, 2009, 2011
IKZF2	ENST00000457361.1	IKAROS family zinc finger 2 (Helios)	32	1	0	1	0	2	0	1	1	2	hsa-miR-27a-3p	-0.18	-0.2	0.55	2007, 2009, 2011
LHX4	ENST00000263726.2	LIM homeobox 4	13	1	0	1	0	2	1	0	1	1	hsa-miR-27a-3p	-0.18	-0.28	0.52
TNIK	ENST00000436636.2	TRAF2 and NCK interacting kinase	106	1	0	1	0	0	0	0	0	0	hsa-miR-27a-3p	-0.18	-0.18	0.74
C1GALT1	ENST00000223122.3	core 1 synthase, glycoprotein-N-acetylgalactosamine 3-beta-galactosyltransferase, 1	44	1	0	0	1	0	0	0	0	1	hsa-miR-27a-3p	-0.18	-0.18	0.7	2005, 2007, 2009, 2011
C17orf96	ENST00000325814.5	chromosome 17 open reading frame 96	19	1	0	0	1	0	0	0	0	0	hsa-miR-27a-3p	-0.18	-0.18	0.54	2011
SOX7	ENST00000554914.1	Transcription factor SOX-7; Uncharacterized protein; cDNA FLJ58508, highly similar to Transcription factor SOX-7	47	1	0	1	0	0	0	0	0	1	hsa-miR-27a-3p	-0.18	-0.2	0.71
CDK14	ENST00000380050.3	cyclin-dependent kinase 14	226	1	0	0	1	0	0	0	0	1	hsa-miR-27a-3p	-0.18	-0.18	0.59	2005, 2007, 2011
EDNRA	ENST00000339690.5	endothelin receptor type A	35	1	0	1	0	1	0	1	0	0	hsa-miR-27a-3p	-0.18	-0.18	0.28	2007, 2009, 2011
ABCB9	ENST00000280560.8	ATP-binding cassette, sub-family B (MDR/TAP), member 9	13	1	1	0	0	0	0	0	0	1	hsa-miR-27a-3p	-0.18	-0.18	0.77	2005, 2007, 2009, 2011
EDAR	ENST00000409271.1	ectodysplasin A receptor	7	1	0	1	0	0	0	0	0	1	hsa-miR-27a-3p	-0.18	-0.18	0.69	2007, 2009, 2011
HMGCS1	ENST00000325110.6	3-hydroxy-3-methylglutaryl-CoA synthase 1 (soluble)	3730	1	0	0	1	1	0	0	1	1	hsa-miR-27a-3p	-0.18	-0.19	0.73	2005, 2007, 2009, 2011
MICALCL	ENST00000256186.2	MICAL C-terminal like	62	1	1	0	0	0	0	0	0	0	hsa-miR-27a-3p	-0.18	-0.25	0.6
TMEM194B	ENST00000409150.3	transmembrane protein 194B	271	2	0	2	0	1	1	0	0	4	hsa-miR-27a-3p	-0.18	-0.48	0.67	2011
DGKG	ENST00000265022.3	diacylglycerol kinase, gamma 90kDa	5	1	0	0	1	1	1	0	0	0	hsa-miR-27a-3p	-0.18	-0.18	0.51
TTC39B	ENST00000512701.2	tetratricopeptide repeat domain 39B	161	1	1	0	0	7	0	3	4	0	hsa-miR-27b-3p	-0.18	-0.32	< 0.1
TMEM248	ENST00000341567.4	transmembrane protein 248	3207	1	0	0	1	0	0	0	0	0	hsa-miR-27a-3p	-0.17	-0.17	0.73	2007, 2009, 2011
GOLGA1	ENST00000373555.4	golgin A1	334	1	0	0	1	0	0	0	0	0	hsa-miR-27a-3p	-0.17	-0.17	0.7	2009, 2011
GTF2I	ENST00000416070.1	general transcription factor IIi	5	1	0	0	1	0	0	0	0	2	hsa-miR-27b-3p	-0.17	-0.17	0.69	2011
SESN2	ENST00000253063.3	sestrin 2	854	1	1	0	0	0	0	0	0	0	hsa-miR-27a-3p	-0.17	-0.17	0.15	2009, 2011
ANKRD12	ENST00000262126.4	ankyrin repeat domain 12	11	1	0	0	1	1	0	0	1	1	hsa-miR-27a-3p	-0.17	-0.19	0.47	2011
MARCH7	ENST00000259050.4	membrane-associated ring finger (C3HC4) 7, E3 ubiquitin protein ligase	537	1	0	0	1	0	0	0	0	1	hsa-miR-27b-3p	-0.17	-0.17	0.72	2007
SGMS1	ENST00000361781.2	sphingomyelin synthase 1	100	1	0	1	0	0	0	0	0	0	hsa-miR-27a-3p	-0.17	-0.17	0.68	2007, 2009, 2011
NGLY1	ENST00000422724.2	N-glycanase 1	31	1	0	1	0	1	0	0	1	1	hsa-miR-27a-3p	-0.17	-0.17	ORF
LPCAT1	ENST00000283415.3	lysophosphatidylcholine acyltransferase 1	298	1	1	0	0	0	0	0	0	0	hsa-miR-27a-3p	-0.17	-0.27	0.68	2007, 2009, 2011
FAM104A	ENST00000581110.1	family with sequence similarity 104, member A	2724	1	0	0	1	0	0	0	0	0	hsa-miR-27a-3p	-0.17	-0.17	0.72	2007, 2009, 2011
THRB	ENST00000396671.2	thyroid hormone receptor, beta	55	1	0	1	0	0	0	0	0	2	hsa-miR-27a-3p	-0.17	-0.26	0.73	2007, 2009, 2011
KIAA0319L	ENST00000325722.3	KIAA0319-like	2090	1	0	0	1	0	0	0	0	0	hsa-miR-27a-3p	-0.17	-0.17	0.74	2011
LEP	ENST00000308868.4	leptin	5	1	0	1	0	0	0	0	0	0	hsa-miR-27a-3p	-0.17	-0.17	0.5	2009, 2011
RGL2	ENST00000497454.1	ral guanine nucleotide dissociation stimulator-like 2	150	1	0	1	0	0	0	0	0	0	hsa-miR-27a-3p	-0.17	-0.17	0.44	2011
KPNA3	ENST00000261667.3	karyopherin alpha 3 (importin alpha 4)	104	1	0	1	0	1	0	1	0	2	hsa-miR-27a-3p	-0.17	-0.33	0.6	2007, 2009, 2011
LRP6	ENST00000261349.4	low density lipoprotein receptor-related protein 6	157	1	1	0	0	0	0	0	0	1	hsa-miR-27a-3p	-0.17	-0.18	0.64	2009, 2011
PRR14L	ENST00000434485.1	proline rich 14-like	39	2	0	0	2	0	0	0	0	1	hsa-miR-27b-3p	-0.17	-0.17	0.9	2011
TAOK1	ENST00000261716.3	TAO kinase 1	164	2	0	1	1	1	0	1	0	3	hsa-miR-27a-3p	-0.17	-0.19	0.84	2009, 2011
AEBP2	ENST00000266508.9	AE binding protein 2	1228	1	0	0	1	0	0	0	0	0	hsa-miR-27a-3p	-0.17	-0.17	0.72	2011
ZBTB39	ENST00000300101.2	zinc finger and BTB domain containing 39	7	1	1	0	0	0	0	0	0	2	hsa-miR-27a-3p	-0.17	-0.17	0.72	2007, 2009, 2011
PCGF3	ENST00000362003.5	polycomb group ring finger 3	503	1	1	0	0	0	0	0	0	0	hsa-miR-27b-3p	-0.17	-0.24	0.84	2009, 2011
ELFN2	ENST00000402918.2	extracellular leucine-rich repeat and fibronectin type III domain containing 2	22	1	1	0	0	3	0	1	2	1	hsa-miR-27a-3p	-0.17	-0.2	0.98	2007, 2009, 2011
WNT3A	ENST00000284523.1	wingless-type MMTV integration site family, member 3A	7	1	1	0	0	0	0	0	0	0	hsa-miR-27a-3p	-0.17	-0.17	0.92	2005, 2007, 2009, 2011
PPP3R1	ENST00000234310.3	protein phosphatase 3, regulatory subunit B, alpha	117	1	0	0	1	0	0	0	0	1	hsa-miR-27a-3p	-0.17	-0.17	0.64	2005, 2007, 2009, 2011
ARHGAP19-SLIT1	ENST00000453547.2	ARHGAP19-SLIT1 readthrough (NMD candidate)	15	2	0	2	0	4	1	2	1	7	hsa-miR-27a-3p	-0.17	-0.17	< 0.1
ADCY6	ENST00000357869.3	adenylate cyclase 6	6	1	1	0	0	0	0	0	0	0	hsa-miR-27a-3p	-0.17	-0.17	0.69	2005, 2007, 2009, 2011
ANKIB1	ENST00000265742.3	ankyrin repeat and IBR domain containing 1	127	1	1	0	0	0	0	0	0	0	hsa-miR-27a-3p	-0.17	-0.17	0.32	2009, 2011
IKZF5	ENST00000368886.5	IKAROS family zinc finger 5 (Pegasus)	83	1	1	0	0	0	0	0	0	2	hsa-miR-27a-3p	-0.17	-0.39	0.83
GNA13	ENST00000439174.2	guanine nucleotide binding protein (G protein), alpha 13	190	1	0	1	0	0	0	0	0	1	hsa-miR-27a-3p	-0.17	-0.2	0.64	2009, 2011
CEP128	ENST00000281129.3	centrosomal protein 128kDa	280	1	0	1	0	1	0	1	0	1	hsa-miR-27a-3p	-0.17	-0.17	0.28
E2F6	ENST00000362009.4	E2F transcription factor 6	70	1	0	1	0	0	0	0	0	0	hsa-miR-27a-3p	-0.17	-0.18	0.72	2007, 2009, 2011
UNC13C	ENST00000545554.1	unc-13 homolog C (C. elegans)	14	1	1	0	0	0	0	0	0	0	hsa-miR-27a-3p	-0.17	-0.17	0.79	2007, 2009, 2011
VPS26B	ENST00000281187.5	vacuolar protein sorting 26 homolog B (S. pombe)	1236	1	1	0	0	0	0	0	0	0	hsa-miR-27a-3p	-0.17	-0.18	< 0.1	2009, 2011
NRIP2	ENST00000337508.4	nuclear receptor interacting protein 2	5	1	1	0	0	0	0	0	0	2	hsa-miR-27a-3p	-0.17	-0.17	< 0.1	2009, 2011
YAP1	ENST00000282441.5	Yes-associated protein 1	1175	1	0	0	1	1	0	1	0	0	hsa-miR-27a-3p	-0.17	-0.18	0.53
MAGI3	ENST00000307546.9	membrane associated guanylate kinase, WW and PDZ domain containing 3	70	2	1	1	0	0	0	0	0	0	hsa-miR-27a-3p	-0.17	-0.44	0.88	2009, 2011
LCOR	ENST00000371103.3	ligand dependent nuclear receptor corepressor	94	2	0	2	0	1	0	0	1	0	hsa-miR-27a-3p	-0.17	-0.17	0.85	2007, 2011
ANKRD17	ENST00000358602.4	ankyrin repeat domain 17	1334	1	0	0	1	0	0	0	0	0	hsa-miR-27a-3p	-0.17	-0.17	0.73	2005, 2007, 2011
ZNF385A	ENST00000551109.1	zinc finger protein 385A	94	1	0	1	0	0	0	0	0	0	hsa-miR-27a-3p	-0.17	-0.17	0.56	2007, 2009, 2011
RC3H1	ENST00000367696.2	ring finger and CCCH-type domains 1	165	2	0	0	2	2	0	0	2	1	hsa-miR-27a-3p	-0.16	-0.18	0.94	2007, 2009, 2011
PTGFRN	ENST00000393203.2	prostaglandin F2 receptor inhibitor	591	1	0	1	0	0	0	0	0	2	hsa-miR-27a-3p	-0.16	-0.35	0.65	2009, 2011
CAMK2A	ENST00000348628.6	calcium/calmodulin-dependent protein kinase II alpha	5	1	0	0	1	1	1	0	0	0	hsa-miR-27a-3p	-0.16	-0.16	0.71	2005, 2007
KIAA1147	ENST00000536163.1	KIAA1147	73	1	1	0	0	2	1	0	1	1	hsa-miR-27a-3p	-0.16	-0.25	0.69	2009, 2011
HNF4G	ENST00000396423.2	hepatocyte nuclear factor 4, gamma	5	1	0	1	0	0	0	0	0	0	hsa-miR-27a-3p	-0.16	-0.16	0.55	2009, 2011
HLX	ENST00000366903.6	H2.0-like homeobox	28	1	0	1	0	1	1	0	0	0	hsa-miR-27a-3p	-0.16	-0.46	0.69	2003, 2007, 2009
GPD1L	ENST00000282541.5	glycerol-3-phosphate dehydrogenase 1-like	130	1	0	0	1	1	0	0	1	0	hsa-miR-27a-3p	-0.16	-0.18	0.61	2011
TBC1D8B	ENST00000357242.5	TBC1 domain family, member 8B (with GRAM domain)	69	1	1	0	0	0	0	0	0	1	hsa-miR-27a-3p	-0.16	-0.17	< 0.1	2011
SDC2	ENST00000302190.4	syndecan 2	774	1	0	0	1	2	0	1	1	0	hsa-miR-27a-3p	-0.16	-0.43	0.74	2005, 2007
LRBA	ENST00000535741.1	LPS-responsive vesicle trafficking, beach and anchor containing	603	1	0	0	1	0	0	0	0	0	hsa-miR-27a-3p	-0.16	-0.16	0.45	2005, 2007
NT5C1A	ENST00000235628.1	5'-nucleotidase, cytosolic IA	4	2	0	2	0	3	0	1	2	0	hsa-miR-27a-3p	-0.16	-0.16	0.82
KPNB1	ENST00000290158.4	karyopherin (importin) beta 1	465	1	1	0	0	0	0	0	0	1	hsa-miR-27a-3p	-0.16	-0.16	0.56	2005, 2007, 2009, 2011
KMT2C	ENST00000262189.6	lysine (K)-specific methyltransferase 2C	417	1	1	0	0	0	0	0	0	0	hsa-miR-27a-3p	-0.16	-0.16	0.76	2007, 2009, 2011
SNAI1	ENST00000244050.2	snail family zinc finger 1	486	1	0	1	0	0	0	0	0	0	hsa-miR-27a-3p	-0.16	-0.16	0.7	2009, 2011
FLRT2	ENST00000330753.4	fibronectin leucine rich transmembrane protein 2	73	1	0	1	0	1	0	0	1	3	hsa-miR-27a-3p	-0.16	-0.19	0.49	2007, 2009, 2011
MVB12B	ENST00000361171.3	multivesicular body subunit 12B	29	1	1	0	0	0	0	0	0	0	hsa-miR-27a-3p	-0.16	-0.16	0.29	2009, 2011
PDLIM2	ENST00000409141.1	PDZ and LIM domain 2 (mystique)	426	1	0	1	0	0	0	0	0	0	hsa-miR-27a-3p	-0.16	-0.16	ORF
NECAP1	ENST00000339754.5	NECAP endocytosis associated 1	13	1	0	0	1	1	0	1	0	1	hsa-miR-27a-3p	-0.16	-0.16	0.64	2005, 2007, 2009, 2011
DAB2IP	ENST00000408936.3	DAB2 interacting protein	1787	1	0	1	0	0	0	0	0	1	hsa-miR-27b-3p	-0.16	-0.16	0.59
ATP2B1	ENST00000261173.2	ATPase, Ca++ transporting, plasma membrane 1	699	1	0	1	0	1	0	0	1	0	hsa-miR-27a-3p	-0.16	-0.2	0.64	2005, 2007, 2009, 2011
RMI2	ENST00000576027.1	RecQ mediated genome instability 2	17	1	0	0	1	0	0	0	0	1	hsa-miR-27a-3p	-0.16	-0.19	< 0.1
CSF1	ENST00000329608.6	colony stimulating factor 1 (macrophage)	290	2	1	1	0	0	0	0	0	0	hsa-miR-27a-3p	-0.16	-0.16	0.95	2003, 2005, 2007, 2009, 2011
CCDC71	ENST00000321895.6	coiled-coil domain containing 71	64	1	0	1	0	1	1	0	0	0	hsa-miR-27a-3p	-0.16	-0.25	0.78	2007, 2009, 2011
GPR126	ENST00000230173.6	G protein-coupled receptor 126	604	1	0	1	0	1	0	0	1	0	hsa-miR-27a-3p	-0.16	-0.16	0.67	2007, 2009, 2011
TM2D3	ENST00000347970.3	TM2 domain containing 3	458	1	0	0	1	0	0	0	0	2	hsa-miR-27a-3p	-0.16	-0.29	0.62	2009, 2011
CDC42EP3	ENST00000295324.3	CDC42 effector protein (Rho GTPase binding) 3	1749	1	1	0	0	1	0	0	1	2	hsa-miR-27a-3p	-0.16	-0.29	< 0.1
XPO1	ENST00000401558.2	exportin 1 (CRM1 homolog, yeast)	404	1	0	0	1	0	0	0	0	0	hsa-miR-27b-3p	-0.16	-0.19	0.62	2005, 2007, 2009, 2011
ZZZ3	ENST00000370801.3	zinc finger, ZZ-type containing 3	338	1	0	1	0	0	0	0	0	0	hsa-miR-27a-3p	-0.16	-0.18	0.79	2007, 2009, 2011
FOXL1	ENST00000320241.3	forkhead box L1	367	1	0	0	1	1	0	1	0	0	hsa-miR-27b-3p	-0.16	-0.16	0.44
ANK2	ENST00000357077.4	ankyrin 2, neuronal	133	1	0	1	0	0	0	0	0	0	hsa-miR-27a-3p	-0.16	-0.16	0.64	2011
UQCC1	ENST00000349714.5	ubiquinol-cytochrome c reductase complex assembly factor 1	500	1	0	0	1	1	0	1	0	0	hsa-miR-27a-3p	-0.16	-0.21	0.74	2009, 2011
DLGAP3	ENST00000373347.1	discs, large (Drosophila) homolog-associated protein 3	8	1	1	0	0	0	0	0	0	1	hsa-miR-27a-3p	-0.16	-0.16	0.85	2009, 2011
ENPEP	ENST00000265162.5	glutamyl aminopeptidase (aminopeptidase A)	10	1	0	0	1	0	0	0	0	0	hsa-miR-27a-3p	-0.16	-0.18	0.73	2009, 2011
ARFGEF1	ENST00000262215.3	ADP-ribosylation factor guanine nucleotide-exchange factor 1 (brefeldin A-inhibited)	70	2	1	0	1	1	0	1	0	0	hsa-miR-27a-3p	-0.16	-0.38	> 0.99	2005, 2007, 2009, 2011
ALDH1L2	ENST00000258494.9	aldehyde dehydrogenase 1 family, member L2	22	1	0	1	0	0	0	0	0	1	hsa-miR-27a-3p	-0.16	-0.28	0.57	2011
FKBP14	ENST00000222803.5	FK506 binding protein 14, 22 kDa	939	1	0	1	0	1	0	0	1	0	hsa-miR-27a-3p	-0.16	-0.2	0.64
APC	ENST00000457016.1	adenomatous polyposis coli	794	1	0	0	1	0	0	0	0	0	hsa-miR-27a-3p	-0.15	-0.15	0.74	2011
GRAMD1C	ENST00000358160.4	GRAM domain containing 1C	12	1	0	0	1	0	0	0	0	0	hsa-miR-27a-3p	-0.15	-0.15	0.65	2009, 2011
WNT2B	ENST00000369686.5	wingless-type MMTV integration site family, member 2B	5	1	0	1	0	1	0	1	0	1	hsa-miR-27a-3p	-0.15	-0.15	0.41
ZC3H12B	ENST00000338957.4	zinc finger CCCH-type containing 12B	29	1	1	0	0	0	0	0	0	1	hsa-miR-27a-3p	-0.15	-0.15	0.75	2009, 2011
CAPN15	ENST00000219611.2	calpain 15	5	1	0	0	1	1	0	0	1	0	hsa-miR-27a-3p	-0.15	-0.15	0.74	2005, 2007, 2009, 2011
LIMK2	ENST00000331728.4	LIM domain kinase 2	233	1	0	0	1	1	0	0	1	1	hsa-miR-27a-3p	-0.15	-0.15	0.73	2005, 2007, 2009, 2011
PDXK	ENST00000468090.1	pyridoxal (pyridoxine, vitamin B6) kinase	5653	1	0	0	1	0	0	0	0	2	hsa-miR-27a-3p	-0.15	-0.15	0.59	2011
EPS8	ENST00000543523.1	epidermal growth factor receptor pathway substrate 8	2643	1	0	0	1	2	0	0	2	0	hsa-miR-27a-3p	-0.15	-0.18	0.65
GAREM	ENST00000399218.4	GRB2 associated, regulator of MAPK1	536	1	1	0	0	2	0	0	2	0	hsa-miR-27a-3p	-0.15	-0.22	0.57	2011
PAPPA	ENST00000328252.3	pregnancy-associated plasma protein A, pappalysin 1	350	1	0	1	0	0	0	0	0	3	hsa-miR-27a-3p	-0.15	-0.17	0.77	2007, 2009, 2011
ARF6	ENST00000298316.5	ADP-ribosylation factor 6	31	1	0	1	0	0	0	0	0	0	hsa-miR-27a-3p	-0.15	-0.18	0.41	2009, 2011
RASGRF1	ENST00000558480.2	Ras protein-specific guanine nucleotide-releasing factor 1	5	1	0	0	1	0	0	0	0	0	hsa-miR-27a-3p	-0.15	-0.15	0.74	2011
CYTH1	ENST00000585509.1	cytohesin 1	553	1	0	1	0	0	0	0	0	0	hsa-miR-27a-3p	-0.15	-0.15	0.43	2011
TGFBR1	ENST00000374994.4	transforming growth factor, beta receptor 1	249	1	0	1	0	0	0	0	0	1	hsa-miR-27a-3p	-0.15	-0.17	0.56	2007, 2009, 2011
GZF1	ENST00000338121.5	GDNF-inducible zinc finger protein 1	252	1	0	0	1	1	0	0	1	0	hsa-miR-27a-3p	-0.15	-0.22	0.64	2009, 2011
WIPF2	ENST00000323571.4	WAS/WASL interacting protein family, member 2	214	1	1	0	0	0	0	0	0	0	hsa-miR-27a-3p	-0.15	-0.19	0.84	2007, 2009, 2011
FAM134C	ENST00000309428.5	family with sequence similarity 134, member C	397	1	1	0	0	0	0	0	0	0	hsa-miR-27a-3p	-0.15	-0.15	0.87	2005, 2007, 2009, 2011
SLC38A4	ENST00000447411.1	solute carrier family 38, member 4	10	1	0	1	0	0	0	0	0	0	hsa-miR-27b-3p	-0.15	-0.15	0.59	2007, 2009, 2011
TMEM91	ENST00000539627.1	transmembrane protein 91	231	1	1	0	0	0	0	0	0	0	hsa-miR-27a-3p	-0.15	-0.15	ORF
WWC1	ENST00000265293.4	WW and C2 domain containing 1	43	1	0	0	1	0	0	0	0	1	hsa-miR-27a-3p	-0.15	-0.15	0.71	2011
AGRN	ENST00000379370.2	agrin	11	1	0	1	0	1	0	0	1	0	hsa-miR-27a-3p	-0.15	-0.15	0.67	2011
CDH24	ENST00000397359.3	cadherin 24, type 2	44	1	0	1	0	0	0	0	0	2	hsa-miR-27a-3p	-0.15	-0.15	0.36	2007, 2009
MANEAL	ENST00000397631.3	mannosidase, endo-alpha-like	381	1	0	1	0	0	0	0	0	1	hsa-miR-27a-3p	-0.15	-0.16	0.7	2007, 2009, 2011
PSEN1	ENST00000344094.3	presenilin 1	1340	1	1	0	0	1	0	1	0	1	hsa-miR-27a-3p	-0.15	-0.23	0.52	2011
NR6A1	ENST00000487099.2	nuclear receptor subfamily 6, group A, member 1	1082	2	0	0	2	0	0	0	0	0	hsa-miR-27a-3p	-0.15	-0.15	0.86
CNOT1	ENST00000317147.5	CCR4-NOT transcription complex, subunit 1	294	1	0	0	1	0	0	0	0	0	hsa-miR-27a-3p	-0.15	-0.15	0.74	2005, 2007, 2009, 2011
SOX8	ENST00000293894.3	SRY (sex determining region Y)-box 8	5	1	0	0	1	0	0	0	0	2	hsa-miR-27a-3p	-0.15	-0.15	0.74	2009, 2011
ZNF783	ENST00000434415.1	zinc finger family member 783	88	1	1	0	0	1	0	1	0	0	hsa-miR-27a-3p	-0.15	-0.15	< 0.1	2011
SENP1	ENST00000004980.5	SUMO1/sentrin specific peptidase 1	361	1	0	0	1	1*	0	0	0	0	hsa-miR-27a-3p	-0.15	-0.15	0.54	2005, 2007, 2009
NAA15	ENST00000296543.5	N(alpha)-acetyltransferase 15, NatA auxiliary subunit	546	1	0	1	0	2	0	0	2	1	hsa-miR-27b-3p	-0.15	-0.19	0.67	2007, 2009, 2011
NCS1	ENST00000372398.3	neuronal calcium sensor 1	1083	1	0	1	0	0	0	0	0	1	hsa-miR-27a-3p	-0.15	-0.2	0.57	2009, 2011
SULT4A1	ENST00000330884.4	sulfotransferase family 4A, member 1	25	1	0	0	1	0	0	0	0	1	hsa-miR-27a-3p	-0.15	-0.17	0.49
MATN1	ENST00000373765.4	matrilin 1, cartilage matrix protein	5	1	0	0	1	0	0	0	0	0	hsa-miR-27a-3p	-0.15	-0.15	0.73	2011
RAB3D	ENST00000222120.3	RAB3D, member RAS oncogene family	111	1	0	1	0	3	0	2	1	0	hsa-miR-27a-3p	-0.15	-0.22	0.39	2011
GABRB3	ENST00000311550.5	gamma-aminobutyric acid (GABA) A receptor, beta 3	267	1	0	1	0	0	0	0	0	0	hsa-miR-27a-3p	-0.15	-0.18	0.31	2007, 2009, 2011
SEC62	ENST00000337002.4	SEC62 homolog (S. cerevisiae)	746	1	0	0	1	3	0	2	1	2	hsa-miR-27a-3p	-0.15	-0.46	0.48	2011
HAS2	ENST00000303924.4	hyaluronan synthase 2	398	1	0	0	1	0	0	0	0	0	hsa-miR-27a-3p	-0.15	-0.18	0.74
LSAMP	ENST00000490035.2	limbic system-associated membrane protein	19	1	0	0	1	1	1	0	0	2	hsa-miR-27a-3p	-0.15	-0.66	0.64	2011
VANGL1	ENST00000355485.2	VANGL planar cell polarity protein 1	721	2	1	1	0	1	1	0	0	0	hsa-miR-27a-3p	-0.15	-0.34	0.82	2007, 2009, 2011
C2CD4A	ENST00000355522.5	C2 calcium-dependent domain containing 4A	23	1	1	0	0	0	0	0	0	0	hsa-miR-27a-3p	-0.15	-0.28	< 0.1
PDE3A	ENST00000359062.3	phosphodiesterase 3A, cGMP-inhibited	1182	1	0	1	0	0	0	0	0	1	hsa-miR-27a-3p	-0.15	-0.15	0.78	2007, 2009, 2011
FZD3	ENST00000240093.3	frizzled family receptor 3	192	1	0	1	0	1	0	0	1	2	hsa-miR-27a-3p	-0.15	-0.17	0.76	2011
FGF1	ENST00000360966.5	fibroblast growth factor 1 (acidic)	88	1	0	1	0	0	0	0	0	2	hsa-miR-27a-3p	-0.15	-0.37	0.24	2009, 2011
TMEM9B	ENST00000309134.5	TMEM9 domain family, member B	195	1	0	1	0	0	0	0	0	0	hsa-miR-27a-3p	-0.15	-0.3	0.42	2007, 2009, 2011
RND3	ENST00000375734.2	Rho family GTPase 3	574	1	0	1	0	0	0	0	0	0	hsa-miR-27a-3p	-0.15	-0.15	0.25	2007
WDR37	ENST00000358220.1	WD repeat domain 37	107	1	0	0	1	0	0	0	0	1	hsa-miR-27a-3p	-0.15	-0.24	0.74	2005, 2007, 2009, 2011
C7orf41	ENST00000324453.8	chromosome 7 open reading frame 41	235	1	1	0	0	1	0	0	1	3	hsa-miR-27b-3p	-0.15	-0.55	0.76	2007, 2009, 2011
MAPK10	ENST00000395169.3	mitogen-activated protein kinase 10	5	1	1	0	0	0	0	0	0	1	hsa-miR-27a-3p	-0.14	-0.14	0.14	2011
RAB33B	ENST00000305626.5	RAB33B, member RAS oncogene family	270	2	0	1	1	0	0	0	0	0	hsa-miR-27a-3p	-0.14	-0.23	0.72
CAB39	ENST00000258418.5	calcium binding protein 39	27	1	0	1	0	1	0	0	1	0	hsa-miR-27a-3p	-0.14	-0.25	0.46	2007
TGFBR3	ENST00000212355.4	transforming growth factor, beta receptor III	245	1	1	0	0	1	0	0	1	0	hsa-miR-27a-3p	-0.14	-0.14	0.97	2011
IL10	ENST00000423557.1	interleukin 10	5	1	0	0	1	0	0	0	0	0	hsa-miR-27a-3p	-0.14	-0.14	0.59	2005, 2007, 2009, 2011
PDPN	ENST00000294489.6	podoplanin	264	1	1	0	0	0	0	0	0	0	hsa-miR-27a-3p	-0.14	-0.28	0.23	2009, 2011
ELAVL2	ENST00000380110.4	ELAV like neuron-specific RNA binding protein 2	78	1	0	1	0	0	0	0	0	1	hsa-miR-27a-3p	-0.14	-0.15	0.63	2007, 2009
EIF5A2	ENST00000474096.1	eukaryotic translation initiation factor 5A2	443	1	1	0	0	1	0	1	0	0	hsa-miR-27a-3p	-0.14	-0.56	< 0.1	2009, 2011
ZFHX4	ENST00000521891.2	zinc finger homeobox 4	194	1	0	1	0	0	0	0	0	0	hsa-miR-27a-3p	-0.14	-0.14	0.68	2007, 2009, 2011
SLC39A13	ENST00000524928.1	solute carrier family 39 (zinc transporter), member 13	845	1	0	1	0	0	0	0	0	4	hsa-miR-27a-3p	-0.14	-0.14	0.62	2007, 2009, 2011
GSK3B	ENST00000264235.8	glycogen synthase kinase 3 beta	498	1	1	0	0	1	0	1	0	2	hsa-miR-27b-3p	-0.14	-0.21	0.44	2011
DOT1L	ENST00000398665.3	DOT1-like histone H3K79 methyltransferase	439	2	2	0	0	0	0	0	0	2	hsa-miR-27a-3p	-0.14	-0.14	> 0.99	2005, 2007, 2009, 2011
GREM1	ENST00000560677.1	gremlin 1, DAN family BMP antagonist	752	1	0	1	0	2	0	2	0	2	hsa-miR-27b-3p	-0.14	-0.77	0.65	2007, 2009, 2011
DCP2	ENST00000389063.2	decapping mRNA 2	155	1	1	0	0	1	1	0	0	3	hsa-miR-27b-3p	-0.14	-0.19	0.9	2005, 2007, 2009, 2011
GATAD2A	ENST00000360315.3	GATA zinc finger domain containing 2A	986	2	0	2	0	0	0	0	0	1	hsa-miR-27a-3p	-0.14	-0.22	0.77	2007, 2011
GNB4	ENST00000232564.3	guanine nucleotide binding protein (G protein), beta polypeptide 4	343	1	0	0	1	0	0	0	0	0	hsa-miR-27a-3p	-0.14	-0.14	0.74	2009, 2011
SLC35A3	ENST00000465289.1	solute carrier family 35 (UDP-N-acetylglucosamine (UDP-GlcNAc) transporter), member A3	191	1	0	0	1	0	0	0	0	0	hsa-miR-27a-3p	-0.14	-0.14	0.74	2007, 2009, 2011
RP11-192H23.4	ENST00000534850.1	Uncharacterized protein	22	1	0	1	0	1	0	0	1	0	hsa-miR-27a-3p	-0.14	-0.14	< 0.1
SCN3B	ENST00000392770.2	sodium channel, voltage-gated, type III, beta subunit	10	1	0	1	0	0	0	0	0	3	hsa-miR-27a-3p	-0.14	-0.14	0.64	2011
MDN1	ENST00000369393.3	MDN1, midasin homolog (yeast)	42	1	1	0	0	0	0	0	0	0	hsa-miR-27a-3p	-0.14	-0.14	0.94
HGF	ENST00000222390.5	hepatocyte growth factor (hepapoietin A; scatter factor)	18	1	0	0	1	0	0	0	0	1	hsa-miR-27a-3p	-0.14	-0.14	0.72
FAM98A	ENST00000403368.1	family with sequence similarity 98, member A	89	1	0	0	1	0	0	0	0	0	hsa-miR-27a-3p	-0.14	-0.14	0.66	2007, 2009, 2011
DCAF12	ENST00000361264.4	DDB1 and CUL4 associated factor 12	2075	1	0	0	1	1	0	1	0	0	hsa-miR-27a-3p	-0.14	-0.14	0.73	2009, 2011
MEIS2	ENST00000397624.3	Meis homeobox 2	63	1	0	1	0	0	0	0	0	1	hsa-miR-27a-3p	-0.14	-0.17	0.67	2007, 2009, 2011
SERP1	ENST00000239944.2	stress-associated endoplasmic reticulum protein 1	3242	1	0	0	1	1	1	0	0	0	hsa-miR-27a-3p	-0.14	-0.46	< 0.1	2005, 2007, 2009, 2011
SRGAP2	ENST00000414007.1	SLIT-ROBO Rho GTPase activating protein 2	98	2	1	1	0	0	0	0	0	1	hsa-miR-27a-3p	-0.14	-0.16	0.96
ZNF280C	ENST00000370978.4	zinc finger protein 280C	138	1	0	1	0	0	0	0	0	0	hsa-miR-27a-3p	-0.14	-0.14	0.74	2009, 2011
CA7	ENST00000394069.3	carbonic anhydrase VII	5	1	0	1	0	0	0	0	0	0	hsa-miR-27a-3p	-0.14	-0.14	0.63	2007, 2009, 2011
PMF1-BGLAP	ENST00000490491.1	PMF1-BGLAP readthrough	82	1	0	1	0	0	0	0	0	1	hsa-miR-27a-3p	-0.14	-0.2	< 0.1
MAP1B	ENST00000296755.7	microtubule-associated protein 1B	259	1	0	0	1	1	1	0	0	1	hsa-miR-27a-3p	-0.14	-0.15	0.58	2009, 2011
EBF3	ENST00000368648.3	early B-cell factor 3	101	2	0	1	1	0	0	0	0	0	hsa-miR-27a-3p	-0.14	-0.34	0.86	2007, 2009, 2011
SALL4	ENST00000217086.4	sal-like 4 (Drosophila)	155	1	1	0	0	0	0	0	0	0	hsa-miR-27a-3p	-0.14	-0.14	0.65
SNX18	ENST00000343017.6	sorting nexin 18	174	1	0	1	0	0	0	0	0	0	hsa-miR-27a-3p	-0.14	-0.14	0.75	2009, 2011
RET	ENST00000355710.3	ret proto-oncogene	5	1	0	1	0	1	0	0	1	0	hsa-miR-27a-3p	-0.14	-0.14	0.47	2011
SLC25A16	ENST00000609923.1	solute carrier family 25 (mitochondrial carrier; Graves disease autoantigen), member 16	206	1	1	0	0	0	0	0	0	0	hsa-miR-27a-3p	-0.14	-0.41	0.74	2011
QKI	ENST00000392127.2	QKI, KH domain containing, RNA binding	323	3	2	1	0	3	0	0	3	1	hsa-miR-27b-3p	-0.14	-0.34	0.85	2005, 2007, 2009, 2011
OPHN1	ENST00000355520.5	oligophrenin 1	54	1	1	0	0	1	0	1	0	3	hsa-miR-27a-3p	-0.14	-0.14	0.63	2009, 2011
CTCF	ENST00000264010.4	CCCTC-binding factor (zinc finger protein)	1037	1	1	0	0	0	0	0	0	0	hsa-miR-27a-3p	-0.14	-0.14	< 0.1	2009, 2011
KIAA1033	ENST00000332180.5	KIAA1033	238	1	0	1	0	0	0	0	0	0	hsa-miR-27a-3p	-0.14	-0.14	0.7	2007, 2009, 2011
SBF2	ENST00000256190.8	SET binding factor 2	65	2	1	0	1	1	1	0	0	1	hsa-miR-27a-3p	-0.14	-0.32	0.64	2011
PPFIA2	ENST00000549396.1	protein tyrosine phosphatase, receptor type, f polypeptide (PTPRF), interacting protein (liprin), alpha 2	5	1	0	1	0	0	0	0	0	0	hsa-miR-27a-3p	-0.14	-0.14	0.59	2011
CBFA2T3	ENST00000327483.5	core-binding factor, runt domain, alpha subunit 2; translocated to, 3	7	1	0	1	0	0	0	0	0	1	hsa-miR-27a-3p	-0.14	-0.2	0.72	2007, 2009, 2011
TNPO3	ENST00000393245.1	transportin 3	30	1	0	0	1	2*	0	0	1	0	hsa-miR-27a-3p	-0.14	-0.15	0.69	2011
HIP1	ENST00000336926.6	huntingtin interacting protein 1	37	1	1	0	0	1	0	0	1	0	hsa-miR-27a-3p	-0.14	-0.17	0.92	2005, 2007, 2009, 2011
PLAA	ENST00000397292.3	phospholipase A2-activating protein	416	1	0	1	0	0	0	0	0	0	hsa-miR-27a-3p	-0.14	-0.21	0.64	2009, 2011
SYDE1	ENST00000342784.2	synapse defective 1, Rho GTPase, homolog 1 (C. elegans)	249	1	0	1	0	0	0	0	0	1	hsa-miR-27a-3p	-0.14	-0.14	0.5	2007, 2009, 2011
KBTBD11	ENST00000320248.3	kelch repeat and BTB (POZ) domain containing 11	173	1	0	1	0	0	0	0	0	0	hsa-miR-27a-3p	-0.14	-0.14	0.48	2011
PAN3	ENST00000282391.5	PAN3 poly(A) specific ribonuclease subunit homolog (S. cerevisiae)	361	1	0	0	1	0	0	0	0	1	hsa-miR-27a-3p	-0.14	-0.14	0.6	2009, 2011
NFAT5	ENST00000354436.2	nuclear factor of activated T-cells 5, tonicity-responsive	128	1	0	1	0	1	0	0	1	3	hsa-miR-27a-3p	-0.14	-0.32	0.5	2009, 2011
DGKE	ENST00000284061.3	diacylglycerol kinase, epsilon 64kDa	470	2	0	1	1	1	0	1	0	0	hsa-miR-27a-3p	-0.14	-0.16	0.78	2011
CYP1B1	ENST00000260630.3	cytochrome P450, family 1, subfamily B, polypeptide 1	111	1	0	0	1	0	0	0	0	1	hsa-miR-27a-3p	-0.14	-0.15	0.74	2005, 2007, 2009, 2011
GALNT1	ENST00000269195.5	UDP-N-acetyl-alpha-D-galactosamine:polypeptide N-acetylgalactosaminyltransferase 1 (GalNAc-T1)	2466	1	0	0	1	1	0	1	0	1	hsa-miR-27a-3p	-0.14	-0.16	0.73	2005, 2007, 2009, 2011
MAP2K7	ENST00000397981.3	mitogen-activated protein kinase kinase 7	164	1	1	0	0	0	0	0	0	0	hsa-miR-27a-3p	-0.14	-0.14	0.9	2005, 2007, 2009, 2011
MOB1B	ENST00000309395.2	MOB kinase activator 1B	54	1	0	1	0	0	0	0	0	1	hsa-miR-27a-3p	-0.14	-0.14	0.6	2007, 2009, 2011
ERI3	ENST00000372259.5	ERI1 exoribonuclease family member 3	540	1	0	0	1	0	0	0	0	0	hsa-miR-27a-3p	-0.14	-0.14	0.5	2007, 2009, 2011
ALG8	ENST00000376156.3	ALG8, alpha-1,3-glucosyltransferase	2908	1	0	0	1	0	0	0	0	0	hsa-miR-27a-3p	-0.14	-0.14	ORF
BBX	ENST00000415149.2	bobby sox homolog (Drosophila)	141	1	0	1	0	0	0	0	0	0	hsa-miR-27a-3p	-0.13	-0.26	0.56	2011
PLAG1	ENST00000316981.3	pleiomorphic adenoma gene 1	58	1	0	1	0	0	0	0	0	0	hsa-miR-27a-3p	-0.13	-0.16	0.69	2007, 2009, 2011
KCNA7	ENST00000221444.1	potassium voltage-gated channel, shaker-related subfamily, member 7	11	1	0	0	1	0	0	0	0	2	hsa-miR-27a-3p	-0.13	-0.13	0.52	2011
PTPRJ	ENST00000418331.2	protein tyrosine phosphatase, receptor type, J	145	1	0	0	1	1	0	1	0	0	hsa-miR-27b-3p	-0.13	-0.15	0.73	2009, 2011
MSTN	ENST00000260950.4	myostatin	6	1	0	0	1	0	0	0	0	0	hsa-miR-27a-3p	-0.13	-0.13	0.52
BCOR	ENST00000397354.3	BCL6 corepressor	355	1	0	0	1	0	0	0	0	0	hsa-miR-27a-3p	-0.13	-0.13	0.51	2005, 2007
EHF	ENST00000257831.3	ets homologous factor	5	3	0	2	1	0	0	0	0	1	hsa-miR-27a-3p	-0.13	-0.55	0.97	2005, 2007, 2009, 2011
LOX	ENST00000231004.4	lysyl oxidase	3441	1	1	0	0	0	0	0	0	1	hsa-miR-27a-3p	-0.13	-0.3	0.84	2011
MPP6	ENST00000222644.5	membrane protein, palmitoylated 6 (MAGUK p55 subfamily member 6)	389	1	0	1	0	0	0	0	0	4	hsa-miR-27a-3p	-0.13	-0.24	0.79
CAND1	ENST00000545606.1	cullin-associated and neddylation-dissociated 1	1568	1	1	0	0	1	1	0	0	1	hsa-miR-27a-3p	-0.13	-0.35	> 0.99	2011
CBX5	ENST00000209875.4	chromobox homolog 5	360	1	0	0	1	1	0	0	1	1	hsa-miR-27a-3p	-0.13	-0.19	0.7	2011
MYT1	ENST00000328439.1	myelin transcription factor 1	12	1	0	1	0	1	1	0	0	1	hsa-miR-27a-3p	-0.13	-0.31	0.72	2007, 2009, 2011
INO80D	ENST00000403263.1	INO80 complex subunit D	5	2	0	1	1	2	0	2	0	4	hsa-miR-27a-3p	-0.13	-0.13	0.87	2009, 2011
KIAA1199	ENST00000220244.3	KIAA1199	660	1	1	0	0	0	0	0	0	0	hsa-miR-27a-3p	-0.13	-0.13	0.78	2005, 2007, 2009, 2011
MAPK8IP3	ENST00000250894.4	mitogen-activated protein kinase 8 interacting protein 3	100	1	0	1	0	0	0	0	0	0	hsa-miR-27a-3p	-0.13	-0.13	0.78	2007, 2009, 2011
MMP13	ENST00000260302.3	matrix metallopeptidase 13 (collagenase 3)	5	1	0	0	1	0	0	0	0	0	hsa-miR-27a-3p	-0.13	-0.13	0.73	2005, 2007, 2009, 2011
TSPYL5	ENST00000322128.3	TSPY-like 5	20	1	0	0	1	0	0	0	0	1	hsa-miR-27a-3p	-0.13	-0.13	0.54	2005, 2007, 2009, 2011
CHERP	ENST00000546361.2	calcium homeostasis endoplasmic reticulum protein	614	1	0	0	1	0	0	0	0	0	hsa-miR-27a-3p	-0.13	-0.14	0.68	2009, 2011
TRAF3	ENST00000560371.1	TNF receptor-associated factor 3	833	1	0	1	0	3	0	1	2	2	hsa-miR-27a-3p	-0.13	-0.18	0.77	2011
CAPN7	ENST00000253693.2	calpain 7	76	1	0	1	0	1	0	0	1	1	hsa-miR-27a-3p	-0.13	-0.15	0.64	2009, 2011
PDE10A	ENST00000366882.1	phosphodiesterase 10A	371	2	1	1	0	0	0	0	0	2	hsa-miR-27b-3p	-0.13	-0.2	0.85	2011
KLF7	ENST00000423015.1	Kruppel-like factor 7 (ubiquitous)	737	1	0	1	0	3	0	1	2	1	hsa-miR-27a-3p	-0.13	-0.14	0.36
PHLPP2	ENST00000568954.1	PH domain and leucine rich repeat protein phosphatase 2	172	1	1	0	0	3	2	0	1	2	hsa-miR-27a-3p	-0.13	-0.13	0.58	2007, 2009, 2011
LIN7A	ENST00000552864.1	lin-7 homolog A (C. elegans)	86	1	0	0	1	3	0	2	1	2	hsa-miR-27a-3p	-0.13	-0.18	0.5	2005, 2007
CECR6	ENST00000399875.1	cat eye syndrome chromosome region, candidate 6	5	1	1	0	0	0	0	0	0	1	hsa-miR-27a-3p	-0.13	-0.13	< 0.1	2009, 2011
CDK8	ENST00000536792.1	cyclin-dependent kinase 8	280	1	0	0	1	0	0	0	0	0	hsa-miR-27a-3p	-0.13	-0.13	0.66	2009, 2011
CALM3	ENST00000291295.9	calmodulin 3 (phosphorylase kinase, delta)	3982	1	0	0	1	0	0	0	0	1	hsa-miR-27a-3p	-0.13	-0.2	0.73	2005, 2007, 2009, 2011
BEND3	ENST00000369042.1	BEN domain containing 3	13	1	0	1	0	1	0	0	1	1	hsa-miR-27a-3p	-0.13	-0.28	0.65	2007, 2009, 2011
CCNYL1	ENST00000295414.3	cyclin Y-like 1	111	1	0	0	1	0	0	0	0	0	hsa-miR-27a-3p	-0.13	-0.13	0.74	2009, 2011
NXF1	ENST00000531709.2	nuclear RNA export factor 1	1017	1	0	1	0	1	0	1	0	0	hsa-miR-27a-3p	-0.13	-0.13	0.53	2007, 2009, 2011
MAPT	ENST00000344290.5	microtubule-associated protein tau	11	1	0	0	1	0	0	0	0	2	hsa-miR-27a-3p	-0.13	-0.13	0.71	2011
RASA2	ENST00000286364.3	RAS p21 protein activator 2	170	1	0	1	0	0	0	0	0	0	hsa-miR-27a-3p	-0.13	-0.13	0.58
MSI1	ENST00000257552.2	musashi RNA-binding protein 1	287	1	0	1	0	0	0	0	0	0	hsa-miR-27a-3p	-0.13	-0.13	0.51	2007
FAIM3	ENST00000420007.2	Fas apoptotic inhibitory molecule 3	311	1	0	0	1	0	0	0	0	0	hsa-miR-27a-3p	-0.13	-0.13	ORF
SEPT4	ENST00000426861.1	septin 4	40	1	0	1	0	0	0	0	0	0	hsa-miR-27a-3p	-0.13	-0.13	ORF
ACLY	ENST00000352035.2	ATP citrate lyase	5900	1	0	0	1	0	0	0	0	0	hsa-miR-27a-3p	-0.13	-0.14	0.73	2005, 2007, 2009, 2011
FAM105B	ENST00000284274.4	family with sequence similarity 105, member B	247	1	1	0	0	2	1	0	1	2	hsa-miR-27a-3p	-0.13	-0.26	0.73	2007, 2009, 2011
BCL7A	ENST00000538010.1	B-cell CLL/lymphoma 7A	96	1	0	0	1	0	0	0	0	0	hsa-miR-27b-3p	-0.13	-0.13	0.73	2009, 2011
SLC20A1	ENST00000272542.3	solute carrier family 20 (phosphate transporter), member 1	205	1	0	0	1	0	0	0	0	0	hsa-miR-27a-3p	-0.13	-0.13	0.48	2011
ARID5B	ENST00000279873.7	AT rich interactive domain 5B (MRF1-like)	397	1	0	0	1	1	0	0	1	1	hsa-miR-27a-3p	-0.13	-0.13	0.46	2007
CRTC1	ENST00000338797.6	CREB regulated transcription coactivator 1	322	1	0	1	0	0	0	0	0	1	hsa-miR-27a-3p	-0.13	-0.13	0.55	2009, 2011
CPD	ENST00000225719.4	carboxypeptidase D	1766	1	0	0	1	1	0	0	1	2	hsa-miR-27a-3p	-0.13	-0.13	0.59	2005, 2007, 2009, 2011
STOX2	ENST00000308497.4	storkhead box 2	379	1	0	1	0	2	0	0	2	1	hsa-miR-27a-3p	-0.12	-0.12	0.69
GOLGA6C	ENST00000300576.5	golgin A6 family, member C	0	1	0	1	0	1	0	1	0	0	hsa-miR-27a-3p	-0.12	-0.12	0.36
ITGB8	ENST00000222573.4	integrin, beta 8	17	1	0	1	0	1	0	0	1	1	hsa-miR-27b-3p	-0.12	-0.15	0.31	2007
FN1	ENST00000357009.2	fibronectin 1	1064	1	0	1	0	1	0	0	1	1	hsa-miR-27a-3p	-0.12	-0.17	0.3
HIPK3	ENST00000303296.4	homeodomain interacting protein kinase 3	933	1	0	0	1	0	0	0	0	0	hsa-miR-27a-3p	-0.12	-0.13	0.66
SERTAD3	ENST00000392028.4	SERTA domain containing 3	765	1	0	0	1	0	0	0	0	1	hsa-miR-27a-3p	-0.12	-0.12	0.54
C15orf27	ENST00000388942.3	chromosome 15 open reading frame 27	17	1	0	1	0	0	0	0	0	0	hsa-miR-27a-3p	-0.12	-0.12	0.44	2007, 2009, 2011
PIGM	ENST00000368090.2	phosphatidylinositol glycan anchor biosynthesis, class M	179	1	0	0	1	1	0	0	1	1	hsa-miR-27a-3p	-0.12	-0.17	0.5
CHST2	ENST00000309575.3	carbohydrate (N-acetylglucosamine-6-O) sulfotransferase 2	154	1	0	0	1	0	0	0	0	0	hsa-miR-27a-3p	-0.12	-0.15	0.56	2005, 2007, 2011
SERINC3	ENST00000342374.4	serine incorporator 3	1218	1	0	0	1	0	0	0	0	0	hsa-miR-27a-3p	-0.12	-0.13	0.71	2007, 2011
PPARGC1B	ENST00000309241.5	peroxisome proliferator-activated receptor gamma, coactivator 1 beta	12	1	1	0	0	1	0	0	1	4	hsa-miR-27a-3p	-0.12	-0.15	< 0.1	2011
NEUROD4	ENST00000242994.3	neuronal differentiation 4	5	1	1	0	0	0	0	0	0	1	hsa-miR-27a-3p	-0.12	-0.12	< 0.1	2009, 2011
MAL2	ENST00000276681.6	mal, T-cell differentiation protein 2 (gene/pseudogene)	2056	1	0	0	1	0	0	0	0	0	hsa-miR-27a-3p	-0.12	-0.14	0.66	2005, 2007, 2009
MAPK14	ENST00000229795.3	mitogen-activated protein kinase 14	1191	1	0	1	0	1	0	1	0	4	hsa-miR-27a-3p	-0.12	-0.24	0.77	2007, 2009, 2011
XIAP	ENST00000371199.3	X-linked inhibitor of apoptosis	153	1	0	0	1	1	0	0	1	0	hsa-miR-27a-3p	-0.12	-0.2	0.65	2011
KPNA6	ENST00000373625.3	karyopherin alpha 6 (importin alpha 7)	272	1	0	1	0	1	0	0	1	2	hsa-miR-27b-3p	-0.12	-0.15	0.72	2009, 2011
ADAM19	ENST00000257527.4	ADAM metallopeptidase domain 19	981	1	1	0	0	0	0	0	0	1	hsa-miR-27a-3p	-0.12	-0.12	0.84	2005, 2007, 2009, 2011
RAB14	ENST00000373840.4	RAB14, member RAS oncogene family	586	1	0	0	1	0	0	0	0	1	hsa-miR-27a-3p	-0.12	-0.17	0.56	2005, 2007, 2009, 2011
LASP1	ENST00000318008.6	LIM and SH3 protein 1	552	1	0	1	0	0	0	0	0	1	hsa-miR-27a-3p	-0.12	-0.12	0.56	2009, 2011
SIPA1L3	ENST00000222345.6	signal-induced proliferation-associated 1 like 3	1578	1	0	1	0	0	0	0	0	3	hsa-miR-27a-3p	-0.12	-0.12	0.72	2007, 2009, 2011
TBP	ENST00000230354.6	TATA box binding protein	1997	1	0	1	0	0	0	0	0	0	hsa-miR-27a-3p	-0.12	-0.12	0.48	2009, 2011
ATP1A2	ENST00000361216.3	ATPase, Na+/K+ transporting, alpha 2 polypeptide	5	1	1	0	0	0	0	0	0	2	hsa-miR-27a-3p	-0.12	-0.12	< 0.1
MET	ENST00000397752.3	met proto-oncogene	1155	1	1	0	0	0	0	0	0	0	hsa-miR-27a-3p	-0.12	-0.12	0.92	2011
SSX2IP	ENST00000342203.3	synovial sarcoma, X breakpoint 2 interacting protein	197	1	0	0	1	0	0	0	0	1	hsa-miR-27b-3p	-0.12	-0.14	0.74	2009, 2011
NCOA1	ENST00000405141.1	nuclear receptor coactivator 1	200	1	0	1	0	1	0	0	1	0	hsa-miR-27a-3p	-0.12	-0.23	0.52	2007, 2009, 2011
ZNF516	ENST00000443185.2	zinc finger protein 516	311	1	0	0	1	0	0	0	0	1	hsa-miR-27a-3p	-0.12	-0.12	0.74	2009, 2011
NBEAL1	ENST00000449802.1	neurobeachin-like 1	42	1	0	1	0	2	0	1	1	1	hsa-miR-27a-3p	-0.12	-0.14	0.71
MN1	ENST00000302326.4	meningioma (disrupted in balanced translocation) 1	15	1	0	1	0	0	0	0	0	0	hsa-miR-27a-3p	-0.12	-0.12	0.75	2009, 2011
RIMS4	ENST00000372851.3	regulating synaptic membrane exocytosis 4	30	1	0	0	1	0	0	0	0	3	hsa-miR-27a-3p	-0.12	-0.12	0.55	2005, 2007, 2009, 2011
ARL4C	ENST00000390645.2	ADP-ribosylation factor-like 4C	84	1	0	0	1	2	0	0	2	0	hsa-miR-27a-3p	-0.12	-0.15	0.7	2007, 2009, 2011
C12orf49	ENST00000261318.3	chromosome 12 open reading frame 49	673	1	0	0	1	3	1	1	1	3	hsa-miR-27a-3p	-0.12	-0.24	0.45
DUSP18	ENST00000403268.1	dual specificity phosphatase 18	491	1	0	1	0	0	0	0	0	1	hsa-miR-27a-3p	-0.12	-0.12	< 0.1
MAP3K12	ENST00000267079.2	mitogen-activated protein kinase kinase kinase 12	61	1	0	0	1	0	0	0	0	0	hsa-miR-27a-3p	-0.12	-0.14	0.53	2005, 2007, 2009, 2011
FBXO45	ENST00000311630.6	F-box protein 45	72	1	1	0	0	1	0	0	1	0	hsa-miR-27a-3p	-0.12	-0.28	< 0.1	2009, 2011
AMMECR1L	ENST00000272647.5	AMMECR1-like	21	1	0	1	0	0	0	0	0	1	hsa-miR-27a-3p	-0.12	-0.13	0.51	2007, 2011
SSH1	ENST00000360239.3	slingshot protein phosphatase 1	115	1	1	0	0	2	0	1	1	0	hsa-miR-27a-3p	-0.12	-0.29	0.96	2011
WDR7	ENST00000254442.3	WD repeat domain 7	365	1	0	1	0	0	0	0	0	0	hsa-miR-27a-3p	-0.12	-0.12	0.67	2009, 2011
FRMD6	ENST00000395718.2	FERM domain containing 6	508	1	0	0	1	0	0	0	0	2	hsa-miR-27a-3p	-0.12	-0.12	0.72	2007, 2009, 2011
NR1D2	ENST00000312521.4	nuclear receptor subfamily 1, group D, member 2	154	1	1	0	0	0	0	0	0	0	hsa-miR-27a-3p	-0.12	-0.27	0.55	2009, 2011
PTCHD1	ENST00000379361.4	patched domain containing 1	59	2	1	1	0	1	0	0	1	1	hsa-miR-27a-3p	-0.12	-0.3	0.64	2011
HYOU1	ENST00000404233.3	hypoxia up-regulated 1	29	1	0	1	0	0	0	0	0	1	hsa-miR-27a-3p	-0.12	-0.12	0.39	2007, 2009, 2011
PTGDR	ENST00000553372.1	prostaglandin D2 receptor (DP)	5	1	1	0	0	0	0	0	0	2	hsa-miR-27a-3p	-0.11	-0.55	0.7	2009, 2011
JPH1	ENST00000342232.4	junctophilin 1	53	1	0	0	1	0	0	0	0	1	hsa-miR-27b-3p	-0.11	-0.13	0.5	2007, 2011
ZEB2	ENST00000558170.2	zinc finger E-box binding homeobox 2	33	1	0	0	1	1	0	0	1	0	hsa-miR-27a-3p	-0.11	-0.13	0.61	2007
LGR4	ENST00000379214.4	leucine-rich repeat containing G protein-coupled receptor 4	1387	1	0	1	0	0	0	0	0	1	hsa-miR-27a-3p	-0.11	-0.12	0.37
PRKAA2	ENST00000371244.4	protein kinase, AMP-activated, alpha 2 catalytic subunit	561	1	1	0	0	1	0	0	1	1	hsa-miR-27a-3p	-0.11	-0.14	0.24	2009, 2011
USP42	ENST00000306177.5	ubiquitin specific peptidase 42	86	2	0	2	0	0	0	0	0	0	hsa-miR-27a-3p	-0.11	-0.48	0.87	2007, 2009, 2011
VWDE	ENST00000275358.3	von Willebrand factor D and EGF domains	9	1	1	0	0	1	0	1	0	1	hsa-miR-27b-3p	-0.11	-0.28	< 0.1
SIX5	ENST00000560168.1	SIX homeobox 5	47	1	0	1	0	1	0	0	1	0	hsa-miR-27a-3p	-0.11	-0.11	ORF
BCORL1	ENST00000540052.1	BCL6 corepressor-like 1	209	1	0	1	0	0	0	0	0	0	hsa-miR-27a-3p	-0.11	-0.14	0.75	2007, 2009, 2011
SHISA6	ENST00000441885.3	shisa family member 6	5	1	0	1	0	0	0	0	0	2	hsa-miR-27b-3p	-0.11	-0.11	0.69	2011
NRIP1	ENST00000400199.1	nuclear receptor interacting protein 1	342	1	0	1	0	0	0	0	0	1	hsa-miR-27a-3p	-0.11	-0.11	0.35	2007
EGR3	ENST00000519492.1	early growth response 3	21	1	0	1	0	0	0	0	0	0	hsa-miR-27a-3p	-0.11	-0.15	0.57	2009, 2011
ITGA1	ENST00000282588.6	integrin, alpha 1	400	1	0	1	0	0	0	0	0	5	hsa-miR-27a-3p	-0.11	-0.27	0.43
SLC25A44	ENST00000359511.4	solute carrier family 25, member 44	760	1	0	0	1	0	0	0	0	0	hsa-miR-27a-3p	-0.11	-0.11	0.61	2007, 2009, 2011
SP6	ENST00000342234.2	Sp6 transcription factor	5	1	0	0	1	0	0	0	0	0	hsa-miR-27a-3p	-0.11	-0.11	0.67	2005, 2007, 2009, 2011
PHF7	ENST00000327906.3	PHD finger protein 7	38	1	0	1	0	0	0	0	0	1	hsa-miR-27a-3p	-0.11	-0.11	0.37
STK10	ENST00000176763.5	serine/threonine kinase 10	655	1	0	0	1	0	0	0	0	1	hsa-miR-27b-3p	-0.11	-0.12	< 0.1	2009, 2011
KMT2A	ENST00000534358.1	lysine (K)-specific methyltransferase 2A	1092	1	0	1	0	0	0	0	0	3	hsa-miR-27a-3p	-0.11	-0.11	0.24	2007
MAN2A2	ENST00000360468.3	mannosidase, alpha, class 2A, member 2	340	1	0	1	0	1	0	0	1	1	hsa-miR-27a-3p	-0.11	-0.17	0.6	2009, 2011
NCALD	ENST00000395923.1	neurocalcin delta	49	1	0	0	1	0	0	0	0	2	hsa-miR-27a-3p	-0.11	-0.11	0.74	2005, 2007, 2009, 2011
DYRK1A	ENST00000339659.4	dual-specificity tyrosine-(Y)-phosphorylation regulated kinase 1A	448	1	0	0	1	2	0	1	1	0	hsa-miR-27a-3p	-0.11	-0.16	0.66	2005, 2007, 2009, 2011
TMEM25	ENST00000411589.2	transmembrane protein 25	767	1	0	1	0	0	0	0	0	0	hsa-miR-27a-3p	-0.11	-0.11	0.57	2007, 2009, 2011
MSL2	ENST00000309993.2	male-specific lethal 2 homolog (Drosophila)	175	1	0	0	1	1	0	0	1	1	hsa-miR-27a-3p	-0.11	-0.12	0.72
STMN2	ENST00000518111.1	stathmin-like 2	7	1	0	0	1	2	0	1	1	1	hsa-miR-27b-3p	-0.11	-0.54	0.66	2011
CAMK4	ENST00000282356.4	calcium/calmodulin-dependent protein kinase IV	73	2	0	1	1	2	0	1	1	2	hsa-miR-27a-3p	-0.11	-0.16	0.66
HMGB3	ENST00000325307.7	high mobility group box 3	295	1	0	1	0	0	0	0	0	1	hsa-miR-27b-3p	-0.11	-0.17	0.76	2007, 2009, 2011
BNIP3L	ENST00000380629.2	BCL2/adenovirus E1B 19kDa interacting protein 3-like	191	1	0	0	1	0	0	0	0	0	hsa-miR-27a-3p	-0.11	-0.11	0.43	2005, 2007
ERC2	ENST00000288221.6	ELKS/RAB6-interacting/CAST family member 2	11	1	0	1	0	0	0	0	0	1	hsa-miR-27a-3p	-0.11	-0.11	0.63	2009, 2011
AMOTL2	ENST00000249883.5	angiomotin like 2	78	1	0	0	1	0	0	0	0	2	hsa-miR-27a-3p	-0.11	-0.12	0.74	2005, 2007, 2009, 2011
RIOK3	ENST00000339486.3	RIO kinase 3	757	1	0	0	1	0	0	0	0	0	hsa-miR-27a-3p	-0.11	-0.13	0.47
TBX4	ENST00000393853.4	T-box 4	21	1	1	0	0	0	0	0	0	1	hsa-miR-27a-3p	-0.11	-0.51	0.49
KLHL4	ENST00000373119.4	kelch-like family member 4	58	1	0	1	0	1	0	0	1	1	hsa-miR-27b-3p	-0.11	-0.14	0.25	2011
APAF1	ENST00000333991.1	apoptotic peptidase activating factor 1	23	1	0	1	0	0	0	0	0	0	hsa-miR-27a-3p	-0.11	-0.13	0.39	2007, 2009, 2011
NEO1	ENST00000261908.6	neogenin 1	261	1	0	1	0	1	0	0	1	2	hsa-miR-27a-3p	-0.11	-0.28	0.81	2007, 2009, 2011
TOX	ENST00000361421.1	thymocyte selection-associated high mobility group box	139	1	0	0	1	0	0	0	0	0	hsa-miR-27a-3p	-0.11	-0.11	0.57	2005, 2007, 2009, 2011
KIAA1045	ENST00000242315.3	KIAA1045	42	1	0	1	0	0	0	0	0	1	hsa-miR-27a-3p	-0.11	-0.11	0.48	2009, 2011
MBNL2	ENST00000345429.6	muscleblind-like splicing regulator 2	34	1	0	1	0	0	0	0	0	1	hsa-miR-27a-3p	-0.11	-0.13	0.26	2007
NEK6	ENST00000373603.1	NIMA-related kinase 6	3449	1	1	0	0	2	0	1	1	1	hsa-miR-27a-3p	-0.11	-0.58	0.96	2005, 2007, 2009, 2011
AGGF1	ENST00000312916.7	angiogenic factor with G patch and FHA domains 1	890	1	0	0	1	0	0	0	0	0	hsa-miR-27a-3p	-0.11	-0.11	0.74	2005, 2007, 2009, 2011
SAMD10	ENST00000369886.3	sterile alpha motif domain containing 10	45	1	0	1	0	0	0	0	0	0	hsa-miR-27a-3p	-0.1	-0.1	0.78	2007, 2009, 2011
SLCO5A1	ENST00000260126.4	solute carrier organic anion transporter family, member 5A1	9	1	0	1	0	0	0	0	0	1	hsa-miR-27a-3p	-0.1	-0.1	0.47	2007, 2009, 2011
SEPN1	ENST00000361547.2	selenoprotein N, 1	104	1	1	0	0	0	0	0	0	1	hsa-miR-27a-3p	-0.1	-0.1	< 0.1	2009, 2011
TTC9	ENST00000256367.2	tetratricopeptide repeat domain 9	39	1	0	1	0	1	0	1	0	1	hsa-miR-27a-3p	-0.1	-0.29	0.27
CDC25B	ENST00000245960.5	cell division cycle 25B	3358	1	0	0	1	0	0	0	0	0	hsa-miR-27a-3p	-0.1	-0.11	0.46	2005, 2007, 2011
ZBTB10	ENST00000430430.1	zinc finger and BTB domain containing 10	113	1	0	0	1	0	0	0	0	1	hsa-miR-27a-3p	-0.1	-0.1	0.74	2007, 2009, 2011
SBK1	ENST00000341901.4	SH3 domain binding kinase 1	9	1	0	0	1	0	0	0	0	0	hsa-miR-27a-3p	-0.1	-0.1	0.53	2007, 2011
DCP1A	ENST00000607628.1	decapping mRNA 1A	87	1	1	0	0	1	0	0	1	2	hsa-miR-27a-3p	-0.1	-0.11	0.71	2011
ASH2L	ENST00000343823.6	ash2 (absent, small, or homeotic)-like (Drosophila)	140	1	0	0	1	1	0	0	1	1	hsa-miR-27a-3p	-0.1	-0.14	0.67
COBLL1	ENST00000375458.2	cordon-bleu WH2 repeat protein-like 1	70	1	0	0	1	0	0	0	0	2	hsa-miR-27a-3p	-0.1	-0.12	0.64
ZFP1	ENST00000464850.1	ZFP1 zinc finger protein	32	1	0	1	0	0	0	0	0	1	hsa-miR-27a-3p	-0.1	-0.2	< 0.1
HRK	ENST00000257572.5	harakiri, BCL2 interacting protein (contains only BH3 domain)	19	1	0	0	1	2	0	2	0	0	hsa-miR-27b-3p	-0.1	-0.15	0.67
PPM1H	ENST00000228705.6	protein phosphatase, Mg2+/Mn2+ dependent, 1H	45	1	0	1	0	0	0	0	0	4	hsa-miR-27a-3p	-0.1	-0.38	0.26	2009, 2011
FZD4	ENST00000531380.1	frizzled family receptor 4	5	1	0	0	1	0	0	0	0	2	hsa-miR-27a-3p	-0.1	-0.1	0.74	2005, 2007, 2009, 2011
SMCR8	ENST00000406438.3	Smith-Magenis syndrome chromosome region, candidate 8	219	2	0	2	0	0	0	0	0	2	hsa-miR-27a-3p	-0.1	-0.1	0.62	2009, 2011
CDHR2	ENST00000510636.1	cadherin-related family member 2	84	1	0	1	0	0	0	0	0	4	hsa-miR-27a-3p	-0.1	-0.27	0.37
CSNK1G1	ENST00000303052.7	casein kinase 1, gamma 1	149	1	0	0	1	5	2	1	2	2	hsa-miR-27a-3p	-0.1	-0.12	0.13	2005, 2007, 2009, 2011
SEPT11	ENST00000264893.6	septin 11	515	1	0	0	1	0	0	0	0	0	hsa-miR-27a-3p	-0.1	-0.1	0.74	2005, 2007, 2009, 2011
DPY19L3	ENST00000586987.1	dpy-19-like 3 (C. elegans)	146	1	0	1	0	1	0	0	1	2	hsa-miR-27a-3p	-0.1	-0.11	0.7	2007, 2009, 2011
ASB7	ENST00000332783.7	ankyrin repeat and SOCS box containing 7	95	1	0	0	1	0	0	0	0	1	hsa-miR-27a-3p	-0.1	-0.1	0.59	2011
METTL8	ENST00000375258.4	methyltransferase like 8	124	1	0	1	0	1	1	0	0	0	hsa-miR-27a-3p	-0.1	-0.13	0.45	2011
LONRF2	ENST00000393437.3	LON peptidase N-terminal domain and ring finger 2	394	1	0	0	1	3	1	0	2	3	hsa-miR-27a-3p	-0.1	-0.1	0.66	2011
GPRIN3	ENST00000609438.1	GPRIN family member 3	213	1	1	0	0	2	0	0	2	5	hsa-miR-27a-3p	-0.1	-0.1	0.84
ATF2	ENST00000487334.2	activating transcription factor 2	123	1	0	1	0	0	0	0	0	0	hsa-miR-27a-3p	-0.1	-0.16	0.33
RAB11FIP1	ENST00000287263.4	RAB11 family interacting protein 1 (class I)	106	1	0	1	0	0	0	0	0	1	hsa-miR-27a-3p	-0.1	-0.28	0.74	2007, 2009, 2011
NAP1L5	ENST00000323061.5	nucleosome assembly protein 1-like 5	28	1	0	0	1	0	0	0	0	0	hsa-miR-27a-3p	-0.1	-0.14	0.68	2005, 2007, 2009, 2011
ATP10B	ENST00000327245.5	ATPase, class V, type 10B	5	1	0	1	0	0	0	0	0	0	hsa-miR-27a-3p	-0.1	-0.1	0.58	2009, 2011
TNFAIP3	ENST00000237289.4	tumor necrosis factor, alpha-induced protein 3	150	1	0	1	0	0	0	0	0	0	hsa-miR-27b-3p	-0.1	-0.1	0.44
CHD7	ENST00000423902.2	chromodomain helicase DNA binding protein 7	925	1	0	0	1	1	0	1	0	1	hsa-miR-27a-3p	-0.1	-0.12	0.74	2011
BCLAF1	ENST00000531224.1	BCL2-associated transcription factor 1	1732	1	0	0	1	0	0	0	0	1	hsa-miR-27a-3p	-0.1	-0.13	0.7	2009, 2011
ZNF106	ENST00000263805.4	zinc finger protein 106	406	1	0	0	1	1	0	0	1	1	hsa-miR-27a-3p	-0.1	-0.11	0.7	2009, 2011
ELMO1	ENST00000341056.3	engulfment and cell motility 1	118	1	0	1	0	0	0	0	0	2	hsa-miR-27a-3p	-0.1	-0.1	0.44	2007, 2011
C11orf87	ENST00000327419.6	chromosome 11 open reading frame 87	5	1	1	0	0	0	0	0	0	0	hsa-miR-27a-3p	-0.1	-0.1	0.11	2011
CDK6	ENST00000265734.4	cyclin-dependent kinase 6	1116	1	0	0	1	2	1	0	1	2	hsa-miR-27a-3p	-0.1	-0.11	0.74	2009, 2011
TARDBP	ENST00000240185.3	TAR DNA binding protein	410	1	0	0	1	0	0	0	0	2	hsa-miR-27a-3p	-0.1	-0.11	0.57	2011
RPP25	ENST00000322177.5	ribonuclease P/MRP 25kDa subunit	546	1	0	0	1	0	0	0	0	0	hsa-miR-27a-3p	-0.1	-0.1	0.58
NRARP	ENST00000356628.2	NOTCH-regulated ankyrin repeat protein	56	1	1	0	0	0	0	0	0	0	hsa-miR-27a-3p	-0.1	-0.43	0.85	2011
MYCBP	ENST00000397572.2	MYC binding protein	85	1	0	0	1	1	0	1	0	0	hsa-miR-27a-3p	-0.1	-0.15	0.67	2005, 2007, 2009, 2011
BACE1	ENST00000313005.6	beta-site APP-cleaving enzyme 1	486	1	1	0	0	0	0	0	0	1	hsa-miR-27a-3p	-0.1	-0.2	0.53	2009, 2011
GTF2A1	ENST00000553612.1	general transcription factor IIA, 1, 19/37kDa	88	1	0	1	0	1	0	0	1	2	hsa-miR-27b-3p	-0.1	-0.1	0.49
ZFAND3	ENST00000287218.4	zinc finger, AN1-type domain 3	86	1	0	0	1	0	0	0	0	0	hsa-miR-27b-3p	-0.1	-0.15	0.59	2007, 2009, 2011
GOLGA6A	ENST00000290438.3	golgin A6 family, member A	5	1	0	1	0	1	0	1	0	0	hsa-miR-27a-3p	-0.1	-0.16	0.35
GOLGA6D	ENST00000434739.3	golgin A6 family, member D	0	1	0	1	0	1	0	1	0	0	hsa-miR-27a-3p	-0.1	-0.1	0.37
TRMT2A	ENST00000404751.3	tRNA methyltransferase 2 homolog A (S. cerevisiae)	455	1	0	1	0	0	0	0	0	2	hsa-miR-27b-3p	-0.09	-0.1	< 0.1
SPATA13	ENST00000382108.3	spermatogenesis associated 13	900	1	0	0	1	0	0	0	0	2	hsa-miR-27a-3p	-0.09	-0.1	0.63	2011
IL6ST	ENST00000381287.4	interleukin 6 signal transducer (gp130, oncostatin M receptor)	213	1	0	0	1	1	0	0	1	2	hsa-miR-27a-3p	-0.09	-0.11	< 0.1
ZFP36L2	ENST00000282388.3	ZFP36 ring finger protein-like 2	317	1	0	1	0	0	0	0	0	1	hsa-miR-27a-3p	-0.09	-0.16	0.78	2011
CELF2	ENST00000379261.4	CUGBP, Elav-like family member 2	45	3	1	0	2	0	0	0	0	1	hsa-miR-27a-3p	-0.09	-0.17	0.73	2009, 2011
SYT2	ENST00000367267.1	synaptotagmin II	5	1	0	1	0	1	0	1	0	2	hsa-miR-27b-3p	-0.09	-0.09	0.75	2011
GIPC1	ENST00000393029.3	GIPC PDZ domain containing family, member 1	2934	1	0	0	1	0	0	0	0	0	hsa-miR-27a-3p	-0.09	-0.09	0.55	2009, 2011
TBKBP1	ENST00000361722.3	TBK1 binding protein 1	173	1	0	0	1	0	0	0	0	0	hsa-miR-27a-3p	-0.09	-0.09	0.45	2007, 2009, 2011
TMTC2	ENST00000321196.3	transmembrane and tetratricopeptide repeat containing 2	173	1	0	1	0	0	0	0	0	0	hsa-miR-27a-3p	-0.09	-0.09	0.32	2007, 2009, 2011
BCL2L13	ENST00000418951.2	BCL2-like 13 (apoptosis facilitator)	741	1	0	1	0	0	0	0	0	0	hsa-miR-27a-3p	-0.09	-0.09	ORF
FRYL	ENST00000503238.1	FRY-like	276	1	0	1	0	0	0	0	0	1	hsa-miR-27a-3p	-0.09	-0.17	0.67	2007, 2009, 2011
RAB39B	ENST00000369454.3	RAB39B, member RAS oncogene family	10	1	0	1	0	0	0	0	0	1	hsa-miR-27a-3p	-0.09	-0.27	0.6
ADD3	ENST00000277900.8	adducin 3 (gamma)	537	1	0	0	1	0	0	0	0	0	hsa-miR-27b-3p	-0.09	-0.09	0.55	2005, 2007, 2011
PCDH10	ENST00000264360.5	protocadherin 10	9	1	1	0	0	0	0	0	0	1	hsa-miR-27a-3p	-0.09	-0.12	0.28
PAK6	ENST00000260404.4	p21 protein (Cdc42/Rac)-activated kinase 6	70	1	1	0	0	0	0	0	0	1	hsa-miR-27a-3p	-0.09	-0.09	< 0.1	2005, 2007, 2009, 2011
JAZF1	ENST00000283928.5	JAZF zinc finger 1	869	1	0	0	1	0	0	0	0	0	hsa-miR-27a-3p	-0.09	-0.24	0.58	2005, 2007, 2011
NF1	ENST00000358273.4	neurofibromin 1	161	1	1	0	0	0	0	0	0	0	hsa-miR-27a-3p	-0.09	-0.09	0.54	2011
ARNTL	ENST00000389708.3	aryl hydrocarbon receptor nuclear translocator-like	456	1	0	0	1	0	0	0	0	0	hsa-miR-27a-3p	-0.09	-0.09	0.48	2005, 2007
GOLGA8A	ENST00000360553.3	golgin A8 family, member A	2264	1	0	1	0	0	0	0	0	1	hsa-miR-27a-3p	-0.09	-0.09	0.32
RARA	ENST00000425707.3	retinoic acid receptor, alpha	560	2	2	0	0	0	0	0	0	0	hsa-miR-27a-3p	-0.09	-0.34	0.62	2005, 2007, 2009, 2011
SEMA4F	ENST00000357877.2	sema domain, immunoglobulin domain (Ig), transmembrane domain (TM) and short cytoplasmic domain, (semaphorin) 4F	32	2	0	0	2	0	0	0	0	1	hsa-miR-27a-3p	-0.09	-0.21	0.89	2005, 2007, 2011
NR2C2	ENST00000425241.1	nuclear receptor subfamily 2, group C, member 2	227	1	0	0	1	3	0	1	2	0	hsa-miR-27a-3p	-0.09	-0.14	0.73	2009, 2011
PPIG	ENST00000260970.3	peptidylprolyl isomerase G (cyclophilin G)	470	1	0	1	0	0	0	0	0	1	hsa-miR-27a-3p	-0.09	-0.21	0.74
DMRT3	ENST00000190165.2	doublesex and mab-3 related transcription factor 3	21	1	0	0	1	0	0	0	0	0	hsa-miR-27a-3p	-0.09	-0.15	0.47	2005, 2007
MYOCD	ENST00000425538.1	myocardin	62	1	0	0	1	0	0	0	0	0	hsa-miR-27a-3p	-0.09	-0.11	0.64	2011
UBE2Q1	ENST00000292211.4	ubiquitin-conjugating enzyme E2Q family member 1	3046	1	0	1	0	0	0	0	0	0	hsa-miR-27a-3p	-0.09	-0.14	0.49	2007, 2011
SAP30BP	ENST00000584667.1	SAP30 binding protein	867	1	0	0	1	1	1	0	0	1	hsa-miR-27a-3p	-0.09	-0.13	0.53	2007
PLEKHA2	ENST00000420274.1	pleckstrin homology domain containing, family A (phosphoinositide binding specific) member 2	3303	1	0	0	1	0	0	0	0	2	hsa-miR-27a-3p	-0.09	-0.09	0.72	2011
UHRF1BP1	ENST00000192788.5	UHRF1 binding protein 1	360	1	0	0	1	1	0	0	1	4	hsa-miR-27a-3p	-0.09	-0.12	0.72	2007, 2009, 2011
FIGN	ENST00000333129.3	fidgetin	10	1	0	1	0	1	0	1	0	2	hsa-miR-27b-3p	-0.09	-0.18	0.6
CAMK1D	ENST00000378847.3	calcium/calmodulin-dependent protein kinase ID	258	1	1	0	0	1	1	0	0	1	hsa-miR-27b-3p	-0.09	-0.2	0.24
CDYL	ENST00000343762.5	chromodomain protein, Y-like	24	1	0	0	1	0	0	0	0	0	hsa-miR-27a-3p	-0.09	-0.16	0.64	2005, 2007, 2009, 2011
STXBP6	ENST00000396700.1	syntaxin binding protein 6 (amisyn)	40	1	1	0	0	1	0	0	1	1	hsa-miR-27a-3p	-0.09	-0.33	< 0.1
ECE1	ENST00000415912.2	endothelin converting enzyme 1	1166	1	0	0	1	0	0	0	0	1	hsa-miR-27a-3p	-0.09	-0.09	0.69	2009, 2011
RALGPS1	ENST00000259351.5	Ral GEF with PH domain and SH3 binding motif 1	34	1	0	1	0	0	0	0	0	4	hsa-miR-27a-3p	-0.09	-0.1	0.36	2009, 2011
KLF12	ENST00000377669.2	Kruppel-like factor 12	251	1	0	0	1	1	0	1	0	1	hsa-miR-27a-3p	-0.09	-0.1	0.74	2005, 2007, 2009, 2011
FGD6	ENST00000343958.4	FYVE, RhoGEF and PH domain containing 6	21	1	1	0	0	2	0	2	0	2	hsa-miR-27a-3p	-0.09	-0.13	0.67	2009, 2011
SMCHD1	ENST00000320876.6	structural maintenance of chromosomes flexible hinge domain containing 1	270	1	0	0	1	0	0	0	0	0	hsa-miR-27a-3p	-0.09	-0.1	0.52	2009, 2011
COLGALT2	ENST00000367521.1	collagen beta(1-O)galactosyltransferase 2	70	1	1	0	0	1	0	1	0	2	hsa-miR-27a-3p	-0.09	-0.34	0.93	2005, 2007, 2009, 2011
CLSTN2	ENST00000458420.3	calsyntenin 2	119	2	0	1	1	4	0	0	4	7	hsa-miR-27a-3p	-0.09	-0.14	0.9
FNDC3A	ENST00000492622.2	fibronectin type III domain containing 3A	122	1	0	0	1	0	0	0	0	0	hsa-miR-27a-3p	-0.09	-0.13	0.59	2005, 2007, 2009, 2011
SIX1	ENST00000247182.6	SIX homeobox 1	1264	1	1	0	0	1	0	0	1	0	hsa-miR-27a-3p	-0.09	-0.39	0.51	2011
NFX1	ENST00000379540.3	nuclear transcription factor, X-box binding 1	215	1	0	1	0	0	0	0	0	0	hsa-miR-27a-3p	-0.09	-0.13	0.37	2009, 2011
CMTM4	ENST00000394106.2	CKLF-like MARVEL transmembrane domain containing 4	22	1	0	0	1	1	0	1	0	1	hsa-miR-27a-3p	-0.09	-0.3	0.59	2011
SYT1	ENST00000457153.2	synaptotagmin I	13	1	0	1	0	1	0	0	1	1	hsa-miR-27a-3p	-0.09	-0.09	0.76	2007, 2009, 2011
RORA	ENST00000335670.6	RAR-related orphan receptor A	102	1	1	0	0	0	0	0	0	1	hsa-miR-27a-3p	-0.09	-0.1	0.75	2011
FBXO46	ENST00000317683.3	F-box protein 46	197	1	0	0	1	0	0	0	0	0	hsa-miR-27a-3p	-0.08	-0.09	0.69	2007, 2009, 2011
SCAI	ENST00000336505.6	suppressor of cancer cell invasion	74	1	0	1	0	1	0	0	1	3	hsa-miR-27b-3p	-0.08	-0.15	0.77	2011
COL5A1	ENST00000371817.3	collagen, type V, alpha 1	3111	1	1	0	0	0	0	0	0	0	hsa-miR-27a-3p	-0.08	-0.18	0.83	2009, 2011
EPAS1	ENST00000263734.3	endothelial PAS domain protein 1	3689	1	0	0	1	0	0	0	0	1	hsa-miR-27a-3p	-0.08	-0.08	0.56
PPME1	ENST00000328257.8	protein phosphatase methylesterase 1	343	1	0	1	0	0	0	0	0	1	hsa-miR-27a-3p	-0.08	-0.08	0.74	2007, 2009, 2011
PRRC2C	ENST00000367742.3	proline-rich coiled-coil 2C	5	1	0	0	1	0	0	0	0	1	hsa-miR-27a-3p	-0.08	-0.08	0.45	2009, 2011
RLIM	ENST00000332687.6	ring finger protein, LIM domain interacting	662	1	0	1	0	1	0	1	0	0	hsa-miR-27a-3p	-0.08	-0.1	0.44	2007, 2011
MTA3	ENST00000405592.1	metastasis associated 1 family, member 3	194	1	0	1	0	0	0	0	0	0	hsa-miR-27a-3p	-0.08	-0.09	0.59
URGCP	ENST00000223341.7	upregulator of cell proliferation	180	1	0	1	0	2	0	0	2	0	hsa-miR-27a-3p	-0.08	-0.09	0.57	2009, 2011
FAM126B	ENST00000418596.3	family with sequence similarity 126, member B	132	1	0	1	0	1	0	0	1	0	hsa-miR-27a-3p	-0.08	-0.08	0.75	2007, 2009, 2011
MSI2	ENST00000284073.2	musashi RNA-binding protein 2	283	1	0	1	0	1	1	0	0	1	hsa-miR-27a-3p	-0.08	-0.12	0.68
CAPRIN2	ENST00000395805.2	caprin family member 2	17	1	0	0	1	0	0	0	0	0	hsa-miR-27a-3p	-0.08	-0.08	0.43	2009
C6orf223	ENST00000439969.2	chromosome 6 open reading frame 223	17	1	0	1	0	0	0	0	0	4	hsa-miR-27a-3p	-0.08	-0.12	0.27
TMBIM6	ENST00000423828.1	transmembrane BAX inhibitor motif containing 6	4043	1	1	0	0	0	0	0	0	3	hsa-miR-27b-3p	-0.08	-0.57	0.95	2009, 2011
ZNF618	ENST00000288466.7	zinc finger protein 618	778	1	0	0	1	1	0	1	0	3	hsa-miR-27a-3p	-0.08	-0.08	0.44
CNNM2	ENST00000369878.4	cyclin M2	517	2	1	1	0	1	0	0	1	7	hsa-miR-27a-3p	-0.08	-0.28	0.87
PPP1R12A	ENST00000261207.5	protein phosphatase 1, regulatory subunit 12A	276	1	0	0	1	0	0	0	0	1	hsa-miR-27a-3p	-0.08	-0.09	0.54
PRKG1	ENST00000373985.1	protein kinase, cGMP-dependent, type I	12	1	0	0	1	1	0	0	1	0	hsa-miR-27a-3p	-0.08	-0.08	0.66
SRRM2	ENST00000301740.8	serine/arginine repetitive matrix 2	5111	1	0	0	1	0	0	0	0	0	hsa-miR-27a-3p	-0.08	-0.08	ORF	2005, 2007, 2009, 2011
LANCL3	ENST00000378621.3	LanC lantibiotic synthetase component C-like 3 (bacterial)	15	1	0	1	0	0	0	0	0	4	hsa-miR-27a-3p	-0.08	-0.25	0.76
KIAA1551	ENST00000312561.4	KIAA1551	15	1	0	1	0	2*	0	1	0	2	hsa-miR-27a-3p	-0.08	-0.18	0.68	2009, 2011
USP31	ENST00000219689.7	ubiquitin specific peptidase 31	214	1	0	0	1	4	0	2	2	1	hsa-miR-27a-3p	-0.08	-0.15	0.57	2009, 2011
PPP6R3	ENST00000393800.2	protein phosphatase 6, regulatory subunit 3	400	1	0	0	1	0	0	0	0	0	hsa-miR-27a-3p	-0.08	-0.08	0.44	2011
SLC1A2	ENST00000278379.3	solute carrier family 1 (glial high affinity glutamate transporter), member 2	5	1	1	0	0	4	0	0	4	2	hsa-miR-27a-3p	-0.08	-0.08	< 0.1	2005, 2007, 2009, 2011
CCDC85C	ENST00000380243.4	coiled-coil domain containing 85C	86	1	0	1	0	0	0	0	0	3	hsa-miR-27a-3p	-0.08	-0.09	0.7	2011
SV2A	ENST00000369146.3	synaptic vesicle glycoprotein 2A	10	1	0	1	0	0	0	0	0	1	hsa-miR-27a-3p	-0.08	-0.08	0.74	2007, 2009, 2011
ATAD2B	ENST00000238789.5	ATPase family, AAA domain containing 2B	11	1	0	0	1	2	0	0	2	1	hsa-miR-27a-3p	-0.08	-0.12	0.63
N4BP1	ENST00000262384.3	NEDD4 binding protein 1	105	1	0	1	0	0	0	0	0	1	hsa-miR-27a-3p	-0.08	-0.1	0.74	2009, 2011
MAPKAPK3	ENST00000446044.1	mitogen-activated protein kinase-activated protein kinase 3	155	1	0	1	0	1	0	0	1	0	hsa-miR-27a-3p	-0.08	-0.19	0.68	2009, 2011
BMPR1A	ENST00000372037.3	bone morphogenetic protein receptor, type IA	125	1	0	0	1	1	0	0	1	1	hsa-miR-27a-3p	-0.08	-0.08	0.74	2011
CERS6	ENST00000305747.6	ceramide synthase 6	1932	1	0	0	1	1	0	0	1	1	hsa-miR-27a-3p	-0.08	-0.08	0.62	2009, 2011
NTN1	ENST00000173229.2	netrin 1	12	1	1	0	0	0	0	0	0	1	hsa-miR-27a-3p	-0.07	-0.07	0.73	2009, 2011
RMND5A	ENST00000283632.4	required for meiotic nuclear division 5 homolog A (S. cerevisiae)	261	1	1	0	0	1	1	0	0	1	hsa-miR-27b-3p	-0.07	-0.29	< 0.1	2007, 2009, 2011
SPTLC2	ENST00000216484.2	serine palmitoyltransferase, long chain base subunit 2	95	2	1	1	0	0	0	0	0	3	hsa-miR-27a-3p	-0.07	-0.3	0.81	2011
NRAS	ENST00000369535.4	neuroblastoma RAS viral (v-ras) oncogene homolog	551	1	0	0	1	0	0	0	0	3	hsa-miR-27a-3p	-0.07	-0.2	0.7	2011
PEAK1	ENST00000312493.4	pseudopodium-enriched atypical kinase 1	209	1	0	1	0	0	0	0	0	2	hsa-miR-27a-3p	-0.07	-0.09	0.76	2009, 2011
SFRP1	ENST00000220772.3	secreted frizzled-related protein 1	148	1	1	0	0	0	0	0	0	1	hsa-miR-27a-3p	-0.07	-0.45	0.95	2005, 2007, 2009, 2011
ANO6	ENST00000320560.8	anoctamin 6	2262	1	0	0	1	1	0	0	1	0	hsa-miR-27a-3p	-0.07	-0.07	0.43
SLC27A4	ENST00000300456.4	solute carrier family 27 (fatty acid transporter), member 4	523	1	0	0	1	1	0	0	1	2	hsa-miR-27a-3p	-0.07	-0.1	0.76	2005, 2007, 2011
JMJD1C	ENST00000399251.1	jumonji domain containing 1C	60	1	0	1	0	0	0	0	0	2	hsa-miR-27a-3p	-0.07	-0.09	0.69	2007, 2009, 2011
LAYN	ENST00000525126.1	layilin	175	1	0	0	1	1	0	1	0	0	hsa-miR-27a-3p	-0.07	-0.19	< 0.1
SLC24A2	ENST00000341998.2	solute carrier family 24 (sodium/potassium/calcium exchanger), member 2	5	1	0	0	1	0	0	0	0	3	hsa-miR-27a-3p	-0.07	-0.07	0.63	2011
ABL2	ENST00000502732.1	c-abl oncogene 2, non-receptor tyrosine kinase	892	1	1	0	0	1	1	0	0	1	hsa-miR-27a-3p	-0.07	-0.08	> 0.99	2009, 2011
CTH	ENST00000411986.2	cystathionase (cystathionine gamma-lyase)	430	1	1	0	0	1	0	0	1	1	hsa-miR-27a-3p	-0.07	-0.35	0.77	2011
SOS1	ENST00000426016.1	son of sevenless homolog 1 (Drosophila)	189	3	0	3	0	2	0	0	2	0	hsa-miR-27a-3p	-0.07	-0.17	0.85	2011
DVL2	ENST00000005340.5	dishevelled segment polarity protein 2	864	1	0	1	0	0	0	0	0	0	hsa-miR-27a-3p	-0.07	-0.07	0.35	2007, 2009, 2011
HECW2	ENST00000260983.3	HECT, C2 and WW domain containing E3 ubiquitin protein ligase 2	28	1	1	0	0	1	0	0	1	2	hsa-miR-27a-3p	-0.07	-0.1	< 0.1
SGPL1	ENST00000373202.3	sphingosine-1-phosphate lyase 1	105	1	0	1	0	0	0	0	0	1	hsa-miR-27a-3p	-0.07	-0.09	0.3
GFPT1	ENST00000357308.4	glutamine--fructose-6-phosphate transaminase 1	1313	1	1	0	0	0	0	0	0	3	hsa-miR-27a-3p	-0.07	-0.48	0.89	2011
CCNT1	ENST00000261900.3	cyclin T1	86	1	0	0	1	1	0	0	1	0	hsa-miR-27a-3p	-0.07	-0.08	0.72
SLC5A3	ENST00000608209.1	sodium/myo-inositol cotransporter	24	2	0	1	1	1	0	0	1	1	hsa-miR-27a-3p	-0.07	-0.32	0.93	2011
NKTR	ENST00000232978.8	natural killer-tumor recognition sequence	798	1	1	0	0	1	0	1	0	0	hsa-miR-27a-3p	-0.07	-0.07	< 0.1	2009, 2011
NCAM1	ENST00000316851.7	neural cell adhesion molecule 1	19	1	1	0	0	1	0	0	1	0	hsa-miR-27a-3p	-0.07	-0.23	0.62	2007, 2009, 2011
KIAA2018	ENST00000316407.4	KIAA2018	23	1	1	0	0	4	0	0	4	2	hsa-miR-27a-3p	-0.07	-0.07	0.5	2007, 2009, 2011
TAB2	ENST00000367456.1	TGF-beta activated kinase 1/MAP3K7 binding protein 2	1129	1	0	0	1	0	0	0	0	0	hsa-miR-27a-3p	-0.07	-0.07	0.43
SEPT8	ENST00000378706.1	septin 8	199	1	1	0	0	0	0	0	0	1	hsa-miR-27a-3p	-0.07	-0.16	< 0.1	2009
NUP43	ENST00000367403.3	nucleoporin 43kDa	113	1	0	0	1	0	0	0	0	2	hsa-miR-27a-3p	-0.07	-0.08	< 0.1
SHH	ENST00000297261.2	sonic hedgehog	32	1	1	0	0	0	0	0	0	0	hsa-miR-27a-3p	-0.07	-0.25	0.71
BHLHE41	ENST00000242728.4	basic helix-loop-helix family, member e41	50	1	0	1	0	0	0	0	0	4	hsa-miR-27a-3p	-0.07	-0.09	0.75	2009, 2011
MYCBP2	ENST00000544440.2	MYC binding protein 2, E3 ubiquitin protein ligase	343	1	0	0	1	0	0	0	0	0	hsa-miR-27a-3p	-0.07	-0.07	0.73
CNTNAP2	ENST00000361727.3	contactin associated protein-like 2	29	1	0	0	1	2	0	0	2	2	hsa-miR-27a-3p	-0.07	-0.08	0.44	2005, 2007, 2009, 2011
MSN	ENST00000360270.5	moesin	5947	1	0	0	1	0	0	0	0	0	hsa-miR-27a-3p	-0.07	-0.07	0.43	2005, 2007, 2011
PATZ1	ENST00000405309.3	POZ (BTB) and AT hook containing zinc finger 1	165	1	0	0	1	0	0	0	0	0	hsa-miR-27a-3p	-0.07	-0.07	0.43	2007, 2009, 2011
DUSP16	ENST00000298573.4	dual specificity phosphatase 16	444	1	0	0	1	1	0	1	0	0	hsa-miR-27a-3p	-0.07	-0.1	< 0.1
IKZF1	ENST00000331340.3	IKAROS family zinc finger 1 (Ikaros)	11	2	1	0	1	1	0	1	0	1	hsa-miR-27a-3p	-0.07	-0.15	0.94	2007, 2009, 2011
RAB11FIP2	ENST00000355624.3	RAB11 family interacting protein 2 (class I)	449	1	0	0	1	0	0	0	0	0	hsa-miR-27a-3p	-0.07	-0.07	0.68	2005, 2007, 2009, 2011
EPB41L1	ENST00000441639.1	erythrocyte membrane protein band 4.1-like 1	369	1	0	1	0	0	0	0	0	2	hsa-miR-27b-3p	-0.07	-0.23	0.66	2005, 2007, 2009, 2011
MARCH6	ENST00000274140.5	membrane-associated ring finger (C3HC4) 6, E3 ubiquitin protein ligase	14086	1	0	1	0	1	0	0	1	1	hsa-miR-27a-3p	-0.07	-0.23	0.46
ADD1	ENST00000398125.1	adducin 1 (alpha)	460	1	1	0	0	0	0	0	0	0	hsa-miR-27a-3p	-0.07	-0.07	< 0.1	2009, 2011
ABCA12	ENST00000272895.7	ATP-binding cassette, sub-family A (ABC1), member 12	5	1	0	1	0	1	0	0	1	1	hsa-miR-27a-3p	-0.07	-0.07	0.36	2011
NRCAM	ENST00000379028.3	neuronal cell adhesion molecule	152	1	0	0	1	0	0	0	0	0	hsa-miR-27a-3p	-0.07	-0.14	0.51	2011
ABAT	ENST00000569156.1	4-aminobutyrate aminotransferase	66	1	1	0	0	0	0	0	0	1	hsa-miR-27a-3p	-0.07	-0.13	< 0.1
FAM81A	ENST00000288228.5	family with sequence similarity 81, member A	53	1	0	1	0	0	0	0	0	0	hsa-miR-27a-3p	-0.07	-0.1	0.29	2009, 2011
UBE2K	ENST00000261427.5	ubiquitin-conjugating enzyme E2K	762	1	0	0	1	0	0	0	0	0	hsa-miR-27a-3p	-0.07	-0.08	0.47	2011
ATPAF1	ENST00000576409.1	ATP synthase mitochondrial F1 complex assembly factor 1	1637	1	0	1	0	0	0	0	0	0	hsa-miR-27a-3p	-0.07	-0.07	0.47	2007, 2009, 2011
SOCS4	ENST00000395472.2	suppressor of cytokine signaling 4	336	1	0	0	1	0	0	0	0	0	hsa-miR-27a-3p	-0.07	-0.09	0.53	2005, 2007, 2009, 2011
FBXO48	ENST00000377957.3	F-box protein 48	13	1	1	0	0	0	0	0	0	0	hsa-miR-27a-3p	-0.07	-0.17	< 0.1
ADAMTS5	ENST00000284987.5	ADAM metallopeptidase with thrombospondin type 1 motif, 5	68	2	0	2	0	0	0	0	0	3	hsa-miR-27b-3p	-0.07	-0.19	0.78	2009, 2011
BRSK2	ENST00000382179.1	BR serine/threonine kinase 2	15	1	0	1	0	1	0	1	0	1	hsa-miR-27a-3p	-0.07	-0.17	0.77
ADAMTSL1	ENST00000380548.4	ADAMTS-like 1	38	1	0	0	1	0	0	0	0	0	hsa-miR-27a-3p	-0.07	-0.1	0.63	2009, 2011
SEMA7A	ENST00000261918.4	semaphorin 7A, GPI membrane anchor (John Milton Hagen blood group)	65	2	2	0	0	0	0	0	0	0	hsa-miR-27b-3p	-0.06	-0.41	0.81	2009, 2011
ST3GAL2	ENST00000342907.2	ST3 beta-galactoside alpha-2,3-sialyltransferase 2	102	1	0	0	1	0	0	0	0	1	hsa-miR-27a-3p	-0.06	-0.11	0.71	2009, 2011
UNC80	ENST00000439458.1	unc-80 homolog (C. elegans)	5	1	0	1	0	1	0	0	1	1	hsa-miR-27a-3p	-0.06	-0.06	0.5	2011
KIRREL	ENST00000368172.1	kin of IRRE like (Drosophila)	493	1	0	1	0	0	0	0	0	0	hsa-miR-27a-3p	-0.06	-0.07	0.73
SETD5	ENST00000402198.1	SET domain containing 5	48	1	0	1	0	1	0	1	0	0	hsa-miR-27a-3p	-0.06	-0.11	0.33	2007
FBXO32	ENST00000517956.1	F-box protein 32	500	1	0	0	1	1	0	0	1	0	hsa-miR-27a-3p	-0.06	-0.14	0.67	2011
PPM1E	ENST00000308249.2	protein phosphatase, Mg2+/Mn2+ dependent, 1E	178	1	0	1	0	1	0	0	1	2	hsa-miR-27a-3p	-0.06	-0.09	0.67	2005, 2007, 2011
BMP3	ENST00000282701.2	bone morphogenetic protein 3	36	1	1	0	0	0	0	0	0	1	hsa-miR-27a-3p	-0.06	-0.15	0.68	2009, 2011
ZNF395	ENST00000344423.5	zinc finger protein 395	1044	1	0	1	0	0	0	0	0	1	hsa-miR-27b-3p	-0.06	-0.06	0.51
ATRX	ENST00000373344.5	alpha thalassemia/mental retardation syndrome X-linked	77	1	0	0	1	0	0	0	0	1	hsa-miR-27a-3p	-0.06	-0.09	0.65	2005, 2007, 2009, 2011
ABHD13	ENST00000375898.3	abhydrolase domain containing 13	479	1	0	1	0	1	0	0	1	0	hsa-miR-27a-3p	-0.06	-0.22	0.3
PDP2	ENST00000311765.2	pyruvate dehyrogenase phosphatase catalytic subunit 2	102	1	1	0	0	0	0	0	0	4	hsa-miR-27a-3p	-0.06	-0.15	0.14	2011
RNF111	ENST00000348370.4	ring finger protein 111	395	2	0	1	1	0	0	0	0	0	hsa-miR-27a-3p	-0.06	-0.07	0.64	2005, 2007, 2009, 2011
KDM4B	ENST00000159111.4	lysine (K)-specific demethylase 4B	547	1	0	0	1	0	0	0	0	0	hsa-miR-27a-3p	-0.06	-0.06	0.73	2009, 2011
SLC30A7	ENST00000370112.4	solute carrier family 30 (zinc transporter), member 7	204	1	1	0	0	0	0	0	0	2	hsa-miR-27a-3p	-0.06	-0.34	0.66	2011
ATRN	ENST00000262919.5	attractin	39	1	1	0	0	0	0	0	0	2	hsa-miR-27b-3p	-0.06	-0.06	< 0.1	2011
CLCN5	ENST00000376088.3	chloride channel, voltage-sensitive 5	154	1	1	0	0	0	0	0	0	2	hsa-miR-27a-3p	-0.06	-0.12	0.78	2007, 2009, 2011
LDLRAD4	ENST00000399848.3	low density lipoprotein receptor class A domain containing 4	314	1	0	0	1	1	0	1	0	1	hsa-miR-27a-3p	-0.06	-0.15	0.72	2009, 2011
MIDN	ENST00000591446.2	midnolin	621	1	0	0	1	0	0	0	0	0	hsa-miR-27a-3p	-0.06	-0.06	0.62
FOXO3	ENST00000343882.6	forkhead box O3	32	1	1	0	0	0	0	0	0	1	hsa-miR-27a-3p	-0.06	-0.06	< 0.1	2007, 2011
ANK1	ENST00000289734.7	ankyrin 1, erythrocytic	5	1	0	1	0	0	0	0	0	1	hsa-miR-27a-3p	-0.06	-0.06	0.43	2007, 2009, 2011
FAM126A	ENST00000409923.1	family with sequence similarity 126, member A	241	1	1	0	0	1	0	1	0	0	hsa-miR-27a-3p	-0.06	-0.21	0.51	2007, 2009, 2011
RAB4A	ENST00000366690.4	RAB4A, member RAS oncogene family	850	1	0	1	0	2	0	1	1	1	hsa-miR-27a-3p	-0.06	-0.46	0.57
KDELC2	ENST00000323468.5	KDEL (Lys-Asp-Glu-Leu) containing 2	667	1	0	0	1	0	0	0	0	0	hsa-miR-27a-3p	-0.06	-0.06	0.66	2009, 2011
CEP85L	ENST00000368491.3	centrosomal protein 85kDa-like	14	1	0	0	1	0	0	0	0	0	hsa-miR-27a-3p	-0.06	-0.06	0.74	2007, 2011
STX6	ENST00000258301.5	syntaxin 6	348	1	0	0	1	1	1	0	0	0	hsa-miR-27a-3p	-0.06	-0.12	0.65	2005, 2007, 2009, 2011
PCYOX1	ENST00000264441.5	prenylcysteine oxidase 1	407	1	0	0	1	0	0	0	0	0	hsa-miR-27a-3p	-0.06	-0.06	ORF
HS2ST1	ENST00000370550.5	heparan sulfate 2-O-sulfotransferase 1	787	2	0	0	2	1*	0	0	0	0	hsa-miR-27a-3p	-0.06	-0.06	0.69
UBN2	ENST00000473989.3	ubinuclein 2	238	1	1	0	0	2	0	1	1	1	hsa-miR-27a-3p	-0.06	-0.06	0.28	2011
ADAMTSL3	ENST00000286744.5	ADAMTS-like 3	9	1	0	0	1	2	0	0	2	1	hsa-miR-27a-3p	-0.06	-0.06	0.77	2005, 2007, 2009, 2011
EIF2S2	ENST00000374980.2	eukaryotic translation initiation factor 2, subunit 2 beta, 38kDa	575	1	0	1	0	0	0	0	0	1	hsa-miR-27a-3p	-0.06	-0.24	0.68	2007, 2009, 2011
DAAM1	ENST00000395125.1	dishevelled associated activator of morphogenesis 1	167	1	0	0	1	0	0	0	0	1	hsa-miR-27a-3p	-0.06	-0.07	0.5
TGIF2	ENST00000373874.2	TGFB-induced factor homeobox 2	192	1	0	1	0	0	0	0	0	1	hsa-miR-27a-3p	-0.06	-0.06	< 0.1
TFAP2B	ENST00000393655.3	transcription factor AP-2 beta (activating enhancer binding protein 2 beta)	23	2	0	0	2	0	0	0	0	0	hsa-miR-27a-3p	-0.05	-0.27	0.92	2007, 2009, 2011
SERTAD2	ENST00000313349.3	SERTA domain containing 2	119	1	0	1	0	0	0	0	0	0	hsa-miR-27a-3p	-0.05	-0.07	0.53	2007, 2009, 2011
KIAA1549	ENST00000440172.1	KIAA1549	508	1	1	0	0	2	0	1	1	1	hsa-miR-27a-3p	-0.05	-0.06	< 0.1	2009, 2011
SLC9A7	ENST00000328306.4	solute carrier family 9, subfamily A (NHE7, cation proton antiporter 7), member 7	147	1	1	0	0	1	0	0	1	1	hsa-miR-27a-3p	-0.05	-0.27	0.86
KIF21B	ENST00000332129.2	kinesin family member 21B	12	1	0	0	1	1	0	0	1	1	hsa-miR-27a-3p	-0.05	-0.05	0.71	2007, 2009, 2011
TOR1AIP1	ENST00000606911.2	torsin A interacting protein 1	3069	1	1	0	0	1	0	1	0	2	hsa-miR-27a-3p	-0.05	-0.17	< 0.1
ITGA5	ENST00000293379.4	integrin, alpha 5 (fibronectin receptor, alpha polypeptide)	5599	1	1	0	0	0	0	0	0	0	hsa-miR-27a-3p	-0.05	-0.05	0.59	2007, 2009, 2011
KCNJ3	ENST00000295101.2	potassium inwardly-rectifying channel, subfamily J, member 3	21	1	1	0	0	0	0	0	0	0	hsa-miR-27a-3p	-0.05	-0.05	0.58
WDFY2	ENST00000298125.5	WD repeat and FYVE domain containing 2	85	1	1	0	0	1	0	0	1	4	hsa-miR-27a-3p	-0.05	-0.4	0.63
LIFR	ENST00000263409.4	leukemia inhibitory factor receptor alpha	44	1	1	0	0	2	0	1	1	1	hsa-miR-27a-3p	-0.05	-0.19	0.99	2007, 2009, 2011
SEMA6D	ENST00000355997.3	sema domain, transmembrane domain (TM), and cytoplasmic domain, (semaphorin) 6D	179	1	1	0	0	1	0	0	1	0	hsa-miR-27a-3p	-0.05	-0.06	0.56	2005, 2007, 2009, 2011
TRERF1	ENST00000541110.1	transcriptional regulating factor 1	52	1	1	0	0	0	0	0	0	2	hsa-miR-27a-3p	-0.05	-0.05	0.55	2011
CDON	ENST00000392693.3	cell adhesion associated, oncogene regulated	173	1	0	1	0	0	0	0	0	3	hsa-miR-27a-3p	-0.05	-0.14	0.63
RASSF5	ENST00000367117.3	Ras association (RalGDS/AF-6) domain family member 5	27	1	0	0	1	0	0	0	0	0	hsa-miR-27a-3p	-0.05	-0.06	0.6	2011
PRICKLE2	ENST00000295902.6	prickle homolog 2 (Drosophila)	20	1	0	1	0	1	1	0	0	3	hsa-miR-27a-3p	-0.05	-0.05	0.36	2007, 2009, 2011
ATL3	ENST00000398868.3	atlastin GTPase 3	734	1	0	1	0	0	0	0	0	0	hsa-miR-27a-3p	-0.05	-0.17	0.46
SHROOM2	ENST00000380913.3	shroom family member 2	121	1	1	0	0	0	0	0	0	0	hsa-miR-27a-3p	-0.05	-0.05	< 0.1	2009, 2011
C1orf21	ENST00000235307.6	chromosome 1 open reading frame 21	935	1	1	0	0	2	0	0	2	3	hsa-miR-27a-3p	-0.05	-0.17	0.73	2007, 2009, 2011
NPTXR	ENST00000333039.2	neuronal pentraxin receptor	578	1	0	1	0	0	0	0	0	1	hsa-miR-27a-3p	-0.05	-0.05	0.75	2009, 2011
RAD54L2	ENST00000409535.2	RAD54-like 2 (S. cerevisiae)	215	1	0	1	0	1	0	1	0	1	hsa-miR-27a-3p	-0.05	-0.05	0.71
PTGFR	ENST00000370756.3	prostaglandin F receptor (FP)	20	1	0	0	1	0	0	0	0	1	hsa-miR-27a-3p	-0.05	-0.05	< 0.1
RFX3	ENST00000382004.3	regulatory factor X, 3 (influences HLA class II expression)	37	1	0	0	1	1	0	1	0	0	hsa-miR-27a-3p	-0.05	-0.07	0.53
VCAN	ENST00000265077.3	versican	542	2	0	1	1	0	0	0	0	0	hsa-miR-27a-3p	-0.05	-0.07	0.88
PRDM16	ENST00000511072.1	PR domain containing 16	64	1	0	1	0	0	0	0	0	0	hsa-miR-27a-3p	-0.05	-0.11	0.77	2009, 2011
ZFHX3	ENST00000268489.5	zinc finger homeobox 3	57	2	2	0	0	0	0	0	0	1	hsa-miR-27a-3p	-0.05	-0.06	0.89	2007, 2009, 2011
CELF1	ENST00000395290.2	CUGBP, Elav-like family member 1	153	2	0	0	2	0	0	0	0	1	hsa-miR-27a-3p	-0.05	-0.06	0.76
RNF19B	ENST00000356990.5	ring finger protein 19B	45	1	0	0	1	1	0	0	1	1	hsa-miR-27b-3p	-0.05	-0.06	< 0.1
NSD1	ENST00000439151.2	nuclear receptor binding SET domain protein 1	685	1	1	0	0	1	0	0	1	1	hsa-miR-27a-3p	-0.05	-0.17	0.96	2011
ARMC8	ENST00000469044.1	armadillo repeat containing 8	398	1	1	0	0	1	1	0	0	0	hsa-miR-27a-3p	-0.05	-0.32	0.46	2005, 2007, 2009, 2011
AGO2	ENST00000220592.5	argonaute RISC catalytic component 2	350	2	0	1	1	0	0	0	0	0	hsa-miR-27a-3p	-0.05	-1.13	0.9	2005, 2007, 2009, 2011
CHD2	ENST00000394196.4	chromodomain helicase DNA binding protein 2	1237	1	0	1	0	0	0	0	0	2	hsa-miR-27a-3p	-0.05	-0.05	0.47	2007
SUB1	ENST00000265073.4	SUB1 homolog (S. cerevisiae)	242	1	0	0	1	0	0	0	0	1	hsa-miR-27a-3p	-0.05	-0.23	0.52	2011
MBOAT2	ENST00000305997.3	membrane bound O-acyltransferase domain containing 2	1145	1	0	1	0	1	0	0	1	1	hsa-miR-27a-3p	-0.05	-0.15	0.68
HIVEP2	ENST00000367604.1	human immunodeficiency virus type I enhancer binding protein 2	137	1	0	0	1	0	0	0	0	0	hsa-miR-27a-3p	-0.05	-0.15	0.62	2005, 2007, 2009, 2011
C11orf84	ENST00000294244.4	chromosome 11 open reading frame 84	232	1	0	1	0	0	0	0	0	1	hsa-miR-27a-3p	-0.04	-0.19	0.59
MED12L	ENST00000474524.1	mediator complex subunit 12-like	30	2	2	0	0	0	0	0	0	1	hsa-miR-27a-3p	-0.04	-0.12	0.96	2011
TXLNG	ENST00000380122.5	taxilin gamma	96	1	1	0	0	1	0	0	1	0	hsa-miR-27a-3p	-0.04	-0.41	0.97	2011
SETD7	ENST00000274031.3	SET domain containing (lysine methyltransferase) 7	76	1	0	1	0	0	0	0	0	5	hsa-miR-27a-3p	-0.04	-0.06	0.41	2011
PGM2L1	ENST00000298198.4	phosphoglucomutase 2-like 1	183	1	1	0	0	0	0	0	0	1	hsa-miR-27a-3p	-0.04	-0.09	0.91	2005, 2007, 2009, 2011
REPS2	ENST00000357277.3	RALBP1 associated Eps domain containing 2	36	1	0	0	1	0	0	0	0	3	hsa-miR-27a-3p	-0.04	-0.14	0.5	2009, 2011
ZBTB8B	ENST00000609129.1	zinc finger and BTB domain containing 8B	18	1	0	1	0	2	0	0	2	2	hsa-miR-27a-3p	-0.04	-0.07	0.44
ZNF148	ENST00000360647.4	zinc finger protein 148	230	1	1	0	0	0	0	0	0	0	hsa-miR-27a-3p	-0.04	-0.06	< 0.1	2007, 2009, 2011
LZTS3	ENST00000329152.3	Homo sapiens leucine zipper, putative tumor suppressor family member 3 (LZTS3), transcript variant 2, mRNA.	78	1	0	1	0	0	0	0	0	1	hsa-miR-27a-3p	-0.04	-0.04	0.55	2007, 2009, 2011
PKNOX2	ENST00000298282.9	PBX/knotted 1 homeobox 2	46	1	0	0	1	0	0	0	0	0	hsa-miR-27a-3p	-0.04	-0.04	0.52	2005, 2007, 2009, 2011
GNAQ	ENST00000286548.4	guanine nucleotide binding protein (G protein), q polypeptide	47	1	1	0	0	0	0	0	0	0	hsa-miR-27a-3p	-0.04	-0.04	< 0.1
RNF152	ENST00000312828.3	ring finger protein 152	57	1	1	0	0	0	0	0	0	5	hsa-miR-27a-3p	-0.04	-0.09	0.14
KAT2B	ENST00000263754.4	K(lysine) acetyltransferase 2B	117	1	0	0	1	0	0	0	0	0	hsa-miR-27a-3p	-0.04	-0.04	0.54	2005, 2007, 2011
SPTY2D1	ENST00000336349.5	SPT2, Suppressor of Ty, domain containing 1 (S. cerevisiae)	241	1	1	0	0	0	0	0	0	2	hsa-miR-27a-3p	-0.04	-0.14	0.51	2007, 2009, 2011
MAGI2	ENST00000419488.1	membrane associated guanylate kinase, WW and PDZ domain containing 2	43	2	0	0	2	0	0	0	0	1	hsa-miR-27a-3p	-0.04	-0.05	0.81	2007, 2009, 2011
PDLIM4	ENST00000379018.3	PDZ and LIM domain 4	417	1	0	1	0	1	0	0	1	0	hsa-miR-27a-3p	-0.04	-0.09	< 0.1
WDTC1	ENST00000319394.3	WD and tetratricopeptide repeats 1	137	1	0	1	0	0	0	0	0	1	hsa-miR-27a-3p	-0.04	-0.04	0.68	2007, 2011
SORBS1	ENST00000371227.4	sorbin and SH3 domain containing 1	22	1	0	1	0	0	0	0	0	1	hsa-miR-27a-3p	-0.04	-0.04	0.37	2011
GJA9	ENST00000454994.2	gap junction protein, alpha 9, 59kDa	85	1	0	0	1	1	0	1	0	0	hsa-miR-27a-3p	-0.04	-0.07	0.6
CECR2	ENST00000400573.5	cat eye syndrome chromosome region, candidate 2	46	1	1	0	0	3	0	1	2	2	hsa-miR-27a-3p	-0.04	-0.07	0.57
KCTD16	ENST00000507359.3	potassium channel tetramerization domain containing 16	36	2	0	1	1	4	0	1	3	0	hsa-miR-27a-3p	-0.04	-0.24	0.95
MUC19	ENST00000454784.4	mucin 19, oligomeric	5	2	1	0	1	0	0	0	0	0	hsa-miR-27a-3p	-0.04	-0.04	0.93
ANKS1A	ENST00000360359.3	ankyrin repeat and sterile alpha motif domain containing 1A	220	1	1	0	0	1	0	0	1	1	hsa-miR-27a-3p	-0.04	-0.04	0.12	2009, 2011
ATP11C	ENST00000327569.3	ATPase, class VI, type 11C	590	1	1	0	0	1	0	0	1	0	hsa-miR-27a-3p	-0.04	-0.04	0.16	2005, 2007, 2009, 2011
AP5M1	ENST00000261558.3	adaptor-related protein complex 5, mu 1 subunit	198	1	0	1	0	1	0	0	1	3	hsa-miR-27a-3p	-0.04	-0.07	0.52
DDI2	ENST00000480945.1	DNA-damage inducible 1 homolog 2 (S. cerevisiae)	357	1	0	1	0	3	0	1	2	2	hsa-miR-27b-3p	-0.04	-0.21	0.38
PTPRT	ENST00000373187.1	protein tyrosine phosphatase, receptor type, T	5	1	1	0	0	0	0	0	0	4	hsa-miR-27a-3p	-0.04	-0.04	0.81	2005, 2007, 2009, 2011
NEBL	ENST00000377122.4	nebulette	181	1	1	0	0	1	0	1	0	3	hsa-miR-27a-3p	-0.04	-0.14	0.88	2011
TMED5	ENST00000479918.1	transmembrane emp24 protein transport domain containing 5	612	1	0	1	0	0	0	0	0	0	hsa-miR-27a-3p	-0.04	-0.31	0.74	2007, 2009, 2011
MARCH5	ENST00000358935.2	membrane-associated ring finger (C3HC4) 5	881	1	1	0	0	0	0	0	0	0	hsa-miR-27a-3p	-0.04	-0.4	0.43	2009, 2011
OPA1	ENST00000392438.3	optic atrophy 1 (autosomal dominant)	962	1	1	0	0	0	0	0	0	0	hsa-miR-27a-3p	-0.04	-0.12	0.27	2011
ANKFY1	ENST00000341657.4	ankyrin repeat and FYVE domain containing 1	969	1	0	1	0	1	0	1	0	2	hsa-miR-27a-3p	-0.04	-0.06	0.5
FASN	ENST00000306749.2	fatty acid synthase	37	1	0	0	1	0	0	0	0	0	hsa-miR-27a-3p	-0.04	-0.04	0.72
FUT9	ENST00000302103.5	fucosyltransferase 9 (alpha (1,3) fucosyltransferase)	5	1	1	0	0	0	0	0	0	2	hsa-miR-27a-3p	-0.04	-0.04	< 0.1	2009, 2011
USP49	ENST00000394253.3	ubiquitin specific peptidase 49	44	1	0	1	0	1	0	1	0	0	hsa-miR-27a-3p	-0.04	-0.16	0.78
RXRA	ENST00000481739.1	retinoid X receptor, alpha	609	1	1	0	0	0	0	0	0	3	hsa-miR-27a-3p	-0.04	-0.12	> 0.99	2005, 2007, 2009, 2011
PGAP1	ENST00000354764.4	post-GPI attachment to proteins 1	106	1	0	1	0	1	0	0	1	1	hsa-miR-27a-3p	-0.04	-0.14	0.43	2007, 2009, 2011
NCOA5	ENST00000290231.6	nuclear receptor coactivator 5	231	1	1	0	0	0	0	0	0	0	hsa-miR-27a-3p	-0.04	-0.12	< 0.1	2007, 2009, 2011
GOLGA6L10	ENST00000439287.4	Putative golgin subfamily A member 6-like protein 10	0	1	0	1	0	0	0	0	0	1	hsa-miR-27a-3p	-0.04	-0.04	0.39
GOLGA6L4	ENST00000510439.2	golgin A6 family-like 4	5	1	0	1	0	0	0	0	0	1	hsa-miR-27a-3p	-0.04	-0.04	0.31
ABHD10	ENST00000494817.1	abhydrolase domain containing 10	929	1	0	0	1	0	0	0	0	1	hsa-miR-27a-3p	-0.04	-0.04	< 0.1
FBXL20	ENST00000394294.3	F-box and leucine-rich repeat protein 20	455	2	0	1	1	1	1	0	0	1	hsa-miR-27b-3p	-0.03	-0.19	0.9	2011
ERMP1	ENST00000381506.3	endoplasmic reticulum metallopeptidase 1	53	1	0	1	0	1	0	0	1	1	hsa-miR-27a-3p	-0.03	-0.04	< 0.1
KLF8	ENST00000468660.1	Kruppel-like factor 8	8	1	0	0	1	0	0	0	0	1	hsa-miR-27a-3p	-0.03	-0.09	0.62	2011
DTX4	ENST00000227451.3	deltex homolog 4 (Drosophila)	5	1	0	1	0	0	0	0	0	2	hsa-miR-27a-3p	-0.03	-0.03	0.69	2009, 2011
SSSCA1	ENST00000526877.1	Sjogren syndrome/scleroderma autoantigen 1	96	1	0	1	0	0	0	0	0	0	hsa-miR-27a-3p	-0.03	-0.03	ORF
THAP2	ENST00000308086.2	THAP domain containing, apoptosis associated protein 2	109	1	0	1	0	0	0	0	0	3	hsa-miR-27a-3p	-0.03	-0.18	0.24
ARID1B	ENST00000346085.5	AT rich interactive domain 1B (SWI1-like)	220	1	0	1	0	0	0	0	0	1	hsa-miR-27a-3p	-0.03	-0.13	0.65	2007, 2011
TMEM33	ENST00000504986.1	transmembrane protein 33	1470	1	0	0	1	0	0	0	0	0	hsa-miR-27a-3p	-0.03	-0.07	0.73	2011
RP13-996F3.5	ENST00000559949.1	Uncharacterized protein	0	1	0	1	0	0	0	0	0	1	hsa-miR-27a-3p	-0.03	-0.03	0.38
FAM192A	ENST00000309137.8	family with sequence similarity 192, member A	502	1	0	1	0	0	0	0	0	1	hsa-miR-27a-3p	-0.03	-0.18	0.29
SREK1IP1	ENST00000513458.4	SREK1-interacting protein 1	145	1	1	0	0	1	0	0	1	0	hsa-miR-27b-3p	-0.03	-0.1	< 0.1	2009, 2011
FUBP1	ENST00000370767.1	far upstream element (FUSE) binding protein 1	2021	1	0	1	0	0	0	0	0	1	hsa-miR-27a-3p	-0.03	-0.09	0.65
NLK	ENST00000407008.3	nemo-like kinase	61	2	0	0	2	0	0	0	0	0	hsa-miR-27a-3p	-0.03	-0.27	0.85	2005, 2007, 2009, 2011
ZADH2	ENST00000322342.3	zinc binding alcohol dehydrogenase domain containing 2	207	1	0	1	0	1	0	0	1	0	hsa-miR-27a-3p	-0.03	-0.06	0.77	2007, 2009, 2011
IGF1	ENST00000337514.6	insulin-like growth factor 1 (somatomedin C)	19	1	0	0	1	2	1	0	1	0	hsa-miR-27a-3p	-0.03	-0.42	0.73	2005, 2007, 2009, 2011
C22orf29	ENST00000407472.1	chromosome 22 open reading frame 29	351	1	0	1	0	0	0	0	0	6	hsa-miR-27a-3p	-0.03	-0.04	0.24
CDS2	ENST00000460006.1	CDP-diacylglycerol synthase (phosphatidate cytidylyltransferase) 2	782	1	0	1	0	2	1	1	0	4	hsa-miR-27a-3p	-0.03	-0.37	0.68	2011
C14orf93	ENST00000299088.6	chromosome 14 open reading frame 93	212	1	1	0	0	0	0	0	0	1	hsa-miR-27a-3p	-0.03	-0.3	< 0.1
NCOA3	ENST00000341724.6	nuclear receptor coactivator 3	282	1	0	0	1	2	0	1	1	2	hsa-miR-27a-3p	-0.03	-0.04	0.48	2011
AFF3	ENST00000409236.2	AF4/FMR2 family, member 3	296	1	0	1	0	2	0	0	2	1	hsa-miR-27a-3p	-0.03	-0.04	0.63	2011
TRIM71	ENST00000383763.5	tripartite motif containing 71, E3 ubiquitin protein ligase	67	1	0	0	1	1	1	0	0	0	hsa-miR-27a-3p	-0.03	-0.04	0.71	2011
COL27A1	ENST00000356083.3	collagen, type XXVII, alpha 1	620	1	1	0	0	0	0	0	0	0	hsa-miR-27a-3p	-0.03	-0.03	0.83
NFASC	ENST00000401399.1	neurofascin	10	1	1	0	0	0	0	0	0	5	hsa-miR-27a-3p	-0.03	-0.03	0.52	2005, 2007, 2009, 2011
COL11A2	ENST00000374708.4	collagen, type XI, alpha 2	19	1	1	0	0	0	0	0	0	0	hsa-miR-27a-3p	-0.03	-0.03	0.35	2011
ST8SIA4	ENST00000231461.5	ST8 alpha-N-acetyl-neuraminide alpha-2,8-sialyltransferase 4	5	1	1	0	0	0	0	0	0	0	hsa-miR-27a-3p	-0.03	-0.03	< 0.1
CDC42BPB	ENST00000361246.2	CDC42 binding protein kinase beta (DMPK-like)	615	1	1	0	0	0	0	0	0	1	hsa-miR-27a-3p	-0.03	-0.03	< 0.1	2005, 2007, 2009, 2011
BZW1	ENST00000409600.1	basic leucine zipper and W2 domains 1	470	1	1	0	0	0	0	0	0	1	hsa-miR-27a-3p	-0.03	-0.36	0.63
MDGA1	ENST00000297153.7	MAM domain containing glycosylphosphatidylinositol anchor 1	240	1	0	1	0	1	0	0	1	5	hsa-miR-27a-3p	-0.03	-0.03	0.67	2009, 2011
PTRH2	ENST00000393038.2	peptidyl-tRNA hydrolase 2	386	1	1	0	0	0	0	0	0	0	hsa-miR-27b-3p	-0.03	-0.21	< 0.1
DIDO1	ENST00000266070.4	death inducer-obliterator 1	1279	1	1	0	0	0	0	0	0	0	hsa-miR-27a-3p	-0.03	-0.03	< 0.1	2011
APBA2	ENST00000558402.1	amyloid beta (A4) precursor protein-binding, family A, member 2	388	1	0	1	0	0	0	0	0	0	hsa-miR-27a-3p	-0.03	-0.19	0.78	2007, 2009, 2011
OSBPL11	ENST00000296220.5	oxysterol binding protein-like 11	101	1	0	0	1	0	0	0	0	0	hsa-miR-27a-3p	-0.03	-0.08	0.44	2009, 2011
SLC27A1	ENST00000252595.7	solute carrier family 27 (fatty acid transporter), member 1	33	1	0	1	0	0	0	0	0	0	hsa-miR-27a-3p	-0.03	-0.03	0.25
CDR2L	ENST00000337231.5	cerebellar degeneration-related protein 2-like	28	1	0	1	0	0	0	0	0	0	hsa-miR-27a-3p	-0.03	-0.03	0.61	2009, 2011
DHX37	ENST00000544745.1	DEAH (Asp-Glu-Ala-His) box polypeptide 37	63	1	0	1	0	0	0	0	0	0	hsa-miR-27a-3p	-0.03	-0.03	ORF
TIMM10	ENST00000257245.4	translocase of inner mitochondrial membrane 10 homolog (yeast)	2518	1	0	0	1	2	0	2	0	0	hsa-miR-27a-3p	-0.03	-0.41	0.54
PHF15	ENST00000402835.1	PHD finger protein 15	387	1	0	1	0	1	0	1	0	0	hsa-miR-27a-3p	-0.03	-0.04	0.25
PTPN9	ENST00000306726.2	protein tyrosine phosphatase, non-receptor type 9	644	1	0	1	0	0	0	0	0	1	hsa-miR-27a-3p	-0.03	-0.18	0.56	2007, 2011
FBRSL1	ENST00000434748.2	fibrosin-like 1	778	1	0	1	0	0	0	0	0	0	hsa-miR-27a-3p	-0.03	-0.03	0.76	2011
CASD1	ENST00000297273.4	CAS1 domain containing 1	270	1	0	1	0	0	0	0	0	1	hsa-miR-27a-3p	-0.03	-0.15	0.28
SNX11	ENST00000393405.2	sorting nexin 11	20	1	0	0	1	0	0	0	0	1	hsa-miR-27a-3p	-0.03	-0.09	0.7
ASIC1	ENST00000228468.4	acid-sensing (proton-gated) ion channel 1	111	1	0	0	1	0	0	0	0	1	hsa-miR-27a-3p	-0.03	-0.05	0.59	2005, 2007, 2009, 2011
ARPP19	ENST00000566423.1	cAMP-regulated phosphoprotein, 19kDa	1316	1	0	0	1	0	0	0	0	0	hsa-miR-27a-3p	-0.03	-0.08	0.6	2005, 2007, 2009, 2011
SUZ12	ENST00000322652.5	SUZ12 polycomb repressive complex 2 subunit	104	1	0	1	0	0	0	0	0	0	hsa-miR-27a-3p	-0.03	-0.17	0.59	2009, 2011
CCNA2	ENST00000274026.5	cyclin A2	1162	1	0	0	1	0	0	0	0	0	hsa-miR-27a-3p	-0.03	-0.18	0.67	2011
CHKA	ENST00000265689.4	choline kinase alpha	352	1	0	0	1	1	0	1	0	1	hsa-miR-27a-3p	-0.03	-0.15	0.57	2005, 2007, 2009, 2011
ACOT11	ENST00000343744.2	acyl-CoA thioesterase 11	36	1	0	1	0	0	0	0	0	1	hsa-miR-27a-3p	-0.03	-0.03	ORF	2007
FAM168A	ENST00000064778.4	family with sequence similarity 168, member A	68	1	0	0	1	2	0	0	2	1	hsa-miR-27a-3p	-0.02	-0.04	0.54
ZNF704	ENST00000327835.3	zinc finger protein 704	124	1	0	1	0	1	1	0	0	2	hsa-miR-27a-3p	-0.02	-0.05	0.71	2011
KRR1	ENST00000229214.4	KRR1, small subunit (SSU) processome component, homolog (yeast)	380	1	0	0	1	1	0	0	1	1	hsa-miR-27a-3p	-0.02	-0.12	0.7	2011
MBD5	ENST00000407073.1	methyl-CpG binding domain protein 5	7	1	0	1	0	0	0	0	0	0	hsa-miR-27a-3p	-0.02	-0.1	0.6
FAM120A	ENST00000333936.5	family with sequence similarity 120A	57	1	0	0	1	0	0	0	0	1	hsa-miR-27a-3p	-0.02	-0.12	0.48
SPATA2	ENST00000289431.5	spermatogenesis associated 2	358	1	1	0	0	0	0	0	0	1	hsa-miR-27a-3p	-0.02	-0.16	0.41	2005, 2007, 2009, 2011
DGKH	ENST00000261491.5	diacylglycerol kinase, eta	46	1	0	0	1	2	0	0	2	0	hsa-miR-27a-3p	-0.02	-0.04	0.58
EPHB2	ENST00000374632.3	EPH receptor B2	297	1	0	1	0	1	0	0	1	0	hsa-miR-27a-3p	-0.02	-0.09	0.68	2007, 2009, 2011
POU4F1	ENST00000377208.5	POU class 4 homeobox 1	61	1	0	0	1	0	0	0	0	1	hsa-miR-27a-3p	-0.02	-0.11	0.72
HTT	ENST00000355072.5	huntingtin	731	1	1	0	0	1	0	1	0	4	hsa-miR-27a-3p	-0.02	-0.05	< 0.1	2009, 2011
ACVR2A	ENST00000241416.7	activin A receptor, type IIA	109	1	1	0	0	0	0	0	0	2	hsa-miR-27a-3p	-0.02	-0.13	0.38	2007, 2009, 2011
A1CF	ENST00000374001.2	APOBEC1 complementation factor	80	1	1	0	0	0	0	0	0	2	hsa-miR-27a-3p	-0.02	-0.11	0.19	2011
PITPNM2	ENST00000280562.5	phosphatidylinositol transfer protein, membrane-associated 2	66	1	0	1	0	0	0	0	0	0	hsa-miR-27a-3p	-0.02	-0.02	0.74	2007, 2009, 2011
PAPPA2	ENST00000367662.3	pappalysin 2	5	1	0	0	1	0	0	0	0	2	hsa-miR-27a-3p	-0.02	-0.02	0.72
TET3	ENST00000409262.3	tet methylcytosine dioxygenase 3	1437	1	0	0	1	0	0	0	0	1	hsa-miR-27a-3p	-0.02	-0.02	0.7	2009, 2011
SHANK3	ENST00000414786.2	SH3 and multiple ankyrin repeat domains 3	5	1	0	1	0	0	0	0	0	1	hsa-miR-27a-3p	-0.02	-0.02	0.62
ITPKC	ENST00000263370.2	inositol-trisphosphate 3-kinase C	2682	1	0	1	0	0	0	0	0	0	hsa-miR-27a-3p	-0.02	-0.02	0.56	2007, 2011
BAHD1	ENST00000416165.1	bromo adjacent homology domain containing 1	76	1	0	1	0	0	0	0	0	1	hsa-miR-27a-3p	-0.02	-0.02	0.55	2007, 2009, 2011
FRMPD3	ENST00000276185.4	FERM and PDZ domain containing 3	0	1	0	1	0	0	0	0	0	0	hsa-miR-27a-3p	-0.02	-0.02	0.47
ADCY3	ENST00000260600.5	adenylate cyclase 3	479	1	0	1	0	0	0	0	0	0	hsa-miR-27a-3p	-0.02	-0.02	0.38	2003, 2007, 2011
ZNF827	ENST00000379448.4	zinc finger protein 827	17	1	0	1	0	0	0	0	0	0	hsa-miR-27a-3p	-0.02	-0.02	ORF	2007, 2009, 2011
IPMK	ENST00000373935.3	inositol polyphosphate multikinase	196	1	1	0	0	1	1	0	0	0	hsa-miR-27a-3p	-0.02	-0.34	0.35	2011
SUV420H1	ENST00000304363.4	suppressor of variegation 4-20 homolog 1 (Drosophila)	62	1	0	0	1	0	0	0	0	0	hsa-miR-27a-3p	-0.02	-0.05	0.73	2005, 2007, 2009, 2011
NCAM2	ENST00000400546.1	neural cell adhesion molecule 2	64	1	0	1	0	0	0	0	0	0	hsa-miR-27a-3p	-0.02	-0.09	0.35
MED13	ENST00000397786.2	mediator complex subunit 13	561	1	1	0	0	0	0	0	0	0	hsa-miR-27a-3p	-0.02	-0.03	0.33	2007, 2009, 2011
ANTXR2	ENST00000403729.2	anthrax toxin receptor 2	51	1	0	0	1	2	0	1	1	4	hsa-miR-27b-3p	-0.02	-0.06	0.75	2005, 2007, 2009, 2011
ALG9	ENST00000531154.1	ALG9, alpha-1,2-mannosyltransferase	586	3	0	2	1	0	0	0	0	2	hsa-miR-27a-3p	-0.02	-0.42	0.9	2007, 2009, 2011
ZRANB1	ENST00000359653.4	zinc finger, RAN-binding domain containing 1	724	1	0	0	1	0	0	0	0	2	hsa-miR-27a-3p	-0.02	-0.05	0.68	2009, 2011
RCOR3	ENST00000367006.4	REST corepressor 3	374	1	1	0	0	0	0	0	0	0	hsa-miR-27a-3p	-0.02	-0.29	0.47	2009, 2011
EPC1	ENST00000319778.6	enhancer of polycomb homolog 1 (Drosophila)	102	1	0	0	1	0	0	0	0	0	hsa-miR-27a-3p	-0.02	-0.11	0.66
STK40	ENST00000359297.2	serine/threonine kinase 40	214	1	0	1	0	0	0	0	0	2	hsa-miR-27a-3p	-0.02	-0.02	0.58	2009, 2011
PLXND1	ENST00000393239.1	plexin D1	211	1	1	0	0	0	0	0	0	1	hsa-miR-27a-3p	-0.02	-0.06	< 0.1	2005, 2007, 2009, 2011
CDH6	ENST00000265071.2	cadherin 6, type 2, K-cadherin (fetal kidney)	213	1	0	1	0	0	0	0	0	0	hsa-miR-27a-3p	-0.02	-0.11	0.62	2011
FOXN3	ENST00000345097.4	forkhead box N3	42	1	0	1	0	0	0	0	0	1	hsa-miR-27a-3p	-0.02	-0.15	0.61	2009, 2011
KCMF1	ENST00000409785.4	potassium channel modulatory factor 1	1285	1	1	0	0	0	0	0	0	0	hsa-miR-27a-3p	-0.02	-0.23	0.92	2009, 2011
PISD	ENST00000397500.1	phosphatidylserine decarboxylase	61	1	0	0	1	0	0	0	0	0	hsa-miR-27a-3p	-0.02	-0.16	0.72	2009, 2011
MAP2K6	ENST00000590474.1	mitogen-activated protein kinase kinase 6	235	1	1	0	0	4	0	1	3	1	hsa-miR-27a-3p	-0.02	-0.16	< 0.1
SAMD4A	ENST00000392067.3	sterile alpha motif domain containing 4A	449	1	0	0	1	0	0	0	0	1	hsa-miR-27b-3p	-0.02	-0.02	0.72	2011
PLEKHA6	ENST00000272203.3	pleckstrin homology domain containing, family A member 6	45	1	0	0	1	1	1	0	0	0	hsa-miR-27a-3p	-0.02	-0.04	0.52	2009, 2011
SLC22A23	ENST00000436008.2	solute carrier family 22, member 23	353	1	0	1	0	0	0	0	0	2	hsa-miR-27a-3p	-0.02	-0.25	0.69	2011
SLC24A4	ENST00000393265.2	solute carrier family 24 (sodium/potassium/calcium exchanger), member 4	5	2	1	1	0	0	0	0	0	6	hsa-miR-27a-3p	-0.02	-0.37	> 0.99	2011
NACC2	ENST00000371753.1	NACC family member 2, BEN and BTB (POZ) domain containing	172	1	0	1	0	0	0	0	0	1	hsa-miR-27a-3p	-0.01	-0.02	0.67	2011
P2RY2	ENST00000311131.2	purinergic receptor P2Y, G-protein coupled, 2	66	1	1	0	0	1	0	1	0	2	hsa-miR-27a-3p	-0.01	-0.05	0.44
AAK1	ENST00000409085.4	AP2 associated kinase 1	27	1	0	0	1	1	1	0	0	4	hsa-miR-27a-3p	-0.01	-0.04	0.45	2009, 2011
SMAD2	ENST00000262160.6	SMAD family member 2	1196	2	0	2	0	0	0	0	0	2	hsa-miR-27a-3p	-0.01	-0.15	0.8	2007, 2009, 2011
SP7	ENST00000536324.2	Sp7 transcription factor	5	1	0	0	1	0	0	0	0	0	hsa-miR-27a-3p	-0.01	-0.01	0.48	2005, 2007, 2009, 2011
STRN	ENST00000263918.4	striatin, calmodulin binding protein	476	1	0	0	1	1	0	0	1	3	hsa-miR-27a-3p	-0.01	-0.02	0.75	2011
KIAA0513	ENST00000566428.1	KIAA0513	5	1	0	0	1	0	0	0	0	4	hsa-miR-27a-3p	-0.01	-0.01	0.49	2011
PTCHD4	ENST00000339488.4	patched domain containing 4	19	1	1	0	0	0	0	0	0	0	hsa-miR-27a-3p	-0.01	-0.03	0.11
RIMS3	ENST00000372684.3	regulating synaptic membrane exocytosis 3	24	1	0	1	0	1	0	0	1	1	hsa-miR-27a-3p	-0.01	-0.03	0.42	2011
INO80	ENST00000361937.3	INO80 complex subunit	279	1	0	0	1	1	0	0	1	4	hsa-miR-27a-3p	-0.01	-0.02	0.54
SPHAR	ENST00000366688.3	S-phase response (cyclin related)	202	1	0	1	0	1	0	0	1	0	hsa-miR-27a-3p	-0.01	-0.4	0.32
SRGAP3	ENST00000383836.3	SLIT-ROBO Rho GTPase activating protein 3	38	1	0	0	1	0	0	0	0	2	hsa-miR-27a-3p	-0.01	-0.05	0.66	2005, 2007, 2009, 2011
ZNRF2	ENST00000323037.4	zinc and ring finger 2	403	1	0	0	1	0	0	0	0	0	hsa-miR-27a-3p	-0.01	-0.12	0.66
KIAA2022	ENST00000055682.6	KIAA2022	5	1	0	0	1	0	0	0	0	2	hsa-miR-27a-3p	-0.01	-0.01	0.73	2007, 2009, 2011
ACSBG1	ENST00000258873.4	acyl-CoA synthetase bubblegum family member 1	5	1	0	0	1	0	0	0	0	1	hsa-miR-27a-3p	-0.01	-0.01	< 0.1
NAV1	ENST00000295624.6	neuron navigator 1	702	1	0	0	1	0	0	0	0	2	hsa-miR-27a-3p	-0.01	-0.01	0.54	2005, 2007, 2011
PLAGL2	ENST00000246229.4	pleiomorphic adenoma gene-like 2	254	1	1	0	0	0	0	0	0	0	hsa-miR-27a-3p	-0.01	-0.09	0.3	2005, 2007, 2009, 2011
DYRK3	ENST00000367108.3	dual-specificity tyrosine-(Y)-phosphorylation regulated kinase 3	173	1	1	0	0	1	0	0	1	0	hsa-miR-27a-3p	-0.01	-0.22	0.23
FSTL4	ENST00000265342.7	follistatin-like 4	60	1	0	0	1	0	0	0	0	0	hsa-miR-27a-3p	-0.01	-0.01	0.72
ZBTB3	ENST00000394807.3	zinc finger and BTB domain containing 3	96	1	1	0	0	0	0	0	0	0	hsa-miR-27a-3p	-0.01	-0.03	< 0.1
RPN1	ENST00000296255.3	ribophorin I	9235	1	1	0	0	0	0	0	0	0	hsa-miR-27a-3p	-0.01	-0.49	0.52	2005, 2007, 2009, 2011
ACVR2B	ENST00000352511.4	activin A receptor, type IIB	21	1	0	0	1	1	0	0	1	2	hsa-miR-27a-3p	-0.01	-0.02	0.62	2009, 2011
CA12	ENST00000178638.3	carbonic anhydrase XII	42	1	0	1	0	0	0	0	0	0	hsa-miR-27a-3p	-0.01	-0.02	0.48	2007, 2011
DOCK11	ENST00000276204.6	dedicator of cytokinesis 11	40	1	1	0	0	0	0	0	0	0	hsa-miR-27b-3p	-0.01	-0.09	< 0.1
PAQR3	ENST00000512733.1	progestin and adipoQ receptor family member III	217	1	1	0	0	1	0	0	1	0	hsa-miR-27a-3p	-0.01	-0.16	< 0.1
PIK3CA	ENST00000263967.3	phosphatidylinositol-4,5-bisphosphate 3-kinase, catalytic subunit alpha	112	1	1	0	0	0	0	0	0	2	hsa-miR-27a-3p	-0.01	-0.19	0.87
TRIM13	ENST00000378182.3	tripartite motif containing 13	139	1	1	0	0	0	0	0	0	1	hsa-miR-27a-3p	-0.01	-0.11	0.17	2011
SESN3	ENST00000536441.1	sestrin 3	260	1	0	0	1	0	0	0	0	1	hsa-miR-27a-3p	-0.01	-0.1	0.71
KCNMB4	ENST00000258111.4	potassium large conductance calcium-activated channel, subfamily M, beta member 4	486	1	1	0	0	1	0	0	1	0	hsa-miR-27a-3p	-0.01	-0.26	0.53
ASF1A	ENST00000229595.5	anti-silencing function 1A histone chaperone	790	1	0	0	1	0	0	0	0	0	hsa-miR-27a-3p	0	-0.07	0.49
TRIP4	ENST00000261884.3	thyroid hormone receptor interactor 4	143	2	2	0	0	1	0	0	1	2	hsa-miR-27a-3p	0	-0.2	0.7
HIC2	ENST00000407464.2	hypermethylated in cancer 2	28	1	0	0	1	1	0	0	1	1	hsa-miR-27a-3p	0	-0.02	0.74	2009, 2011
ADAP1	ENST00000265846.5	ArfGAP with dual PH domains 1	328	1	1	0	0	0	0	0	0	1	hsa-miR-27a-3p	0	-0.3	< 0.1
FDX1	ENST00000260270.2	ferredoxin 1	510	1	1	0	0	1	0	0	1	1	hsa-miR-27a-3p	0	-0.46	0.45
SSBP2	ENST00000320672.4	single-stranded DNA binding protein 2	1996	1	0	0	1	2	0	1	1	0	hsa-miR-27a-3p	0	-0.09	0.75
SLC16A7	ENST00000261187.4	solute carrier family 16 (monocarboxylate transporter), member 7	73	1	0	1	0	0	0	0	0	1	hsa-miR-27a-3p	0	-0.02	0.4
CADM1	ENST00000452722.3	cell adhesion molecule 1	676	1	0	1	0	0	0	0	0	0	hsa-miR-27a-3p	0	-0.21	0.63	2007
CPNE2	ENST00000290776.8	copine II	1469	1	0	1	0	1	0	0	1	0	hsa-miR-27a-3p	0	-0.31	0.61
DIRC2	ENST00000261038.5	disrupted in renal carcinoma 2	1041	1	0	0	1	1	0	1	0	0	hsa-miR-27a-3p	0	-0.21	0.49	2011
CACNG2	ENST00000300105.6	calcium channel, voltage-dependent, gamma subunit 2	5	2	1	1	0	1	0	0	1	2	hsa-miR-27a-3p	0	-0.52	0.98	2011
GPR174	ENST00000276077.1	G protein-coupled receptor 174	5	1	1	0	0	1	0	0	1	2	hsa-miR-27a-3p	0	-0.54	0.89
WISP1	ENST00000517423.1	WNT1 inducible signaling pathway protein 1	5	1	0	1	0	3	1	1	1	0	hsa-miR-27a-3p	0	-0.46	0.63	2011
PAX6	ENST00000419022.1	paired box 6	191	1	0	1	0	1	0	0	1	0	hsa-miR-27a-3p	0	-0.03	0.52
ARIH1	ENST00000379887.4	ariadne RBR E3 ubiquitin protein ligase 1	671	1	1	0	0	0	0	0	0	1	hsa-miR-27a-3p	0	-0.03	0.32
GABRP	ENST00000519385.1	gamma-aminobutyric acid (GABA) A receptor, pi	5	1	1	0	0	0	0	0	0	0	hsa-miR-27a-3p	0	-0.45	0.2	2009, 2011
ZBTB20	ENST00000462705.1	zinc finger and BTB domain containing 20	5	4	2	2	0	0	0	0	0	6	hsa-miR-27a-3p	0	-0.43	> 0.99
RGPD4	ENST00000408999.3	RANBP2-like and GRIP domain containing 4	5	2	2	0	0	0	0	0	0	1	hsa-miR-27a-3p	0	-0.42	0.67	2011
GABRB1	ENST00000295454.3	gamma-aminobutyric acid (GABA) A receptor, beta 1	5	1	0	1	0	3	0	2	1	1	hsa-miR-27a-3p	0	-0.26	0.75
SEC31B	ENST00000370345.3	SEC31 homolog B (S. cerevisiae)	43	1	0	0	1	0	0	0	0	3	hsa-miR-27a-3p	0	-0.01	0.73
G6PC2	ENST00000421979.1	glucose-6-phosphatase, catalytic, 2	5	1	0	1	0	0	0	0	0	0	hsa-miR-27a-3p	0	-0.3	0.34
RGPD3	ENST00000409886.3	RANBP2-like and GRIP domain containing 3	5	1	1	0	0	0	0	0	0	1	hsa-miR-27a-3p	0	-0.26	< 0.1	2011
GRIN2A	ENST00000562109.1	glutamate receptor, ionotropic, N-methyl D-aspartate 2A	5	1	0	0	1	1	0	1	0	2	hsa-miR-27a-3p	0	-0.22	0.58
RGPD8	ENST00000302558.3	RANBP2-like and GRIP domain containing 8	5	1	1	0	0	1	1	0	0	1	hsa-miR-27a-3p	0	-0.22	0.43	2011
SMIM17	ENST00000598409.1	small integral membrane protein 17	5	1	1	0	0	0	0	0	0	0	hsa-miR-27a-3p	0	-0.24	0.19	2011
CACNA1A	ENST00000573710.2	calcium channel, voltage-dependent, P/Q type, alpha 1A subunit	5	1	1	0	0	0	0	0	0	1	hsa-miR-27a-3p	0	-0.15	0.76	2011
SLITRK3	ENST00000475390.1	SLIT and NTRK-like family, member 3	5	1	0	1	0	1	0	0	1	0	hsa-miR-27a-3p	0	-0.18	0.71
ORC6	ENST00000568364.2	origin recognition complex, subunit 6	855	1	0	0	1	1	0	0	1	0	hsa-miR-27a-3p	0	-0.12	0.49
DCC	ENST00000442544.2	deleted in colorectal carcinoma	5	1	0	1	0	1	0	0	1	0	hsa-miR-27a-3p	0	-0.08	0.47	2011
GOLGA6B	ENST00000421285.3	golgin A6 family, member B	5	1	0	1	0	1	0	1	0	0	hsa-miR-27a-3p	0	-0.13	0.35
ROBO1	ENST00000436010.2	roundabout, axon guidance receptor, homolog 1 (Drosophila)	546	1	1	0	0	0	0	0	0	0	hsa-miR-27a-3p	0	-0.03	< 0.1
SHC3	ENST00000375835.4	SHC (Src homology 2 domain containing) transforming protein 3	18	1	0	0	1	3	0	0	3	4	hsa-miR-27a-3p	0	-0.12	0.54
DCUN1D5	ENST00000260247.5	DCN1, defective in cullin neddylation 1, domain containing 5	1486	1	0	1	0	1	0	0	1	3	hsa-miR-27a-3p	0	-0.15	0.37	2011
KCNC2	ENST00000393288.2	potassium voltage-gated channel, Shaw-related subfamily, member 2	5	1	1	0	0	1	0	0	1	0	hsa-miR-27a-3p	0	-0.06	< 0.1
TGFBR2	ENST00000359013.4	transforming growth factor, beta receptor II (70/80kDa)	2168	1	1	0	0	0	0	0	0	2	hsa-miR-27a-3p	0	-0.03	< 0.1
SFPQ	ENST00000357214.5	splicing factor proline/glutamine-rich	4735	1	0	1	0	0	0	0	0	0	hsa-miR-27a-3p	0	-0.02	0.6
RP13-996F3.4	ENST00000557886.1	Uncharacterized protein	5	1	0	1	0	0	0	0	0	0	hsa-miR-27a-3p	0	-0.02	0.36
