# Supplementary material for: Human Amniotic Fluid Stem Cell-Derived Exosomes as a Novel Cell-Free Therapy for Cutaneous Regeneration
Source: Front Cell Dev Biol. 2021 Jun 21;9:685873. doi: 10.3389/fcell.2021.685873 (PMC8255501; doi:10.3389/fcell.2021.685873)
Supplement: Supplementary file 3 [file Data_Sheet_1.ZIP › TargetScan7.2__miR-28-5p_708-5p.predicted_targets.xlsx]

## Sheet: TargetScan7
Target gene	Representative transcript	Gene name	3P-seq tags + 5	Conserved sites total	Conserved 8mer sites	Conserved 7mer-m8 sites	Conserved 7mer-A1 sites	Poorly conserved sites total	Poorly conserved 8mer sites	Poorly conserved 7mer-m8 sites	Poorly conserved 7mer-A1 sites	6mer sites	Representative miRNA	Cumulative weighted context++ score	Total context++ score	Aggregate PCT	Previous TargetScan publication(s)
SLC37A4	ENST00000545985.1	solute carrier family 37 (glucose-6-phosphate transporter), member 4	633	1	1	0	0	1	0	1	0	1	hsa-miR-28-5p	-0.84	-1.13	N/A	2011
KCNJ6	ENST00000609713.1	potassium inwardly-rectifying channel, subfamily J, member 6	5	1	1	0	0	3	0	2	1	5	hsa-miR-708-5p	-0.8	-0.8	N/A
ENY2	ENST00000520147.1	enhancer of yellow 2 homolog (Drosophila)	1814	2	1	1	0	0	0	0	0	0	hsa-miR-28-5p	-0.71	-0.92	N/A
FOXJ3	ENST00000372571.1	forkhead box J3	329	1	1	0	0	1	0	1	0	1	hsa-miR-708-5p	-0.66	-0.67	N/A	2009, 2011
MTCP1	ENST00000369476.3	mature T-cell proliferation 1	18	1	1	0	0	0	0	0	0	2	hsa-miR-708-5p	-0.62	-0.64	N/A	2009, 2011
NFE2L2	ENST00000397063.4	nuclear factor, erythroid 2-like 2	1964	1	1	0	0	0	0	0	0	0	hsa-miR-28-5p	-0.61	-0.61	N/A	2009, 2011
SLC44A5	ENST00000370859.3	solute carrier family 44, member 5	395	1	1	0	0	0	0	0	0	0	hsa-miR-708-5p	-0.57	-0.57	N/A	2011
VAT1L	ENST00000302536.2	vesicle amine transport 1-like	123	1	1	0	0	2	1	1	0	0	hsa-miR-28-5p	-0.55	-0.55	N/A	2009, 2011
RHO	ENST00000296271.3	rhodopsin	5	1	1	0	0	0	0	0	0	2	hsa-miR-28-5p	-0.55	-0.55	N/A	2007, 2009, 2011
CNTFR	ENST00000351266.4	ciliary neurotrophic factor receptor	19	1	0	1	0	1	0	0	1	0	hsa-miR-708-5p	-0.54	-0.54	N/A	2007, 2009, 2011
ZKSCAN8	ENST00000330236.6	zinc finger with KRAB and SCAN domains 8	281	1	0	1	0	2	0	2	0	1	hsa-miR-708-5p	-0.53	-0.55	N/A
GNG12	ENST00000370982.3	guanine nucleotide binding protein (G protein), gamma 12	1362	1	0	1	0	1	0	1	0	0	hsa-miR-28-5p	-0.52	-0.52	N/A	2009, 2011
RAP1B	ENST00000250559.9	RAP1B, member of RAS oncogene family	3599	1	1	0	0	0	0	0	0	0	hsa-miR-28-5p	-0.51	-0.51	N/A	2007, 2009, 2011
AL441883.1	ENST00000600057.1	Uncharacterized protein	5	1	0	1	0	1	0	1	0	1	hsa-miR-708-5p	-0.51	-0.51	N/A
MARCH9	ENST00000266643.5	membrane-associated ring finger (C3HC4) 9	328	1	1	0	0	1	0	1	0	0	hsa-miR-28-5p	-0.48	-0.48	N/A	2009, 2011
AS3MT	ENST00000369880.3	arsenic (+3 oxidation state) methyltransferase	379	1	1	0	0	0	0	0	0	1	hsa-miR-28-5p	-0.48	-0.52	N/A	2009, 2011
HOXB3	ENST00000470495.1	homeobox B3	70	1	1	0	0	1	0	1	0	0	hsa-miR-28-5p	-0.48	-0.48	N/A	2007, 2009, 2011
GPM6A	ENST00000280187.7	glycoprotein M6A	335	1	1	0	0	0	0	0	0	0	hsa-miR-708-5p	-0.48	-0.48	N/A	2007, 2009, 2011
CDKN2AIP	ENST00000302350.4	CDKN2A interacting protein	2313	1	1	0	0	0	0	0	0	1	hsa-miR-708-5p	-0.48	-0.48	N/A
NNAT	ENST00000062104.2	neuronatin	5	1	0	1	0	0	0	0	0	1	hsa-miR-708-5p	-0.47	-0.47	N/A	2007, 2009, 2011
TMEM260	ENST00000261556.6	transmembrane protein 260	44	1	1	0	0	1	0	0	1	1	hsa-miR-708-5p	-0.47	-0.47	N/A	2009, 2011
GON4L	ENST00000437809.1	gon-4-like (C. elegans)	5	1	0	1	0	3	0	3	0	1	hsa-miR-708-5p	-0.45	-0.45	N/A	2009, 2011
PSMF1	ENST00000335877.6	proteasome (prosome, macropain) inhibitor subunit 1 (PI31)	2709	2	0	2	0	0	0	0	0	1	hsa-miR-28-5p	-0.44	-0.47	N/A	2009, 2011
EOMES	ENST00000295743.4	eomesodermin	28	1	1	0	0	0	0	0	0	0	hsa-miR-708-5p	-0.44	-0.44	N/A
LYPD3	ENST00000244333.3	LY6/PLAUR domain containing 3	13	1	0	1	0	1	0	1	0	0	hsa-miR-28-5p	-0.4	-0.4	N/A	2009, 2011
CCDC113	ENST00000443128.2	coiled-coil domain containing 113	29	1	0	1	0	2	0	2	0	1	hsa-miR-708-5p	-0.4	-0.52	N/A	2011
POU6F2	ENST00000518318.2	POU class 6 homeobox 2	5	1	0	1	0	0	0	0	0	2	hsa-miR-28-5p	-0.4	-0.4	N/A
RNF150	ENST00000515673.2	ring finger protein 150	518	1	1	0	0	1	0	1	0	1	hsa-miR-28-5p	-0.38	-0.39	N/A	2011
SFXN2	ENST00000369893.5	sideroflexin 2	547	1	0	1	0	2	0	2	0	0	hsa-miR-708-5p	-0.38	-0.47	N/A
EN2	ENST00000297375.4	engrailed homeobox 2	86	1	1	0	0	0	0	0	0	1	hsa-miR-28-5p	-0.38	-0.54	N/A	2007, 2009, 2011
HS2ST1	ENST00000370550.5	heparan sulfate 2-O-sulfotransferase 1	787	1	1	0	0	1	0	1	0	0	hsa-miR-708-5p	-0.38	-0.47	N/A	2011
CASP2	ENST00000310447.5	caspase 2, apoptosis-related cysteine peptidase	274	2	0	2	0	0	0	0	0	0	hsa-miR-708-5p	-0.37	-0.39	N/A	2009, 2011
WIPF2	ENST00000323571.4	WAS/WASL interacting protein family, member 2	214	1	1	0	0	0	0	0	0	0	hsa-miR-708-5p	-0.36	-0.36	N/A	2007, 2009, 2011
SSRP1	ENST00000278412.2	structure specific recognition protein 1	5330	1	1	0	0	0	0	0	0	0	hsa-miR-28-5p	-0.36	-0.36	N/A	2007, 2011
GABRA3	ENST00000370314.4	gamma-aminobutyric acid (GABA) A receptor, alpha 3	55	1	1	0	0	0	0	0	0	1	hsa-miR-708-5p	-0.35	-0.35	N/A
TNS3	ENST00000311160.9	tensin 3	28	1	1	0	0	1	0	1	0	2	hsa-miR-28-5p	-0.34	-0.34	N/A	2009, 2011
FAM217B	ENST00000358293.3	family with sequence similarity 217, member B	175	1	1	0	0	0	0	0	0	0	hsa-miR-708-5p	-0.34	-0.34	N/A	2011
CYTH2	ENST00000427476.1	cytohesin 2	383	1	0	1	0	0	0	0	0	0	hsa-miR-28-5p	-0.34	-0.34	N/A	2007, 2011
MRPS35	ENST00000538315.1	mitochondrial ribosomal protein S35	3092	1	0	1	0	0	0	0	0	0	hsa-miR-28-5p	-0.34	-0.34	N/A
PRCC	ENST00000271526.4	papillary renal cell carcinoma (translocation-associated)	8562	1	0	1	0	0	0	0	0	0	hsa-miR-28-5p	-0.34	-0.34	N/A
PER2	ENST00000254658.3	period circadian clock 2	106	1	0	0	1	1	1	0	0	1	hsa-miR-708-5p	-0.34	-0.34	N/A
TMEM200B	ENST00000521452.1	transmembrane protein 200B	152	1	0	1	0	0	0	0	0	0	hsa-miR-708-5p	-0.34	-0.34	N/A	2007, 2009, 2011
RARG	ENST00000425354.2	retinoic acid receptor, gamma	21	1	0	1	0	1	0	0	1	1	hsa-miR-708-5p	-0.33	-0.33	N/A	2009, 2011
RELA	ENST00000525693.1	v-rel avian reticuloendotheliosis viral oncogene homolog A	1707	1	1	0	0	1	0	1	0	0	hsa-miR-28-5p	-0.33	-0.33	N/A
BEGAIN	ENST00000355173.2	brain-enriched guanylate kinase-associated	90	1	0	1	0	0	0	0	0	0	hsa-miR-28-5p	-0.33	-0.33	N/A
SPRY3	ENST00000302805.2	sprouty homolog 3 (Drosophila)	5	1	0	1	0	2	0	1	1	1	hsa-miR-708-5p	-0.32	-0.32	N/A	2007, 2009, 2011
TXNL1	ENST00000217515.6	thioredoxin-like 1	1779	1	0	1	0	1	0	1	0	0	hsa-miR-708-5p	-0.32	-0.37	N/A	2007, 2011
GLP2R	ENST00000262441.5	glucagon-like peptide 2 receptor	247	1	1	0	0	0	0	0	0	0	hsa-miR-28-5p	-0.31	-0.31	N/A
DRAM1	ENST00000258534.8	DNA-damage regulated autophagy modulator 1	4884	1	0	1	0	1	0	1	0	2	hsa-miR-708-5p	-0.3	-0.35	N/A	2011
URGCP	ENST00000223341.7	upregulator of cell proliferation	180	1	0	1	0	2	1	1	0	0	hsa-miR-28-5p	-0.3	-0.36	N/A
RP11-192H23.4	ENST00000534850.1	Uncharacterized protein	22	1	1	0	0	0	0	0	0	0	hsa-miR-28-5p	-0.3	-0.3	N/A
E2F6	ENST00000362009.4	E2F transcription factor 6	70	1	0	1	0	0	0	0	0	1	hsa-miR-28-5p	-0.3	-0.33	N/A	2011
DKK3	ENST00000396505.2	dickkopf WNT signaling pathway inhibitor 3	5725	1	1	0	0	1	0	1	0	0	hsa-miR-708-5p	-0.3	-0.32	N/A	2007, 2009, 2011
NANOS1	ENST00000425699.1	nanos homolog 1 (Drosophila)	158	1	0	1	0	1	0	1	0	0	hsa-miR-28-5p	-0.3	-0.31	N/A	2011
TEF	ENST00000266304.4	thyrotrophic embryonic factor	60	1	0	1	0	2	0	1	1	2	hsa-miR-28-5p	-0.3	-0.32	N/A
MAPK6	ENST00000261845.5	mitogen-activated protein kinase 6	24	1	0	0	1	1	0	1	0	1	hsa-miR-708-5p	-0.29	-0.38	N/A	2007
LPPR5	ENST00000370188.3	Lipid phosphate phosphatase-related protein type 5	23	1	0	1	0	1	0	1	0	0	hsa-miR-28-5p	-0.29	-0.38	N/A	2011
C16orf52	ENST00000542527.2	chromosome 16 open reading frame 52	102	1	1	0	0	0	0	0	0	0	hsa-miR-708-5p	-0.29	-0.44	N/A	2011
SRSF1	ENST00000258962.4	serine/arginine-rich splicing factor 1	1430	1	0	0	1	1	0	0	1	1	hsa-miR-28-5p	-0.28	-0.39	N/A	2007, 2009, 2011
LURAP1L	ENST00000319264.3	leucine rich adaptor protein 1-like	266	1	0	0	1	0	0	0	0	0	hsa-miR-708-5p	-0.28	-0.28	N/A	2007, 2011
TRNP1	ENST00000522111.2	TMF1-regulated nuclear protein 1	4046	1	0	1	0	2	0	1	1	2	hsa-miR-28-5p	-0.28	-0.45	N/A	2011
PLXDC2	ENST00000377252.4	plexin domain containing 2	506	1	1	0	0	1	0	1	0	0	hsa-miR-708-5p	-0.27	-0.31	N/A
OSBPL10	ENST00000396556.2	oxysterol binding protein-like 10	10	1	0	1	0	0	0	0	0	1	hsa-miR-708-5p	-0.27	-0.28	N/A	2011
KIAA0355	ENST00000299505.6	KIAA0355	538	1	1	0	0	0	0	0	0	0	hsa-miR-28-5p	-0.27	-0.47	N/A	2007, 2009, 2011
TRIM44	ENST00000299413.5	tripartite motif containing 44	4203	1	1	0	0	1	0	0	1	2	hsa-miR-28-5p	-0.27	-0.52	N/A
ETF1	ENST00000499810.2	eukaryotic translation termination factor 1	31	1	0	1	0	1	0	1	0	0	hsa-miR-28-5p	-0.27	-0.29	N/A	2009, 2011
GPR88	ENST00000315033.4	G protein-coupled receptor 88	5	1	0	0	1	0	0	0	0	1	hsa-miR-708-5p	-0.26	-0.26	N/A	2007, 2009, 2011
AMIGO1	ENST00000369864.4	adhesion molecule with Ig-like domain 1	167	1	0	1	0	1	0	1	0	1	hsa-miR-708-5p	-0.26	-0.26	N/A	2007, 2009, 2011
TAGAP	ENST00000367066.3	T-cell activation RhoGTPase activating protein	5	1	0	1	0	0	0	0	0	0	hsa-miR-28-5p	-0.26	-0.26	N/A	2009, 2011
RBM23	ENST00000555209.1	RNA binding motif protein 23	1540	1	0	1	0	1	1	0	0	3	hsa-miR-28-5p	-0.25	-0.58	N/A
LPHN1	ENST00000340736.6	latrophilin 1	49	1	0	1	0	1	0	0	1	2	hsa-miR-28-5p	-0.25	-0.31	N/A	2007, 2011
EFNB3	ENST00000226091.2	ephrin-B3	5	1	0	1	0	0	0	0	0	2	hsa-miR-708-5p	-0.25	-0.25	N/A	2007, 2009, 2011
GBX1	ENST00000297537.4	gastrulation brain homeobox 1	0	1	0	1	0	0	0	0	0	0	hsa-miR-708-5p	-0.25	-0.25	N/A
RNF24	ENST00000336095.6	ring finger protein 24	448	1	0	1	0	2	0	0	2	2	hsa-miR-28-5p	-0.25	-0.44	N/A
LCMT2	ENST00000567039.1	leucine carboxyl methyltransferase 2	274	1	0	1	0	1	0	1	0	1	hsa-miR-28-5p	-0.24	-0.39	N/A
MAP3K3	ENST00000361357.3	mitogen-activated protein kinase kinase kinase 3	144	1	0	1	0	1	0	1	0	2	hsa-miR-708-5p	-0.24	-0.25	N/A	2007, 2011
STK4	ENST00000372801.1	serine/threonine kinase 4	276	1	0	1	0	0	0	0	0	2	hsa-miR-708-5p	-0.24	-0.25	N/A	2011
KIAA1430	ENST00000458385.2	KIAA1430	75	1	1	0	0	0	0	0	0	0	hsa-miR-28-5p	-0.23	-0.26	N/A	2011
ARIH1	ENST00000379887.4	ariadne RBR E3 ubiquitin protein ligase 1	671	1	0	0	1	1	0	1	0	1	hsa-miR-708-5p	-0.23	-0.42	N/A
YIPF3	ENST00000372422.2	Yip1 domain family, member 3	616	1	0	1	0	1	0	1	0	0	hsa-miR-28-5p	-0.23	-0.41	N/A
CCDC42B	ENST00000335621.6	coiled-coil domain containing 42B	5	1	0	1	0	0	0	0	0	2	hsa-miR-28-5p	-0.23	-0.23	N/A
YWHAZ	ENST00000395957.2	tyrosine 3-monooxygenase/tryptophan 5-monooxygenase activation protein, zeta polypeptide	184	1	0	1	0	0	0	0	0	0	hsa-miR-28-5p	-0.23	-0.23	N/A	2011
TRIM26	ENST00000437089.1	tripartite motif containing 26	102	1	0	1	0	0	0	0	0	1	hsa-miR-708-5p	-0.23	-0.24	N/A
OTOF	ENST00000338581.6	otoferlin	5	1	0	1	0	0	0	0	0	1	hsa-miR-708-5p	-0.23	-0.23	N/A
TEX261	ENST00000272438.4	testis expressed 261	359	1	0	1	0	0	0	0	0	1	hsa-miR-28-5p	-0.23	-0.31	N/A	2009, 2011
CDCA7L	ENST00000356195.5	cell division cycle associated 7-like	292	1	0	1	0	1	0	1	0	0	hsa-miR-708-5p	-0.23	-0.23	N/A
TTC39A	ENST00000530004.1	tetratricopeptide repeat domain 39A	174	1	0	1	0	0	0	0	0	2	hsa-miR-28-5p	-0.22	-0.24	N/A	2009, 2011
MSL2	ENST00000309993.2	male-specific lethal 2 homolog (Drosophila)	175	1	0	1	0	1	0	0	1	0	hsa-miR-28-5p	-0.21	-0.21	N/A	2007, 2009
GPX3	ENST00000517973.1	glutathione peroxidase 3 (plasma)	1142	1	0	1	0	0	0	0	0	1	hsa-miR-28-5p	-0.21	-0.21	N/A
DDTL	ENST00000215770.5	D-dopachrome tautomerase-like	7	1	0	1	0	0	0	0	0	0	hsa-miR-708-5p	-0.21	-0.28	N/A	2011
DERL2	ENST00000572834.1	derlin 2	261	1	0	1	0	0	0	0	0	0	hsa-miR-28-5p	-0.21	-0.28	N/A
KLHL18	ENST00000232766.5	kelch-like family member 18	74	1	0	1	0	3	1	1	1	1	hsa-miR-708-5p	-0.2	-0.23	N/A
PSAP	ENST00000394936.3	prosaposin	8630	1	1	0	0	0	0	0	0	1	hsa-miR-28-5p	-0.2	-0.34	N/A	2009, 2011
HNRNPK	ENST00000376281.4	heterogeneous nuclear ribonucleoprotein K	124	1	0	1	0	0	0	0	0	0	hsa-miR-708-5p	-0.2	-0.2	N/A	2007
ATPAF1	ENST00000576409.1	ATP synthase mitochondrial F1 complex assembly factor 1	1637	1	0	1	0	0	0	0	0	1	hsa-miR-28-5p	-0.2	-0.23	N/A	2007, 2011
GLG1	ENST00000422840.2	golgi glycoprotein 1	2175	1	0	1	0	0	0	0	0	0	hsa-miR-28-5p	-0.2	-0.2	N/A	2011
CHL1	ENST00000256509.2	cell adhesion molecule L1-like	24	1	1	0	0	0	0	0	0	1	hsa-miR-708-5p	-0.2	-0.2	N/A	2009, 2011
SMURF2	ENST00000262435.9	SMAD specific E3 ubiquitin protein ligase 2	978	1	0	1	0	0	0	0	0	1	hsa-miR-708-5p	-0.2	-0.2	N/A
NRAS	ENST00000369535.4	neuroblastoma RAS viral (v-ras) oncogene homolog	551	1	0	1	0	0	0	0	0	1	hsa-miR-28-5p	-0.19	-0.21	N/A	2011
BECN1	ENST00000438274.3	beclin 1, autophagy related	2879	1	0	0	1	0	0	0	0	0	hsa-miR-28-5p	-0.19	-0.19	N/A
C15orf37	ENST00000560255.1	chromosome 15 open reading frame 37	194	1	0	1	0	0	0	0	0	1	hsa-miR-28-5p	-0.19	-0.19	N/A
WHSC1L1	ENST00000317025.8	Wolf-Hirschhorn syndrome candidate 1-like 1	481	1	1	0	0	0	0	0	0	0	hsa-miR-28-5p	-0.18	-0.2	N/A
RCVRN	ENST00000226193.5	recoverin	5	1	0	1	0	0	0	0	0	0	hsa-miR-28-5p	-0.18	-0.18	N/A	2007, 2009, 2011
PFKM	ENST00000312352.7	phosphofructokinase, muscle	7010	1	0	1	0	0	0	0	0	0	hsa-miR-28-5p	-0.18	-0.18	N/A	2011
MTMR3	ENST00000333027.3	myotubularin related protein 3	123	1	0	0	1	2	1	0	1	3	hsa-miR-708-5p	-0.18	-0.32	N/A	2007, 2009, 2011
VAMP2	ENST00000404970.3	vesicle-associated membrane protein 2 (synaptobrevin 2)	1840	1	0	1	0	0	0	0	0	0	hsa-miR-28-5p	-0.17	-0.18	N/A	2007, 2009, 2011
ERO1L	ENST00000395686.3	ERO1-like (S. cerevisiae)	1333	1	0	1	0	0	0	0	0	1	hsa-miR-708-5p	-0.17	-0.23	N/A
CNTN4	ENST00000427331.1	contactin 4	191	1	0	1	0	1	0	0	1	0	hsa-miR-708-5p	-0.17	-0.45	N/A
RPL28	ENST00000560583.1	ribosomal protein L28	5407	1	0	1	0	1	0	1	0	1	hsa-miR-28-5p	-0.17	-0.19	N/A
BCAM	ENST00000270233.6	basal cell adhesion molecule (Lutheran blood group)	4647	1	0	1	0	0	0	0	0	0	hsa-miR-28-5p	-0.17	-0.17	N/A	2011
MUM1	ENST00000415183.3	melanoma associated antigen (mutated) 1	415	1	0	1	0	0	0	0	0	0	hsa-miR-28-5p	-0.17	-0.17	N/A
PLXND1	ENST00000393239.1	plexin D1	211	1	0	1	0	0	0	0	0	0	hsa-miR-28-5p	-0.17	-0.17	N/A
PIANP	ENST00000534837.1	PILR alpha associated neural protein	8	1	0	0	1	1	0	1	0	4	hsa-miR-28-5p	-0.16	-0.16	N/A	2007, 2009, 2011
CDC42SE1	ENST00000439374.2	CDC42 small effector 1	231	1	0	1	0	0	0	0	0	0	hsa-miR-28-5p	-0.16	-0.2	N/A	2007, 2009, 2011
SLC7A14	ENST00000231706.5	solute carrier family 7, member 14	5	1	0	1	0	0	0	0	0	0	hsa-miR-28-5p	-0.16	-0.16	N/A	2011
CRIM1	ENST00000280527.2	cysteine rich transmembrane BMP regulator 1 (chordin-like)	4842	1	0	1	0	0	0	0	0	0	hsa-miR-28-5p	-0.16	-0.16	N/A	2007, 2011
KPNA4	ENST00000334256.4	karyopherin alpha 4 (importin alpha 3)	111	1	0	1	0	0	0	0	0	0	hsa-miR-708-5p	-0.15	-0.25	N/A	2011
MMS19	ENST00000327277.7	MMS19 nucleotide excision repair homolog (S. cerevisiae)	1062	1	0	1	0	0	0	0	0	0	hsa-miR-708-5p	-0.15	-0.15	N/A
HNRNPC	ENST00000336053.6	heterogeneous nuclear ribonucleoprotein C (C1/C2)	1103	1	0	0	1	0	0	0	0	0	hsa-miR-708-5p	-0.15	-0.15	N/A	2011
GSK3B	ENST00000264235.8	glycogen synthase kinase 3 beta	498	1	0	1	0	0	0	0	0	2	hsa-miR-28-5p	-0.15	-0.22	N/A	2011
ITGB8	ENST00000222573.4	integrin, beta 8	17	1	0	0	1	0	0	0	0	0	hsa-miR-708-5p	-0.15	-0.15	N/A	2011
ENPEP	ENST00000265162.5	glutamyl aminopeptidase (aminopeptidase A)	10	1	0	1	0	1	0	0	1	0	hsa-miR-28-5p	-0.14	-0.25	N/A
SMARCC2	ENST00000394023.3	SWI/SNF related, matrix associated, actin dependent regulator of chromatin, subfamily c, member 2	298	1	0	1	0	0	0	0	0	0	hsa-miR-708-5p	-0.14	-0.14	N/A	2009, 2011
DOK7	ENST00000507039.1	docking protein 7	19	1	0	1	0	1	0	0	1	1	hsa-miR-708-5p	-0.14	-0.14	N/A
RGS16	ENST00000367558.5	regulator of G-protein signaling 16	7	1	0	1	0	0	0	0	0	0	hsa-miR-28-5p	-0.14	-0.18	N/A	2009, 2011
CCNL2	ENST00000408952.5	cyclin L2	699	1	1	0	0	0	0	0	0	2	hsa-miR-28-5p	-0.14	-0.45	N/A	2009, 2011
PITPNM3	ENST00000421306.3	PITPNM family member 3	5	1	0	1	0	1	0	0	1	0	hsa-miR-28-5p	-0.14	-0.14	N/A	2011
NUDT16L1	ENST00000405142.1	nudix (nucleoside diphosphate linked moiety X)-type motif 16-like 1	2062	1	0	1	0	0	0	0	0	0	hsa-miR-708-5p	-0.14	-0.14	N/A
G3BP1	ENST00000394123.3	GTPase activating protein (SH3 domain) binding protein 1	688	2	1	1	0	2	1	1	0	0	hsa-miR-28-5p	-0.14	-0.65	N/A
LRRC14	ENST00000292524.1	leucine rich repeat containing 14	469	2	0	2	0	1	0	1	0	2	hsa-miR-28-5p	-0.14	-0.19	N/A	2007
N4BP1	ENST00000262384.3	NEDD4 binding protein 1	105	1	0	1	0	1	1	0	0	0	hsa-miR-28-5p	-0.13	-0.18	N/A	2009, 2011
CREB1	ENST00000432329.2	cAMP responsive element binding protein 1	295	1	0	1	0	0	0	0	0	0	hsa-miR-28-5p	-0.13	-0.14	N/A	2011
PTPN4	ENST00000263708.2	protein tyrosine phosphatase, non-receptor type 4 (megakaryocyte)	215	1	1	0	0	0	0	0	0	1	hsa-miR-28-5p	-0.13	-0.18	N/A
TEAD3	ENST00000402886.3	TEA domain family member 3	137	1	0	1	0	0	0	0	0	1	hsa-miR-708-5p	-0.13	-0.15	N/A
DSEL	ENST00000310045.7	dermatan sulfate epimerase-like	26	1	1	0	0	0	0	0	0	0	hsa-miR-708-5p	-0.13	-0.18	N/A	2011
ZFYVE26	ENST00000347230.4	zinc finger, FYVE domain containing 26	104	1	0	1	0	0	0	0	0	1	hsa-miR-28-5p	-0.12	-0.24	N/A
ATXN1	ENST00000244769.4	ataxin 1	106	1	1	0	0	0	0	0	0	0	hsa-miR-708-5p	-0.12	-0.17	N/A	2007, 2011
NXF1	ENST00000531709.2	nuclear RNA export factor 1	1017	1	0	0	1	0	0	0	0	2	hsa-miR-708-5p	-0.12	-0.12	N/A	2009, 2011
CPEB3	ENST00000412050.4	cytoplasmic polyadenylation element binding protein 3	48	1	1	0	0	0	0	0	0	0	hsa-miR-28-5p	-0.12	-0.2	N/A
PEX6	ENST00000244546.4	peroxisomal biogenesis factor 6	178	1	0	1	0	0	0	0	0	1	hsa-miR-28-5p	-0.12	-0.12	N/A
SMUG1	ENST00000505128.1	single-strand-selective monofunctional uracil-DNA glycosylase 1	242	1	1	0	0	0	0	0	0	3	hsa-miR-708-5p	-0.12	-0.45	N/A
C17orf85	ENST00000158149.3	chromosome 17 open reading frame 85	718	1	1	0	0	1	0	0	1	2	hsa-miR-708-5p	-0.12	-0.49	N/A
ARHGEF39	ENST00000343259.3	Rho guanine nucleotide exchange factor (GEF) 39	141	1	0	1	0	1	0	1	0	1	hsa-miR-708-5p	-0.12	-0.27	N/A
ONECUT1	ENST00000560699.2	one cut homeobox 1	10	1	0	1	0	0	0	0	0	1	hsa-miR-708-5p	-0.12	-0.26	N/A
MTSS1	ENST00000378017.3	metastasis suppressor 1	10	1	0	1	0	0	0	0	0	0	hsa-miR-28-5p	-0.12	-0.23	N/A	2007, 2009, 2011
AVPR2	ENST00000370049.1	arginine vasopressin receptor 2	5	1	0	1	0	0	0	0	0	0	hsa-miR-28-5p	-0.12	-0.12	N/A
SYT11	ENST00000368324.4	synaptotagmin XI	750	1	0	1	0	0	0	0	0	2	hsa-miR-28-5p	-0.12	-0.12	N/A	2011
LUZP1	ENST00000418342.1	leucine zipper protein 1	434	1	0	1	0	0	0	0	0	4	hsa-miR-28-5p	-0.12	-0.12	N/A	2007, 2011
TLN2	ENST00000561311.1	talin 2	371	1	0	1	0	0	0	0	0	3	hsa-miR-28-5p	-0.12	-0.12	N/A	2007, 2009, 2011
STK24	ENST00000397517.2	serine/threonine kinase 24	486	1	0	1	0	1	0	1	0	1	hsa-miR-28-5p	-0.11	-0.13	N/A	2009, 2011
NLGN2	ENST00000302926.2	neuroligin 2	20	1	0	1	0	1	0	1	0	0	hsa-miR-28-5p	-0.11	-0.2	N/A	2009, 2011
LDLRAD2	ENST00000344642.2	low density lipoprotein receptor class A domain containing 2	5	1	0	1	0	1	0	1	0	1	hsa-miR-28-5p	-0.11	-0.11	N/A
FOXO3	ENST00000343882.6	forkhead box O3	32	1	1	0	0	0	0	0	0	0	hsa-miR-708-5p	-0.1	-0.1	N/A	2009, 2011
ZC3H11A	ENST00000332127.4	zinc finger CCCH-type containing 11A	71	1	0	0	1	0	0	0	0	0	hsa-miR-708-5p	-0.1	-0.1	N/A	2007, 2009, 2011
ABCB8	ENST00000356058.4	ATP-binding cassette, sub-family B (MDR/TAP), member 8	199	1	0	1	0	0	0	0	0	1	hsa-miR-28-5p	-0.1	-0.1	N/A
AP005482.1	ENST00000400514.2	Uncharacterized protein	44	1	0	0	1	0	0	0	0	0	hsa-miR-28-5p	-0.1	-0.16	N/A
PPIE	ENST00000324379.5	peptidylprolyl isomerase E (cyclophilin E)	376	1	0	1	0	1	0	0	1	1	hsa-miR-708-5p	-0.1	-0.23	N/A	2011
PPP6C	ENST00000373547.4	protein phosphatase 6, catalytic subunit	346	1	1	0	0	1	0	1	0	0	hsa-miR-28-5p	-0.1	-0.49	N/A
IFFO2	ENST00000455833.2	intermediate filament family orphan 2	139	1	0	1	0	0	0	0	0	3	hsa-miR-28-5p	-0.1	-0.12	N/A	2011
OTUB1	ENST00000538426.1	OTU domain, ubiquitin aldehyde binding 1	2977	1	0	1	0	0	0	0	0	0	hsa-miR-28-5p	-0.1	-0.2	N/A	2007, 2009, 2011
MDGA1	ENST00000297153.7	MAM domain containing glycosylphosphatidylinositol anchor 1	240	1	0	1	0	2	0	1	1	2	hsa-miR-708-5p	-0.1	-0.1	N/A	2009, 2011
C20orf112	ENST00000359676.5	chromosome 20 open reading frame 112	148	1	0	0	1	1	0	1	0	1	hsa-miR-708-5p	-0.1	-0.23	N/A	2011
OPHN1	ENST00000355520.5	oligophrenin 1	54	1	0	1	0	1	0	0	1	1	hsa-miR-28-5p	-0.1	-0.1	N/A
SLC31A1	ENST00000374212.4	solute carrier family 31 (copper transporter), member 1	171	1	0	1	0	0	0	0	0	2	hsa-miR-708-5p	-0.09	-0.39	N/A	2009, 2011
WSB2	ENST00000315436.3	WD repeat and SOCS box containing 2	938	1	0	1	0	0	0	0	0	2	hsa-miR-28-5p	-0.09	-0.53	N/A
RBBP5	ENST00000264515.6	retinoblastoma binding protein 5	166	1	1	0	0	1	0	0	1	1	hsa-miR-28-5p	-0.09	-0.49	N/A	2011
ACHE	ENST00000302913.4	acetylcholinesterase	14	1	1	0	0	0	0	0	0	0	hsa-miR-28-5p	-0.09	-0.26	N/A	2007
FMNL3	ENST00000335154.5	formin-like 3	132	2	0	2	0	2	1	0	1	3	hsa-miR-28-5p	-0.09	-0.36	N/A
DNAJA4	ENST00000394855.3	DnaJ (Hsp40) homolog, subfamily A, member 4	24	1	0	1	0	0	0	0	0	0	hsa-miR-708-5p	-0.08	-0.26	N/A	2009, 2011
RER1	ENST00000378512.1	RER1 retention in endoplasmic reticulum 1 homolog (S. cerevisiae)	2954	1	0	1	0	0	0	0	0	1	hsa-miR-28-5p	-0.08	-0.16	N/A
UBE2N	ENST00000550657.1	ubiquitin-conjugating enzyme E2N	321	1	0	0	1	0	0	0	0	1	hsa-miR-708-5p	-0.08	-0.26	N/A
KDM5C	ENST00000375401.3	lysine (K)-specific demethylase 5C	422	1	0	1	0	0	0	0	0	0	hsa-miR-28-5p	-0.08	-0.08	N/A	2007, 2009
IGF2BP1	ENST00000290341.3	insulin-like growth factor 2 mRNA binding protein 1	460	1	0	1	0	1	0	1	0	2	hsa-miR-28-5p	-0.08	-0.12	N/A	2009, 2011
SHANK2	ENST00000449833.2	SH3 and multiple ankyrin repeat domains 2	26	1	0	1	0	0	0	0	0	1	hsa-miR-28-5p	-0.08	-0.16	N/A	2009, 2011
KCNN3	ENST00000271915.4	potassium intermediate/small conductance calcium-activated channel, subfamily N, member 3	5	1	1	0	0	0	0	0	0	1	hsa-miR-28-5p	-0.07	-0.07	N/A	2011
SEMA7A	ENST00000261918.4	semaphorin 7A, GPI membrane anchor (John Milton Hagen blood group)	65	1	0	0	1	1	0	1	0	0	hsa-miR-708-5p	-0.07	-0.17	N/A	2011
GAPVD1	ENST00000470056.1	GTPase activating protein and VPS9 domains 1	1805	1	0	1	0	0	0	0	0	0	hsa-miR-28-5p	-0.06	-0.18	N/A	2011
SRGAP1	ENST00000355086.3	SLIT-ROBO Rho GTPase activating protein 1	64	1	1	0	0	0	0	0	0	1	hsa-miR-28-5p	-0.06	-0.1	N/A
TMED7	ENST00000456936.3	transmembrane emp24 protein transport domain containing 7	1571	1	0	1	0	2	1	0	1	0	hsa-miR-28-5p	-0.06	-0.74	N/A
CSNK1G1	ENST00000303052.7	casein kinase 1, gamma 1	149	1	0	1	0	0	0	0	0	0	hsa-miR-28-5p	-0.06	-0.06	N/A	2007, 2009, 2011
DCAF10	ENST00000242323.7	DDB1 and CUL4 associated factor 10	433	1	0	1	0	0	0	0	0	1	hsa-miR-708-5p	-0.06	-0.25	N/A	2009, 2011
PAFAH1B2	ENST00000527958.1	platelet-activating factor acetylhydrolase 1b, catalytic subunit 2 (30kDa)	180	1	0	1	0	1	1	0	0	0	hsa-miR-708-5p	-0.06	-0.38	N/A	2011
C2orf72	ENST00000373640.4	chromosome 2 open reading frame 72	3885	1	0	1	0	1	0	1	0	3	hsa-miR-28-5p	-0.06	-0.14	N/A
RIMS3	ENST00000372684.3	regulating synaptic membrane exocytosis 3	24	1	0	1	0	1	0	0	1	3	hsa-miR-28-5p	-0.05	-0.17	N/A
CBL	ENST00000264033.4	Cbl proto-oncogene, E3 ubiquitin protein ligase	309	1	0	1	0	0	0	0	0	3	hsa-miR-28-5p	-0.05	-0.05	N/A	2011
EYA3	ENST00000373871.3	eyes absent homolog 3 (Drosophila)	50	1	0	1	0	0	0	0	0	2	hsa-miR-28-5p	-0.05	-0.05	N/A	2009, 2011
KIAA1614	ENST00000367588.4	KIAA1614	5	1	0	1	0	1	1	0	0	0	hsa-miR-28-5p	-0.05	-0.05	N/A
DNMT3A	ENST00000380746.4	DNA (cytosine-5-)-methyltransferase 3 alpha	221	1	0	1	0	1	0	1	0	1	hsa-miR-708-5p	-0.05	-0.35	N/A
CBX5	ENST00000209875.4	chromobox homolog 5	360	1	0	1	0	1	0	1	0	3	hsa-miR-28-5p	-0.05	-0.12	N/A	2011
C11orf84	ENST00000294244.4	chromosome 11 open reading frame 84	232	1	0	1	0	0	0	0	0	1	hsa-miR-28-5p	-0.04	-0.18	N/A
RPRD1A	ENST00000399022.4	regulation of nuclear pre-mRNA domain containing 1A	333	1	1	0	0	0	0	0	0	1	hsa-miR-708-5p	-0.04	-0.47	N/A	2009, 2011
HTRA2	ENST00000258080.3	HtrA serine peptidase 2	216	1	0	1	0	0	0	0	0	1	hsa-miR-28-5p	-0.04	-0.28	N/A	2007, 2009, 2011
SLC16A7	ENST00000261187.4	solute carrier family 16 (monocarboxylate transporter), member 7	73	1	0	1	0	1	0	1	0	0	hsa-miR-28-5p	-0.04	-0.19	N/A
SZRD1	ENST00000401089.3	SUZ RNA binding domain containing 1	137	1	0	1	0	0	0	0	0	4	hsa-miR-28-5p	-0.04	-0.11	N/A	2009, 2011
VPS33A	ENST00000267199.4	vacuolar protein sorting 33 homolog A (S. cerevisiae)	282	1	1	0	0	0	0	0	0	1	hsa-miR-28-5p	-0.04	-0.23	N/A
TPRG1	ENST00000345063.3	tumor protein p63 regulated 1	24	1	0	1	0	0	0	0	0	0	hsa-miR-28-5p	-0.03	-0.18	N/A
ZC3H10	ENST00000257940.2	zinc finger CCCH-type containing 10	49	1	0	0	1	0	0	0	0	0	hsa-miR-28-5p	-0.03	-0.04	N/A
GDPD5	ENST00000443276.2	glycerophosphodiester phosphodiesterase domain containing 5	8	1	0	1	0	0	0	0	0	1	hsa-miR-28-5p	-0.03	-0.03	N/A
CALCOCO2	ENST00000258947.3	calcium binding and coiled-coil domain 2	1160	1	0	1	0	0	0	0	0	1	hsa-miR-708-5p	-0.03	-0.14	N/A
STRN	ENST00000263918.4	striatin, calmodulin binding protein	476	1	0	1	0	0	0	0	0	1	hsa-miR-28-5p	-0.03	-0.08	N/A	2011
FOXN3	ENST00000345097.4	forkhead box N3	42	1	1	0	0	0	0	0	0	1	hsa-miR-28-5p	-0.02	-0.22	N/A	2011
SBNO1	ENST00000420886.2	strawberry notch homolog 1 (Drosophila)	87	1	0	1	0	0	0	0	0	1	hsa-miR-28-5p	-0.02	-0.15	N/A	2011
ALG9	ENST00000531154.1	ALG9, alpha-1,2-mannosyltransferase	586	1	1	0	0	2	0	1	1	1	hsa-miR-708-5p	-0.02	-0.52	N/A	2011
CABP7	ENST00000216144.3	calcium binding protein 7	12	1	0	1	0	0	0	0	0	3	hsa-miR-708-5p	-0.02	-0.02	N/A	2007
CYP26B1	ENST00000001146.2	cytochrome P450, family 26, subfamily B, polypeptide 1	1315	1	0	1	0	0	0	0	0	0	hsa-miR-28-5p	-0.02	-0.02	N/A
PTPRF	ENST00000372414.3	protein tyrosine phosphatase, receptor type, F	14842	1	0	1	0	0	0	0	0	4	hsa-miR-28-5p	-0.02	-0.02	N/A	2007, 2011
ZFHX3	ENST00000268489.5	zinc finger homeobox 3	57	1	0	1	0	0	0	0	0	0	hsa-miR-28-5p	-0.02	-0.02	N/A
BSN	ENST00000296452.4	bassoon presynaptic cytomatrix protein	31	1	0	1	0	0	0	0	0	2	hsa-miR-28-5p	-0.02	-0.02	N/A	2009, 2011
AMER1	ENST00000330258.3	APC membrane recruitment protein 1	11	1	0	1	0	0	0	0	0	0	hsa-miR-28-5p	-0.02	-0.02	N/A	2009
TMEM180	ENST00000238936.4	transmembrane protein 180	50	1	0	1	0	0	0	0	0	0	hsa-miR-28-5p	-0.02	-0.02	N/A
PDZD4	ENST00000164640.4	PDZ domain containing 4	7	1	0	1	0	0	0	0	0	0	hsa-miR-28-5p	-0.02	-0.02	N/A	2007, 2009, 2011
KCND3	ENST00000369697.1	potassium voltage-gated channel, Shal-related subfamily, member 3	23	1	0	1	0	0	0	0	0	1	hsa-miR-28-5p	-0.02	-0.02	N/A
DGCR6L	ENST00000248879.3	DiGeorge syndrome critical region gene 6-like	18	1	0	1	0	1	0	1	0	0	hsa-miR-708-5p	-0.02	-0.08	N/A
DAP	ENST00000230895.6	death-associated protein	8552	1	0	1	0	1	0	1	0	0	hsa-miR-708-5p	-0.02	-0.37	N/A
AAK1	ENST00000409085.4	AP2 associated kinase 1	27	1	0	1	0	1	0	1	0	3	hsa-miR-28-5p	-0.02	-0.04	N/A	2009, 2011
IQSEC2	ENST00000375365.2	IQ motif and Sec7 domain 2	5	1	0	1	0	3	0	2	1	1	hsa-miR-28-5p	-0.01	-0.2	N/A	2007, 2009, 2011
VPS37A	ENST00000324849.4	vacuolar protein sorting 37 homolog A (S. cerevisiae)	339	1	0	1	0	0	0	0	0	0	hsa-miR-708-5p	-0.01	-0.27	N/A
CAMK1D	ENST00000378847.3	calcium/calmodulin-dependent protein kinase ID	258	1	0	1	0	0	0	0	0	0	hsa-miR-28-5p	-0.01	-0.02	N/A
UBE2T	ENST00000367274.4	ubiquitin-conjugating enzyme E2T (putative)	679	1	0	1	0	1	0	1	0	0	hsa-miR-28-5p	-0.01	-0.46	N/A
NAT10	ENST00000257829.3	N-acetyltransferase 10 (GCN5-related)	132	1	0	1	0	2	1	1	0	1	hsa-miR-708-5p	-0.01	-0.16	N/A
SF3A1	ENST00000215793.8	splicing factor 3a, subunit 1, 120kDa	1091	1	0	1	0	0	0	0	0	3	hsa-miR-28-5p	-0.01	-0.14	N/A	2009, 2011
CCDC6	ENST00000263102.6	coiled-coil domain containing 6	193	1	0	1	0	1	0	1	0	0	hsa-miR-28-5p	-0.01	-0.24	N/A	2011
CEP57	ENST00000325542.5	centrosomal protein 57kDa	289	1	0	1	0	0	0	0	0	0	hsa-miR-28-5p	-0.01	-0.16	N/A
SLC25A12	ENST00000422440.2	solute carrier family 25 (aspartate/glutamate carrier), member 12	566	1	0	1	0	0	0	0	0	1	hsa-miR-708-5p	0	-0.06	N/A
ANKRD52	ENST00000267116.7	ankyrin repeat domain 52	2913	1	0	0	1	0	0	0	0	1	hsa-miR-28-5p	0	-0.13	N/A	2009, 2011
PIGV	ENST00000078527.4	phosphatidylinositol glycan anchor biosynthesis, class V	122	1	0	1	0	0	0	0	0	0	hsa-miR-28-5p	0	-0.02	N/A
TFIP11	ENST00000407690.1	tuftelin interacting protein 11	295	1	0	1	0	0	0	0	0	0	hsa-miR-28-5p	0	-0.19	N/A
BYSL	ENST00000230340.4	bystin-like	1995	1	0	1	0	0	0	0	0	0	hsa-miR-708-5p	0	-0.1	N/A
DCUN1D5	ENST00000260247.5	DCN1, defective in cullin neddylation 1, domain containing 5	1486	1	0	1	0	2	0	1	1	2	hsa-miR-28-5p	0	-0.53	N/A	2011
LMAN2L	ENST00000264963.4	lectin, mannose-binding 2-like	355	1	1	0	0	0	0	0	0	0	hsa-miR-28-5p	0	-0.22	N/A
NOL7	ENST00000451315.2	nucleolar protein 7, 27kDa	1168	1	0	1	0	0	0	0	0	0	hsa-miR-28-5p	0	-0.21	N/A
AC005003.1	ENST00000504184.2	CDNA FLJ20464 fis, clone KAT06158; HCG1777549; Uncharacterized protein	5	1	0	1	0	1	0	0	1	1	hsa-miR-708-5p	0	-0.31	N/A
KLHL36	ENST00000564996.1	kelch-like family member 36	483	1	1	0	0	0	0	0	0	1	hsa-miR-28-5p	0	-0.09	N/A
CD180	ENST00000256447.4	CD180 molecule	5	1	0	1	0	3	1	2	0	1	hsa-miR-28-5p	0	-0.33	N/A
CPNE2	ENST00000290776.8	copine II	1469	1	0	1	0	0	0	0	0	1	hsa-miR-28-5p	0	-0.07	N/A
CDH19	ENST00000540086.1	cadherin 19, type 2	5	1	0	1	0	0	0	0	0	0	hsa-miR-708-5p	0	-0.09	N/A
DCC	ENST00000442544.2	deleted in colorectal carcinoma	5	1	0	1	0	0	0	0	0	0	hsa-miR-28-5p	0	-0.08	N/A	2011
KCNH1	ENST00000271751.4	potassium voltage-gated channel, subfamily H (eag-related), member 1	5	1	0	1	0	1	0	1	0	5	hsa-miR-28-5p	0	-0.05	N/A	2011
PRR15L	ENST00000300557.2	proline rich 15-like	159	1	0	1	0	0	0	0	0	0	hsa-miR-28-5p	0	-0.05	N/A
SLC29A1	ENST00000393844.1	solute carrier family 29 (equilibrative nucleoside transporter), member 1	678	1	0	1	0	1	1	0	0	0	hsa-miR-28-5p	0	-0.19	N/A
