# Supplementary material for: Human Amniotic Fluid Stem Cell-Derived Exosomes as a Novel Cell-Free Therapy for Cutaneous Regeneration
Source: Front Cell Dev Biol. 2021 Jun 21;9:685873. doi: 10.3389/fcell.2021.685873 (PMC8255501; doi:10.3389/fcell.2021.685873)
Supplement: Supplementary file 3 [file Data_Sheet_1.ZIP › TargetScan7.2__miR-29-3p.predicted_targets.xlsx]

## Sheet: TargetScan7
Target gene	Representative transcript	Gene name	3P-seq tags + 5	Conserved sites total	Conserved 8mer sites	Conserved 7mer-m8 sites	Conserved 7mer-A1 sites	Poorly conserved sites total	Poorly conserved 8mer sites	Poorly conserved 7mer-m8 sites	Poorly conserved 7mer-A1 sites	6mer sites	Representative miRNA	Cumulative weighted context++ score	Total context++ score	Aggregate PCT	Previous TargetScan publication(s)
COL1A1	ENST00000225964.5	collagen, type I, alpha 1	73360	3	1	0	2	0	0	0	0	0	hsa-miR-29a-3p	-2.72	-2.76	> 0.99	2011
TET3	ENST00000409262.3	tet methylcytosine dioxygenase 3	1437	8	3	4	1	4	0	3	1	1	hsa-miR-29a-3p	-2.16	-2.17	> 0.99	2009, 2011
TET1	ENST00000373644.4	tet methylcytosine dioxygenase 1	5	4	0	3	1	0	0	0	0	1	hsa-miR-29a-3p	-1.78	-1.78	> 0.99	2005, 2007, 2009, 2011
MCMBP	ENST00000360003.3	minichromosome maintenance complex binding protein	1411	1*	0	0	0	1	0	1	0	1	hsa-miR-29b-3p	-1.52	-1.55	< 0.1	2011
PI15	ENST00000260113.2	peptidase inhibitor 15	12	5	3	2	0	0	0	0	0	1	hsa-miR-29b-3p	-1.5	-1.5	> 0.99	2005, 2007, 2009, 2011
TET2	ENST00000545826.1	tet methylcytosine dioxygenase 2	558	4	2	2	0	0	0	0	0	0	hsa-miR-29a-3p	-1.17	-1.17	> 0.99	2011
ATAD2B	ENST00000238789.5	ATPase family, AAA domain containing 2B	11	3	3	0	0	0	0	0	0	0	hsa-miR-29a-3p	-1.12	-1.52	> 0.99	2009, 2011
HRK	ENST00000257572.5	harakiri, BCL2 interacting protein (contains only BH3 domain)	19	3	1	2	0	1	0	1	0	0	hsa-miR-29a-3p	-1.07	-1.12	> 0.99
COL3A1	ENST00000304636.3	collagen, type III, alpha 1	215	2	2	0	0	0	0	0	0	1	hsa-miR-29b-3p	-1.06	-1.71	> 0.99	2011
ELN	ENST00000252034.7	elastin	445	3	2	1	0	0	0	0	0	0	hsa-miR-29b-3p	-0.97	-0.97	> 0.99	2007, 2009, 2011
TRIB2	ENST00000155926.4	tribbles pseudokinase 2	68	3	0	2	1	0	0	0	0	0	hsa-miR-29a-3p	-0.96	-0.96	> 0.99	2005, 2007, 2009, 2011
SUV420H2	ENST00000255613.3	suppressor of variegation 4-20 homolog 2 (Drosophila)	265	2	2	0	0	0	0	0	0	0	hsa-miR-29a-3p	-0.95	-0.95	0.99	2005, 2007, 2009, 2011
XKR6	ENST00000304437.2	XK, Kell blood group complex subunit-related family, member 6	5	2	0	2	0	0	0	0	0	1	hsa-miR-29b-3p	-0.91	-0.91	0.97	2003, 2007, 2009, 2011
COL1A2	ENST00000297268.6	collagen, type I, alpha 2	877	2	1	0	1	0	0	0	0	1	hsa-miR-29a-3p	-0.91	-1.1	0.99	2011
NFIA	ENST00000403491.3	nuclear factor I/A	5	3	1	2	0	0	0	0	0	1	hsa-miR-29a-3p	-0.89	-0.89	> 0.99	2005, 2007, 2009, 2011
EIF4E2	ENST00000258416.3	eukaryotic translation initiation factor 4E family member 2	650	1	1	0	0	0	0	0	0	0	hsa-miR-29a-3p	-0.86	-0.86	< 0.1	2005, 2007, 2009, 2011
TIMM8B	ENST00000504148.2	translocase of inner mitochondrial membrane 8 homolog B (yeast)	12	1	1	0	0	1	0	1	0	0	hsa-miR-29a-3p	-0.85	-1.04	0.74	2011
HBP1	ENST00000222574.4	HMG-box transcription factor 1	167	2	2	0	0	0	0	0	0	0	hsa-miR-29b-3p	-0.84	-0.84	0.95	2005, 2007, 2009, 2011
TDG	ENST00000392872.3	thymine-DNA glycosylase	201	2	1	1	0	0	0	0	0	1	hsa-miR-29a-3p	-0.84	-0.84	0.9	2007, 2009, 2011
IFI30	ENST00000407280.3	interferon, gamma-inducible protein 30	1011	1	1	0	0	0	0	0	0	0	hsa-miR-29a-3p	-0.81	-0.82	0.9	2005, 2007, 2009, 2011
COL11A1	ENST00000370096.3	collagen, type XI, alpha 1	160	2	0	2	0	0	0	0	0	0	hsa-miR-29a-3p	-0.8	-0.8	0.97	2005, 2007, 2009, 2011
C1QTNF6	ENST00000337843.2	C1q and tumor necrosis factor related protein 6	30	2	0	2	0	2	0	1	1	3	hsa-miR-29b-3p	-0.8	-0.8	0.99	2005, 2007, 2009, 2011
ADAMTS9	ENST00000295903.4	ADAM metallopeptidase with thrombospondin type 1 motif, 9	5	2	1	0	1	0	0	0	0	0	hsa-miR-29b-3p	-0.8	-0.8	> 0.99	2005, 2007, 2009, 2011
ADAMTS2	ENST00000251582.7	ADAM metallopeptidase with thrombospondin type 1 motif, 2	2767	4	1	3	0	1	0	0	1	2	hsa-miR-29b-3p	-0.77	-0.77	> 0.99	2011
C7orf73	ENST00000507606.1	chromosome 7 open reading frame 73	847	1	1	0	0	0	0	0	0	0	hsa-miR-29a-3p	-0.75	-0.75	0.94	2011
COL2A1	ENST00000380518.3	collagen, type II, alpha 1	1518	1	1	0	0	0	0	0	0	0	hsa-miR-29b-3p	-0.74	-0.76	0.93	2005, 2007, 2009, 2011
CYCS	ENST00000305786.2	cytochrome c, somatic	320	1	0	1	0	1	1	0	0	0	hsa-miR-29b-3p	-0.74	-0.74	0.79	2009, 2011
LYSMD1	ENST00000368908.5	LysM, putative peptidoglycan-binding, domain containing 1	67	1	1	0	0	0	0	0	0	0	hsa-miR-29a-3p	-0.73	-0.73	0.95	2007, 2009, 2011
COL5A3	ENST00000264828.3	collagen, type V, alpha 3	5	3	1	2	0	0	0	0	0	1	hsa-miR-29a-3p	-0.73	-0.73	> 0.99	2003, 2005, 2007, 2009, 2011
SMIM17	ENST00000598409.1	small integral membrane protein 17	5	1	1	0	0	0	0	0	0	0	hsa-miR-29a-3p	-0.72	-0.72	0.73	2011
IREB2	ENST00000258886.8	iron-responsive element binding protein 2	1096	1	1	0	0	0	0	0	0	1	hsa-miR-29a-3p	-0.71	-0.74	0.95	2005, 2007, 2009, 2011
YPEL2	ENST00000312655.4	yippee-like 2 (Drosophila)	62	2	0	2	0	0	0	0	0	0	hsa-miR-29a-3p	-0.71	-0.71	0.98	2005, 2007, 2009, 2011
NASP	ENST00000350030.3	nuclear autoantigenic sperm protein (histone-binding)	8	2	1	1	0	0	0	0	0	0	hsa-miR-29a-3p	-0.71	-0.71	0.88	2003, 2005, 2007, 2009, 2011
COL4A5	ENST00000361603.2	collagen, type IV, alpha 5	715	2	1	0	1	0	0	0	0	0	hsa-miR-29b-3p	-0.7	-0.72	> 0.99	2005, 2007, 2009, 2011
SLC22A7	ENST00000372589.3	solute carrier family 22 (organic anion transporter), member 7	20	1	1	0	0	1	1	0	0	1	hsa-miR-29b-3p	-0.7	-0.7	< 0.1	2009, 2011
COL4A1	ENST00000375820.4	collagen, type IV, alpha 1	6549	2	1	0	1	0	0	0	0	0	hsa-miR-29b-3p	-0.7	-0.7	0.99	2005, 2007, 2009, 2011
TMEM169	ENST00000295658.4	transmembrane protein 169	5	2	0	2	0	1	0	1	0	0	hsa-miR-29b-3p	-0.69	-0.69	0.98	2007, 2009, 2011
SPARC	ENST00000231061.4	secreted protein, acidic, cysteine-rich (osteonectin)	2467	2	0	0	2	1	0	1	0	0	hsa-miR-29a-3p	-0.67	-0.75	> 0.99	2005, 2007, 2009, 2011
ZKSCAN4	ENST00000377294.2	zinc finger with KRAB and SCAN domains 4	139	2	0	1	1	0	0	0	0	0	hsa-miR-29a-3p	-0.67	-0.67	0.96
SLC30A3	ENST00000233535.4	solute carrier family 30 (zinc transporter), member 3	5	2	0	2	0	0	0	0	0	0	hsa-miR-29a-3p	-0.67	-0.67	0.95	2005, 2007, 2009, 2011
PMP22	ENST00000395938.2	peripheral myelin protein 22	1152	1	1	0	0	0	0	0	0	0	hsa-miR-29a-3p	-0.66	-0.66	0.87	2011
SYPL2	ENST00000369872.3	synaptophysin-like 2	69	2	0	2	0	0	0	0	0	0	hsa-miR-29a-3p	-0.66	-0.66	0.98	2007, 2009, 2011
SMTNL2	ENST00000338859.4	smoothelin-like 2	23	1	1	0	0	0	0	0	0	1	hsa-miR-29a-3p	-0.65	-0.65	0.95	2007, 2009, 2011
TPK1	ENST00000549981.1	thiamin pyrophosphokinase 1	7	1	1	0	0	1	0	0	1	2	hsa-miR-29b-3p	-0.64	-0.81	0.72	2009, 2011
DTWD2	ENST00000304058.4	DTW domain containing 2	83	1	1	0	0	0	0	0	0	0	hsa-miR-29a-3p	-0.63	-0.63	0.88	2009, 2011
TMEM236	ENST00000480516.1		5	1	1	0	0	0	0	0	0	1	hsa-miR-29a-3p	-0.63	-0.63	0.95
TMEM236	ENST00000377495.1	transmembrane protein 236	5	1	1	0	0	0	0	0	0	1	hsa-miR-29a-3p	-0.63	-0.63	0.95	2009, 2011
PPIC	ENST00000306442.4	peptidylprolyl isomerase C (cyclophilin C)	1030	1	1	0	0	0	0	0	0	2	hsa-miR-29b-3p	-0.63	-0.88	0.95	2005, 2007, 2009, 2011
ZBTB34	ENST00000319119.4	zinc finger and BTB domain containing 34	726	3	1	2	0	0	0	0	0	0	hsa-miR-29a-3p	-0.63	-0.64	> 0.99	2009, 2011
GPR37	ENST00000303921.2	G protein-coupled receptor 37 (endothelin receptor type B-like)	395	1	1	0	0	1	0	1	0	0	hsa-miR-29a-3p	-0.63	-0.71	0.95	2005, 2007, 2009, 2011
ENHO	ENST00000399775.2	energy homeostasis associated	124	1	1	0	0	0	0	0	0	0	hsa-miR-29a-3p	-0.63	-0.63	0.64	2007, 2009, 2011
PCSK5	ENST00000376752.4	proprotein convertase subtilisin/kexin type 5	68	2	1	1	0	0	0	0	0	0	hsa-miR-29b-3p	-0.62	-0.62	0.95
ICOS	ENST00000435193.1	inducible T-cell co-stimulator	5	1	1	0	0	0	0	0	0	0	hsa-miR-29a-3p	-0.62	-0.62	0.88	2011
HIF3A	ENST00000377670.4	hypoxia inducible factor 3, alpha subunit	5	2	2	0	0	0	0	0	0	1	hsa-miR-29a-3p	-0.61	-0.61	> 0.99	2005, 2007, 2009, 2011
ADAMTS17	ENST00000268070.4	ADAM metallopeptidase with thrombospondin type 1 motif, 17	19	2	0	1	1	0	0	0	0	3	hsa-miR-29a-3p	-0.61	-0.61	> 0.99	2009, 2011
SFTA3	ENST00000518529.2	surfactant associated 3	5	1	1	0	0	0	0	0	0	0	hsa-miR-29a-3p	-0.61	-0.61	0.82	2009, 2011
REV3L	ENST00000368802.3	REV3-like, polymerase (DNA directed), zeta, catalytic subunit	9	2	0	1	1	0	0	0	0	0	hsa-miR-29a-3p	-0.61	-0.61	0.99	2005, 2007, 2009, 2011
COL5A2	ENST00000374866.3	collagen, type V, alpha 2	4327	2	1	0	1	0	0	0	0	0	hsa-miR-29a-3p	-0.61	-0.94	> 0.99	2005, 2007, 2009, 2011
TAF11	ENST00000420584.2	TAF11 RNA polymerase II, TATA box binding protein (TBP)-associated factor, 28kDa	18	1	0	1	0	1	0	1	0	0	hsa-miR-29b-3p	-0.6	-0.7	0.69	2009, 2011
COL4A4	ENST00000396625.3	collagen, type IV, alpha 4	133	2	0	2	0	1	0	1	0	0	hsa-miR-29a-3p	-0.6	-0.65	0.98	2011
COL21A1	ENST00000244728.5	collagen, type XXI, alpha 1	9	1	0	1	0	1	1	0	0	0	hsa-miR-29a-3p	-0.59	-0.59	0.87	2009, 2011
COL7A1	ENST00000328333.8	collagen, type VII, alpha 1	38	2	1	1	0	0	0	0	0	0	hsa-miR-29b-3p	-0.59	-0.59	0.95	2011
COL9A1	ENST00000357250.6	collagen, type IX, alpha 1	9	2	0	1	1	0	0	0	0	0	hsa-miR-29a-3p	-0.59	-0.59	0.99	2005, 2007
CCSAP	ENST00000366687.1	centriole, cilia and spindle-associated protein	1210	1	1	0	0	1	0	1	0	0	hsa-miR-29a-3p	-0.59	-0.63	0.54	2009, 2011
GPATCH2	ENST00000366935.3	G patch domain containing 2	108	1	1	0	0	0	0	0	0	0	hsa-miR-29a-3p	-0.58	-0.58	0.94	2009, 2011
ARRDC3	ENST00000265138.3	arrestin domain containing 3	1313	2	0	2	0	0	0	0	0	0	hsa-miR-29a-3p	-0.58	-0.58	0.95	2005, 2007, 2009, 2011
MPZL3	ENST00000278949.4	myelin protein zero-like 3	59	1	0	1	0	2	0	1	1	0	hsa-miR-29b-3p	-0.58	-0.61	0.71
FBN1	ENST00000316623.5	fibrillin 1	798	2	1	1	0	0	0	0	0	1	hsa-miR-29a-3p	-0.58	-0.61	> 0.99	2005, 2007, 2009, 2011
CDC42	ENST00000344548.3	cell division cycle 42	34	2	1	1	0	0	0	0	0	0	hsa-miR-29a-3p	-0.58	-0.58	0.69	2005, 2007, 2009
PGAP2	ENST00000396993.4	post-GPI attachment to proteins 2	595	1	1	0	0	0	0	0	0	0	hsa-miR-29a-3p	-0.57	-0.57	0.92	2009, 2011
TSPAN14	ENST00000429989.3	tetraspanin 14	239	2	1	1	0	0	0	0	0	2	hsa-miR-29a-3p	-0.57	-0.6	> 0.99	2007, 2009, 2011
SESTD1	ENST00000428443.3	SEC14 and spectrin domains 1	478	2	2	0	0	0	0	0	0	0	hsa-miR-29a-3p	-0.57	-0.8	> 0.99	2005, 2007, 2009, 2011
SS18L1	ENST00000331758.3	synovial sarcoma translocation gene on chromosome 18-like 1	274	1	0	1	0	1	0	1	0	1	hsa-miR-29b-3p	-0.57	-0.63	0.88	2005, 2007, 2009, 2011
LOXL2	ENST00000389131.3	lysyl oxidase-like 2	701	2	0	1	1	0	0	0	0	0	hsa-miR-29a-3p	-0.57	-0.58	0.96	2009, 2011
TMEM183A	ENST00000367242.3	transmembrane protein 183A	241	1	1	0	0	0	0	0	0	0	hsa-miR-29a-3p	-0.56	-0.56	0.95	2007, 2009, 2007, 2009, 2011
TPM1	ENST00000267996.7	tropomyosin 1 (alpha)	21798	1	1	0	0	0	0	0	0	0	hsa-miR-29a-3p	-0.56	-0.56	0.76	2007, 2009, 2011
HAPLN3	ENST00000359595.3	hyaluronan and proteoglycan link protein 3	299	1	1	0	0	0	0	0	0	0	hsa-miR-29a-3p	-0.56	-0.56	< 0.1	2009, 2011
ZBTB5	ENST00000307750.4	zinc finger and BTB domain containing 5	281	2	1	1	0	0	0	0	0	1	hsa-miR-29b-3p	-0.56	-0.6	0.98	2003, 2007, 2009, 2011
CDC7	ENST00000234626.6	cell division cycle 7	416	1	0	1	0	2	0	2	0	0	hsa-miR-29b-3p	-0.55	-0.58	0.73	2009, 2011
MLIP	ENST00000274897.5	muscular LMNA-interacting protein	8	1	1	0	0	0	0	0	0	1	hsa-miR-29a-3p	-0.55	-0.58	0.94	2009, 2011
GSTA4	ENST00000541324.1	glutathione S-transferase alpha 4	1890	1	1	0	0	0	0	0	0	0	hsa-miR-29a-3p	-0.55	-0.55	< 0.1	2009, 2011
MEX3B	ENST00000558133.1	mex-3 RNA binding family member B	1401	1	1	0	0	0	0	0	0	0	hsa-miR-29a-3p	-0.55	-0.64	0.93	2005, 2007, 2009, 2011
ZNF282	ENST00000479907.1	zinc finger protein 282	3014	1	1	0	0	1	0	0	1	0	hsa-miR-29a-3p	-0.55	-0.55	0.91	2005, 2007, 2009, 2011
COL19A1	ENST00000322773.4	collagen, type XIX, alpha 1	5	2	1	1	0	0	0	0	0	1	hsa-miR-29a-3p	-0.55	-0.55	> 0.99	2005, 2007, 2009, 2011
YBX3	ENST00000279550.7	Y box binding protein 3	631	1	1	0	0	0	0	0	0	0	hsa-miR-29a-3p	-0.55	-0.57	0.82	2005, 2007, 2009, 2011
ISG20L2	ENST00000313146.6	interferon stimulated exonuclease gene 20kDa-like 2	89	1	1	0	0	0	0	0	0	1	hsa-miR-29a-3p	-0.55	-0.55	0.95	2009, 2011
HAS3	ENST00000306560.1	hyaluronan synthase 3	15	3	1	2	0	0	0	0	0	0	hsa-miR-29b-3p	-0.55	-0.55	0.91	2003, 2005, 2007, 2009, 2011
COMMD2	ENST00000473414.1	COMM domain containing 2	833	1	1	0	0	0	0	0	0	1	hsa-miR-29b-3p	-0.54	-0.56	0.88	2005, 2007, 2009, 2011
NAV1	ENST00000295624.6	neuron navigator 1	702	4	1	3	0	0	0	0	0	1	hsa-miR-29b-3p	-0.54	-0.55	> 0.99	2005, 2007, 2009, 2011
TRAF4	ENST00000262395.5	TNF receptor-associated factor 4	3123	2	0	1	1	0	0	0	0	0	hsa-miR-29a-3p	-0.54	-0.54	0.88	2005, 2007, 2009, 2011
SH3BP5L	ENST00000366472.5	SH3-binding domain protein 5-like	379	2	0	1	1	0	0	0	0	1	hsa-miR-29a-3p	-0.54	-0.54	0.99	2007, 2009, 2011
NREP	ENST00000379671.3	neuronal regeneration related protein	409	1	1	0	0	0	0	0	0	0	hsa-miR-29b-3p	-0.54	-0.62	0.92	2005, 2007, 2009, 2011
ZFP36L1	ENST00000555997.1	ZFP36 ring finger protein-like 1	231	1	1	0	0	0	0	0	0	0	hsa-miR-29b-3p	-0.53	-0.64	0.86	2007, 2009, 2011
PTEN	ENST00000371953.3	phosphatase and tensin homolog	118	2	1	1	0	0	0	0	0	0	hsa-miR-29a-3p	-0.53	-0.6	> 0.99	2011
RNF39	ENST00000376751.3	ring finger protein 39	7	1	1	0	0	0	0	0	0	0	hsa-miR-29a-3p	-0.53	-0.53	0.91	2011
CBX6	ENST00000407418.3	chromobox homolog 6	215	2	0	0	2	1	0	0	1	0	hsa-miR-29b-3p	-0.53	-0.53	> 0.99	2005, 2007, 2009, 2011
KDELC1	ENST00000376004.4	KDEL (Lys-Asp-Glu-Leu) containing 1	166	1	0	1	0	0	0	0	0	0	hsa-miR-29a-3p	-0.53	-0.53	0.79	2005, 2007, 2011
KIAA1024	ENST00000305428.3	KIAA1024	5	3	0	3	0	0	0	0	0	0	hsa-miR-29a-3p	-0.53	-0.53	> 0.99	2005, 2007, 2009, 2011
ELOVL4	ENST00000369816.4	ELOVL fatty acid elongase 4	129	1	1	0	0	0	0	0	0	0	hsa-miR-29a-3p	-0.53	-0.54	0.91	2005, 2007, 2009, 2011
ASXL3	ENST00000269197.5	additional sex combs like 3 (Drosophila)	65	2	0	2	0	1	0	1	0	0	hsa-miR-29b-3p	-0.53	-0.53	0.95
RAET1L	ENST00000367341.1	retinoic acid early transcript 1L	5	1	1	0	0	0	0	0	0	0	hsa-miR-29a-3p	-0.53	-0.53	< 0.1
PXDN	ENST00000252804.4	peroxidasin homolog (Drosophila)	872	2	1	1	0	0	0	0	0	0	hsa-miR-29a-3p	-0.53	-0.53	0.97	2007, 2009, 2011
GRIP1	ENST00000398016.3	glutamate receptor interacting protein 1	28	1	1	0	0	0	0	0	0	0	hsa-miR-29a-3p	-0.52	-0.52	0.93	2011
FEM1B	ENST00000306917.4	fem-1 homolog b (C. elegans)	656	1	1	0	0	0	0	0	0	0	hsa-miR-29a-3p	-0.52	-0.52	0.95	2005, 2007, 2009, 2011
WDFY1	ENST00000233055.4	WD repeat and FYVE domain containing 1	88	1	0	1	0	1	0	0	1	0	hsa-miR-29a-3p	-0.52	-0.56	0.95	2005, 2007, 2009, 2011
TBC1D7	ENST00000356436.4	TBC1 domain family, member 7	236	1	0	1	0	0	0	0	0	0	hsa-miR-29a-3p	-0.52	-0.53	0.81	2009, 2011
AGPAT4	ENST00000366911.5	1-acylglycerol-3-phosphate O-acyltransferase 4	142	1	0	1	0	1	0	1	0	2	hsa-miR-29a-3p	-0.52	-0.54	0.82	2005, 2007, 2009, 2011
CLEC2L	ENST00000422142.2	C-type lectin domain family 2, member L	194	2	0	2	0	0	0	0	0	0	hsa-miR-29b-3p	-0.52	-0.52	0.95	2009, 2011
KCTD5	ENST00000301738.4	potassium channel tetramerization domain containing 5	2296	1	1	0	0	0	0	0	0	0	hsa-miR-29a-3p	-0.52	-0.52	0.94	2005, 2007, 2009, 2011
ADAMTS10	ENST00000595838.1	ADAM metallopeptidase with thrombospondin type 1 motif, 10	7	1	1	0	0	0	0	0	0	0	hsa-miR-29a-3p	-0.52	-0.52	0.91	2007, 2009, 2011
FAM167A	ENST00000284486.4	family with sequence similarity 167, member A	85	1	1	0	0	1	0	1	0	0	hsa-miR-29a-3p	-0.51	-0.51	0.94	2005, 2007, 2009, 2011
SMS	ENST00000404933.2	spermine synthase	14	1	0	1	0	0	0	0	0	0	hsa-miR-29a-3p	-0.5	-0.5	0.87	2005, 2007
SLC10A7	ENST00000264986.3	solute carrier family 10, member 7	77	1	1	0	0	0	0	0	0	0	hsa-miR-29a-3p	-0.5	-0.5	ORF
FAM57B	ENST00000564806.1	family with sequence similarity 57, member B	5	1	1	0	0	0	0	0	0	2	hsa-miR-29a-3p	-0.5	-0.5	0.9	2005, 2007, 2009, 2011
NAV3	ENST00000228327.6	neuron navigator 3	277	3	1	1	1	0	0	0	0	1	hsa-miR-29a-3p	-0.5	-0.5	> 0.99	2003, 2005, 2007, 2009, 2011
FAM13B	ENST00000033079.3	family with sequence similarity 13, member B	220	2	0	2	0	0	0	0	0	0	hsa-miR-29a-3p	-0.5	-0.52	0.93	2005, 2007, 2011
SLC5A8	ENST00000536262.2	solute carrier family 5 (sodium/monocarboxylate cotransporter), member 8	5	1	1	0	0	1	0	1	0	0	hsa-miR-29a-3p	-0.5	-0.5	0.75	2011
REL	ENST00000295025.8	v-rel avian reticuloendotheliosis viral oncogene homolog	116	3	1	1	1	1	0	1	0	1	hsa-miR-29a-3p	-0.5	-0.5	0.99
DYNLT1	ENST00000367088.1	dynein, light chain, Tctex-type 1	8	1	0	0	1	0	0	0	0	0	hsa-miR-29b-3p	-0.5	-0.5	0.76	2007, 2009, 2011
TFEB	ENST00000230323.4	transcription factor EB	5	1	1	0	0	0	0	0	0	1	hsa-miR-29b-3p	-0.5	-0.5	0.93	2005, 2007, 2009, 2011
RNF19A	ENST00000519449.1	ring finger protein 19A, RBR E3 ubiquitin protein ligase	1674	1	1	0	0	0	0	0	0	0	hsa-miR-29a-3p	-0.5	-0.5	0.91	2005, 2007, 2009, 2011
KCTD20	ENST00000373731.2	potassium channel tetramerization domain containing 20	88	2	0	2	0	0	0	0	0	0	hsa-miR-29a-3p	-0.5	-0.61	0.98	2009, 2011
LAMA2	ENST00000421865.2	laminin, alpha 2	5	1	1	0	0	0	0	0	0	0	hsa-miR-29a-3p	-0.5	-0.5	< 0.1	2011
PAN2	ENST00000425394.2	PAN2 poly(A) specific ribonuclease subunit homolog (S. cerevisiae)	310	1	1	0	0	0	0	0	0	2	hsa-miR-29a-3p	-0.5	-0.55	0.95	2005, 2007, 2009, 2011
C16orf72	ENST00000327827.7	chromosome 16 open reading frame 72	379	2	0	1	1	1	0	1	0	0	hsa-miR-29b-3p	-0.5	-0.86	> 0.99	2007, 2009, 2011
PDIK1L	ENST00000374271.4	PDLIM1 interacting kinase 1 like	5	1	1	0	0	0	0	0	0	0	hsa-miR-29a-3p	-0.49	-0.49	0.89	2005, 2007, 2009, 2011
ARF5	ENST00000000233.5	ADP-ribosylation factor 5	2941	1	1	0	0	0	0	0	0	0	hsa-miR-29a-3p	-0.49	-0.49	0.25	2007, 2009, 2011
SHPRH	ENST00000367505.2	SNF2 histone linker PHD RING helicase, E3 ubiquitin protein ligase	757	2	0	2	0	0	0	0	0	0	hsa-miR-29a-3p	-0.49	-0.49	0.96	2005, 2007, 2009, 2011
VASH1	ENST00000167106.4	vasohibin 1	39	2	1	1	0	0	0	0	0	0	hsa-miR-29a-3p	-0.49	-0.49	0.9	2009, 2011
GPX7	ENST00000361314.4	glutathione peroxidase 7	49	1	0	1	0	0	0	0	0	0	hsa-miR-29b-3p	-0.49	-0.49	0.83	2005, 2007, 2009, 2011
LSM11	ENST00000286307.5	LSM11, U7 small nuclear RNA associated	1458	2	1	0	1	1	1	0	0	0	hsa-miR-29a-3p	-0.49	-0.52	0.99	2005, 2007, 2009, 2011
KLHL28	ENST00000396128.4	kelch-like family member 28	9	1	1	0	0	0	0	0	0	1	hsa-miR-29a-3p	-0.48	-0.48	0.95	2007, 2009, 2011
FOXJ2	ENST00000162391.3	forkhead box J2	9	1	1	0	0	0	0	0	0	0	hsa-miR-29a-3p	-0.48	-0.48	0.92	2005, 2007, 2009, 2011
MYBL2	ENST00000217026.4	v-myb avian myeloblastosis viral oncogene homolog-like 2	71	1	1	0	0	0	0	0	0	1	hsa-miR-29a-3p	-0.48	-0.48	0.9	2005, 2007, 2009, 2011
NUDT11	ENST00000375992.3	nudix (nucleoside diphosphate linked moiety X)-type motif 11	28	1	1	0	0	0	0	0	0	0	hsa-miR-29a-3p	-0.48	-0.48	0.74	2009, 2011
VPS37C	ENST00000301765.5	vacuolar protein sorting 37 homolog C (S. cerevisiae)	3267	1	0	1	0	2	0	1	1	0	hsa-miR-29b-3p	-0.48	-0.48	0.87	2009, 2011
NAPB	ENST00000377026.4	N-ethylmaleimide-sensitive factor attachment protein, beta	82	1	1	0	0	0	0	0	0	0	hsa-miR-29a-3p	-0.48	-0.48	0.91	2009, 2011
ENTPD7	ENST00000370489.4	ectonucleoside triphosphate diphosphohydrolase 7	136	1	1	0	0	0	0	0	0	0	hsa-miR-29b-3p	-0.48	-0.5	0.94	2007, 2009, 2011
ROBO1	ENST00000436010.2	roundabout, axon guidance receptor, homolog 1 (Drosophila)	546	1	1	0	0	0	0	0	0	0	hsa-miR-29b-3p	-0.48	-0.48	0.95	2009, 2011
FRAT2	ENST00000371019.2	frequently rearranged in advanced T-cell lymphomas 2	120	1	1	0	0	1	0	1	0	1	hsa-miR-29a-3p	-0.48	-0.63	0.83	2009, 2011
ABCB6	ENST00000265316.3	ATP-binding cassette, sub-family B (MDR/TAP), member 6	599	1	1	0	0	0	0	0	0	0	hsa-miR-29a-3p	-0.48	-0.48	0.22	2005, 2007, 2009, 2011
SNIP1	ENST00000296215.6	Smad nuclear interacting protein 1	355	1	0	1	0	1	0	1	0	1	hsa-miR-29a-3p	-0.48	-0.48	0.87	2009, 2011
NCKAP5	ENST00000409261.1	NCK-associated protein 5	51	1	1	0	0	0	0	0	0	0	hsa-miR-29a-3p	-0.48	-0.48	0.87	2007, 2009, 2011
BMF	ENST00000220446.4	Bcl2 modifying factor	179	1	1	0	0	1	0	1	0	1	hsa-miR-29b-3p	-0.48	-0.64	0.94	2005, 2007, 2009, 2011
SGK1	ENST00000367858.5	serum/glucocorticoid regulated kinase 1	369	1	1	0	0	0	0	0	0	0	hsa-miR-29a-3p	-0.48	-0.48	0.82	2005, 2007, 2009, 2011
TNFRSF1A	ENST00000162749.2	tumor necrosis factor receptor superfamily, member 1A	1698	1	1	0	0	0	0	0	0	0	hsa-miR-29a-3p	-0.47	-0.47	0.91	2011
KIAA2022	ENST00000055682.6	KIAA2022	5	2	2	0	0	2	0	0	2	0	hsa-miR-29b-3p	-0.47	-0.47	> 0.99	2007, 2009, 2011
TFAP2C	ENST00000201031.2	transcription factor AP-2 gamma (activating enhancer binding protein 2 gamma)	22	1	1	0	0	0	0	0	0	0	hsa-miR-29b-3p	-0.47	-0.47	0.94	2005, 2007, 2009, 2011
SGMS2	ENST00000394684.4	sphingomyelin synthase 2	111	2	1	1	0	0	0	0	0	0	hsa-miR-29a-3p	-0.47	-0.56	0.96	2011
ACPL2	ENST00000286353.4	acid phosphatase-like 2	72	1	1	0	0	1*	0	0	0	0	hsa-miR-29b-3p	-0.47	-0.6	0.94	2009, 2011
DNMT3B	ENST00000344505.4	DNA (cytosine-5-)-methyltransferase 3 beta	259	1	1	0	0	0	0	0	0	2	hsa-miR-29b-3p	-0.47	-0.47	0.76	2011
COL15A1	ENST00000375001.3	collagen, type XV, alpha 1	371	1	1	0	0	0	0	0	0	1	hsa-miR-29b-3p	-0.47	-0.61	0.82	2005, 2007, 2009, 2011
MBTD1	ENST00000586178.1	mbt domain containing 1	113	1	1	0	0	0	0	0	0	0	hsa-miR-29a-3p	-0.47	-0.47	0.92	2009, 2011
SLC36A1	ENST00000243389.3	solute carrier family 36 (proton/amino acid symporter), member 1	236	1	0	1	0	2	0	0	2	0	hsa-miR-29a-3p	-0.47	-0.47	0.82	2009, 2011
NPM3	ENST00000370110.5	nucleophosmin/nucleoplasmin 3	350	1	1	0	0	0	0	0	0	0	hsa-miR-29a-3p	-0.47	-0.47	< 0.1
ZKSCAN3	ENST00000377255.3	zinc finger with KRAB and SCAN domains 3	63	2	0	1	1	0	0	0	0	0	hsa-miR-29a-3p	-0.47	-0.47	0.87
SLC16A14	ENST00000295190.4	solute carrier family 16, member 14	34	1	1	0	0	0	0	0	0	0	hsa-miR-29a-3p	-0.47	-0.47	0.91	2005, 2007, 2009, 2011
FOXO3	ENST00000343882.6	forkhead box O3	32	1	0	1	0	0	0	0	0	2	hsa-miR-29b-3p	-0.47	-0.47	0.87	2007, 2009, 2011
CNR1	ENST00000362094.5	cannabinoid receptor 1 (brain)	40	1	0	1	0	2	0	1	1	1	hsa-miR-29a-3p	-0.46	-0.62	0.82	2005, 2007, 2009, 2011
PDGFC	ENST00000502773.1	platelet derived growth factor C	238	1	1	0	0	0	0	0	0	0	hsa-miR-29a-3p	-0.46	-0.5	0.92	2005, 2007, 2009, 2011
EFNA5	ENST00000333274.6	ephrin-A5	225	1	1	0	0	0	0	0	0	0	hsa-miR-29a-3p	-0.46	-0.47	0.9	2011
KIAA0895	ENST00000297063.6	KIAA0895	1104	1	1	0	0	0	0	0	0	0	hsa-miR-29a-3p	-0.46	-0.46	0.9	2009, 2011
VEGFA	ENST00000417285.2	vascular endothelial growth factor A	907	1	1	0	0	0	0	0	0	0	hsa-miR-29a-3p	-0.46	-0.61	0.9	2007, 2009, 2011
ZNF366	ENST00000318442.5	zinc finger protein 366	5	1	0	1	0	0	0	0	0	2	hsa-miR-29b-3p	-0.46	-0.46	0.87
CCDC117	ENST00000249064.4	coiled-coil domain containing 117	211	2	0	2	0	0	0	0	0	0	hsa-miR-29a-3p	-0.46	-0.54	0.92	2007, 2009, 2011
TMEM178B	ENST00000565468.1	transmembrane protein 178B	129	1	1	0	0	0	0	0	0	1	hsa-miR-29a-3p	-0.45	-0.45	0.95	2011
CHFR	ENST00000315585.7	checkpoint with forkhead and ring finger domains, E3 ubiquitin protein ligase	168	1	0	1	0	0	0	0	0	1	hsa-miR-29a-3p	-0.45	-0.45	0.85	2007, 2009, 2011
ID1	ENST00000376105.3	inhibitor of DNA binding 1, dominant negative helix-loop-helix protein	7992	1	0	1	0	0	0	0	0	0	hsa-miR-29a-3p	-0.45	-0.45	0.82
HS3ST3B1	ENST00000360954.2	heparan sulfate (glucosamine) 3-O-sulfotransferase 3B1	1489	1	0	1	0	1	0	0	1	2	hsa-miR-29b-3p	-0.45	-0.45	0.87	2005, 2007, 2011
MFAP3	ENST00000436816.1	microfibrillar-associated protein 3	1139	1	1	0	0	1	0	0	1	0	hsa-miR-29a-3p	-0.45	-0.47	0.89	2005, 2007, 2009, 2011
CAV2	ENST00000222693.4	caveolin 2	1191	1	1	0	0	0	0	0	0	0	hsa-miR-29b-3p	-0.45	-0.63	0.9	2005, 2007, 2009, 2011
NPAS3	ENST00000346562.2	neuronal PAS domain protein 3	9	1	1	0	0	0	0	0	0	1	hsa-miR-29a-3p	-0.45	-0.45	0.92	2011
COL27A1	ENST00000356083.3	collagen, type XXVII, alpha 1	620	2	0	1	1	0	0	0	0	0	hsa-miR-29b-3p	-0.45	-0.45	> 0.99
MYCN	ENST00000281043.3	v-myc avian myelocytomatosis viral oncogene neuroblastoma derived homolog	73	1	0	1	0	0	0	0	0	0	hsa-miR-29a-3p	-0.45	-0.45	0.86	2005, 2007, 2009, 2011
FAM3C	ENST00000359943.3	family with sequence similarity 3, member C	15	1	0	1	0	1	0	1	0	0	hsa-miR-29a-3p	-0.45	-0.71	0.59	2009
BAK1	ENST00000442998.2	BCL2-antagonist/killer 1	15	1	1	0	0	0	0	0	0	1	hsa-miR-29a-3p	-0.44	-0.46	0.95	2005, 2007, 2009, 2011
N4BP2L1	ENST00000380139.4	NEDD4 binding protein 2-like 1	92	1	0	1	0	0	0	0	0	0	hsa-miR-29a-3p	-0.44	-0.47	0.87	2005, 2007, 2009, 2011
CRISPLD1	ENST00000262207.4	cysteine-rich secretory protein LCCL domain containing 1	358	1	0	1	0	0	0	0	0	0	hsa-miR-29a-3p	-0.44	-0.44	0.88	2005, 2007, 2009, 2011
TRIM63	ENST00000374272.3	tripartite motif containing 63, E3 ubiquitin protein ligase	5	1	0	1	0	0	0	0	0	0	hsa-miR-29a-3p	-0.44	-0.44	0.8	2011
KLHL8	ENST00000273963.5	kelch-like family member 8	266	1	0	1	0	0	0	0	0	1	hsa-miR-29a-3p	-0.44	-0.45	0.85	2009, 2011
SLC6A14	ENST00000371900.4	solute carrier family 6 (amino acid transporter), member 14	5	1	1	0	0	0	0	0	0	1	hsa-miR-29a-3p	-0.44	-0.44	0.57	2011
SRSF10	ENST00000343255.5	serine/arginine-rich splicing factor 10	1920	2	0	0	2	0	0	0	0	1	hsa-miR-29a-3p	-0.44	-0.47	0.98
FSTL1	ENST00000295633.3	follistatin-like 1	6788	1	0	0	1	1	0	1	0	0	hsa-miR-29a-3p	-0.44	-0.46	0.95	2005, 2007, 2009, 2011
TUBB2A	ENST00000333628.3	tubulin, beta 2A class IIa	2337	1	0	1	0	0	0	0	0	0	hsa-miR-29a-3p	-0.44	-0.44	0.87	2007, 2009, 2011
CDK6	ENST00000265734.4	cyclin-dependent kinase 6	1116	2	0	1	1	1	0	1	0	0	hsa-miR-29a-3p	-0.44	-0.49	0.99	2007, 2009, 2011
COL5A1	ENST00000371817.3	collagen, type V, alpha 1	3111	3	2	1	0	1	0	1	0	1	hsa-miR-29a-3p	-0.44	-0.87	> 0.99	2007, 2009, 2011
ADAMTS7	ENST00000388820.4	ADAM metallopeptidase with thrombospondin type 1 motif, 7	5	1	1	0	0	0	0	0	0	0	hsa-miR-29b-3p	-0.43	-0.43	0.9	2005, 2007, 2009, 2011
GNG12	ENST00000370982.3	guanine nucleotide binding protein (G protein), gamma 12	1362	1	1	0	0	0	0	0	0	0	hsa-miR-29b-3p	-0.43	-0.45	0.88	2005, 2007, 2009, 2011
TMOD3	ENST00000308580.7	tropomodulin 3 (ubiquitous)	1533	1	1	0	0	0	0	0	0	0	hsa-miR-29a-3p	-0.43	-0.54	0.95	2011
DCAF12L1	ENST00000371126.1	DDB1 and CUL4 associated factor 12-like 1	5	1	1	0	0	0	0	0	0	0	hsa-miR-29a-3p	-0.43	-0.43	0.32	2009, 2011
TNFAIP3	ENST00000237289.4	tumor necrosis factor, alpha-induced protein 3	150	1	1	0	0	0	0	0	0	0	hsa-miR-29a-3p	-0.43	-0.43	0.95	2009, 2011
AMMECR1L	ENST00000272647.5	AMMECR1-like	21	1	1	0	0	0	0	0	0	0	hsa-miR-29b-3p	-0.43	-0.43	0.9	2007, 2009, 2011
SOX12	ENST00000342665.2	SRY (sex determining region Y)-box 12	6341	1	0	1	0	1	1	0	0	2	hsa-miR-29b-3p	-0.43	-0.55	0.87	2005, 2007, 2009, 2011
CCNJ	ENST00000265992.5	cyclin J	5	1	1	0	0	0	0	0	0	0	hsa-miR-29a-3p	-0.43	-0.43	0.74	2009, 2011
KCTD3	ENST00000259154.4	potassium channel tetramerization domain containing 3	372	1	0	0	1	0	0	0	0	0	hsa-miR-29a-3p	-0.42	-0.42	0.94	2005, 2007, 2009, 2011
COL6A3	ENST00000295550.4	collagen, type VI, alpha 3	11346	1	1	0	0	0	0	0	0	0	hsa-miR-29a-3p	-0.42	-0.42	0.92	2011
ETV4	ENST00000319349.5	ets variant 4	206	1	0	1	0	0	0	0	0	2	hsa-miR-29a-3p	-0.42	-0.43	0.86	2005, 2007, 2009, 2011
TUBD1	ENST00000346141.6	tubulin, delta 1	157	1	0	1	0	0	0	0	0	0	hsa-miR-29a-3p	-0.42	-0.42	0.47
HMGN3	ENST00000275036.7	high mobility group nucleosomal binding domain 3	2124	1	0	1	0	0	0	0	0	0	hsa-miR-29a-3p	-0.42	-0.48	0.88	2005, 2007, 2009, 2011
ANKRD13B	ENST00000394859.3	ankyrin repeat domain 13B	72	1	1	0	0	0	0	0	0	0	hsa-miR-29a-3p	-0.42	-0.42	0.93	2007, 2009, 2011
HMCN1	ENST00000367492.2	hemicentin 1	7	1	1	0	0	1	0	1	0	0	hsa-miR-29b-3p	-0.42	-0.42	0.75	2007, 2009, 2011
DLGAP2	ENST00000421627.2	discs, large (Drosophila) homolog-associated protein 2	5	2	0	1	1	0	0	0	0	0	hsa-miR-29b-3p	-0.42	-0.42	0.99	2009, 2011
DCX	ENST00000356915.2	doublecortin	5	1	0	1	0	2	0	2	0	1	hsa-miR-29a-3p	-0.41	-0.41	0.88	2005, 2007, 2009, 2011
BLMH	ENST00000261714.6	bleomycin hydrolase	1511	1	0	1	0	0	0	0	0	0	hsa-miR-29b-3p	-0.41	-0.41	0.87	2005, 2007, 2009, 2011
TLL1	ENST00000061240.2	tolloid-like 1	247	1	1	0	0	0	0	0	0	0	hsa-miR-29a-3p	-0.41	-0.41	0.95	2005, 2007, 2009, 2011
RAB30	ENST00000533486.1	RAB30, member RAS oncogene family	274	1	1	0	0	0	0	0	0	0	hsa-miR-29a-3p	-0.41	-0.41	0.95	2005, 2007, 2009, 2011
PTHLH	ENST00000395872.1	parathyroid hormone-like hormone	32	1	0	1	0	0	0	0	0	0	hsa-miR-29a-3p	-0.41	-0.41	0.83	2011
MCL1	ENST00000369026.2	myeloid cell leukemia sequence 1 (BCL2-related)	374	1	1	0	0	0	0	0	0	1	hsa-miR-29a-3p	-0.41	-0.54	0.95	2007, 2009, 2011
SNX24	ENST00000513881.1	sorting nexin 24	352	1	0	1	0	0	0	0	0	0	hsa-miR-29a-3p	-0.41	-0.41	0.88	2005, 2007, 2009, 2011
PHLDB3	ENST00000292140.5	pleckstrin homology-like domain, family B, member 3	613	1	0	1	0	0	0	0	0	0	hsa-miR-29a-3p	-0.41	-0.41	0.72	2009, 2011
C11orf87	ENST00000327419.6	chromosome 11 open reading frame 87	5	2	0	2	0	0	0	0	0	0	hsa-miR-29a-3p	-0.41	-0.41	0.95	2005, 2007, 2009, 2011
BTG2	ENST00000290551.4	BTG family, member 2	758	2	0	1	1	0	0	0	0	0	hsa-miR-29a-3p	-0.41	-0.41	0.93	2005, 2007, 2009, 2011
OSTC	ENST00000512478.2	oligosaccharyltransferase complex subunit (non-catalytic)	8403	1	0	1	0	0	0	0	0	0	hsa-miR-29a-3p	-0.41	-0.42	0.53	2009, 2011
ADA	ENST00000372874.4	adenosine deaminase	116	1	0	1	0	0	0	0	0	0	hsa-miR-29b-3p	-0.41	-0.41	0.83	2011
HOOK3	ENST00000307602.4	hook microtubule-tethering protein 3	403	2	0	0	2	1	0	1	0	0	hsa-miR-29a-3p	-0.41	-0.5	> 0.99	2005, 2007, 2011
PTP4A1	ENST00000370651.3	protein tyrosine phosphatase type IVA, member 1	5740	1	1	0	0	0	0	0	0	0	hsa-miR-29a-3p	-0.41	-0.61	0.79	2007, 2009, 2011
MLF1	ENST00000355893.5	myeloid leukemia factor 1	458	1	0	1	0	0	0	0	0	0	hsa-miR-29a-3p	-0.41	-0.41	0.87	2005, 2007, 2009, 2011
NIPSNAP3B	ENST00000374762.3	nipsnap homolog 3B (C. elegans)	26	1	0	1	0	0	0	0	0	0	hsa-miR-29a-3p	-0.41	-0.41	0.75
PPP1R3D	ENST00000370996.3	protein phosphatase 1, regulatory subunit 3D	132	2	0	1	1	0	0	0	0	0	hsa-miR-29b-3p	-0.4	-0.46	0.97	2005, 2007, 2009, 2011
ZBTB37	ENST00000367701.5	zinc finger and BTB domain containing 37	213	1	0	1	0	2	0	1	1	1	hsa-miR-29b-3p	-0.4	-0.45	0.56
KIAA0355	ENST00000299505.6	KIAA0355	538	1	0	1	0	0	0	0	0	2	hsa-miR-29b-3p	-0.4	-0.41	0.88	2005, 2007, 2009, 2011
COL22A1	ENST00000303045.6	collagen, type XXII, alpha 1	5	1	1	0	0	0	0	0	0	1	hsa-miR-29b-3p	-0.4	-0.4	0.86	2005, 2007, 2009, 2011
NIPSNAP3A	ENST00000374767.4	nipsnap homolog 3A (C. elegans)	199	1	0	1	0	0	0	0	0	0	hsa-miR-29b-3p	-0.4	-0.4	0.35
GEMIN2	ENST00000396249.2	gem (nuclear organelle) associated protein 2	106	1	0	1	0	0	0	0	0	0	hsa-miR-29a-3p	-0.4	-0.43	0.56	2009, 2011
DGKD	ENST00000264057.2	diacylglycerol kinase, delta 130kDa	200	1	1	0	0	1	0	1	0	4	hsa-miR-29a-3p	-0.4	-0.41	0.95	2005, 2007, 2009, 2011
NANOS1	ENST00000425699.1	nanos homolog 1 (Drosophila)	158	1	0	1	0	0	0	0	0	0	hsa-miR-29a-3p	-0.4	-0.4	0.88	2009, 2011
VAMP7	ENST00000286448.6	vesicle-associated membrane protein 7	5	1	0	1	0	0	0	0	0	1	hsa-miR-29a-3p	-0.4	-0.4	0.8	2011
BRWD3	ENST00000373275.4	bromodomain and WD repeat domain containing 3	506	1	0	1	0	2	0	1	1	1	hsa-miR-29b-3p	-0.4	-0.58	0.89	2005, 2007, 2009, 2011
TTC30B	ENST00000408939.3	tetratricopeptide repeat domain 30B	63	1	1	0	0	1	0	0	1	0	hsa-miR-29a-3p	-0.4	-0.63	< 0.1	2009, 2011
ABCE1	ENST00000296577.4	ATP-binding cassette, sub-family E (OABP), member 1	787	1	0	1	0	0	0	0	0	0	hsa-miR-29a-3p	-0.4	-0.4	0.69	2005, 2007, 2009, 2011
GPR50	ENST00000218316.3	G protein-coupled receptor 50	148	1	0	1	0	0	0	0	0	0	hsa-miR-29a-3p	-0.4	-0.41	0.67
AP5S1	ENST00000379573.2	adaptor-related protein complex 5, sigma 1 subunit	492	1	0	1	0	2	0	2	0	1	hsa-miR-29a-3p	-0.39	-0.46	< 0.1
HDAC4	ENST00000345617.3	histone deacetylase 4	48	1	0	1	0	0	0	0	0	1	hsa-miR-29b-3p	-0.39	-0.4	0.87	2005, 2007, 2009, 2011
CSGALNACT2	ENST00000374466.3	chondroitin sulfate N-acetylgalactosaminyltransferase 2	128	1	0	0	1	0	0	0	0	0	hsa-miR-29b-3p	-0.39	-0.39	0.93	2009
URM1	ENST00000372850.1	ubiquitin related modifier 1	345	2	0	1	1	2	0	1	1	1	hsa-miR-29a-3p	-0.39	-0.55	0.91	2011
CPS1	ENST00000430249.2	carbamoyl-phosphate synthase 1, mitochondrial	11682	1	0	1	0	0	0	0	0	1	hsa-miR-29a-3p	-0.39	-0.46	0.87	2011
C5orf15	ENST00000231512.3	chromosome 5 open reading frame 15	988	1	0	1	0	0	0	0	0	0	hsa-miR-29a-3p	-0.39	-0.39	0.68	2005, 2007, 2009, 2011
DCP2	ENST00000389063.2	decapping mRNA 2	155	1	1	0	0	1	0	1	0	3	hsa-miR-29a-3p	-0.39	-0.51	0.87	2005, 2007, 2009, 2011
ZNF469	ENST00000437464.1	zinc finger protein 469	139	1	1	0	0	0	0	0	0	0	hsa-miR-29a-3p	-0.39	-0.41	0.95	2011
FAM101B	ENST00000329099.4	family with sequence similarity 101, member B	126	1	1	0	0	0	0	0	0	0	hsa-miR-29b-3p	-0.39	-0.42	< 0.1	2011
RAB15	ENST00000436278.2	RAB15, member RAS oncogene family	23	3	0	3	0	0	0	0	0	2	hsa-miR-29a-3p	-0.39	-0.44	0.7	2005, 2007, 2009, 2011
FBXW9	ENST00000393261.3	F-box and WD repeat domain containing 9	158	1	0	1	0	1	0	1	0	0	hsa-miR-29b-3p	-0.39	-0.61	0.81	2005, 2007, 2009, 2011
ZBTB47	ENST00000457842.3	zinc finger and BTB domain containing 47	81	2	1	0	1	0	0	0	0	1	hsa-miR-29b-3p	-0.39	-0.52	0.99	2007, 2009, 2011
ADAMTS18	ENST00000282849.5	ADAM metallopeptidase with thrombospondin type 1 motif, 18	7	2	0	2	0	0	0	0	0	0	hsa-miR-29b-3p	-0.39	-0.39	0.95	2005, 2007, 2009, 2011
ELF2	ENST00000394235.2	E74-like factor 2 (ets domain transcription factor)	26	1	1	0	0	0	0	0	0	0	hsa-miR-29a-3p	-0.39	-0.39	0.95	2005, 2007, 2009, 2011
CCNYL1	ENST00000295414.3	cyclin Y-like 1	111	1	0	1	0	0	0	0	0	0	hsa-miR-29b-3p	-0.39	-0.39	0.88	2007, 2011
G6PC	ENST00000253801.2	glucose-6-phosphatase, catalytic subunit	5	1	0	1	0	1	0	0	1	2	hsa-miR-29a-3p	-0.39	-0.39	0.8	2011
C11orf57	ENST00000532163.1	chromosome 11 open reading frame 57	207	2	0	1	1	0	0	0	0	0	hsa-miR-29a-3p	-0.38	-0.64	0.96	2007, 2009, 2011
SERBP1	ENST00000370994.4	SERPINE1 mRNA binding protein 1	926	1	1	0	0	0	0	0	0	1	hsa-miR-29a-3p	-0.38	-0.42	0.95	2009, 2011
KIF26A	ENST00000315264.7	kinesin family member 26A	494	1	1	0	0	0	0	0	0	0	hsa-miR-29a-3p	-0.38	-0.38	0.95	2009, 2011
CACNA1A	ENST00000573710.2	calcium channel, voltage-dependent, P/Q type, alpha 1A subunit	5	1	1	0	0	0	0	0	0	0	hsa-miR-29a-3p	-0.38	-0.38	ORF
ARRDC4	ENST00000268042.6	arrestin domain containing 4	10	1	0	1	0	0	0	0	0	1	hsa-miR-29b-3p	-0.38	-0.38	0.84	2005, 2007, 2009, 2011
ZSCAN25	ENST00000394152.2	zinc finger and SCAN domain containing 25	230	1	1	0	0	0	0	0	0	1	hsa-miR-29a-3p	-0.38	-0.39	0.34	2011
DOLPP1	ENST00000540102.1	dolichyldiphosphatase 1	963	1	0	1	0	0	0	0	0	0	hsa-miR-29a-3p	-0.38	-0.38	0.82	2005, 2007, 2009, 2011
SCAMP5	ENST00000425597.3	secretory carrier membrane protein 5	127	1	1	0	0	0	0	0	0	0	hsa-miR-29a-3p	-0.38	-0.38	0.94	2005, 2007, 2009, 2011
CHIC2	ENST00000263921.3	cysteine-rich hydrophobic domain 2	2509	1	0	1	0	0	0	0	0	0	hsa-miR-29a-3p	-0.38	-0.38	0.88	2005, 2007, 2009, 2011
WASF1	ENST00000392587.2	WAS protein family, member 1	55	1	0	1	0	0	0	0	0	0	hsa-miR-29a-3p	-0.38	-0.38	0.82	2009, 2011
F11R	ENST00000368026.6	F11 receptor	2844	1	0	0	1	1	0	1	0	0	hsa-miR-29a-3p	-0.38	-0.38	0.93	2005, 2007, 2009, 2011
PLEKHF2	ENST00000315367.3	pleckstrin homology domain containing, family F (with FYVE domain) member 2	286	1	0	1	0	0	0	0	0	0	hsa-miR-29a-3p	-0.38	-0.38	0.87	2009, 2011
RIC3	ENST00000396677.2	RIC3 acetylcholine receptor chaperone	5	1	0	1	0	1	0	0	1	3	hsa-miR-29a-3p	-0.38	-0.38	0.8	2009, 2011
TAF5	ENST00000369839.3	TAF5 RNA polymerase II, TATA box binding protein (TBP)-associated factor, 100kDa	105	1	0	1	0	0	0	0	0	0	hsa-miR-29a-3p	-0.38	-0.41	0.74	2005, 2007
STX16	ENST00000355957.5	syntaxin 16	756	1	0	1	0	1	0	1	0	0	hsa-miR-29a-3p	-0.38	-0.41	0.79	2009, 2011
DGKH	ENST00000261491.5	diacylglycerol kinase, eta	46	1	1	0	0	0	0	0	0	2	hsa-miR-29a-3p	-0.38	-0.38	0.95	2005, 2007, 2009, 2011
IFNG	ENST00000229135.3	interferon, gamma	5	1	0	1	0	0	0	0	0	0	hsa-miR-29a-3p	-0.38	-0.38	0.57	2005, 2007
PRR3	ENST00000376560.3	proline rich 3	1145	1	0	1	0	0	0	0	0	0	hsa-miR-29b-3p	-0.37	-0.38	0.87	2011
MLLT11	ENST00000368921.3	myeloid/lymphoid or mixed-lineage leukemia (trithorax homolog, Drosophila); translocated to, 11	308	1	0	1	0	0	0	0	0	0	hsa-miR-29a-3p	-0.37	-0.37	0.86	2007, 2009, 2011
QKI	ENST00000392127.2	QKI, KH domain containing, RNA binding	323	1	0	1	0	1	0	1	0	1	hsa-miR-29a-3p	-0.37	-0.4	0.77	2011
CCNL2	ENST00000408952.5	cyclin L2	699	1	1	0	0	0	0	0	0	2	hsa-miR-29a-3p	-0.37	-0.46	0.93	2007, 2009, 2011
PIK3R1	ENST00000521381.1	phosphoinositide-3-kinase, regulatory subunit 1 (alpha)	217	1	0	1	0	0	0	0	0	0	hsa-miR-29a-3p	-0.37	-0.37	0.88	2007, 2009, 2011
R3HDM4	ENST00000361574.5	R3H domain containing 4	123	1	0	1	0	0	0	0	0	0	hsa-miR-29a-3p	-0.37	-0.38	0.87	2005, 2007, 2009, 2011
IFFO1	ENST00000436152.2	intermediate filament family orphan 1	552	1	1	0	0	0	0	0	0	0	hsa-miR-29a-3p	-0.37	-0.39	0.94	2005, 2007, 2009, 2011
NRSN1	ENST00000378491.4	neurensin 1	5	1	0	1	0	0	0	0	0	1	hsa-miR-29a-3p	-0.37	-0.37	0.83	2007, 2009, 2011
LASP1	ENST00000318008.6	LIM and SH3 protein 1	552	2	0	1	1	0	0	0	0	0	hsa-miR-29a-3p	-0.37	-0.38	0.99	2009, 2011
JAZF1	ENST00000283928.5	JAZF zinc finger 1	869	1	0	0	1	0	0	0	0	0	hsa-miR-29a-3p	-0.37	-0.38	0.92	2009, 2011
LDOC1L	ENST00000341255.3	leucine zipper, down-regulated in cancer 1-like	348	1	0	1	0	1	0	1	0	0	hsa-miR-29a-3p	-0.37	-0.37	0.86	2007, 2009, 2011
FZD4	ENST00000531380.1	frizzled family receptor 4	5	1	0	1	0	1	0	1	0	0	hsa-miR-29a-3p	-0.37	-0.37	0.85	2009, 2011
AHR	ENST00000242057.4	aryl hydrocarbon receptor	25	1	0	1	0	0	0	0	0	1	hsa-miR-29a-3p	-0.37	-0.37	0.58	2005, 2007, 2011
DDX3Y	ENST00000336079.3	DEAD (Asp-Glu-Ala-Asp) box helicase 3, Y-linked	5	1	0	0	1	0	0	0	0	0	hsa-miR-29a-3p	-0.37	-0.37	0.9	2005, 2007
CACFD1	ENST00000291722.7	calcium channel flower domain containing 1	1315	1	1	0	0	0	0	0	0	1	hsa-miR-29b-3p	-0.37	-0.37	0.85	2009, 2011
AAR2	ENST00000320849.4	AAR2 splicing factor homolog (S. cerevisiae)	74	1	1	0	0	1	0	1	0	0	hsa-miR-29a-3p	-0.37	-0.37	0.61	2009, 2011
CMPK1	ENST00000371873.5	cytidine monophosphate (UMP-CMP) kinase 1, cytosolic	4366	1	0	1	0	0	0	0	0	1	hsa-miR-29b-3p	-0.37	-0.37	0.73	2007, 2009, 2011
FAM193B	ENST00000514747.1	family with sequence similarity 193, member B	77	1	1	0	0	0	0	0	0	0	hsa-miR-29a-3p	-0.37	-0.37	0.91	2009, 2011
ZBTB43	ENST00000449886.1	zinc finger and BTB domain containing 43	396	2	0	1	1	0	0	0	0	1	hsa-miR-29a-3p	-0.37	-0.37	0.85	2009, 2011
AMOT	ENST00000304758.1	angiomotin	515	1	0	1	0	1	0	0	1	0	hsa-miR-29a-3p	-0.37	-0.37	0.68	2005, 2007, 2009, 2011
LIF	ENST00000403987.3	leukemia inhibitory factor	55	1	0	1	0	0	0	0	0	0	hsa-miR-29a-3p	-0.37	-0.41	0.88	2005, 2007, 2009, 2011
RAPGEFL1	ENST00000264644.6	Rap guanine nucleotide exchange factor (GEF)-like 1	20	1	1	0	0	0	0	0	0	2	hsa-miR-29a-3p	-0.36	-0.36	0.94	2005, 2007, 2009, 2011
PDHX	ENST00000448838.3	pyruvate dehydrogenase complex, component X	40	2	0	2	0	0	0	0	0	0	hsa-miR-29a-3p	-0.36	-0.51	0.98	2005, 2007, 2009, 2011
FERMT2	ENST00000395631.2	fermitin family member 2	5888	1	1	0	0	0	0	0	0	0	hsa-miR-29a-3p	-0.36	-0.39	0.47	2005, 2007, 2009, 2011
ABHD4	ENST00000428304.2	abhydrolase domain containing 4	102	1	0	1	0	1	0	1	0	1	hsa-miR-29b-3p	-0.36	-0.42	0.87	2005, 2007, 2009, 2011
PCYT1B	ENST00000379145.1	phosphate cytidylyltransferase 1, choline, beta	5	2	0	1	1	0	0	0	0	0	hsa-miR-29a-3p	-0.36	-0.36	0.99	2007, 2009, 2011
DPYSL5	ENST00000288699.6	dihydropyrimidinase-like 5	315	1	1	0	0	0	0	0	0	1	hsa-miR-29b-3p	-0.36	-0.51	0.94	2011
CLK2	ENST00000361168.5	CDC-like kinase 2	77	1	0	1	0	0	0	0	0	0	hsa-miR-29a-3p	-0.36	-0.36	0.78	2011
CPEB3	ENST00000412050.4	cytoplasmic polyadenylation element binding protein 3	48	2	0	1	1	0	0	0	0	1	hsa-miR-29a-3p	-0.36	-0.43	0.97	2005, 2007, 2009, 2011
AMER1	ENST00000330258.3	APC membrane recruitment protein 1	11	1	0	1	0	1	0	1	0	1	hsa-miR-29a-3p	-0.36	-0.49	0.9	2007, 2009, 2011
SIRT1	ENST00000212015.6	sirtuin 1	220	1	1	0	0	0	0	0	0	0	hsa-miR-29a-3p	-0.36	-0.36	< 0.1
NKIRAS2	ENST00000462043.2	NFKB inhibitor interacting Ras-like 2	9685	1	0	0	1	0	0	0	0	1	hsa-miR-29b-3p	-0.36	-0.36	0.93	2005, 2007, 2009, 2011
IL1RAP	ENST00000072516.3	interleukin 1 receptor accessory protein	313	1	1	0	0	0	0	0	0	1	hsa-miR-29a-3p	-0.36	-0.36	0.92	2005, 2007, 2009, 2011
NDN	ENST00000331837.4	necdin, melanoma antigen (MAGE) family member	5	1	0	1	0	0	0	0	0	0	hsa-miR-29a-3p	-0.36	-0.36	0.81	2011
USP34	ENST00000398571.2	ubiquitin specific peptidase 34	332	1	0	1	0	0	0	0	0	0	hsa-miR-29a-3p	-0.36	-0.36	0.86	2007, 2009, 2011
XPNPEP1	ENST00000369683.1	X-prolyl aminopeptidase (aminopeptidase P) 1, soluble	38	1	0	0	1	0	0	0	0	0	hsa-miR-29a-3p	-0.36	-0.36	0.81	2009, 2011
FBXW7	ENST00000281708.4	F-box and WD repeat domain containing 7, E3 ubiquitin protein ligase	12	1	1	0	0	0	0	0	0	0	hsa-miR-29a-3p	-0.36	-0.36	0.93	2007, 2009, 2011
ITGB1	ENST00000396033.2	integrin, beta 1 (fibronectin receptor, beta polypeptide, antigen CD29 includes MDF2, MSK12)	2098	1	0	1	0	0	0	0	0	1	hsa-miR-29a-3p	-0.36	-0.4	0.83	2005, 2007, 2009, 2011
CDCA4	ENST00000336219.3	cell division cycle associated 4	194	1	0	1	0	1	0	1	0	1	hsa-miR-29a-3p	-0.36	-0.49	0.66	2007, 2009
SETDB2	ENST00000354234.4	SET domain, bifurcated 2	70	1	0	1	0	1	0	0	1	0	hsa-miR-29b-3p	-0.35	-0.38	0.9	2011
ZNF512B	ENST00000369888.1	zinc finger protein 512B	8	1	1	0	0	0	0	0	0	0	hsa-miR-29a-3p	-0.35	-0.35	0.94	2007, 2009, 2011
EML6	ENST00000356458.6	echinoderm microtubule associated protein like 6	39	1	1	0	0	0	0	0	0	0	hsa-miR-29a-3p	-0.35	-0.35	0.94	2011
PARG	ENST00000402038.3	poly (ADP-ribose) glycohydrolase	445	1	0	1	0	0	0	0	0	0	hsa-miR-29a-3p	-0.35	-0.37	0.87	2005, 2007, 2009
CCND2	ENST00000261254.3	cyclin D2	66	1	0	1	0	1	0	1	0	0	hsa-miR-29a-3p	-0.35	-0.42	0.81	2005, 2007, 2009, 2011
CAMK2G	ENST00000351293.3	calcium/calmodulin-dependent protein kinase II gamma	14	2	0	2	0	0	0	0	0	1	hsa-miR-29b-3p	-0.35	-0.35	0.93	2005, 2007, 2009, 2011
LPL	ENST00000311322.8	lipoprotein lipase	7658	1	1	0	0	0	0	0	0	0	hsa-miR-29a-3p	-0.35	-0.4	0.7	2005, 2007, 2009, 2011
MAFB	ENST00000373313.2	v-maf avian musculoaponeurotic fibrosarcoma oncogene homolog B	333	1	0	1	0	1	0	1	0	0	hsa-miR-29b-3p	-0.35	-0.37	0.85	2005, 2007, 2009, 2011
MARCH1	ENST00000274056.7	membrane-associated ring finger (C3HC4) 1, E3 ubiquitin protein ligase	5	1	1	0	0	0	0	0	0	0	hsa-miR-29a-3p	-0.35	-0.35	0.81	2011
TRPC6	ENST00000344327.3	transient receptor potential cation channel, subfamily C, member 6	68	1	0	1	0	0	0	0	0	0	hsa-miR-29a-3p	-0.35	-0.35	0.62	2009, 2011
GGCT	ENST00000005374.6	gamma-glutamylcyclotransferase	117	1	0	1	0	0	0	0	0	0	hsa-miR-29a-3p	-0.35	-0.35	0.43	2009, 2011
ABHD5	ENST00000458276.2	abhydrolase domain containing 5	884	2	0	0	2	1	1	0	0	0	hsa-miR-29a-3p	-0.35	-0.83	0.98	2011
OTUD4	ENST00000454497.2	OTU domain containing 4	18	1	1	0	0	0	0	0	0	1	hsa-miR-29a-3p	-0.35	-0.35	0.88	2007, 2009, 2011
RARB	ENST00000437042.2	retinoic acid receptor, beta	48	1	0	1	0	0	0	0	0	0	hsa-miR-29b-3p	-0.35	-0.35	0.85	2005, 2007, 2009, 2011
DCUN1D4	ENST00000334635.5	DCN1, defective in cullin neddylation 1, domain containing 4	1118	1	1	0	0	0	0	0	0	0	hsa-miR-29a-3p	-0.35	-0.39	0.72	2007, 2009, 2011
SERPINH1	ENST00000533603.1	serpin peptidase inhibitor, clade H (heat shock protein 47), member 1, (collagen binding protein 1)	5956	1	0	0	1	0	0	0	0	1	hsa-miR-29b-3p	-0.35	-0.35	0.95	2007, 2009, 2011
CASP7	ENST00000369331.4	caspase 7, apoptosis-related cysteine peptidase	277	1	0	1	0	0	0	0	0	0	hsa-miR-29a-3p	-0.35	-0.35	0.81	2009, 2011
GRAP2	ENST00000344138.4	GRB2-related adaptor protein 2	5	1	1	0	0	2	0	2	0	2	hsa-miR-29a-3p	-0.35	-0.53	0.19
KCNJ6	ENST00000609713.1	potassium inwardly-rectifying channel, subfamily J, member 6	5	1	1	0	0	1	0	0	1	2	hsa-miR-29a-3p	-0.35	-0.35	0.91
TFEC	ENST00000265440.7	transcription factor EC	5	1	1	0	0	0	0	0	0	0	hsa-miR-29a-3p	-0.35	-0.35	0.89	2009, 2011
RNF138	ENST00000261593.3	ring finger protein 138, E3 ubiquitin protein ligase	376	1	0	1	0	0	0	0	0	0	hsa-miR-29a-3p	-0.35	-0.35	0.71	2005, 2007, 2009, 2011
ZNF518B	ENST00000326756.3	zinc finger protein 518B	95	1	0	1	0	0	0	0	0	0	hsa-miR-29a-3p	-0.35	-0.37	0.83	2009, 2011
MED12L	ENST00000474524.1	mediator complex subunit 12-like	30	1	0	1	0	0	0	0	0	1	hsa-miR-29b-3p	-0.35	-0.37	0.87	2005, 2007, 2009, 2011
NID1	ENST00000366595.3	nidogen 1	303	1	0	1	0	0	0	0	0	1	hsa-miR-29a-3p	-0.35	-0.37	0.63	2009, 2011
GLIS2	ENST00000262366.3	GLIS family zinc finger 2	17	1	1	0	0	1	0	1	0	2	hsa-miR-29a-3p	-0.34	-0.34	0.89	2003, 2005, 2007, 2009, 2011
MOG	ENST00000376902.3	myelin oligodendrocyte glycoprotein	5	1	0	0	1	0	0	0	0	1	hsa-miR-29a-3p	-0.34	-0.34	0.87	2011
COL8A1	ENST00000261037.3	collagen, type VIII, alpha 1	601	1	1	0	0	0	0	0	0	0	hsa-miR-29a-3p	-0.34	-0.39	0.95
AGO1	ENST00000373204.4	argonaute RISC catalytic component 1	402	4	0	3	1	0	0	0	0	0	hsa-miR-29a-3p	-0.34	-0.4	> 0.99	2005, 2007
NKRF	ENST00000371527.1	NFKB repressing factor	607	1	0	1	0	0	0	0	0	0	hsa-miR-29b-3p	-0.34	-0.38	0.87	2005, 2007, 2009, 2011
PLEKHA8	ENST00000449726.1	pleckstrin homology domain containing, family A (phosphoinositide binding specific) member 8	661	1	0	0	1	1	0	1	0	0	hsa-miR-29b-3p	-0.34	-0.34	0.95	2011
RAP1GDS1	ENST00000408927.3	RAP1, GTP-GDP dissociation stimulator 1	970	1	0	1	0	0	0	0	0	0	hsa-miR-29a-3p	-0.34	-0.34	0.88	2005, 2007, 2009, 2011
LEPRE1	ENST00000236040.4	leucine proline-enriched proteoglycan (leprecan) 1	4638	1	1	0	0	0	0	0	0	0	hsa-miR-29a-3p	-0.34	-0.34	0.17
UBTF	ENST00000343638.5	upstream binding transcription factor, RNA polymerase I	1090	2	0	2	0	1	0	1	0	0	hsa-miR-29b-3p	-0.34	-0.36	0.78	2007, 2009, 2011
PALM	ENST00000338448.5	paralemmin	341	1	1	0	0	0	0	0	0	0	hsa-miR-29a-3p	-0.34	-0.34	0.92	2005, 2007, 2009, 2011
PPM1D	ENST00000305921.3	protein phosphatase, Mg2+/Mn2+ dependent, 1D	896	1	0	1	0	0	0	0	0	0	hsa-miR-29b-3p	-0.34	-0.37	0.88	2011
THRA	ENST00000450525.2	thyroid hormone receptor, alpha	547	2	1	1	0	0	0	0	0	4	hsa-miR-29b-3p	-0.34	-0.34	0.98
KCNRG	ENST00000360473.4	potassium channel regulator	5	1	0	1	0	0	0	0	0	0	hsa-miR-29a-3p	-0.34	-0.34	0.49
ERC1	ENST00000355446.5	ELKS/RAB6-interacting/CAST family member 1	159	1	1	0	0	0	0	0	0	1	hsa-miR-29b-3p	-0.34	-0.35	0.94	2011
SH3PXD2A	ENST00000369774.4	SH3 and PX domains 2A	152	2	1	1	0	1	0	1	0	1	hsa-miR-29b-3p	-0.34	-0.41	> 0.99	2007, 2009, 2011
MFAP2	ENST00000375534.3	microfibrillar-associated protein 2	10	1	0	1	0	0	0	0	0	0	hsa-miR-29b-3p	-0.34	-0.34	0.88	2005, 2007, 2009, 2011
ISL1	ENST00000230658.7	ISL LIM homeobox 1	67	1	0	1	0	0	0	0	0	0	hsa-miR-29a-3p	-0.34	-0.34	0.86	2005, 2007, 2009, 2011
REST	ENST00000309042.7	RE1-silencing transcription factor	31	1	0	1	0	0	0	0	0	0	hsa-miR-29a-3p	-0.34	-0.39	0.74	2011
ARL4A	ENST00000396663.1	ADP-ribosylation factor-like 4A	213	1	0	1	0	0	0	0	0	0	hsa-miR-29a-3p	-0.34	-0.39	0.85	2009, 2011
PDGFRB	ENST00000261799.4	platelet-derived growth factor receptor, beta polypeptide	320	1	0	1	0	0	0	0	0	0	hsa-miR-29a-3p	-0.34	-0.36	0.85	2005, 2007, 2009, 2011
VASH2	ENST00000366968.4	vasohibin 2	70	1	0	1	0	0	0	0	0	0	hsa-miR-29a-3p	-0.34	-0.34	0.87	2007, 2009, 2011
SIDT2	ENST00000324225.4	SID1 transmembrane family, member 2	341	1	1	0	0	0	0	0	0	0	hsa-miR-29a-3p	-0.34	-0.34	0.86	2007, 2009, 2011
DOT1L	ENST00000398665.3	DOT1-like histone H3K79 methyltransferase	439	4	0	3	1	2	0	2	0	2	hsa-miR-29b-3p	-0.33	-0.39	0.52	2009, 2011
HNF4G	ENST00000396423.2	hepatocyte nuclear factor 4, gamma	5	1	0	1	0	0	0	0	0	0	hsa-miR-29a-3p	-0.33	-0.33	0.87	2005, 2007, 2009, 2011
PCGF3	ENST00000362003.5	polycomb group ring finger 3	503	1	1	0	0	0	0	0	0	1	hsa-miR-29a-3p	-0.33	-0.47	0.95	2005, 2007, 2009, 2011
SETDB1	ENST00000368969.4	SET domain, bifurcated 1	762	1	1	0	0	0	0	0	0	0	hsa-miR-29a-3p	-0.33	-0.33	0.48	2005, 2007, 2009, 2011
TP53INP2	ENST00000374810.3	tumor protein p53 inducible nuclear protein 2	12	1	0	0	1	1	0	1	0	0	hsa-miR-29b-3p	-0.33	-0.33	0.88	2005, 2007, 2011
EPC1	ENST00000319778.6	enhancer of polycomb homolog 1 (Drosophila)	102	1	0	0	1	0	0	0	0	0	hsa-miR-29b-3p	-0.33	-0.33	0.9	2009
CILP2	ENST00000586018.1	cartilage intermediate layer protein 2	19	1	0	1	0	0	0	0	0	0	hsa-miR-29a-3p	-0.33	-0.33	0.87	2007, 2009, 2011
TMPRSS3	ENST00000398405.1	transmembrane protease, serine 3	5	1	0	1	0	0	0	0	0	0	hsa-miR-29a-3p	-0.33	-0.33	0.44	2005, 2007
H2AFY	ENST00000511689.1	H2A histone family, member Y	2126	1	0	1	0	0	0	0	0	0	hsa-miR-29a-3p	-0.33	-0.33	0.87	2009, 2011
INSIG1	ENST00000342407.5	insulin induced gene 1	1776	1	0	1	0	0	0	0	0	0	hsa-miR-29a-3p	-0.33	-0.36	0.88	2005, 2007, 2009, 2011
COL4A2	ENST00000360467.5	collagen, type IV, alpha 2	879	1	0	1	0	0	0	0	0	1	hsa-miR-29a-3p	-0.33	-0.33	0.88	2005, 2007, 2009, 2011
MAPRE2	ENST00000436190.2	microtubule-associated protein, RP/EB family, member 2	361	1	0	1	0	0	0	0	0	0	hsa-miR-29a-3p	-0.33	-0.33	0.87	2009, 2011
TMTC3	ENST00000266712.6	transmembrane and tetratricopeptide repeat containing 3	406	1	0	1	0	0	0	0	0	0	hsa-miR-29a-3p	-0.33	-0.34	0.87	2007, 2009, 2011
CD276	ENST00000318443.5	CD276 molecule	186	1	1	0	0	0	0	0	0	1	hsa-miR-29b-3p	-0.33	-0.34	0.93	2007, 2009, 2011
FREM2	ENST00000280481.7	FRAS1 related extracellular matrix protein 2	33	2	0	1	1	1	0	1	0	0	hsa-miR-29a-3p	-0.33	-0.35	0.99	2009, 2011
PRKAB2	ENST00000254101.3	protein kinase, AMP-activated, beta 2 non-catalytic subunit	363	1	0	1	0	0	0	0	0	1	hsa-miR-29a-3p	-0.33	-0.4	0.84	2005, 2007, 2009, 2011
FOS	ENST00000303562.4	FBJ murine osteosarcoma viral oncogene homolog	3716	1	0	1	0	0	0	0	0	0	hsa-miR-29a-3p	-0.33	-0.33	0.85	2005, 2007, 2009, 2011
MAU2	ENST00000262815.8	MAU2 sister chromatid cohesion factor	5234	1	0	1	0	0	0	0	0	0	hsa-miR-29a-3p	-0.33	-0.34	0.85	2009, 2011
ZC4H2	ENST00000545618.1	zinc finger, C4H2 domain containing	432	1	0	0	1	0	0	0	0	0	hsa-miR-29a-3p	-0.33	-0.33	0.95	2005, 2007, 2009, 2011
SMPD3	ENST00000219334.5	sphingomyelin phosphodiesterase 3, neutral membrane (neutral sphingomyelinase II)	9	1	0	1	0	1	0	1	0	1	hsa-miR-29a-3p	-0.33	-0.33	0.88	2005, 2007, 2009, 2011
DNAJB11	ENST00000439351.1	DnaJ (Hsp40) homolog, subfamily B, member 11	2894	1	0	1	0	0	0	0	0	0	hsa-miR-29a-3p	-0.32	-0.38	0.8	2005, 2007, 2009, 2011
C1orf226	ENST00000458626.2	chromosome 1 open reading frame 226	369	1	1	0	0	1	1	0	0	0	hsa-miR-29a-3p	-0.32	-0.33	0.61	2009, 2011
TGIF2	ENST00000373874.2	TGFB-induced factor homeobox 2	192	1	0	1	0	0	0	0	0	1	hsa-miR-29a-3p	-0.32	-0.32	0.83	2009, 2011
RAB12	ENST00000329286.6	RAB12, member RAS oncogene family	589	1	0	1	0	0	0	0	0	0	hsa-miR-29a-3p	-0.32	-0.32	0.77	2007, 2011
RNF141	ENST00000265981.2	ring finger protein 141	345	1	0	1	0	0	0	0	0	0	hsa-miR-29a-3p	-0.32	-0.34	0.6	2009, 2011
C9orf72	ENST00000380003.3	chromosome 9 open reading frame 72	25	1	0	0	1	0	0	0	0	0	hsa-miR-29a-3p	-0.32	-0.32	0.74	2005, 2007
FAXC	ENST00000389677.5	failed axon connections homolog (Drosophila)	95	2	0	0	2	0	0	0	0	0	hsa-miR-29b-3p	-0.32	-0.49	> 0.99	2009, 2011
UBFD1	ENST00000395878.3	ubiquitin family domain containing 1	6826	1	0	1	0	0	0	0	0	0	hsa-miR-29a-3p	-0.32	-0.33	0.81	2009, 2011
PIK3R3	ENST00000262741.5	phosphoinositide-3-kinase, regulatory subunit 3 (gamma)	335	1	0	1	0	0	0	0	0	1	hsa-miR-29a-3p	-0.32	-0.35	0.86	2005, 2007, 2009, 2011
HMGCR	ENST00000287936.4	3-hydroxy-3-methylglutaryl-CoA reductase	1385	1	0	1	0	1	0	1	0	0	hsa-miR-29a-3p	-0.32	-0.46	0.88	2005, 2007, 2011
C2orf88	ENST00000340623.4	chromosome 2 open reading frame 88	156	1	0	0	1	0	0	0	0	0	hsa-miR-29a-3p	-0.32	-0.32	0.95	2005, 2007, 2009, 2011
CPSF7	ENST00000340437.4	cleavage and polyadenylation specific factor 7, 59kDa	1283	1	0	1	0	0	0	0	0	0	hsa-miR-29a-3p	-0.32	-0.32	0.86	2009, 2011
COL6A2	ENST00000300527.4	collagen, type VI, alpha 2	9107	1	1	0	0	0	0	0	0	0	hsa-miR-29a-3p	-0.32	-0.32	< 0.1	2011
MMP16	ENST00000286614.6	matrix metallopeptidase 16 (membrane-inserted)	12	3	1	2	0	0	0	0	0	0	hsa-miR-29a-3p	-0.32	-0.69	> 0.99
KDM5B	ENST00000367265.3	lysine (K)-specific demethylase 5B	187	2	0	1	1	0	0	0	0	0	hsa-miR-29b-3p	-0.32	-0.47	> 0.99	2005, 2007, 2009, 2011
JARID2	ENST00000341776.2	jumonji, AT rich interactive domain 2	199	1	0	1	0	0	0	0	0	0	hsa-miR-29a-3p	-0.32	-0.32	0.85	2009, 2011
MBLAC2	ENST00000316610.6	metallo-beta-lactamase domain containing 2	498	1	0	1	0	0	0	0	0	0	hsa-miR-29a-3p	-0.32	-0.36	0.83	2005, 2007, 2009, 2011
CTDSPL2	ENST00000260327.4	CTD (carboxy-terminal domain, RNA polymerase II, polypeptide A) small phosphatase like 2	457	1	0	1	0	0	0	0	0	0	hsa-miR-29a-3p	-0.32	-0.32	0.87	2007, 2011
CAMK1D	ENST00000378847.3	calcium/calmodulin-dependent protein kinase ID	258	1	0	1	0	0	0	0	0	1	hsa-miR-29b-3p	-0.32	-0.32	0.88	2005, 2007, 2009, 2011
CALM3	ENST00000291295.9	calmodulin 3 (phosphorylase kinase, delta)	3982	1	1	0	0	0	0	0	0	1	hsa-miR-29a-3p	-0.32	-0.51	0.94	2005, 2007, 2009, 2011
RERE	ENST00000337907.3	arginine-glutamic acid dipeptide (RE) repeats	199	1	0	0	1	0	0	0	0	0	hsa-miR-29b-3p	-0.32	-0.32	0.94	2005, 2007, 2009, 2011
KLF4	ENST00000374672.4	Kruppel-like factor 4 (gut)	22	1	0	1	0	0	0	0	0	0	hsa-miR-29a-3p	-0.32	-0.32	0.86	2005, 2007, 2009, 2011
C16orf87	ENST00000394806.2	chromosome 16 open reading frame 87	95	1	0	0	1	1	0	1	0	0	hsa-miR-29a-3p	-0.32	-0.42	0.95	2005, 2007
POLE3	ENST00000374169.3	polymerase (DNA directed), epsilon 3, accessory subunit	243	1	0	1	0	0	0	0	0	0	hsa-miR-29a-3p	-0.32	-0.32	0.83	2009, 2011
ZBTB10	ENST00000430430.1	zinc finger and BTB domain containing 10	113	2	0	1	1	0	0	0	0	0	hsa-miR-29a-3p	-0.32	-0.4	0.98	2009, 2011
FZD5	ENST00000295417.3	frizzled family receptor 5	122	1	0	1	0	0	0	0	0	0	hsa-miR-29a-3p	-0.32	-0.32	0.87	2009, 2011
TSC22D3	ENST00000372390.4	TSC22 domain family, member 3	154	1	0	1	0	0	0	0	0	0	hsa-miR-29a-3p	-0.32	-0.32	0.69	2007, 2009, 2011
SENP1	ENST00000004980.5	SUMO1/sentrin specific peptidase 1	361	1	0	1	0	1	0	1	0	0	hsa-miR-29b-3p	-0.31	-0.5	0.81	2005, 2007, 2009
IGSF1	ENST00000370900.1	immunoglobulin superfamily, member 1	416	1	1	0	0	0	0	0	0	0	hsa-miR-29a-3p	-0.31	-0.31	< 0.1	2011
NARF	ENST00000309794.11	nuclear prelamin A recognition factor	610	1	1	0	0	0	0	0	0	0	hsa-miR-29a-3p	-0.31	-0.42	0.88
DCLK3	ENST00000416516.2	doublecortin-like kinase 3	5	1	0	1	0	1	0	1	0	3	hsa-miR-29b-3p	-0.31	-0.31	0.9	2011
NFIX	ENST00000360105.4	nuclear factor I/X (CCAAT-binding transcription factor)	24	1	0	1	0	0	0	0	0	0	hsa-miR-29a-3p	-0.31	-0.31	0.87	2007, 2009, 2011
MYL6	ENST00000348108.4	myosin, light chain 6, alkali, smooth muscle and non-muscle	55734	1	0	1	0	0	0	0	0	0	hsa-miR-29a-3p	-0.31	-0.31	ORF
HMGCS1	ENST00000325110.6	3-hydroxy-3-methylglutaryl-CoA synthase 1 (soluble)	3730	1	0	1	0	0	0	0	0	1	hsa-miR-29a-3p	-0.31	-0.37	0.88	2005, 2007, 2009, 2011
EOMES	ENST00000295743.4	eomesodermin	28	1	0	1	0	0	0	0	0	0	hsa-miR-29a-3p	-0.31	-0.31	0.64
DCAF12	ENST00000361264.4	DDB1 and CUL4 associated factor 12	2075	1	0	0	1	0	0	0	0	0	hsa-miR-29a-3p	-0.31	-0.31	0.93	2009, 2011
GNA13	ENST00000439174.2	guanine nucleotide binding protein (G protein), alpha 13	190	1	0	1	0	0	0	0	0	1	hsa-miR-29b-3p	-0.31	-0.38	0.77	2009, 2011
MAFG	ENST00000357736.4	v-maf avian musculoaponeurotic fibrosarcoma oncogene homolog G	5	1	0	1	0	3	0	3	0	0	hsa-miR-29a-3p	-0.31	-0.31	0.87	2005, 2007, 2009, 2011
N4BP2	ENST00000261435.6	NEDD4 binding protein 2	16	1	0	1	0	0	0	0	0	0	hsa-miR-29a-3p	-0.31	-0.31	0.87	2011
BACH2	ENST00000257749.4	BTB and CNC homology 1, basic leucine zipper transcription factor 2	74	1	1	0	0	0	0	0	0	1	hsa-miR-29a-3p	-0.31	-0.31	0.93	2005, 2007, 2009, 2011
KIAA1432	ENST00000414202.2	KIAA1432	1366	1	1	0	0	0	0	0	0	1	hsa-miR-29a-3p	-0.31	-0.34	0.94	2011
AKT3	ENST00000366539.1	v-akt murine thymoma viral oncogene homolog 3	168	1	1	0	0	1	0	0	1	0	hsa-miR-29a-3p	-0.31	-0.56	0.98	2005, 2007, 2009, 2011
BCL2L2	ENST00000250405.5	BCL2-like 2	1380	1	0	0	1	0	0	0	0	0	hsa-miR-29a-3p	-0.31	-0.31	0.9	2005, 2007, 2009, 2011
DENND2C	ENST00000393276.3	DENN/MADD domain containing 2C	51	1	0	1	0	1	0	0	1	0	hsa-miR-29b-3p	-0.31	-0.31	0.5
EHD2	ENST00000263277.3	EH-domain containing 2	2072	1	1	0	0	0	0	0	0	0	hsa-miR-29a-3p	-0.31	-0.31	0.94	2005, 2007, 2009, 2011
CHSY1	ENST00000254190.3	chondroitin sulfate synthase 1	200	1	0	1	0	1	0	1	0	0	hsa-miR-29a-3p	-0.31	-0.37	0.88	2005, 2007, 2009, 2011
CLCN5	ENST00000376088.3	chloride channel, voltage-sensitive 5	154	3	0	2	1	0	0	0	0	1	hsa-miR-29a-3p	-0.31	-0.78	> 0.99	2007, 2009, 2011
DENND6A	ENST00000311128.5	DENN/MADD domain containing 6A	139	1	0	1	0	0	0	0	0	0	hsa-miR-29a-3p	-0.3	-0.3	0.88	2007, 2009, 2011
SOWAHC	ENST00000356454.3	sosondowah ankyrin repeat domain family member C	431	1	0	1	0	0	0	0	0	0	hsa-miR-29a-3p	-0.3	-0.34	0.7	2009, 2011
THAP8	ENST00000292894.1	THAP domain containing 8	86	1	0	1	0	0	0	0	0	0	hsa-miR-29a-3p	-0.3	-0.3	0.59
PEG10	ENST00000482108.1	paternally expressed 10	8778	1	0	1	0	0	0	0	0	1	hsa-miR-29a-3p	-0.3	-0.3	0.55
SAMD4A	ENST00000392067.3	sterile alpha motif domain containing 4A	449	1	0	1	0	0	0	0	0	0	hsa-miR-29a-3p	-0.3	-0.35	0.87	2011
LARP4B	ENST00000316157.3	La ribonucleoprotein domain family, member 4B	705	1	0	1	0	0	0	0	0	1	hsa-miR-29a-3p	-0.3	-0.33	0.88	2007, 2009, 2011
GJD2	ENST00000290374.4	gap junction protein, delta 2, 36kDa	5	1	0	1	0	0	0	0	0	1	hsa-miR-29a-3p	-0.3	-0.3	0.81
PRRC2C	ENST00000367742.3	proline-rich coiled-coil 2C	5	1	0	1	0	1	0	1	0	0	hsa-miR-29b-3p	-0.3	-0.3	0.52	2009, 2011
TMEM65	ENST00000297632.6	transmembrane protein 65	769	2	0	2	0	1	0	1	0	0	hsa-miR-29a-3p	-0.3	-0.72	0.98	2007, 2009, 2011
SPRY1	ENST00000394339.2	sprouty homolog 1, antagonist of FGF signaling (Drosophila)	150	1	0	1	0	0	0	0	0	0	hsa-miR-29a-3p	-0.3	-0.3	0.86	2007, 2009, 2011
WBP1L	ENST00000369889.4	WW domain binding protein 1-like	5	1	1	0	0	0	0	0	0	0	hsa-miR-29a-3p	-0.3	-0.3	0.85	2009, 2011
RIT1	ENST00000368323.3	Ras-like without CAAX 1	192	1	1	0	0	1	0	1	0	0	hsa-miR-29b-3p	-0.3	-0.64	0.61	2009, 2011
AL626787.1	ENST00000595430.1		5	1	0	0	1	0	0	0	0	0	hsa-miR-29a-3p	-0.3	-0.3	0.9
SLC2A3	ENST00000075120.7	solute carrier family 2 (facilitated glucose transporter), member 3	5	1	0	1	0	0	0	0	0	0	hsa-miR-29a-3p	-0.3	-0.3	0.76	2009
UBE2H	ENST00000355621.3	ubiquitin-conjugating enzyme E2H	855	1	0	0	1	0	0	0	0	0	hsa-miR-29a-3p	-0.3	-0.32	0.89	2011
ERLIN2	ENST00000276461.5	ER lipid raft associated 2	887	1	1	0	0	1	0	0	1	0	hsa-miR-29a-3p	-0.3	-0.5	0.94	2007, 2009, 2011
EIF3J	ENST00000261868.5	eukaryotic translation initiation factor 3, subunit J	1646	1	0	0	1	0	0	0	0	0	hsa-miR-29a-3p	-0.3	-0.3	0.9	2007
SPTAN1	ENST00000372731.4	spectrin, alpha, non-erythrocytic 1	18	1	0	1	0	0	0	0	0	0	hsa-miR-29a-3p	-0.3	-0.3	0.36	2005, 2007, 2009
SLC25A44	ENST00000359511.4	solute carrier family 25, member 44	760	1	0	0	1	0	0	0	0	1	hsa-miR-29a-3p	-0.3	-0.3	0.94	2007, 2009, 2011
ALS2	ENST00000457679.2	amyotrophic lateral sclerosis 2 (juvenile)	206	1	1	0	0	0	0	0	0	1	hsa-miR-29a-3p	-0.3	-0.3	< 0.1
CCNT2	ENST00000295238.6	cyclin T2	381	1	1	0	0	1	0	0	1	0	hsa-miR-29b-3p	-0.3	-0.55	0.89	2005, 2007, 2009, 2011
CREB5	ENST00000357727.2	cAMP responsive element binding protein 5	54	1	0	1	0	0	0	0	0	2	hsa-miR-29b-3p	-0.3	-0.34	0.81	2005, 2007, 2009, 2011
RPS15A	ENST00000576436.1	ribosomal protein S15a	24	1	0	1	0	0	0	0	0	0	hsa-miR-29a-3p	-0.3	-0.38	0.85
TCF4	ENST00000354452.3	transcription factor 4	394	1	0	1	0	0	0	0	0	1	hsa-miR-29a-3p	-0.3	-0.36	0.34
TMEM256-PLSCR3	ENST00000324822.11	TMEM256-PLSCR3 readthrough (NMD candidate)	976	1	0	1	0	0	0	0	0	0	hsa-miR-29a-3p	-0.29	-0.29	0.77	2009, 2011
SCHIP1	ENST00000445224.2	schwannomin interacting protein 1	891	1	0	0	1	0	0	0	0	0	hsa-miR-29b-3p	-0.29	-0.29	0.91	2011
GPAM	ENST00000348367.4	glycerol-3-phosphate acyltransferase, mitochondrial	153	1	0	1	0	0	0	0	0	1	hsa-miR-29b-3p	-0.29	-0.3	0.84	2005, 2007, 2009, 2011
SHROOM4	ENST00000376020.2	shroom family member 4	5	1	0	0	1	0	0	0	0	2	hsa-miR-29b-3p	-0.29	-0.33	0.93	2007, 2009, 2011
KLHL42	ENST00000381271.2	kelch-like family member 42	2120	1	0	1	0	1	0	1	0	1	hsa-miR-29a-3p	-0.29	-0.3	0.64	2005, 2007, 2011
XKR4	ENST00000327381.6	XK, Kell blood group complex subunit-related family, member 4	5	2	0	1	1	0	0	0	0	0	hsa-miR-29a-3p	-0.29	-0.29	0.99	2007, 2009, 2011
TBX21	ENST00000177694.1	T-box 21	5	1	0	1	0	0	0	0	0	0	hsa-miR-29a-3p	-0.29	-0.29	0.85	2009, 2011
SH3RF3	ENST00000309415.6	SH3 domain containing ring finger 3	15	1	0	1	0	1	0	1	0	1	hsa-miR-29a-3p	-0.29	-0.29	0.88	2009, 2011
METAP2	ENST00000323666.5	methionyl aminopeptidase 2	23	1	1	0	0	0	0	0	0	0	hsa-miR-29a-3p	-0.29	-0.49	0.81	2009, 2011
SESN1	ENST00000436639.2	sestrin 1	96	1	0	1	0	0	0	0	0	0	hsa-miR-29a-3p	-0.29	-0.29	0.54
P2RX5	ENST00000551178.1	purinergic receptor P2X, ligand-gated ion channel, 5	260	1	0	0	1	0	0	0	0	0	hsa-miR-29a-3p	-0.29	-0.29	0.78
CDKL2	ENST00000429927.2	cyclin-dependent kinase-like 2 (CDC2-related kinase)	7	1	1	0	0	0	0	0	0	1	hsa-miR-29a-3p	-0.29	-0.33	< 0.1	2009, 2011
GAB1	ENST00000262995.4	GRB2-associated binding protein 1	26	1	0	1	0	0	0	0	0	1	hsa-miR-29a-3p	-0.29	-0.32	0.88	2005, 2007, 2011
ZBTB46	ENST00000245663.4	zinc finger and BTB domain containing 46	71	1	0	1	0	1	0	0	1	3	hsa-miR-29a-3p	-0.29	-0.29	0.61	2007, 2009, 2011
XKRX	ENST00000468904.1	XK, Kell blood group complex subunit-related, X-linked	11	1	0	1	0	0	0	0	0	0	hsa-miR-29b-3p	-0.29	-0.29	ORF
EML5	ENST00000554922.1	echinoderm microtubule associated protein like 5	60	1	1	0	0	0	0	0	0	0	hsa-miR-29b-3p	-0.29	-0.29	0.95	2005, 2007, 2009, 2011
CDC42SE1	ENST00000439374.2	CDC42 small effector 1	231	1	0	1	0	0	0	0	0	0	hsa-miR-29a-3p	-0.29	-0.36	0.36	2011
BACE1	ENST00000313005.6	beta-site APP-cleaving enzyme 1	486	2	0	1	1	0	0	0	0	0	hsa-miR-29b-3p	-0.29	-0.42	0.97	2005, 2007, 2009, 2011
AKAP5	ENST00000394718.4	A kinase (PRKA) anchor protein 5	75	1	1	0	0	0	0	0	0	0	hsa-miR-29a-3p	-0.29	-0.3	0.93	2009, 2011
VIPAS39	ENST00000343765.2	VPS33B interacting protein, apical-basolateral polarity regulator, spe-39 homolog	390	1	0	1	0	0	0	0	0	0	hsa-miR-29b-3p	-0.29	-0.29	0.8	2009, 2011
GID8	ENST00000266069.3	GID complex subunit 8	515	1	0	1	0	1	0	1	0	1	hsa-miR-29a-3p	-0.29	-0.47	0.87	2009, 2011
NKAIN1	ENST00000373736.2	Na+/K+ transporting ATPase interacting 1	10	1	0	1	0	0	0	0	0	0	hsa-miR-29a-3p	-0.29	-0.29	0.87	2009, 2011
SCN3B	ENST00000392770.2	sodium channel, voltage-gated, type III, beta subunit	10	1	0	1	0	0	0	0	0	2	hsa-miR-29a-3p	-0.29	-0.29	0.87	2011
CELF6	ENST00000287202.5	CUGBP, Elav-like family member 6	5	1	0	1	0	0	0	0	0	1	hsa-miR-29b-3p	-0.29	-0.29	0.78	2007, 2009, 2011
ENPP2	ENST00000259486.6	ectonucleotide pyrophosphatase/phosphodiesterase 2	51	1	0	1	0	0	0	0	0	0	hsa-miR-29a-3p	-0.29	-0.32	0.43
VHL	ENST00000256474.2	von Hippel-Lindau tumor suppressor, E3 ubiquitin protein ligase	2386	1	0	1	0	0	0	0	0	0	hsa-miR-29a-3p	-0.29	-0.43	0.86	2011
ADAM19	ENST00000257527.4	ADAM metallopeptidase domain 19	981	2	0	2	0	0	0	0	0	4	hsa-miR-29b-3p	-0.28	-0.28	0.92	2005, 2007, 2009, 2011
MEGF6	ENST00000294599.4	multiple EGF-like-domains 6	143	1	1	0	0	0	0	0	0	1	hsa-miR-29a-3p	-0.28	-0.28	0.9	2009, 2011
FAM65B	ENST00000259698.4	family with sequence similarity 65, member B	7	1	0	1	0	0	0	0	0	1	hsa-miR-29a-3p	-0.28	-0.28	0.84	2009, 2011
DAAM2	ENST00000538976.1	dishevelled associated activator of morphogenesis 2	5	1	0	1	0	2*	1	0	0	1	hsa-miR-29a-3p	-0.28	-0.28	0.84	2009, 2011
PPIP5K2	ENST00000321521.9	diphosphoinositol pentakisphosphate kinase 2	203	1	0	1	0	0	0	0	0	1	hsa-miR-29a-3p	-0.28	-0.31	0.88	2009, 2011
USP42	ENST00000306177.5	ubiquitin specific peptidase 42	86	1	0	1	0	0	0	0	0	0	hsa-miR-29a-3p	-0.28	-0.28	0.86	2007, 2009, 2011
PLP1	ENST00000303958.2	proteolipid protein 1	5	1	0	1	0	0	0	0	0	0	hsa-miR-29a-3p	-0.28	-0.28	0.81	2005, 2007, 2009, 2011
UPK1B	ENST00000264234.3	uroplakin 1B	53	1	0	1	0	0	0	0	0	0	hsa-miR-29a-3p	-0.28	-0.28	0.81	2009, 2011
CPM	ENST00000551568.1	carboxypeptidase M	125	1	0	1	0	1	0	1	0	0	hsa-miR-29a-3p	-0.28	-0.48	0.5
RNF152	ENST00000312828.3	ring finger protein 152	57	1	0	1	0	1	0	1	0	0	hsa-miR-29b-3p	-0.28	-0.39	0.81
STC1	ENST00000290271.2	stanniocalcin 1	2932	1	0	1	0	0	0	0	0	0	hsa-miR-29a-3p	-0.28	-0.29	0.54
PALM2	ENST00000448454.2	paralemmin 2	35	1	0	1	0	1	0	0	1	1	hsa-miR-29a-3p	-0.28	-0.32	0.87	2009, 2011
TRIM9	ENST00000298355.3	tripartite motif containing 9	45	1	0	0	1	0	0	0	0	0	hsa-miR-29a-3p	-0.28	-0.28	0.94	2005, 2007, 2009, 2011
SIAH3	ENST00000400405.2	siah E3 ubiquitin protein ligase family member 3	5	1	0	1	0	0	0	0	0	1	hsa-miR-29a-3p	-0.28	-0.28	0.74	2011
CNOT8	ENST00000285896.6	CCR4-NOT transcription complex, subunit 8	319	1	0	1	0	0	0	0	0	0	hsa-miR-29b-3p	-0.28	-0.28	0.69	2009, 2011
RCOR1	ENST00000262241.6	REST corepressor 1	403	1	0	1	0	1	0	0	1	0	hsa-miR-29a-3p	-0.28	-0.31	0.86	2007, 2009, 2011
STX17	ENST00000259400.6	syntaxin 17	510	2	1	1	0	1	0	1	0	0	hsa-miR-29a-3p	-0.28	-0.59	0.98	2005, 2007, 2009, 2011
STRN4	ENST00000263280.6	striatin, calmodulin binding protein 4	1039	1	1	0	0	0	0	0	0	0	hsa-miR-29a-3p	-0.28	-0.28	0.93	2005, 2007, 2009, 2011
CCDC85A	ENST00000407595.2	coiled-coil domain containing 85A	46	1	0	0	1	0	0	0	0	0	hsa-miR-29a-3p	-0.28	-0.28	0.85	2007
RHBDD1	ENST00000341329.3	rhomboid domain containing 1	667	1	0	1	0	0	0	0	0	0	hsa-miR-29a-3p	-0.28	-0.28	0.81	2009, 2011
CEP97	ENST00000341893.3	centrosomal protein 97kDa	290	1	0	0	1	0	0	0	0	1	hsa-miR-29a-3p	-0.28	-0.29	0.89	2009, 2011
TNFAIP1	ENST00000226225.2	tumor necrosis factor, alpha-induced protein 1 (endothelial)	1565	1	0	1	0	1	0	1	0	0	hsa-miR-29a-3p	-0.28	-0.28	0.8	2005, 2007, 2009, 2011
TMUB2	ENST00000590235.1	transmembrane and ubiquitin-like domain containing 2	1043	1	0	1	0	0	0	0	0	0	hsa-miR-29a-3p	-0.28	-0.28	ORF
STAG2	ENST00000371160.1	stromal antigen 2	216	1	0	1	0	0	0	0	0	0	hsa-miR-29a-3p	-0.28	-0.33	0.86	2007, 2009, 2011
MEST	ENST00000437945.1	mesoderm specific transcript	31	1	0	1	0	0	0	0	0	0	hsa-miR-29a-3p	-0.28	-0.34	0.85	2009, 2011
KCNIP2	ENST00000348850.5	Kv channel interacting protein 2	5	1	0	1	0	0	0	0	0	0	hsa-miR-29a-3p	-0.28	-0.28	0.86	2005, 2007, 2009, 2011
NFIB	ENST00000397575.3	nuclear factor I/B	1149	1	0	1	0	1	0	1	0	2	hsa-miR-29b-3p	-0.28	-0.36	0.85	2007, 2009, 2011
IL10RB	ENST00000290200.2	interleukin 10 receptor, beta	238	1	0	1	0	0	0	0	0	0	hsa-miR-29a-3p	-0.28	-0.28	0.67	2011
HOMER1	ENST00000508576.1	homer homolog 1 (Drosophila)	394	1	0	0	1	0	0	0	0	0	hsa-miR-29a-3p	-0.28	-0.33	0.78
MOB1A	ENST00000396049.4	MOB kinase activator 1A	963	1	0	1	0	2	1	1	0	0	hsa-miR-29a-3p	-0.28	-0.42	0.86
SLC16A1	ENST00000369626.3	solute carrier family 16 (monocarboxylate transporter), member 1	707	1	0	1	0	0	0	0	0	0	hsa-miR-29a-3p	-0.28	-0.28	0.88	2005, 2007, 2009, 2011
MIF4GD	ENST00000578305.1	MIF4G domain containing	25	1	0	1	0	0	0	0	0	0	hsa-miR-29a-3p	-0.28	-0.28	ORF
YWHAE	ENST00000264335.8	tyrosine 3-monooxygenase/tryptophan 5-monooxygenase activation protein, epsilon polypeptide	144	1	0	1	0	0	0	0	0	0	hsa-miR-29b-3p	-0.28	-0.29	0.82	2009, 2011
GRPEL2	ENST00000416916.2	GrpE-like 2, mitochondrial (E. coli)	79	1	0	1	0	0	0	0	0	1	hsa-miR-29b-3p	-0.28	-0.37	0.62	2009, 2011
RNF169	ENST00000299563.4	ring finger protein 169	204	2	0	2	0	0	0	0	0	0	hsa-miR-29b-3p	-0.28	-0.29	0.98	2009, 2011
NCKAP5L	ENST00000335999.6	NCK-associated protein 5-like	141	2	0	2	0	0	0	0	0	0	hsa-miR-29b-3p	-0.28	-0.28	0.95	2009, 2011
ATG9A	ENST00000396761.2	autophagy related 9A	50	1	1	0	0	0	0	0	0	0	hsa-miR-29a-3p	-0.28	-0.28	0.88	2007, 2009, 2011
MYO16	ENST00000356711.2	myosin XVI	7	1	0	1	0	0	0	0	0	0	hsa-miR-29a-3p	-0.28	-0.28	0.87	2009, 2011
KLHL25	ENST00000337975.5	kelch-like family member 25	98	1	0	1	0	0	0	0	0	0	hsa-miR-29a-3p	-0.28	-0.28	0.82	2007, 2009, 2011
SRCRB4D	ENST00000275560.3	scavenger receptor cysteine rich domain containing, group B (4 domains)	27	1	0	1	0	0	0	0	0	0	hsa-miR-29a-3p	-0.28	-0.28	0.73	2005, 2007, 2009, 2011
C17orf103	ENST00000468196.1	chromosome 17 open reading frame 103	54	1	1	0	0	0	0	0	0	1	hsa-miR-29a-3p	-0.28	-0.28	0.69	2011
HELZ	ENST00000358691.5	helicase with zinc finger	571	1	0	1	0	1	0	1	0	0	hsa-miR-29a-3p	-0.28	-0.37	0.88	2009, 2011
ATP2B4	ENST00000367218.3	ATPase, Ca++ transporting, plasma membrane 4	7311	1	0	1	0	0	0	0	0	1	hsa-miR-29a-3p	-0.28	-0.28	0.86	2005, 2007, 2009, 2011
PROM1	ENST00000447510.2	prominin 1	5	1	0	1	0	0	0	0	0	0	hsa-miR-29a-3p	-0.28	-0.28	0.66
TUBB2B	ENST00000259818.7	tubulin, beta 2B class IIb	8782	1	0	1	0	0	0	0	0	0	hsa-miR-29a-3p	-0.28	-0.28	0.85	2007, 2009, 2011
RCC2	ENST00000375436.4	regulator of chromosome condensation 2	180	1	0	1	0	0	0	0	0	1	hsa-miR-29a-3p	-0.28	-0.28	0.84	2007, 2009, 2011
EN1	ENST00000295206.6	engrailed homeobox 1	16	1	0	0	1	0	0	0	0	0	hsa-miR-29a-3p	-0.28	-0.28	0.76	2005, 2007, 2011
ADAM12	ENST00000368679.4	ADAM metallopeptidase domain 12	758	1	0	1	0	2	0	1	1	1	hsa-miR-29b-3p	-0.27	-0.29	0.96	2007, 2009, 2011
CBX5	ENST00000209875.4	chromobox homolog 5	360	2	0	1	1	3	1	1	1	0	hsa-miR-29b-3p	-0.27	-0.6	> 0.99	2011
IQCJ-SCHIP1	ENST00000337808.6	IQCJ-SCHIP1 readthrough	891	1	0	0	1	0	0	0	0	0	hsa-miR-29b-3p	-0.27	-0.28	0.91	2005, 2007, 2009, 2011
CTNNBIP1	ENST00000377263.1	catenin, beta interacting protein 1	493	1	0	1	0	0	0	0	0	0	hsa-miR-29a-3p	-0.27	-0.39	0.88	2005, 2007, 2009, 2011
B3GNT5	ENST00000326505.3	UDP-GlcNAc:betaGal beta-1,3-N-acetylglucosaminyltransferase 5	57	1	0	1	0	0	0	0	0	0	hsa-miR-29a-3p	-0.27	-0.27	0.84	2009, 2011
PLEKHA1	ENST00000538022.1	pleckstrin homology domain containing, family A (phosphoinositide binding specific) member 1	1172	1	0	1	0	0	0	0	0	0	hsa-miR-29b-3p	-0.27	-0.28	0.67	2005, 2007, 2009, 2011
VCPKMT	ENST00000395860.2	valosin containing protein lysine (K) methyltransferase	10	1	1	0	0	0	0	0	0	0	hsa-miR-29a-3p	-0.27	-0.59	0.7	2005, 2007, 2009, 2011
PPP1R15B	ENST00000367188.4	protein phosphatase 1, regulatory subunit 15B	2154	1	0	1	0	0	0	0	0	0	hsa-miR-29a-3p	-0.27	-0.32	0.88	2005, 2007, 2009, 2011
FAM168B	ENST00000409185.1	family with sequence similarity 168, member B	122	2	0	2	0	0	0	0	0	0	hsa-miR-29a-3p	-0.27	-0.36	0.98	2007, 2009, 2011
TRAF5	ENST00000261464.5	TNF receptor-associated factor 5	250	1	0	1	0	0	0	0	0	1	hsa-miR-29a-3p	-0.27	-0.33	0.79	2011
AP1S1	ENST00000337619.5	adaptor-related protein complex 1, sigma 1 subunit	750	1	0	0	1	0	0	0	0	0	hsa-miR-29a-3p	-0.27	-0.27	0.85
COL24A1	ENST00000370571.2	collagen, type XXIV, alpha 1	5	1	0	1	0	0	0	0	0	1	hsa-miR-29a-3p	-0.27	-0.27	0.84	2009, 2011
NANP	ENST00000304788.3	N-acetylneuraminic acid phosphatase	78	1	0	1	0	0	0	0	0	0	hsa-miR-29a-3p	-0.27	-0.27	0.76	2007, 2009, 2011
VANGL1	ENST00000355485.2	VANGL planar cell polarity protein 1	721	1	0	1	0	2	0	2	0	0	hsa-miR-29a-3p	-0.27	-0.3	0.85	2009, 2011
FGD4	ENST00000427716.2	FYVE, RhoGEF and PH domain containing 4	38	1	0	0	1	1	0	1	0	0	hsa-miR-29a-3p	-0.27	-0.34	0.89	2011
ANKRD52	ENST00000267116.7	ankyrin repeat domain 52	2913	3	1	2	0	0	0	0	0	0	hsa-miR-29a-3p	-0.27	-0.3	> 0.99	2009, 2011
PRMT6	ENST00000370078.1	protein arginine methyltransferase 6	270	1	0	0	1	1	0	1	0	1	hsa-miR-29a-3p	-0.27	-0.32	0.87
CUEDC1	ENST00000577830.1	CUE domain containing 1	1243	2	0	2	0	0	0	0	0	0	hsa-miR-29a-3p	-0.27	-0.55	0.97	2009
RFX7	ENST00000423270.1	regulatory factor X, 7	1049	1	1	0	0	0	0	0	0	0	hsa-miR-29b-3p	-0.27	-0.27	0.7	2007, 2009, 2011
CSPG4	ENST00000308508.5	chondroitin sulfate proteoglycan 4	817	1	0	1	0	1	0	1	0	0	hsa-miR-29a-3p	-0.27	-0.27	0.65	2011
EMP2	ENST00000359543.3	epithelial membrane protein 2	1725	1	0	1	0	0	0	0	0	0	hsa-miR-29a-3p	-0.27	-0.27	0.74	2011
KCTD15	ENST00000284006.6	potassium channel tetramerization domain containing 15	2483	1	0	1	0	0	0	0	0	1	hsa-miR-29a-3p	-0.27	-0.28	0.88	2005, 2007, 2009, 2011
SNRK	ENST00000429705.2	SNF related kinase	153	1	0	1	0	0	0	0	0	0	hsa-miR-29a-3p	-0.27	-0.27	0.83	2009, 2011
ZFP36	ENST00000597629.1	ZFP36 ring finger protein	157	1	0	1	0	0	0	0	0	0	hsa-miR-29b-3p	-0.27	-0.27	0.36	2005, 2007, 2009, 2011
STK38L	ENST00000389032.3	serine/threonine kinase 38 like	705	1	0	1	0	0	0	0	0	0	hsa-miR-29b-3p	-0.27	-0.27	0.6	2009, 2011
TNFRSF11A	ENST00000586569.1	tumor necrosis factor receptor superfamily, member 11a, NFKB activator	93	1	0	0	1	0	0	0	0	1	hsa-miR-29b-3p	-0.27	-0.37	0.9
CELF2	ENST00000379261.4	CUGBP, Elav-like family member 2	45	1	0	1	0	0	0	0	0	2	hsa-miR-29a-3p	-0.27	-0.27	0.84	2009, 2011
HTR7	ENST00000371719.2	5-hydroxytryptamine (serotonin) receptor 7, adenylate cyclase-coupled	12	1	0	1	0	0	0	0	0	0	hsa-miR-29a-3p	-0.27	-0.27	0.65	2005, 2007, 2011
TTC14	ENST00000412756.2	tetratricopeptide repeat domain 14	99	1	0	1	0	1	0	0	1	0	hsa-miR-29b-3p	-0.27	-0.27	0.73	2011
HAPLN1	ENST00000274341.4	hyaluronan and proteoglycan link protein 1	5	1	0	1	0	0	0	0	0	0	hsa-miR-29a-3p	-0.27	-0.27	0.81	2011
GTPBP2	ENST00000307126.5	GTP binding protein 2	388	1	0	0	1	0	0	0	0	1	hsa-miR-29a-3p	-0.26	-0.26	0.88	2005, 2007, 2009, 2011
SIDT1	ENST00000264852.4	SID1 transmembrane family, member 1	5	1	0	1	0	0	0	0	0	1	hsa-miR-29a-3p	-0.26	-0.26	0.85	2005, 2007, 2009, 2011
KLHDC3	ENST00000326974.4	kelch domain containing 3	349	1	0	1	0	0	0	0	0	0	hsa-miR-29a-3p	-0.26	-0.26	0.84	2005, 2007, 2009, 2011
TSPAN4	ENST00000397396.1	tetraspanin 4	3943	1	0	1	0	0	0	0	0	1	hsa-miR-29a-3p	-0.26	-0.26	0.78	2007, 2009, 2011
GPR85	ENST00000297146.3	G protein-coupled receptor 85	21	1	0	0	1	1	0	1	0	1	hsa-miR-29b-3p	-0.26	-0.3	0.85	2005, 2007, 2009, 2011
RTKN2	ENST00000373789.3	rhotekin 2	192	1	1	0	0	1	1	0	0	0	hsa-miR-29a-3p	-0.26	-0.36	< 0.1	2011
COL4A3	ENST00000396578.3	collagen, type IV, alpha 3 (Goodpasture antigen)	286	2	1	1	0	0	0	0	0	0	hsa-miR-29a-3p	-0.26	-0.26	0.96	2011
TMEM86A	ENST00000280734.2	transmembrane protein 86A	5	1	0	1	0	0	0	0	0	2	hsa-miR-29a-3p	-0.26	-0.26	0.87	2007, 2009, 2011
CA3	ENST00000285381.2	carbonic anhydrase III, muscle specific	5	1	0	1	0	0	0	0	0	0	hsa-miR-29a-3p	-0.26	-0.26	0.53	2005, 2007
E2F7	ENST00000416496.2	E2F transcription factor 7	308	1	0	0	1	0	0	0	0	0	hsa-miR-29a-3p	-0.26	-0.28	0.94	2005, 2007, 2009, 2011
KIF26B	ENST00000366518.4	kinesin family member 26B	25	1	1	0	0	3	1	2	0	1	hsa-miR-29a-3p	-0.26	-0.26	0.95	2007, 2009, 2011
BMP1	ENST00000306349.8	bone morphogenetic protein 1	921	1	0	1	0	0	0	0	0	0	hsa-miR-29a-3p	-0.26	-0.26	0.47	2011
PPP1R13B	ENST00000423488.2	protein phosphatase 1, regulatory subunit 13B	105	1	0	1	0	0	0	0	0	1	hsa-miR-29b-3p	-0.26	-0.26	< 0.1	2005, 2007, 2009, 2011
MTSS1L	ENST00000338779.6	metastasis suppressor 1-like	2982	1	0	1	0	0	0	0	0	0	hsa-miR-29a-3p	-0.26	-0.27	0.88	2007, 2009, 2011
GNS	ENST00000418919.2	glucosamine (N-acetyl)-6-sulfatase	2435	1	0	1	0	1	0	1	0	0	hsa-miR-29a-3p	-0.26	-0.3	0.55	2011
CYB561D1	ENST00000496961.1	cytochrome b561 family, member D1	105	1	0	1	0	0	0	0	0	3	hsa-miR-29b-3p	-0.26	-0.27	0.57
BBC3	ENST00000341983.4	BCL2 binding component 3	87	1	0	1	0	0	0	0	0	1	hsa-miR-29a-3p	-0.26	-0.26	0.81	2009, 2011
GAN	ENST00000568107.2	gigaxonin	185	1	0	1	0	2	0	1	1	2	hsa-miR-29a-3p	-0.26	-0.46	0.94
SLC25A15	ENST00000338625.4	solute carrier family 25 (mitochondrial carrier; ornithine transporter) member 15	345	1	0	1	0	0	0	0	0	2	hsa-miR-29b-3p	-0.26	-0.32	0.77	2011
AMMECR1	ENST00000262844.5	Alport syndrome, mental retardation, midface hypoplasia and elliptocytosis chromosomal region gene 1	5	1	0	0	1	0	0	0	0	0	hsa-miR-29a-3p	-0.26	-0.26	0.92	2009, 2011
DTX4	ENST00000227451.3	deltex homolog 4 (Drosophila)	5	2	0	2	0	1	0	1	0	0	hsa-miR-29a-3p	-0.26	-0.26	0.9	2009, 2011
BEAN1	ENST00000299694.8	brain expressed, associated with NEDD4, 1	16	1	1	0	0	1	0	1	0	0	hsa-miR-29a-3p	-0.26	-0.26	0.4	2011
GATC	ENST00000551765.1	glutamyl-tRNA(Gln) amidotransferase, subunit C	781	1	0	1	0	1	1	0	0	1	hsa-miR-29b-3p	-0.26	-0.48	< 0.1
POLR1D	ENST00000399697.3	polymerase (RNA) I polypeptide D, 16kDa	2372	1	0	1	0	0	0	0	0	0	hsa-miR-29a-3p	-0.26	-0.4	0.69	2009, 2011
WASF2	ENST00000536657.1	WAS protein family, member 2	311	1	0	0	1	0	0	0	0	3	hsa-miR-29a-3p	-0.26	-0.26	0.79	2009, 2011
PTBP3	ENST00000374257.1	polypyrimidine tract binding protein 3	214	1	0	1	0	0	0	0	0	0	hsa-miR-29a-3p	-0.26	-0.3	0.77	2007, 2009, 2011
PTPRK	ENST00000368226.4	protein tyrosine phosphatase, receptor type, K	641	1	0	1	0	0	0	0	0	0	hsa-miR-29a-3p	-0.26	-0.29	0.62
FAM184B	ENST00000265018.3	family with sequence similarity 184, member B	22	1	0	1	0	0	0	0	0	1	hsa-miR-29a-3p	-0.26	-0.26	0.88
UACA	ENST00000322954.6	uveal autoantigen with coiled-coil domains and ankyrin repeats	82	1	0	1	0	0	0	0	0	0	hsa-miR-29a-3p	-0.26	-0.26	0.81	2011
ARVCF	ENST00000263207.3	armadillo repeat gene deleted in velocardiofacial syndrome	19	1	0	1	0	0	0	0	0	0	hsa-miR-29a-3p	-0.26	-0.26	0.85	2005, 2007, 2009, 2011
MBD5	ENST00000407073.1	methyl-CpG binding domain protein 5	7	2	0	0	2	1	0	1	0	0	hsa-miR-29a-3p	-0.26	-0.39	> 0.99
HTR6	ENST00000289753.1	5-hydroxytryptamine (serotonin) receptor 6, G protein-coupled	16	2	0	2	0	0	0	0	0	0	hsa-miR-29b-3p	-0.26	-0.4	0.98
ZMIZ1	ENST00000334512.5	zinc finger, MIZ-type containing 1	568	1	0	0	1	0	0	0	0	0	hsa-miR-29a-3p	-0.26	-0.26	0.95	2007, 2009, 2011
MSL1	ENST00000398532.4	male-specific lethal 1 homolog (Drosophila)	4715	1	0	0	1	0	0	0	0	1	hsa-miR-29b-3p	-0.26	-0.26	0.83	2009, 2011
PPM1E	ENST00000308249.2	protein phosphatase, Mg2+/Mn2+ dependent, 1E	178	1	0	1	0	0	0	0	0	1	hsa-miR-29a-3p	-0.26	-0.27	0.82	2005, 2007, 2009, 2011
TRAFD1	ENST00000257604.5	TRAF-type zinc finger domain containing 1	3418	1	0	1	0	0	0	0	0	1	hsa-miR-29b-3p	-0.26	-0.26	0.8	2007, 2009, 2011
LRRC58	ENST00000295628.3	leucine rich repeat containing 58	940	1	0	0	1	0	0	0	0	0	hsa-miR-29b-3p	-0.26	-0.26	0.89	2011
LDLRAD3	ENST00000315571.5	low density lipoprotein receptor class A domain containing 3	90	1	0	1	0	0	0	0	0	0	hsa-miR-29a-3p	-0.26	-0.26	0.76
LAMTOR1	ENST00000538404.1	late endosomal/lysosomal adaptor, MAPK and MTOR activator 1	1317	1	0	1	0	0	0	0	0	0	hsa-miR-29a-3p	-0.25	-0.26	0.69	2007, 2011
SLC39A9	ENST00000031146.4	solute carrier family 39, member 9	824	1	0	1	0	0	0	0	0	0	hsa-miR-29a-3p	-0.25	-0.26	0.68	2005, 2007, 2009, 2011
NCOA4	ENST00000452682.1	nuclear receptor coactivator 4	1665	1	0	1	0	0	0	0	0	0	hsa-miR-29a-3p	-0.25	-0.25	0.85	2011
KDM5C	ENST00000375401.3	lysine (K)-specific demethylase 5C	422	1	0	1	0	0	0	0	0	1	hsa-miR-29a-3p	-0.25	-0.27	0.87	2007, 2009, 2011
MXI1	ENST00000332674.5	MAX interactor 1, dimerization protein	278	1	0	0	1	1	0	0	1	0	hsa-miR-29a-3p	-0.25	-0.4	0.91	2005, 2007
C4orf32	ENST00000309733.5	chromosome 4 open reading frame 32	325	1	1	0	0	0	0	0	0	0	hsa-miR-29a-3p	-0.25	-0.67	0.95	2007, 2009, 2011
RNF144B	ENST00000259939.3	ring finger protein 144B	17	1	0	1	0	1	0	1	0	0	hsa-miR-29a-3p	-0.25	-0.25	0.7	2009, 2011
PRKRA	ENST00000325748.4	protein kinase, interferon-inducible double stranded RNA dependent activator	632	1	0	1	0	0	0	0	0	0	hsa-miR-29a-3p	-0.25	-0.38	0.77	2005, 2007, 2009, 2011
SLC25A45	ENST00000527174.1	solute carrier family 25, member 45	67	1	0	1	0	2	0	2	0	0	hsa-miR-29b-3p	-0.25	-0.28	0.39
MAZ	ENST00000219782.6	MYC-associated zinc finger protein (purine-binding transcription factor)	1711	1	0	1	0	0	0	0	0	1	hsa-miR-29a-3p	-0.25	-0.26	0.69	2007, 2009, 2011
GPCPD1	ENST00000379019.4	glycerophosphocholine phosphodiesterase GDE1 homolog (S. cerevisiae)	155	1	1	0	0	0	0	0	0	0	hsa-miR-29a-3p	-0.25	-0.25	0.95	2007, 2009, 2011
IFFO2	ENST00000455833.2	intermediate filament family orphan 2	139	1	0	1	0	0	0	0	0	2	hsa-miR-29a-3p	-0.25	-0.25	0.88	2011
PEX5	ENST00000266563.5	peroxisomal biogenesis factor 5	2114	1	0	1	0	0	0	0	0	0	hsa-miR-29a-3p	-0.25	-0.25	0.83	2005, 2007, 2009, 2011
SMARCC1	ENST00000254480.5	SWI/SNF related, matrix associated, actin dependent regulator of chromatin, subfamily c, member 1	727	1	0	1	0	0	0	0	0	1	hsa-miR-29b-3p	-0.25	-0.26	0.68	2005, 2007
ISLR2	ENST00000361742.3	immunoglobulin superfamily containing leucine-rich repeat 2	5	1	1	0	0	0	0	0	0	0	hsa-miR-29a-3p	-0.25	-0.25	0.93	2009, 2011
BCL11B	ENST00000357195.3	B-cell CLL/lymphoma 11B (zinc finger protein)	73	1	0	1	0	2	0	2	0	0	hsa-miR-29b-3p	-0.25	-0.25	0.85	2005, 2007, 2009, 2011
CBX3	ENST00000409747.1	chromobox homolog 3	889	1	0	1	0	0	0	0	0	0	hsa-miR-29a-3p	-0.25	-0.25	ORF
ZBTB41	ENST00000367405.4	zinc finger and BTB domain containing 41	33	1	0	1	0	0	0	0	0	0	hsa-miR-29a-3p	-0.25	-0.27	0.59	2007, 2009, 2011
YRDC	ENST00000373044.2	yrdC N(6)-threonylcarbamoyltransferase domain containing	2195	1	0	1	0	1	0	1	0	0	hsa-miR-29a-3p	-0.25	-0.33	0.32	2009, 2011
LOX	ENST00000231004.4	lysyl oxidase	3441	3	0	3	0	0	0	0	0	0	hsa-miR-29b-3p	-0.25	-0.8	> 0.99	2011
MAP6D1	ENST00000318631.3	MAP6 domain containing 1	45	1	0	0	1	0	0	0	0	0	hsa-miR-29a-3p	-0.25	-0.25	0.82	2009, 2011
PLAG1	ENST00000316981.3	pleiomorphic adenoma gene 1	58	1	1	0	0	0	0	0	0	0	hsa-miR-29a-3p	-0.25	-0.31	0.92	2005, 2007, 2009, 2011
MTX3	ENST00000509852.1	metaxin 3	304	1	0	1	0	0	0	0	0	2	hsa-miR-29a-3p	-0.25	-0.25	0.87	2009, 2011
SLC16A2	ENST00000587091.1	solute carrier family 16, member 2 (thyroid hormone transporter)	22	1	0	0	1	0	0	0	0	1	hsa-miR-29b-3p	-0.25	-0.25	0.83	2005, 2007, 2009, 2011
KNOP1	ENST00000219837.7	lysine-rich nucleolar protein 1	157	1	0	0	1	0	0	0	0	0	hsa-miR-29a-3p	-0.25	-0.26	0.94	2009, 2011
PAPOLG	ENST00000238714.3	poly(A) polymerase gamma	49	1	1	0	0	0	0	0	0	0	hsa-miR-29a-3p	-0.25	-0.37	0.92	2011
KDM4B	ENST00000159111.4	lysine (K)-specific demethylase 4B	547	1	0	0	1	0	0	0	0	0	hsa-miR-29a-3p	-0.25	-0.25	0.95	2009, 2011
MAPK10	ENST00000395169.3	mitogen-activated protein kinase 10	5	1	0	1	0	1	0	1	0	0	hsa-miR-29b-3p	-0.25	-0.25	0.69	2011
SYT2	ENST00000367267.1	synaptotagmin II	5	1	0	1	0	0	0	0	0	2	hsa-miR-29a-3p	-0.24	-0.24	0.86	2011
AL021546.6	ENST00000551806.1	Glutamyl-tRNA(Gln) amidotransferase subunit C, mitochondrial	781	1	0	1	0	1	1	0	0	1	hsa-miR-29b-3p	-0.24	-0.45	< 0.1
NDST1	ENST00000261797.6	N-deacetylase/N-sulfotransferase (heparan glucosaminyl) 1	13660	1	1	0	0	1	0	0	1	1	hsa-miR-29a-3p	-0.24	-0.24	0.94	2005, 2007, 2009, 2011
SLC24A4	ENST00000393265.2	solute carrier family 24 (sodium/potassium/calcium exchanger), member 4	5	1	0	0	1	0	0	0	0	0	hsa-miR-29b-3p	-0.24	-0.24	0.92	2009, 2011
PIAS4	ENST00000262971.2	protein inhibitor of activated STAT, 4	521	1	0	1	0	0	0	0	0	0	hsa-miR-29a-3p	-0.24	-0.24	0.88	2009, 2011
MSTN	ENST00000260950.4	myostatin	6	1	0	0	1	0	0	0	0	0	hsa-miR-29a-3p	-0.24	-0.24	0.85	2011
SIX5	ENST00000560168.1	SIX homeobox 5	47	1	0	1	0	1	0	1	0	0	hsa-miR-29a-3p	-0.24	-0.25	0.58	2009, 2011
LMLN	ENST00000330198.4	leishmanolysin-like (metallopeptidase M8 family)	18	1	0	1	0	0	0	0	0	0	hsa-miR-29a-3p	-0.24	-0.24	0.88	2011
CALCR	ENST00000359558.2	calcitonin receptor	5	1	0	0	1	0	0	0	0	1	hsa-miR-29a-3p	-0.24	-0.24	0.87	2005, 2007, 2009, 2011
ELMSAN1	ENST00000394071.2	ELM2 and Myb/SANT-like domain containing 1	15	1	0	1	0	0	0	0	0	0	hsa-miR-29a-3p	-0.24	-0.24	0.84	2007, 2009, 2011
PRKG1	ENST00000373985.1	protein kinase, cGMP-dependent, type I	12	1	0	0	1	0	0	0	0	0	hsa-miR-29a-3p	-0.24	-0.24	0.84	2005, 2007, 2009, 2011
FKBP14	ENST00000222803.5	FK506 binding protein 14, 22 kDa	939	1	1	0	0	0	0	0	0	0	hsa-miR-29a-3p	-0.24	-0.3	< 0.1
MED26	ENST00000263390.3	mediator complex subunit 26	5	1	0	0	1	0	0	0	0	0	hsa-miR-29a-3p	-0.24	-0.24	0.88	2007, 2009, 2011
KCNC3	ENST00000376959.2	potassium voltage-gated channel, Shaw-related subfamily, member 3	5	1	1	0	0	0	0	0	0	0	hsa-miR-29b-3p	-0.24	-0.24	0.94
AKAP13	ENST00000394518.2	A kinase (PRKA) anchor protein 13	53	1	0	1	0	1	0	1	0	0	hsa-miR-29a-3p	-0.24	-0.24	0.88	2005, 2007, 2009, 2011
ELAVL4	ENST00000371824.1	ELAV like neuron-specific RNA binding protein 4	5	1	0	0	1	0	0	0	0	0	hsa-miR-29a-3p	-0.24	-0.24	0.91
NOTCH2	ENST00000256646.2	notch 2	734	1	0	1	0	0	0	0	0	0	hsa-miR-29a-3p	-0.24	-0.24	0.85	2009, 2011
ZNF362	ENST00000539719.1	zinc finger protein 362	27	1	0	1	0	0	0	0	0	1	hsa-miR-29a-3p	-0.24	-0.24	0.81	2005, 2007, 2009, 2011
ZFX	ENST00000539115.1	zinc finger protein, X-linked	583	1	0	1	0	1	0	0	1	0	hsa-miR-29a-3p	-0.24	-0.25	0.88	2007, 2011
BICD1	ENST00000548411.1	bicaudal D homolog 1 (Drosophila)	205	1	0	1	0	1	0	1	0	0	hsa-miR-29a-3p	-0.24	-0.28	0.76
PAQR6	ENST00000292291.5	progestin and adipoQ receptor family member VI	8	1	0	1	0	0	0	0	0	0	hsa-miR-29a-3p	-0.24	-0.24	0.48
HDGF	ENST00000357325.5	hepatoma-derived growth factor	10112	1	0	0	1	0	0	0	0	0	hsa-miR-29a-3p	-0.24	-0.24	0.91	2005, 2007, 2009, 2011
DPP4	ENST00000360534.3	dipeptidyl-peptidase 4	49	1	0	0	1	0	0	0	0	0	hsa-miR-29a-3p	-0.24	-0.24	0.85	2005, 2007, 2009, 2011
ANKRD27	ENST00000306065.4	ankyrin repeat domain 27 (VPS9 domain)	349	1	0	0	1	0	0	0	0	0	hsa-miR-29b-3p	-0.24	-0.24	0.76	2005, 2007
SNTB2	ENST00000336278.4	syntrophin, beta 2 (dystrophin-associated protein A1, 59kDa, basic component 2)	254	2	0	0	2	0	0	0	0	0	hsa-miR-29a-3p	-0.24	-0.4	0.98	2009, 2011
YY1	ENST00000262238.4	YY1 transcription factor	1803	1	0	1	0	0	0	0	0	0	hsa-miR-29a-3p	-0.24	-0.25	0.88	2005, 2007, 2009, 2011
NTNG2	ENST00000393229.3	netrin G2	15	1	0	0	1	0	0	0	0	3	hsa-miR-29a-3p	-0.24	-0.25	0.87	2005, 2007
CX3CL1	ENST00000006053.6	chemokine (C-X3-C motif) ligand 1	218	1	0	0	1	1	0	0	1	1	hsa-miR-29a-3p	-0.24	-0.26	0.93	2005, 2007, 2009, 2011
INA	ENST00000369849.4	internexin neuronal intermediate filament protein, alpha	46	1	0	0	1	0	0	0	0	0	hsa-miR-29b-3p	-0.24	-0.26	0.86	2005, 2007, 2009, 2011
DLG2	ENST00000398309.2	discs, large homolog 2 (Drosophila)	15	2	2	0	0	0	0	0	0	0	hsa-miR-29a-3p	-0.24	-0.24	0.98	2007, 2009, 2011
SFXN3	ENST00000393459.1	sideroflexin 3	154	1	0	1	0	0	0	0	0	0	hsa-miR-29b-3p	-0.24	-0.24	0.56
CLPX	ENST00000300107.3	caseinolytic mitochondrial matrix peptidase chaperone subunit	251	1	0	1	0	0	0	0	0	0	hsa-miR-29a-3p	-0.24	-0.29	0.5
EMP1	ENST00000256951.5	epithelial membrane protein 1	814	1	0	0	1	1	1	0	0	2	hsa-miR-29a-3p	-0.24	-0.32	0.77	2005, 2007, 2009, 2011
UBE2E3	ENST00000410062.4	ubiquitin-conjugating enzyme E2E 3	15	1	1	0	0	0	0	0	0	0	hsa-miR-29a-3p	-0.24	-0.37	0.23
DIABLO	ENST00000413918.1	diablo, IAP-binding mitochondrial protein	1700	1	0	1	0	0	0	0	0	0	hsa-miR-29a-3p	-0.24	-0.28	0.68	2005, 2007, 2009, 2011
ZFP91	ENST00000316059.6	ZFP91 zinc finger protein	688	1	0	1	0	0	0	0	0	0	hsa-miR-29b-3p	-0.23	-0.23	0.87	2005, 2007, 2009, 2011
TMEM179B	ENST00000533861.1	transmembrane protein 179B	930	1	0	1	0	0	0	0	0	0	hsa-miR-29a-3p	-0.23	-0.23	ORF
KIF5B	ENST00000302418.4	kinesin family member 5B	635	1	0	1	0	0	0	0	0	0	hsa-miR-29a-3p	-0.23	-0.26	0.76	2011
SPSB4	ENST00000310546.2	splA/ryanodine receptor domain and SOCS box containing 4	419	1	0	0	1	0	0	0	0	0	hsa-miR-29a-3p	-0.23	-0.23	0.9	2007, 2009, 2011
SYT9	ENST00000318881.6	synaptotagmin IX	5	1	0	0	1	0	0	0	0	0	hsa-miR-29a-3p	-0.23	-0.23	0.87	2005, 2007, 2009, 2011
CTNND1	ENST00000524630.1	catenin (cadherin-associated protein), delta 1	743	1	0	1	0	0	0	0	0	0	hsa-miR-29a-3p	-0.23	-0.23	0.87	2009, 2011
PRR14L	ENST00000434485.1	proline rich 14-like	39	3	1	2	0	0	0	0	0	0	hsa-miR-29a-3p	-0.23	-0.23	> 0.99	2011
BSND	ENST00000371265.4	Bartter syndrome, infantile, with sensorineural deafness (Barttin)	5	1	0	1	0	1	0	1	0	3	hsa-miR-29a-3p	-0.23	-0.29	0.86
RUNX1T1	ENST00000523629.1	runt-related transcription factor 1; translocated to, 1 (cyclin D-related)	9	1	0	1	0	1	0	1	0	0	hsa-miR-29a-3p	-0.23	-0.23	0.86	2011
RASAL2	ENST00000448150.3	RAS protein activator like 2	950	1	0	1	0	0	0	0	0	1	hsa-miR-29a-3p	-0.23	-0.24	0.87	2011
CDC42BPA	ENST00000366767.3	CDC42 binding protein kinase alpha (DMPK-like)	122	1	1	0	0	1	0	1	0	2	hsa-miR-29a-3p	-0.23	-0.27	0.92	2007, 2009, 2011
RIOK3	ENST00000339486.3	RIO kinase 3	757	1	0	1	0	0	0	0	0	0	hsa-miR-29a-3p	-0.23	-0.23	0.87	2009, 2011
SLC25A22	ENST00000320230.5	solute carrier family 25 (mitochondrial carrier: glutamate), member 22	319	1	0	1	0	0	0	0	0	1	hsa-miR-29b-3p	-0.23	-0.23	0.78	2009, 2011
FBXO28	ENST00000424254.2	F-box protein 28	461	1	0	1	0	0	0	0	0	0	hsa-miR-29b-3p	-0.23	-0.23	ORF
CAPN7	ENST00000253693.2	calpain 7	76	1	0	1	0	0	0	0	0	0	hsa-miR-29a-3p	-0.23	-0.25	0.87	2005, 2007, 2009, 2011
FKBP4	ENST00000001008.4	FK506 binding protein 4, 59kDa	727	1	0	0	1	0	0	0	0	0	hsa-miR-29a-3p	-0.23	-0.23	0.91	2005, 2007, 2011
AP4E1	ENST00000261842.5	adaptor-related protein complex 4, epsilon 1 subunit	57	1	0	1	0	0	0	0	0	2	hsa-miR-29a-3p	-0.23	-0.23	0.85	2007, 2009, 2011
CNOT6	ENST00000393356.1	CCR4-NOT transcription complex, subunit 6	300	1	0	0	1	0	0	0	0	0	hsa-miR-29a-3p	-0.23	-0.23	0.84	2005, 2007, 2009, 2011
NLRX1	ENST00000409109.1	NLR family member X1	36	1	0	1	0	0	0	0	0	0	hsa-miR-29a-3p	-0.23	-0.23	ORF
STRN	ENST00000263918.4	striatin, calmodulin binding protein	476	2	0	2	0	0	0	0	0	0	hsa-miR-29a-3p	-0.23	-0.41	0.94	2011
CAMKK2	ENST00000538733.1	calcium/calmodulin-dependent protein kinase kinase 2, beta	1157	1	0	0	1	0	0	0	0	1	hsa-miR-29b-3p	-0.23	-0.23	0.93	2005, 2007, 2009, 2011
DUSP2	ENST00000288943.4	dual specificity phosphatase 2	41	1	0	1	0	0	0	0	0	3	hsa-miR-29b-3p	-0.23	-0.3	0.88	2005, 2007, 2009, 2011
PCDH17	ENST00000377918.3	protocadherin 17	477	2	0	2	0	1	0	0	1	0	hsa-miR-29a-3p	-0.23	-0.26	0.96	2007
MTMR4	ENST00000579925.1	myotubularin related protein 4	150	1	1	0	0	0	0	0	0	0	hsa-miR-29a-3p	-0.23	-0.23	0.81	2005, 2007, 2009, 2011
LOXL4	ENST00000260702.3	lysyl oxidase-like 4	299	1	0	1	0	0	0	0	0	0	hsa-miR-29a-3p	-0.23	-0.23	0.51	2005, 2007, 2009, 2011
GNG2	ENST00000556752.1	guanine nucleotide binding protein (G protein), gamma 2	199	1	0	1	0	0	0	0	0	0	hsa-miR-29a-3p	-0.23	-0.35	0.88	2009, 2011
RNF150	ENST00000515673.2	ring finger protein 150	518	1	0	1	0	1	0	1	0	0	hsa-miR-29b-3p	-0.23	-0.27	0.75
ZCCHC17	ENST00000344147.5	zinc finger, CCHC domain containing 17	100	1	0	1	0	0	0	0	0	0	hsa-miR-29b-3p	-0.23	-0.23	0.73	2009, 2011
NAA40	ENST00000377793.4	N(alpha)-acetyltransferase 40, NatD catalytic subunit	217	1	0	1	0	0	0	0	0	1	hsa-miR-29b-3p	-0.23	-0.35	0.88	2007, 2009, 2011
COL4A6	ENST00000334504.7	collagen, type IV, alpha 6	37	1	1	0	0	0	0	0	0	0	hsa-miR-29b-3p	-0.23	-0.23	0.94	2009, 2011
BDKRB2	ENST00000306005.3	bradykinin receptor B2	871	1	0	0	1	1	0	0	1	2	hsa-miR-29b-3p	-0.23	-0.34	0.9
LAMC1	ENST00000258341.4	laminin, gamma 1 (formerly LAMB2)	1082	1	1	0	0	0	0	0	0	0	hsa-miR-29b-3p	-0.23	-0.31	0.95	2005, 2007, 2009, 2011
KIAA1199	ENST00000220244.3	KIAA1199	660	2	1	1	0	0	0	0	0	2	hsa-miR-29a-3p	-0.23	-0.23	0.98	2005, 2007, 2009, 2011
NUP160	ENST00000378460.2	nucleoporin 160kDa	997	1	1	0	0	0	0	0	0	0	hsa-miR-29a-3p	-0.23	-0.23	0.22	2005, 2007, 2009, 2011
PIK3CB	ENST00000477593.1	phosphatidylinositol-4,5-bisphosphate 3-kinase, catalytic subunit beta	437	1	0	0	1	0	0	0	0	0	hsa-miR-29a-3p	-0.23	-0.25	0.95
DNM3	ENST00000367731.1	dynamin 3	59	1	0	1	0	0	0	0	0	0	hsa-miR-29a-3p	-0.23	-0.24	0.71	2005, 2007, 2009, 2011
KIF5A	ENST00000455537.2	kinesin family member 5A	5	1	1	0	0	0	0	0	0	0	hsa-miR-29a-3p	-0.23	-0.23	0.59
AP1G1	ENST00000299980.4	adaptor-related protein complex 1, gamma 1 subunit	436	1	0	1	0	1	0	1	0	2	hsa-miR-29b-3p	-0.22	-0.23	0.76	2005, 2007, 2011
VTA1	ENST00000367630.4	vesicle (multivesicular body) trafficking 1	1424	1	0	1	0	0	0	0	0	0	hsa-miR-29a-3p	-0.22	-0.37	0.87	2009, 2011
PER3	ENST00000377532.3	period circadian clock 3	16	1	0	1	0	1	0	1	0	0	hsa-miR-29b-3p	-0.22	-0.22	0.68	2007, 2009, 2011
RORA	ENST00000335670.6	RAR-related orphan receptor A	102	2	1	0	1	0	0	0	0	0	hsa-miR-29b-3p	-0.22	-0.27	0.99	2011
KDM5A	ENST00000399788.2	lysine (K)-specific demethylase 5A	118	1	0	1	0	2	0	1	1	0	hsa-miR-29a-3p	-0.22	-0.24	0.87	2007, 2009, 2011
PAG1	ENST00000220597.4	phosphoprotein associated with glycosphingolipid microdomains 1	53	1	0	0	1	2	1	1	0	0	hsa-miR-29b-3p	-0.22	-0.38	0.93	2009, 2011
OSBP	ENST00000263847.1	oxysterol binding protein	101	1	0	1	0	0	0	0	0	0	hsa-miR-29a-3p	-0.22	-0.22	0.86	2007, 2009, 2011
PDGFB	ENST00000331163.6	platelet-derived growth factor beta polypeptide	5	1	0	1	0	0	0	0	0	0	hsa-miR-29a-3p	-0.22	-0.22	0.88	2005, 2007, 2009, 2011
SLC43A2	ENST00000301335.5	solute carrier family 43 (amino acid system L transporter), member 2	68	1	0	0	1	0	0	0	0	2	hsa-miR-29a-3p	-0.22	-0.22	0.95	2005, 2007, 2009, 2011
KIF3B	ENST00000375712.3	kinesin family member 3B	182	1	0	1	0	0	0	0	0	0	hsa-miR-29a-3p	-0.22	-0.22	0.76	2005, 2007, 2009, 2011
FAM84B	ENST00000304916.3	family with sequence similarity 84, member B	45	1	0	1	0	0	0	0	0	0	hsa-miR-29a-3p	-0.22	-0.22	0.45
SPAST	ENST00000315285.3	spastin	239	1	0	1	0	0	0	0	0	0	hsa-miR-29a-3p	-0.22	-0.3	0.87	2005, 2007, 2009, 2011
UNC13B	ENST00000378495.3	unc-13 homolog B (C. elegans)	1019	1	0	1	0	0	0	0	0	0	hsa-miR-29a-3p	-0.22	-0.22	0.79	2009, 2011
LEP	ENST00000308868.4	leptin	5	1	1	0	0	1	0	1	0	0	hsa-miR-29a-3p	-0.22	-0.22	< 0.1	2007, 2009, 2011
SUN1	ENST00000456758.2	Sad1 and UNC84 domain containing 1	376	1	0	1	0	0	0	0	0	1	hsa-miR-29a-3p	-0.22	-0.23	0.87	2009, 2011
NAV2	ENST00000360655.4	neuron navigator 2	337	1	1	0	0	1	0	1	0	2	hsa-miR-29b-3p	-0.22	-0.23	0.83	2005, 2007, 2009, 2011
STAT3	ENST00000585517.1	signal transducer and activator of transcription 3 (acute-phase response factor)	478	1	0	1	0	0	0	0	0	1	hsa-miR-29a-3p	-0.22	-0.24	0.71	2011
FMN1	ENST00000334528.9	formin 1	25	1	0	0	1	1	0	1	0	0	hsa-miR-29a-3p	-0.22	-0.24	0.87	2011
PRICKLE2	ENST00000295902.6	prickle homolog 2 (Drosophila)	20	1	0	1	0	0	0	0	0	0	hsa-miR-29a-3p	-0.22	-0.22	0.88	2005, 2007, 2009, 2011
RNF122	ENST00000256257.1	ring finger protein 122	16	1	0	0	1	0	0	0	0	0	hsa-miR-29b-3p	-0.22	-0.22	0.85	2005, 2007, 2009, 2011
AQP4	ENST00000383168.4	aquaporin 4	10	1	0	0	1	1	0	0	1	0	hsa-miR-29b-3p	-0.22	-0.29	0.8	2005, 2007, 2009, 2011
DSC2	ENST00000251081.6	desmocollin 2	145	1	0	1	0	0	0	0	0	0	hsa-miR-29a-3p	-0.22	-0.24	0.42	2011
SVIL	ENST00000375400.3	supervillin	62	1	0	0	1	0	0	0	0	0	hsa-miR-29a-3p	-0.22	-0.22	0.86	2005, 2007, 2011
KCNV1	ENST00000524391.1	potassium channel, subfamily V, member 1	5	1	0	1	0	1	0	0	1	0	hsa-miR-29a-3p	-0.22	-0.22	0.52
WDR26	ENST00000414423.2	WD repeat domain 26	1229	1	0	1	0	0	0	0	0	0	hsa-miR-29a-3p	-0.22	-0.24	0.79	2005, 2007, 2009, 2011
MANEAL	ENST00000397631.3	mannosidase, endo-alpha-like	381	1	0	1	0	1	0	1	0	3	hsa-miR-29a-3p	-0.22	-0.22	0.5
TTYH2	ENST00000269346.4	tweety family member 2	16	1	0	1	0	0	0	0	0	2	hsa-miR-29a-3p	-0.22	-0.26	0.87	2005, 2007, 2009, 2011
DAB1	ENST00000371236.2	Dab, reelin signal transducer, homolog 1 (Drosophila)	490	1	1	0	0	0	0	0	0	1	hsa-miR-29a-3p	-0.22	-0.32	0.69
PHC1	ENST00000433083.2	polyhomeotic homolog 1 (Drosophila)	5	1	1	0	0	0	0	0	0	0	hsa-miR-29a-3p	-0.21	-0.21	0.94	2005, 2007, 2009, 2011
ITGA6	ENST00000375221.2	integrin, alpha 6	1328	1	0	0	1	0	0	0	0	0	hsa-miR-29b-3p	-0.21	-0.21	0.83	2005, 2007, 2009, 2011
MTMR9	ENST00000221086.3	myotubularin related protein 9	400	1	0	0	1	0	0	0	0	0	hsa-miR-29a-3p	-0.21	-0.21	0.79
INSRR	ENST00000368195.3	insulin receptor-related receptor	5	1	0	1	0	0	0	0	0	0	hsa-miR-29b-3p	-0.21	-0.21	0.85
AIM1	ENST00000369066.3	absent in melanoma 1	35	1	0	1	0	0	0	0	0	0	hsa-miR-29b-3p	-0.21	-0.21	0.82	2009, 2011
LGI3	ENST00000306317.2	leucine-rich repeat LGI family, member 3	5	1	0	1	0	0	0	0	0	1	hsa-miR-29a-3p	-0.21	-0.21	0.43
LTBR	ENST00000228918.4	lymphotoxin beta receptor (TNFR superfamily, member 3)	49	1	0	1	0	0	0	0	0	0	hsa-miR-29a-3p	-0.21	-0.21	0.37	2009, 2011
LRRC59	ENST00000225972.7	leucine rich repeat containing 59	27064	1	0	1	0	0	0	0	0	0	hsa-miR-29a-3p	-0.21	-0.25	0.62
AMFR	ENST00000290649.5	autocrine motility factor receptor, E3 ubiquitin protein ligase	1350	1	0	1	0	0	0	0	0	0	hsa-miR-29a-3p	-0.21	-0.21	0.62	2009, 2011
SLK	ENST00000335753.4	STE20-like kinase	260	1	0	0	1	0	0	0	0	0	hsa-miR-29a-3p	-0.21	-0.21	0.92	2005, 2007
FAM109B	ENST00000321753.3	family with sequence similarity 109, member B	78	1	0	1	0	0	0	0	0	0	hsa-miR-29a-3p	-0.21	-0.21	0.59
UBTD1	ENST00000370664.3	ubiquitin domain containing 1	10	1	0	1	0	0	0	0	0	0	hsa-miR-29a-3p	-0.21	-0.21	0.46
HLF	ENST00000226067.5	hepatic leukemia factor	15	1	0	0	1	1	0	1	0	0	hsa-miR-29a-3p	-0.21	-0.21	0.92	2009, 2011
RGAG4	ENST00000545866.1	retrotransposon gag domain containing 4	34	1	0	1	0	0	0	0	0	0	hsa-miR-29a-3p	-0.21	-0.21	0.8	2011
RHOBTB1	ENST00000337910.5	Rho-related BTB domain containing 1	229	1	1	0	0	0	0	0	0	0	hsa-miR-29b-3p	-0.21	-0.3	0.24	2007, 2009, 2011
VPS25	ENST00000253794.2	vacuolar protein sorting 25 homolog (S. cerevisiae)	1196	1	0	1	0	0	0	0	0	0	hsa-miR-29a-3p	-0.21	-0.22	0.57	2007, 2009, 2011
ZNF24	ENST00000589881.1	zinc finger protein 24	1796	1	0	1	0	0	0	0	0	0	hsa-miR-29a-3p	-0.21	-0.21	0.43	2011
PRPH2	ENST00000230381.5	peripherin 2 (retinal degeneration, slow)	5	1	0	1	0	0	0	0	0	0	hsa-miR-29a-3p	-0.21	-0.21	0.64
PURA	ENST00000331327.3	purine-rich element binding protein A	367	1	1	0	0	0	0	0	0	1	hsa-miR-29a-3p	-0.21	-0.31	0.88	2007, 2009, 2011
ITGA11	ENST00000423218.2	integrin, alpha 11	390	1	0	0	1	0	0	0	0	0	hsa-miR-29a-3p	-0.21	-0.21	0.92	2005, 2007, 2009, 2011
FRAS1	ENST00000264895.6	Fraser syndrome 1	709	1	0	1	0	1	0	0	1	0	hsa-miR-29b-3p	-0.21	-0.21	0.88	2005, 2007, 2009, 2011
NEGR1	ENST00000357731.5	neuronal growth regulator 1	28	1	1	0	0	0	0	0	0	0	hsa-miR-29a-3p	-0.21	-0.23	0.94	2007, 2009, 2011
SH3GLB2	ENST00000372564.3	SH3-domain GRB2-like endophilin B2	535	1	0	0	1	0	0	0	0	0	hsa-miR-29a-3p	-0.21	-0.21	0.89
XKR7	ENST00000562532.2	XK, Kell blood group complex subunit-related family, member 7	5	1	1	0	0	0	0	0	0	1	hsa-miR-29a-3p	-0.21	-0.21	0.95	2007, 2009, 2011
TBCEL	ENST00000422003.2	tubulin folding cofactor E-like	89	1	0	1	0	0	0	0	0	2	hsa-miR-29a-3p	-0.21	-0.4	0.7
HNRNPF	ENST00000357065.4	heterogeneous nuclear ribonucleoprotein F	240	1	0	0	1	0	0	0	0	0	hsa-miR-29b-3p	-0.21	-0.32	0.91	2005, 2007, 2009, 2011
SDK1	ENST00000404826.2	sidekick cell adhesion molecule 1	60	1	0	0	1	0	0	0	0	0	hsa-miR-29a-3p	-0.21	-0.28	0.94	2007, 2009, 2011
LRP6	ENST00000261349.4	low density lipoprotein receptor-related protein 6	157	2	0	2	0	1	0	1	0	0	hsa-miR-29b-3p	-0.21	-0.31	0.98	2009, 2011
MAP4K4	ENST00000413150.2	mitogen-activated protein kinase kinase kinase kinase 4	1551	2	0	1	1	0	0	0	0	0	hsa-miR-29a-3p	-0.21	-0.37	0.98	2005, 2007, 2009, 2011
IL17RD	ENST00000296318.7	interleukin 17 receptor D	108	1	0	1	0	1*	0	0	0	1	hsa-miR-29a-3p	-0.21	-0.23	0.68	2009, 2011
PHACTR2	ENST00000427704.2	phosphatase and actin regulator 2	274	1	0	1	0	0	0	0	0	0	hsa-miR-29a-3p	-0.2	-0.24	0.72	2009, 2011
RYBP	ENST00000477973.2	RING1 and YY1 binding protein	342	1	0	1	0	0	0	0	0	1	hsa-miR-29a-3p	-0.2	-0.22	0.88	2005, 2007, 2009, 2011
HEYL	ENST00000372852.3	hairy/enhancer-of-split related with YRPW motif-like	37	1	0	1	0	0	0	0	0	1	hsa-miR-29a-3p	-0.2	-0.2	0.77	2011
TANC1	ENST00000263635.6	tetratricopeptide repeat, ankyrin repeat and coiled-coil containing 1	618	1	0	0	1	0	0	0	0	0	hsa-miR-29a-3p	-0.2	-0.21	0.94	2007, 2009, 2011
RAB40C	ENST00000248139.3	RAB40C, member RAS oncogene family	421	1	0	1	0	1	0	1	0	1	hsa-miR-29b-3p	-0.2	-0.2	0.86	2005, 2007, 2009, 2011
SMEK2	ENST00000272313.5	SMEK homolog 2, suppressor of mek1 (Dictyostelium)	342	1	0	1	0	0	0	0	0	0	hsa-miR-29a-3p	-0.2	-0.2	0.86	2011
SLC3A1	ENST00000260649.6	solute carrier family 3 (amino acid transporter heavy chain), member 1	5	1	0	1	0	0	0	0	0	0	hsa-miR-29a-3p	-0.2	-0.2	ORF
DHTKD1	ENST00000263035.4	dehydrogenase E1 and transketolase domain containing 1	621	1	0	1	0	0	0	0	0	1	hsa-miR-29a-3p	-0.2	-0.21	0.77	2009, 2011
TMEM132A	ENST00000005286.4	transmembrane protein 132A	5710	1	0	1	0	0	0	0	0	0	hsa-miR-29a-3p	-0.2	-0.2	0.48	2007, 2009, 2011
KLHDC10	ENST00000335420.5	kelch domain containing 10	347	1	0	1	0	0	0	0	0	1	hsa-miR-29a-3p	-0.2	-0.24	0.78	2009, 2011
KIAA1549L	ENST00000321505.4	KIAA1549-like	117	1	0	0	1	1	0	0	1	1	hsa-miR-29b-3p	-0.2	-0.24	0.93	2009, 2011
CTPS1	ENST00000372621.4	CTP synthase 1	3982	1	0	1	0	0	0	0	0	0	hsa-miR-29a-3p	-0.2	-0.25	0.43
TIAF1	ENST00000408971.2	TGFB1-induced anti-apoptotic factor 1	152	1	0	1	0	0	0	0	0	3	hsa-miR-29a-3p	-0.2	-0.29	0.33
OSBPL6	ENST00000190611.4	oxysterol binding protein-like 6	85	1	0	1	0	0	0	0	0	0	hsa-miR-29a-3p	-0.2	-0.27	0.85	2011
TMEM229B	ENST00000557006.1	transmembrane protein 229B	5	1	0	1	0	0	0	0	0	2	hsa-miR-29b-3p	-0.2	-0.2	0.87	2007, 2009, 2011
SGK494	ENST00000301037.5	uncharacterized serine/threonine-protein kinase SgK494	17	1	0	0	1	0	0	0	0	0	hsa-miR-29a-3p	-0.2	-0.2	0.86	2011
FRS2	ENST00000550389.1	fibroblast growth factor receptor substrate 2	176	1	0	1	0	0	0	0	0	0	hsa-miR-29b-3p	-0.2	-0.27	0.78	2011
IMPDH1	ENST00000419067.2	IMP (inosine 5'-monophosphate) dehydrogenase 1	51	1	0	1	0	0	0	0	0	0	hsa-miR-29b-3p	-0.2	-0.2	0.8	2005, 2007, 2009, 2011
C7orf60	ENST00000297145.4	chromosome 7 open reading frame 60	39	1	1	0	0	0	0	0	0	0	hsa-miR-29a-3p	-0.2	-0.44	0.79	2007, 2009, 2011
KIAA2018	ENST00000316407.4	KIAA2018	23	1	0	1	0	0	0	0	0	0	hsa-miR-29a-3p	-0.2	-0.2	0.61	2009, 2011
RP11-192H23.4	ENST00000534850.1	Uncharacterized protein	22	1	0	0	1	0	0	0	0	0	hsa-miR-29a-3p	-0.2	-0.2	0.82
SLC7A6	ENST00000219343.6	solute carrier family 7 (amino acid transporter light chain, y+L system), member 6	1044	2	1	1	0	0	0	0	0	1	hsa-miR-29a-3p	-0.2	-0.33	0.96	2009, 2011
STRN3	ENST00000355683.5	striatin, calmodulin binding protein 3	697	1	0	1	0	0	0	0	0	0	hsa-miR-29a-3p	-0.2	-0.2	0.88	2009, 2011
DIP2C	ENST00000280886.6	DIP2 disco-interacting protein 2 homolog C (Drosophila)	359	1	0	1	0	1	0	0	1	0	hsa-miR-29a-3p	-0.2	-0.26	0.86	2011
GLIS3	ENST00000324333.10	GLIS family zinc finger 3	47	1	0	1	0	1	0	1	0	0	hsa-miR-29a-3p	-0.2	-0.2	0.78	2007, 2009, 2011
RFESD	ENST00000513950.2	Rieske (Fe-S) domain containing	15	1	0	1	0	0	0	0	0	0	hsa-miR-29b-3p	-0.2	-0.2	ORF
SLC16A10	ENST00000368850.3	solute carrier family 16 (aromatic amino acid transporter), member 10	233	1	1	0	0	1	0	0	1	0	hsa-miR-29a-3p	-0.2	-0.52	0.78
UNK	ENST00000293218.3	unkempt homolog (Drosophila)	124	1	0	1	0	0	0	0	0	0	hsa-miR-29a-3p	-0.2	-0.2	0.83	2007, 2009, 2011
KPNB1	ENST00000290158.4	karyopherin (importin) beta 1	465	1	0	1	0	0	0	0	0	0	hsa-miR-29a-3p	-0.2	-0.2	0.61
SPRY4	ENST00000344120.4	sprouty homolog 4 (Drosophila)	110	1	0	0	1	0	0	0	0	0	hsa-miR-29a-3p	-0.2	-0.24	0.94	2005, 2007, 2009, 2011
SERINC5	ENST00000512721.1	serine incorporator 5	175	1	0	1	0	0	0	0	0	0	hsa-miR-29a-3p	-0.2	-0.21	0.87	2011
FIGN	ENST00000333129.3	fidgetin	10	1	0	1	0	1	0	1	0	0	hsa-miR-29a-3p	-0.2	-0.21	0.86	2009, 2011
TRAK2	ENST00000332624.3	trafficking protein, kinesin binding 2	353	1	0	1	0	0	0	0	0	2	hsa-miR-29b-3p	-0.2	-0.34	0.57
TRAF3	ENST00000560371.1	TNF receptor-associated factor 3	833	3	0	2	1	0	0	0	0	2	hsa-miR-29b-3p	-0.2	-0.27	> 0.99	2011
DRP2	ENST00000402866.1	dystrophin related protein 2	5	1	0	1	0	1	0	1	0	0	hsa-miR-29a-3p	-0.2	-0.2	0.87	2009, 2011
FOXN2	ENST00000340553.3	forkhead box N2	441	1	0	1	0	0	0	0	0	0	hsa-miR-29a-3p	-0.2	-0.2	0.36
HSPA4L	ENST00000296464.4	heat shock 70kDa protein 4-like	348	1	0	1	0	0	0	0	0	0	hsa-miR-29a-3p	-0.2	-0.22	0.87
DNMT3A	ENST00000380746.4	DNA (cytosine-5-)-methyltransferase 3 alpha	221	3	0	2	1	2	0	2	0	10	hsa-miR-29b-3p	-0.2	-0.96	> 0.99	2005, 2007, 2009, 2011
HBEGF	ENST00000230990.6	heparin-binding EGF-like growth factor	28	1	1	0	0	0	0	0	0	1	hsa-miR-29b-3p	-0.2	-0.51	0.9	2005, 2007, 2009, 2011
ZNF641	ENST00000301042.3	zinc finger protein 641	87	1	0	0	1	0	0	0	0	0	hsa-miR-29a-3p	-0.2	-0.2	0.94	2007, 2009
SVEP1	ENST00000401783.2	sushi, von Willebrand factor type A, EGF and pentraxin domain containing 1	154	1	0	1	0	0	0	0	0	0	hsa-miR-29a-3p	-0.2	-0.2	0.62	2009, 2011
AFF4	ENST00000265343.5	AF4/FMR2 family, member 4	2755	1	0	1	0	0	0	0	0	0	hsa-miR-29a-3p	-0.19	-0.2	0.79	2007, 2009, 2011
STARD8	ENST00000252336.6	StAR-related lipid transfer (START) domain containing 8	29	1	0	1	0	0	0	0	0	0	hsa-miR-29b-3p	-0.19	-0.19	0.34	2005, 2007
PAQR3	ENST00000512733.1	progestin and adipoQ receptor family member III	217	1	0	0	1	0	0	0	0	1	hsa-miR-29a-3p	-0.19	-0.25	0.79	2011
CALU	ENST00000535011.2	calumenin	3079	1	0	1	0	0	0	0	0	1	hsa-miR-29a-3p	-0.19	-0.24	0.69	2005, 2007, 2011
ADCYAP1R1	ENST00000304166.4	adenylate cyclase activating polypeptide 1 (pituitary) receptor type I	9	1	0	1	0	2	0	2	0	1	hsa-miR-29a-3p	-0.19	-0.33	0.87	2011
RNF165	ENST00000269439.7	ring finger protein 165	18	2	0	2	0	0	0	0	0	3	hsa-miR-29b-3p	-0.19	-0.19	0.91	2007, 2009, 2011
RBAK	ENST00000396912.1	RB-associated KRAB zinc finger	99	1	0	1	0	1	0	0	1	0	hsa-miR-29a-3p	-0.19	-0.29	0.69
C21orf91	ENST00000400558.3	chromosome 21 open reading frame 91	998	1	0	1	0	0	0	0	0	1	hsa-miR-29a-3p	-0.19	-0.22	0.76	2009, 2011
KIRREL	ENST00000368172.1	kin of IRRE like (Drosophila)	493	1	0	1	0	0	0	0	0	1	hsa-miR-29a-3p	-0.19	-0.19	0.87	2005, 2007, 2009, 2011
AGO3	ENST00000373191.4	argonaute RISC catalytic component 3	198	2	1	1	0	0	0	0	0	1	hsa-miR-29a-3p	-0.19	-0.49	0.99
FAM53C	ENST00000513056.1	family with sequence similarity 53, member C	592	1	0	1	0	1	1	0	0	1	hsa-miR-29b-3p	-0.19	-0.49	0.85	2009, 2011
PSD2	ENST00000274710.3	pleckstrin and Sec7 domain containing 2	5	1	0	1	0	0	0	0	0	0	hsa-miR-29a-3p	-0.19	-0.19	0.46
ATRN	ENST00000262919.5	attractin	39	1	0	1	0	1	0	1	0	0	hsa-miR-29a-3p	-0.19	-0.19	0.71	2005, 2007, 2009, 2011
NCOA3	ENST00000341724.6	nuclear receptor coactivator 3	282	1	0	1	0	0	0	0	0	0	hsa-miR-29a-3p	-0.19	-0.25	0.74	2005, 2007, 2009, 2011
JMY	ENST00000396137.4	junction mediating and regulatory protein, p53 cofactor	10	1	0	1	0	0	0	0	0	2	hsa-miR-29a-3p	-0.19	-0.36	0.88	2011
ATXN1	ENST00000244769.4	ataxin 1	106	1	0	1	0	0	0	0	0	0	hsa-miR-29a-3p	-0.19	-0.27	0.86	2005, 2007, 2009, 2011
MGA	ENST00000219905.7	MGA, MAX dimerization protein	250	2	0	2	0	0	0	0	0	3	hsa-miR-29a-3p	-0.19	-0.25	0.98	2007, 2009, 2011
SPATA2L	ENST00000289805.5	spermatogenesis associated 2-like	10	1	0	1	0	0	0	0	0	0	hsa-miR-29a-3p	-0.19	-0.19	0.86	2009, 2011
TMED9	ENST00000332598.6	transmembrane emp24 protein transport domain containing 9	1751	1	0	1	0	0	0	0	0	0	hsa-miR-29a-3p	-0.19	-0.19	0.74	2005, 2007, 2011
SPNS1	ENST00000565975.1	spinster homolog 1 (Drosophila)	1364	1	0	0	1	0	0	0	0	0	hsa-miR-29a-3p	-0.19	-0.19	ORF	2007, 2009, 2011
CHMP6	ENST00000325167.5	charged multivesicular body protein 6	227	1	0	1	0	0	0	0	0	1	hsa-miR-29a-3p	-0.19	-0.19	0.81	2011
DUSP22	ENST00000419235.2	dual specificity phosphatase 22	1330	1	0	1	0	0	0	0	0	0	hsa-miR-29a-3p	-0.19	-0.19	0.52
MAPKBP1	ENST00000457542.2	mitogen-activated protein kinase binding protein 1	36	1	0	1	0	0	0	0	0	1	hsa-miR-29a-3p	-0.18	-0.18	0.87	2005, 2007, 2009, 2011
DSG3	ENST00000257189.4	desmoglein 3	5	1	0	1	0	2	0	1	1	1	hsa-miR-29a-3p	-0.18	-0.18	0.33	2011
SLCO5A1	ENST00000260126.4	solute carrier organic anion transporter family, member 5A1	9	1	1	0	0	0	0	0	0	0	hsa-miR-29a-3p	-0.18	-0.18	0.29
NFIC	ENST00000346156.5	nuclear factor I/C (CCAAT-binding transcription factor)	26	2	0	2	0	0	0	0	0	0	hsa-miR-29a-3p	-0.18	-0.23	0.98
ARHGAP36	ENST00000370922.1	Rho GTPase activating protein 36	5	1	0	0	1	0	0	0	0	0	hsa-miR-29a-3p	-0.18	-0.18	0.83	2007, 2009, 2011
TIGD5	ENST00000504548.2	tigger transposable element derived 5	823	1	1	0	0	0	0	0	0	1	hsa-miR-29a-3p	-0.18	-0.18	0.2	2009
RAB27A	ENST00000396307.2	RAB27A, member RAS oncogene family	181	1	0	1	0	0	0	0	0	0	hsa-miR-29b-3p	-0.18	-0.18	0.75
NFATC3	ENST00000329524.4	nuclear factor of activated T-cells, cytoplasmic, calcineurin-dependent 3	221	1	0	1	0	1	0	1	0	2	hsa-miR-29b-3p	-0.18	-0.18	0.7	2011
MIB1	ENST00000261537.6	mindbomb E3 ubiquitin protein ligase 1	897	1	0	1	0	0	0	0	0	0	hsa-miR-29a-3p	-0.18	-0.18	0.81
GMFB	ENST00000554908.1	glia maturation factor, beta	15	1	0	1	0	0	0	0	0	1	hsa-miR-29a-3p	-0.18	-0.42	0.87	2005, 2007, 2009, 2011
GXYLT2	ENST00000389617.4	glucoside xylosyltransferase 2	207	1	0	1	0	1	0	1	0	0	hsa-miR-29a-3p	-0.18	-0.35	0.86	2007, 2009, 2011
XXYLT1	ENST00000310380.6	xyloside xylosyltransferase 1	1052	1	0	1	0	0	0	0	0	1	hsa-miR-29b-3p	-0.18	-0.18	0.6	2011
PDK4	ENST00000005178.5	pyruvate dehydrogenase kinase, isozyme 4	5549	1	0	1	0	0	0	0	0	0	hsa-miR-29a-3p	-0.18	-0.18	0.5	2011
FREM1	ENST00000380881.4	FRAS1 related extracellular matrix 1	25	1	0	1	0	1	0	1	0	1	hsa-miR-29a-3p	-0.18	-0.23	0.86	2011
GGA1	ENST00000343632.4	golgi-associated, gamma adaptin ear containing, ARF binding protein 1	325	1	0	1	0	0	0	0	0	0	hsa-miR-29a-3p	-0.18	-0.18	0.86	2011
KCNJ12	ENST00000583088.1	potassium inwardly-rectifying channel, subfamily J, member 12	9	1	0	1	0	1	0	1	0	2	hsa-miR-29b-3p	-0.18	-0.18	0.86	2007, 2009, 2011
BCL7A	ENST00000538010.1	B-cell CLL/lymphoma 7A	96	1	0	1	0	0	0	0	0	0	hsa-miR-29a-3p	-0.18	-0.18	0.84	2005, 2007, 2011
SETD8	ENST00000402868.3	SET domain containing (lysine methyltransferase) 8	52	1	0	0	1	0	0	0	0	0	hsa-miR-29a-3p	-0.18	-0.18	0.92	2007, 2009, 2011
GLB1L	ENST00000295759.7	galactosidase, beta 1-like	192	1	0	1	0	0	0	0	0	0	hsa-miR-29a-3p	-0.18	-0.18	0.85
FAM124A	ENST00000322475.8	family with sequence similarity 124A	5	1	0	1	0	0	0	0	0	1	hsa-miR-29a-3p	-0.18	-0.18	0.84	2011
ZNF852	ENST00000436261.1	zinc finger protein 852	26	1	1	0	0	0	0	0	0	1	hsa-miR-29a-3p	-0.18	-0.23	0.25
RP11-766F14.2	ENST00000511828.1	Protein LOC285556	5	1	0	1	0	0	0	0	0	0	hsa-miR-29a-3p	-0.18	-0.18	0.87
VPS36	ENST00000378060.4	vacuolar protein sorting 36 homolog (S. cerevisiae)	57	1	0	1	0	0	0	0	0	0	hsa-miR-29a-3p	-0.18	-0.31	0.87	2007, 2009, 2011
RALGPS1	ENST00000259351.5	Ral GEF with PH domain and SH3 binding motif 1	34	1	0	0	1	0	0	0	0	2	hsa-miR-29a-3p	-0.18	-0.21	0.94	2005, 2007, 2009, 2011
GABPB2	ENST00000368918.3	GA binding protein transcription factor, beta subunit 2	35	1	0	0	1	1	0	1	0	1	hsa-miR-29a-3p	-0.18	-0.29	0.92
DIAPH2	ENST00000324765.8	diaphanous-related formin 2	91	1	0	1	0	1	0	1	0	0	hsa-miR-29a-3p	-0.18	-0.2	0.85	2005, 2007, 2009
KPNA1	ENST00000344337.6	karyopherin alpha 1 (importin alpha 5)	1030	2	1	0	1	0	0	0	0	2	hsa-miR-29a-3p	-0.18	-0.48	0.91	2007, 2009, 2011
CCDC28B	ENST00000421922.2	coiled-coil domain containing 28B	106	1	0	0	1	0	0	0	0	0	hsa-miR-29b-3p	-0.18	-0.18	0.87	2009, 2011
CTSF	ENST00000310325.5	cathepsin F	382	1	0	1	0	0	0	0	0	0	hsa-miR-29a-3p	-0.18	-0.18	0.49	2011
RBMS2	ENST00000262031.5	RNA binding motif, single stranded interacting protein 2	451	1	0	1	0	0	0	0	0	0	hsa-miR-29a-3p	-0.18	-0.2	0.69
PITPNM2	ENST00000280562.5	phosphatidylinositol transfer protein, membrane-associated 2	66	1	1	0	0	0	0	0	0	1	hsa-miR-29a-3p	-0.18	-0.18	0.82	2005, 2007, 2009, 2011
PGM3	ENST00000513973.1	phosphoglucomutase 3	707	1	0	1	0	1	0	1	0	0	hsa-miR-29b-3p	-0.17	-0.23	< 0.1
FBXL18	ENST00000382368.3	F-box and leucine-rich repeat protein 18	92	1	0	0	1	0	0	0	0	1	hsa-miR-29a-3p	-0.17	-0.19	0.95	2009, 2011
HOXC13	ENST00000243056.3	homeobox C13	63	1	0	1	0	0	0	0	0	0	hsa-miR-29a-3p	-0.17	-0.17	0.67	2009, 2011
HN1	ENST00000476258.1	hematological and neurological expressed 1	15013	1	0	1	0	0	0	0	0	0	hsa-miR-29a-3p	-0.17	-0.34	0.75	2009, 2011
RNPEPL1	ENST00000270357.4	arginyl aminopeptidase (aminopeptidase B)-like 1	239	1	0	1	0	1	0	1	0	1	hsa-miR-29a-3p	-0.17	-0.17	0.86
TMEM255A	ENST00000309720.5	transmembrane protein 255A	113	1	0	1	0	0	0	0	0	0	hsa-miR-29b-3p	-0.17	-0.17	0.73	2007, 2011
ORAI2	ENST00000356387.2	ORAI calcium release-activated calcium modulator 2	217	1	0	1	0	1	0	1	0	2	hsa-miR-29b-3p	-0.17	-0.25	0.77
H2AFX	ENST00000530167.1	H2A histone family, member X	1339	1	0	1	0	0	0	0	0	0	hsa-miR-29a-3p	-0.17	-0.17	0.79
GMEB1	ENST00000373816.1	glucocorticoid modulatory element binding protein 1	154	1	0	1	0	0	0	0	0	0	hsa-miR-29a-3p	-0.17	-0.2	0.88
FAM126B	ENST00000418596.3	family with sequence similarity 126, member B	132	1	0	1	0	0	0	0	0	0	hsa-miR-29b-3p	-0.17	-0.17	0.7	2007, 2011
C5orf24	ENST00000394976.3	chromosome 5 open reading frame 24	2668	1	0	1	0	0	0	0	0	0	hsa-miR-29a-3p	-0.17	-0.17	0.8	2007, 2009, 2011
XRN1	ENST00000264951.4	5'-3' exoribonuclease 1	612	1	0	1	0	0	0	0	0	0	hsa-miR-29a-3p	-0.17	-0.17	0.84	2009, 2011
C20orf112	ENST00000359676.5	chromosome 20 open reading frame 112	148	1	0	1	0	0	0	0	0	1	hsa-miR-29a-3p	-0.17	-0.39	0.88	2011
ANTXR2	ENST00000403729.2	anthrax toxin receptor 2	51	2	1	1	0	0	0	0	0	0	hsa-miR-29a-3p	-0.17	-0.5	0.98	2011
TACC1	ENST00000330691.6	transforming, acidic coiled-coil containing protein 1	186	1	0	1	0	0	0	0	0	0	hsa-miR-29a-3p	-0.17	-0.35	0.87	2009, 2011
HNRNPUL1	ENST00000352456.3	heterogeneous nuclear ribonucleoprotein U-like 1	11882	1	0	1	0	1	1	0	0	0	hsa-miR-29a-3p	-0.17	-0.37	0.83	2005, 2007, 2011
KDM6B	ENST00000254846.5	lysine (K)-specific demethylase 6B	8	1	0	1	0	0	0	0	0	0	hsa-miR-29a-3p	-0.17	-0.17	0.8	2003, 2007, 2009, 2011
EIF2S2	ENST00000374980.2	eukaryotic translation initiation factor 2, subunit 2 beta, 38kDa	575	1	0	0	1	1	0	1	0	2	hsa-miR-29b-3p	-0.17	-0.45	0.78	2007, 2011
PRPF40A	ENST00000410080.1	PRP40 pre-mRNA processing factor 40 homolog A (S. cerevisiae)	459	1	1	0	0	0	0	0	0	0	hsa-miR-29a-3p	-0.17	-0.23	0.29	2009, 2011
SYNCRIP	ENST00000355238.6	synaptotagmin binding, cytoplasmic RNA interacting protein	4864	2	0	2	0	1	0	0	1	0	hsa-miR-29a-3p	-0.17	-0.46	0.92	2011
KBTBD8	ENST00000295568.4	kelch repeat and BTB (POZ) domain containing 8	22	1	1	0	0	0	0	0	0	0	hsa-miR-29a-3p	-0.17	-0.17	0.76	2007, 2009, 2011
KLF12	ENST00000377669.2	Kruppel-like factor 12	251	1	1	0	0	0	0	0	0	0	hsa-miR-29a-3p	-0.17	-0.18	0.83	2005, 2007, 2009, 2011
DAAM1	ENST00000395125.1	dishevelled associated activator of morphogenesis 1	167	1	0	1	0	0	0	0	0	0	hsa-miR-29a-3p	-0.17	-0.23	0.65
DPYSL3	ENST00000398514.3	dihydropyrimidinase-like 3	5209	1	0	1	0	0	0	0	0	1	hsa-miR-29a-3p	-0.17	-0.18	0.79
EPS15	ENST00000371730.2	epidermal growth factor receptor pathway substrate 15	325	1	0	1	0	0	0	0	0	0	hsa-miR-29a-3p	-0.17	-0.28	0.69	2005, 2007, 2009, 2011
SLC43A1	ENST00000278426.3	solute carrier family 43 (amino acid system L transporter), member 1	483	1	0	1	0	0	0	0	0	0	hsa-miR-29a-3p	-0.16	-0.18	0.74	2011
NRAS	ENST00000369535.4	neuroblastoma RAS viral (v-ras) oncogene homolog	551	1	1	0	0	0	0	0	0	0	hsa-miR-29b-3p	-0.16	-0.54	0.89	2011
HECW1	ENST00000395891.2	HECT, C2 and WW domain containing E3 ubiquitin protein ligase 1	11	2	0	2	0	0	0	0	0	0	hsa-miR-29a-3p	-0.16	-0.39	0.98	2005, 2007
PTPN4	ENST00000263708.2	protein tyrosine phosphatase, non-receptor type 4 (megakaryocyte)	215	1	0	0	1	1	0	1	0	1	hsa-miR-29b-3p	-0.16	-0.4	0.95
DIO2	ENST00000438257.4	deiodinase, iodothyronine, type II	98	1	0	1	0	2	0	2	0	0	hsa-miR-29a-3p	-0.16	-0.28	0.89	2005, 2007, 2009, 2011
DPYSL2	ENST00000311151.5	dihydropyrimidinase-like 2	3087	1	1	0	0	0	0	0	0	0	hsa-miR-29a-3p	-0.16	-0.16	0.64	2007, 2009, 2011
EED	ENST00000327320.4	embryonic ectoderm development	142	1	0	1	0	0	0	0	0	0	hsa-miR-29a-3p	-0.16	-0.16	ORF
DIXDC1	ENST00000440460.2	DIX domain containing 1	307	1	0	1	0	0	0	0	0	1	hsa-miR-29a-3p	-0.16	-0.16	0.32	2011
EML4	ENST00000318522.5	echinoderm microtubule associated protein like 4	62	1	0	1	0	0	0	0	0	1	hsa-miR-29a-3p	-0.16	-0.36	0.8	2005, 2007, 2009, 2011
PDE3A	ENST00000359062.3	phosphodiesterase 3A, cGMP-inhibited	1182	2	0	2	0	1	0	1	0	1	hsa-miR-29a-3p	-0.16	-0.46	0.95
ANKRD13C	ENST00000370944.4	ankyrin repeat domain 13C	369	1	1	0	0	0	0	0	0	2	hsa-miR-29a-3p	-0.16	-0.52	0.95	2007, 2009, 2011
VAPB	ENST00000395802.3	VAMP (vesicle-associated membrane protein)-associated protein B and C	391	1	0	1	0	0	0	0	0	1	hsa-miR-29a-3p	-0.16	-0.17	0.73
PEAK1	ENST00000312493.4	pseudopodium-enriched atypical kinase 1	209	1	0	0	1	1	0	0	1	0	hsa-miR-29b-3p	-0.16	-0.18	0.91	2009, 2011
LSM14B	ENST00000253001.4	LSM14B, SCD6 homolog B (S. cerevisiae)	700	1	0	1	0	0	0	0	0	0	hsa-miR-29a-3p	-0.16	-0.18	0.87	2009, 2011
TGFB2	ENST00000366930.4	transforming growth factor, beta 2	157	1	0	1	0	0	0	0	0	0	hsa-miR-29a-3p	-0.16	-0.32	0.88	2011
CLDN1	ENST00000295522.3	claudin 1	153	1	1	0	0	1	0	0	1	1	hsa-miR-29b-3p	-0.16	-0.7	0.83	2007, 2009, 2011
MOB1B	ENST00000309395.2	MOB kinase activator 1B	54	1	1	0	0	0	0	0	0	0	hsa-miR-29a-3p	-0.16	-0.16	0.39	2009, 2011
IGF1	ENST00000337514.6	insulin-like growth factor 1 (somatomedin C)	19	2	2	0	0	0	0	0	0	0	hsa-miR-29a-3p	-0.16	-0.73	> 0.99	2005, 2007, 2009, 2011
PTRF	ENST00000357037.5	polymerase I and transcript release factor	987	1	0	1	0	0	0	0	0	1	hsa-miR-29a-3p	-0.16	-0.16	0.88	2009, 2011
KIAA0907	ENST00000368320.3	KIAA0907	48	1	0	1	0	0	0	0	0	0	hsa-miR-29a-3p	-0.16	-0.16	0.45
TRAM2	ENST00000182527.3	translocation associated membrane protein 2	2774	1	0	1	0	0	0	0	0	1	hsa-miR-29b-3p	-0.16	-0.16	0.58	2009, 2011
LPPR5	ENST00000370188.3	Lipid phosphate phosphatase-related protein type 5	23	1	0	1	0	0	0	0	0	0	hsa-miR-29a-3p	-0.16	-0.35	0.88	2007, 2009, 2011
DCAF7	ENST00000310827.4	DDB1 and CUL4 associated factor 7	3289	1	0	1	0	0	0	0	0	2	hsa-miR-29b-3p	-0.16	-0.16	0.87	2007, 2009, 2011
EPOR	ENST00000592375.2	erythropoietin receptor	96	1	0	1	0	0	0	0	0	0	hsa-miR-29a-3p	-0.16	-0.16	ORF
USP6NL	ENST00000609104.1	USP6 N-terminal like	183	1	0	1	0	1	0	1	0	2	hsa-miR-29a-3p	-0.16	-0.32	0.88	2009, 2011
GSK3B	ENST00000264235.8	glycogen synthase kinase 3 beta	498	1	0	1	0	0	0	0	0	0	hsa-miR-29a-3p	-0.16	-0.24	0.8	2011
LDLRAP1	ENST00000374338.4	low density lipoprotein receptor adaptor protein 1	111	1	0	1	0	0	0	0	0	0	hsa-miR-29a-3p	-0.16	-0.16	0.73	2011
MXD1	ENST00000264444.2	MAX dimerization protein 1	183	2	0	2	0	0	0	0	0	2	hsa-miR-29b-3p	-0.16	-0.7	0.98	2009, 2011
RIC8A	ENST00000526104.1	RIC8 guanine nucleotide exchange factor A	521	1	0	1	0	0	0	0	0	0	hsa-miR-29a-3p	-0.15	-0.15	ORF	2007, 2009, 2011
TSFM	ENST00000540550.1	Ts translation elongation factor, mitochondrial	1340	1	0	1	0	0	0	0	0	1	hsa-miR-29a-3p	-0.15	-0.21	< 0.1
TMEM33	ENST00000504986.1	transmembrane protein 33	1470	1	0	1	0	1	0	1	0	0	hsa-miR-29a-3p	-0.15	-0.45	0.82	2011
BBS1	ENST00000393994.2	Bardet-Biedl syndrome 1	523	1	0	1	0	0	0	0	0	1	hsa-miR-29b-3p	-0.15	-0.15	ORF
SLC16A7	ENST00000261187.4	solute carrier family 16 (monocarboxylate transporter), member 7	73	2	1	0	1	2	0	0	2	0	hsa-miR-29a-3p	-0.15	-0.5	0.94	2005, 2007
KLHL9	ENST00000359039.4	kelch-like family member 9	222	1	0	1	0	1	0	1	0	1	hsa-miR-29b-3p	-0.15	-0.24	0.86	2009, 2011
KIAA1549	ENST00000440172.1	KIAA1549	508	1	1	0	0	0	0	0	0	1	hsa-miR-29a-3p	-0.15	-0.15	0.94	2009, 2011
KIAA1644	ENST00000381176.4	KIAA1644	10	1	1	0	0	1	0	1	0	1	hsa-miR-29b-3p	-0.15	-0.28	0.89	2009, 2011
ZIC5	ENST00000267294.4	Zic family member 5	263	1	0	1	0	0	0	0	0	0	hsa-miR-29b-3p	-0.15	-0.17	0.82	2007, 2009, 2011
PHLPP2	ENST00000568954.1	PH domain and leucine rich repeat protein phosphatase 2	172	1	0	0	1	0	0	0	0	1	hsa-miR-29a-3p	-0.15	-0.15	0.8	2007, 2009, 2011
C4orf29	ENST00000388795.5	chromosome 4 open reading frame 29	67	2	0	2	0	0	0	0	0	0	hsa-miR-29a-3p	-0.15	-0.66	0.98
TNRC18	ENST00000399537.4	trinucleotide repeat containing 18	5	1	0	1	0	0	0	0	0	0	hsa-miR-29a-3p	-0.15	-0.15	0.88	2009, 2011
PRRT4	ENST00000489835.2	proline-rich transmembrane protein 4	5	1	0	1	0	0	0	0	0	2	hsa-miR-29b-3p	-0.15	-0.15	0.46	2011
FTCD	ENST00000355384.2	formimidoyltransferase cyclodeaminase	17	1	0	1	0	0	0	0	0	0	hsa-miR-29a-3p	-0.15	-0.15	ORF
CDK16	ENST00000457458.2	cyclin-dependent kinase 16	2095	1	0	0	1	0	0	0	0	1	hsa-miR-29a-3p	-0.15	-0.17	< 0.1	2005, 2007
LDLRAD4	ENST00000399848.3	low density lipoprotein receptor class A domain containing 4	314	1	0	1	0	0	0	0	0	1	hsa-miR-29a-3p	-0.15	-0.39	0.88	2009, 2011
COL6A6	ENST00000358511.6	collagen, type VI, alpha 6	5	1	0	1	0	0	0	0	0	0	hsa-miR-29a-3p	-0.15	-0.15	0.78	2009, 2011
MIEF1	ENST00000325301.2	mitochondrial elongation factor 1	2319	1	0	0	1	0	0	0	0	0	hsa-miR-29a-3p	-0.15	-0.15	0.83	2007
NIT2	ENST00000394140.4	nitrilase family, member 2	133	1	1	0	0	0	0	0	0	1	hsa-miR-29a-3p	-0.15	-0.36	< 0.1
NAA60	ENST00000610180.1	N-alpha-acetyltransferase 60	1339	1	0	0	1	0	0	0	0	2	hsa-miR-29a-3p	-0.15	-0.15	0.92	2011
ENPP3	ENST00000358229.5	ectonucleotide pyrophosphatase/phosphodiesterase 3	37	1	0	1	0	0	0	0	0	0	hsa-miR-29a-3p	-0.15	-0.15	ORF
WNT10B	ENST00000407467.1	wingless-type MMTV integration site family, member 10B	13	1	0	1	0	0	0	0	0	0	hsa-miR-29a-3p	-0.15	-0.15	ORF
VPS13B	ENST00000395996.1	vacuolar protein sorting 13 homolog B (yeast)	262	1	0	1	0	1	0	1	0	2	hsa-miR-29b-3p	-0.15	-0.15	ORF
NPAS4	ENST00000311034.2	neuronal PAS domain protein 4	5	1	0	1	0	0	0	0	0	0	hsa-miR-29a-3p	-0.14	-0.14	0.8	2007, 2009, 2011
CAMSAP2	ENST00000358823.2	calmodulin regulated spectrin-associated protein family, member 2	235	1	0	1	0	0	0	0	0	0	hsa-miR-29b-3p	-0.14	-0.22	0.71	2011
ONECUT2	ENST00000491143.2	one cut homeobox 2	847	1	0	1	0	0	0	0	0	1	hsa-miR-29a-3p	-0.14	-0.15	0.88	2007, 2009, 2011
PVRL1	ENST00000264025.3	poliovirus receptor-related 1 (herpesvirus entry mediator C)	50	1	0	1	0	0	0	0	0	1	hsa-miR-29a-3p	-0.14	-0.16	0.85	2007, 2009, 2011
ZNF532	ENST00000336078.4	zinc finger protein 532	5	1	0	0	1	0	0	0	0	0	hsa-miR-29a-3p	-0.14	-0.14	0.8	2005, 2007, 2009, 2011
ALKBH6	ENST00000486389.1	alkB, alkylation repair homolog 6 (E. coli)	9	1	0	1	0	0	0	0	0	0	hsa-miR-29a-3p	-0.14	-0.14	ORF	2007
BRWD1	ENST00000342449.3	bromodomain and WD repeat domain containing 1	96	1	1	0	0	0	0	0	0	1	hsa-miR-29a-3p	-0.14	-0.25	0.9	2007, 2009, 2011
FAM131B	ENST00000443739.2	family with sequence similarity 131, member B	5	1	0	1	0	0	0	0	0	3	hsa-miR-29a-3p	-0.14	-0.14	0.76	2007, 2009, 2011
NLGN3	ENST00000374051.3	neuroligin 3	15	1	0	1	0	0	0	0	0	0	hsa-miR-29a-3p	-0.14	-0.14	0.78	2005, 2007, 2009, 2011
ONECUT1	ENST00000560699.2	one cut homeobox 1	10	1	0	1	0	0	0	0	0	0	hsa-miR-29a-3p	-0.14	-0.31	0.86
BCORL1	ENST00000540052.1	BCL6 corepressor-like 1	209	2	0	1	1	0	0	0	0	0	hsa-miR-29b-3p	-0.14	-0.33	0.98	2005, 2007, 2009, 2011
NCOR2	ENST00000405201.1	nuclear receptor corepressor 2	200	1	0	1	0	0	0	0	0	0	hsa-miR-29a-3p	-0.14	-0.14	0.84	2005, 2007, 2009, 2011
FCHO1	ENST00000594202.1	FCH domain only 1	9	1	0	1	0	0	0	0	0	0	hsa-miR-29b-3p	-0.14	-0.14	0.62	2011
L3MBTL4	ENST00000400105.2	l(3)mbt-like 4 (Drosophila)	37	1	0	1	0	0	0	0	0	0	hsa-miR-29a-3p	-0.14	-0.14	0.49	2009, 2011
TMEM234	ENST00000373593.1	transmembrane protein 234	51	1	0	1	0	0	0	0	0	0	hsa-miR-29a-3p	-0.14	-0.14	ORF
WNT8B	ENST00000343737.5	wingless-type MMTV integration site family, member 8B	25	1	0	1	0	2	0	1	1	0	hsa-miR-29b-3p	-0.14	-0.21	0.47
PRELP	ENST00000343110.2	proline/arginine-rich end leucine-rich repeat protein	5	1	0	1	0	0	0	0	0	0	hsa-miR-29a-3p	-0.14	-0.14	0.87	2005, 2007, 2009
ACTN2	ENST00000366578.4	actinin, alpha 2	11	1	0	0	1	0	0	0	0	0	hsa-miR-29b-3p	-0.14	-0.32	0.85
SGCB	ENST00000381431.5	sarcoglycan, beta (43kDa dystrophin-associated glycoprotein)	1795	1	1	0	0	0	0	0	0	0	hsa-miR-29a-3p	-0.14	-0.33	0.42	2011
FBRS	ENST00000356166.6	fibrosin	1334	1	0	1	0	0	0	0	0	0	hsa-miR-29a-3p	-0.14	-0.14	ORF	2007, 2009, 2011
OSBPL3	ENST00000313367.2	oxysterol binding protein-like 3	200	1	0	1	0	0	0	0	0	0	hsa-miR-29a-3p	-0.14	-0.16	0.85	2009, 2011
PPP1R9A	ENST00000289495.5	protein phosphatase 1, regulatory subunit 9A	46	1	0	1	0	0	0	0	0	1	hsa-miR-29a-3p	-0.14	-0.15	0.62
NHLRC2	ENST00000369301.3	NHL repeat containing 2	368	1	0	1	0	0	0	0	0	1	hsa-miR-29b-3p	-0.14	-0.16	0.5
SRGAP2	ENST00000414007.1	SLIT-ROBO Rho GTPase activating protein 2	98	1	0	1	0	0	0	0	0	1	hsa-miR-29b-3p	-0.14	-0.15	0.77
C11orf30	ENST00000529032.1	chromosome 11 open reading frame 30	230	1	0	1	0	0	0	0	0	0	hsa-miR-29a-3p	-0.14	-0.24	0.88	2005, 2007, 2009, 2011
SAP30L	ENST00000297109.6	SAP30-like	335	1	0	1	0	1	0	1	0	2	hsa-miR-29a-3p	-0.14	-0.37	0.82	2011
WDR81	ENST00000437219.2	WD repeat domain 81	1387	1	0	1	0	0	0	0	0	0	hsa-miR-29a-3p	-0.14	-0.14	0.39	2009, 2011
PIP5KL1	ENST00000388747.4	phosphatidylinositol-4-phosphate 5-kinase-like 1	12	1	0	0	1	0	0	0	0	0	hsa-miR-29b-3p	-0.13	-0.22	0.83
DDX6	ENST00000264018.4	DEAD (Asp-Glu-Ala-Asp) box helicase 6	11	1	0	1	0	0	0	0	0	0	hsa-miR-29a-3p	-0.13	-0.27	0.74	2009
GAS2L3	ENST00000547754.1	growth arrest-specific 2 like 3	478	1	0	1	0	0	0	0	0	0	hsa-miR-29b-3p	-0.13	-0.14	0.36
MIER3	ENST00000381226.3	mesoderm induction early response 1, family member 3	112	1	0	1	0	0	0	0	0	0	hsa-miR-29a-3p	-0.13	-0.17	0.83	2007, 2009, 2011
LIN7A	ENST00000552864.1	lin-7 homolog A (C. elegans)	86	1	1	0	0	0	0	0	0	0	hsa-miR-29a-3p	-0.13	-0.4	0.94
GRM4	ENST00000538487.2	glutamate receptor, metabotropic 4	5	1	0	1	0	1	0	0	1	1	hsa-miR-29a-3p	-0.13	-0.14	0.88	2005, 2007, 2009, 2011
JOSD1	ENST00000216039.5	Josephin domain containing 1	24	1	0	1	0	0	0	0	0	0	hsa-miR-29a-3p	-0.13	-0.3	0.87	2007, 2009, 2011
MMD2	ENST00000406755.1	monocyte to macrophage differentiation-associated 2	5	1	0	1	0	0	0	0	0	0	hsa-miR-29a-3p	-0.13	-0.13	ORF
GRIN2B	ENST00000609686.1	glutamate receptor, ionotropic, N-methyl D-aspartate 2B	5	1	0	0	1	3	0	2	1	4	hsa-miR-29a-3p	-0.13	-0.13	0.82
SARM1	ENST00000457710.3	sterile alpha and TIR motif containing 1	130	1	0	1	0	0	0	0	0	0	hsa-miR-29a-3p	-0.13	-0.13	0.45	2011
IDE	ENST00000265986.6	insulin-degrading enzyme	446	1	0	1	0	0	0	0	0	0	hsa-miR-29a-3p	-0.13	-0.18	0.87	2011
MAT1A	ENST00000372213.3	methionine adenosyltransferase I, alpha	19	1	0	1	0	1	0	1	0	0	hsa-miR-29a-3p	-0.13	-0.13	0.77	2005, 2007, 2009, 2011
STARD9	ENST00000290607.7	StAR-related lipid transfer (START) domain containing 9	80	1	0	1	0	0	0	0	0	1	hsa-miR-29b-3p	-0.13	-0.13	0.72	2011
SLC39A13	ENST00000524928.1	solute carrier family 39 (zinc transporter), member 13	845	1	0	1	0	0	0	0	0	2	hsa-miR-29a-3p	-0.13	-0.13	< 0.1
OXTR	ENST00000316793.3	oxytocin receptor	24	1	1	0	0	0	0	0	0	0	hsa-miR-29a-3p	-0.13	-0.16	< 0.1	2005, 2007, 2009, 2011
UHRF1BP1L	ENST00000279907.7	UHRF1 binding protein 1-like	369	1	0	1	0	0	0	0	0	1	hsa-miR-29a-3p	-0.13	-0.24	0.87
ATP6V1A	ENST00000273398.3	ATPase, H+ transporting, lysosomal 70kDa, V1 subunit A	180	1	0	1	0	0	0	0	0	0	hsa-miR-29a-3p	-0.13	-0.16	0.56	2009, 2011
APLNR	ENST00000606794.1	apelin receptor	5	1	1	0	0	0	0	0	0	0	hsa-miR-29a-3p	-0.13	-0.13	< 0.1
CAND1	ENST00000545606.1	cullin-associated and neddylation-dissociated 1	1568	1	0	1	0	0	0	0	0	1	hsa-miR-29a-3p	-0.13	-0.27	0.88
HAS2	ENST00000303924.4	hyaluronan synthase 2	398	1	0	1	0	0	0	0	0	0	hsa-miR-29a-3p	-0.13	-0.16	0.85
MMP24	ENST00000246186.6	matrix metallopeptidase 24 (membrane-inserted)	201	1	0	1	0	0	0	0	0	1	hsa-miR-29a-3p	-0.13	-0.13	0.74	2007, 2009, 2011
ZMYM2	ENST00000382869.3	zinc finger, MYM-type 2	172	1	1	0	0	0	0	0	0	1	hsa-miR-29b-3p	-0.13	-0.23	< 0.1	2011
WSCD2	ENST00000332082.4	WSC domain containing 2	5	1	0	1	0	0	0	0	0	0	hsa-miR-29a-3p	-0.13	-0.13	0.36	2007, 2009, 2011
RMND5A	ENST00000283632.4	required for meiotic nuclear division 5 homolog A (S. cerevisiae)	261	1	1	0	0	0	0	0	0	1	hsa-miR-29a-3p	-0.13	-0.38	< 0.1	2007, 2011
KDM2A	ENST00000398645.2	lysine (K)-specific demethylase 2A	729	1	0	1	0	0	0	0	0	0	hsa-miR-29a-3p	-0.13	-0.13	0.82	2005, 2007, 2009, 2011
ENAH	ENST00000366844.3	enabled homolog (Drosophila)	415	1	0	1	0	0	0	0	0	1	hsa-miR-29a-3p	-0.13	-0.26	0.88	2009, 2011
NFAT5	ENST00000354436.2	nuclear factor of activated T-cells 5, tonicity-responsive	128	2	0	1	1	1	0	1	0	1	hsa-miR-29a-3p	-0.13	-0.35	0.98	2005, 2007, 2009, 2011
CAMK4	ENST00000282356.4	calcium/calmodulin-dependent protein kinase IV	73	1	1	0	0	0	0	0	0	0	hsa-miR-29b-3p	-0.12	-0.34	0.95
CACNA1B	ENST00000277551.2	calcium channel, voltage-dependent, N type, alpha 1B subunit	5	1	1	0	0	0	0	0	0	1	hsa-miR-29b-3p	-0.12	-0.12	< 0.1
ELMO2	ENST00000290246.6	engulfment and cell motility 2	22	1	0	1	0	0	0	0	0	1	hsa-miR-29a-3p	-0.12	-0.12	0.79	2005, 2007, 2009, 2011
ERCC6	ENST00000355832.5	excision repair cross-complementing rodent repair deficiency, complementation group 6	93	1	1	0	0	1	0	1	0	0	hsa-miR-29a-3p	-0.12	-0.54	0.93	2011
TP53INP1	ENST00000448464.2	tumor protein p53 inducible nuclear protein 1	39	1	1	0	0	0	0	0	0	0	hsa-miR-29a-3p	-0.12	-0.35	0.81	2005, 2007, 2009, 2011
IRGQ	ENST00000422989.1	immunity-related GTPase family, Q	62	1	0	1	0	0	0	0	0	4	hsa-miR-29b-3p	-0.12	-0.16	0.8	2011
TTC9	ENST00000256367.2	tetratricopeptide repeat domain 9	39	1	0	1	0	1	0	0	1	0	hsa-miR-29a-3p	-0.12	-0.6	0.89	2009, 2011
C9orf69	ENST00000561457.1	chromosome 9 open reading frame 69	134	1	0	1	0	1	0	1	0	0	hsa-miR-29a-3p	-0.12	-0.21	< 0.1	2009, 2011
ANK3	ENST00000280772.2	ankyrin 3, node of Ranvier (ankyrin G)	74	1	0	1	0	0	0	0	0	0	hsa-miR-29a-3p	-0.12	-0.12	0.87	2005, 2007, 2011
MAT2A	ENST00000306434.3	methionine adenosyltransferase II, alpha	8	1	0	1	0	0	0	0	0	0	hsa-miR-29a-3p	-0.12	-0.2	0.49	2005, 2007
CNIH1	ENST00000395573.4	cornichon family AMPA receptor auxiliary protein 1	2182	1	0	1	0	1	1	0	0	1	hsa-miR-29a-3p	-0.12	-0.54	0.73
UBIAD1	ENST00000376810.5	UbiA prenyltransferase domain containing 1	303	1	0	1	0	0	0	0	0	0	hsa-miR-29a-3p	-0.12	-0.26	0.8	2011
SUV420H1	ENST00000304363.4	suppressor of variegation 4-20 homolog 1 (Drosophila)	62	1	0	1	0	0	0	0	0	1	hsa-miR-29a-3p	-0.12	-0.33	0.88	2005, 2007, 2009, 2011
LPGAT1	ENST00000366997.4	lysophosphatidylglycerol acyltransferase 1	135	1	0	1	0	0	0	0	0	1	hsa-miR-29a-3p	-0.12	-0.17	0.77	2011
KCTD1	ENST00000579973.1	potassium channel tetramerization domain containing 1	33	1	0	1	0	0	0	0	0	0	hsa-miR-29a-3p	-0.12	-0.2	0.68	2011
PDP2	ENST00000311765.2	pyruvate dehyrogenase phosphatase catalytic subunit 2	102	1	0	1	0	0	0	0	0	1	hsa-miR-29a-3p	-0.12	-0.29	0.84	2011
KIAA0895L	ENST00000561621.1	KIAA0895-like	15	1	0	1	0	0	0	0	0	1	hsa-miR-29b-3p	-0.12	-0.23	0.8	2007, 2009, 2011
SKI	ENST00000378536.4	v-ski avian sarcoma viral oncogene homolog	613	1	0	1	0	0	0	0	0	0	hsa-miR-29a-3p	-0.12	-0.12	0.87	2005, 2007, 2009, 2011
THOC1	ENST00000261600.6	THO complex 1	384	1	0	1	0	0	0	0	0	0	hsa-miR-29a-3p	-0.12	-0.28	0.79
BTBD7	ENST00000334746.5	BTB (POZ) domain containing 7	590	1	0	0	1	0	0	0	0	0	hsa-miR-29a-3p	-0.11	-0.14	0.73	2005, 2007, 2009, 2011
DIP2B	ENST00000301180.5	DIP2 disco-interacting protein 2 homolog B (Drosophila)	1613	1	0	1	0	0	0	0	0	0	hsa-miR-29a-3p	-0.11	-0.12	0.8	2007, 2009, 2011
MAPK8	ENST00000374182.3	mitogen-activated protein kinase 8	227	1	0	1	0	0	0	0	0	0	hsa-miR-29a-3p	-0.11	-0.26	0.71
KPNA4	ENST00000334256.4	karyopherin alpha 4 (importin alpha 3)	111	1	0	1	0	0	0	0	0	0	hsa-miR-29a-3p	-0.11	-0.12	0.88	2007, 2011
UBN2	ENST00000473989.3	ubinuclein 2	238	1	0	1	0	0	0	0	0	0	hsa-miR-29a-3p	-0.11	-0.17	0.83	2009, 2011
TADA2B	ENST00000310074.7	transcriptional adaptor 2B	38	1	1	0	0	0	0	0	0	1	hsa-miR-29a-3p	-0.11	-0.29	< 0.1	2009, 2011
TMEM151B	ENST00000451188.2	transmembrane protein 151B	5	1	0	1	0	0	0	0	0	0	hsa-miR-29a-3p	-0.11	-0.11	0.86	2011
VCL	ENST00000372755.3	vinculin	189	1	0	1	0	1	0	1	0	0	hsa-miR-29b-3p	-0.11	-0.23	0.87	2011
FEM1A	ENST00000269856.3	fem-1 homolog a (C. elegans)	57	1	1	0	0	0	0	0	0	3	hsa-miR-29a-3p	-0.11	-0.13	< 0.1
ZBTB8B	ENST00000609129.1	zinc finger and BTB domain containing 8B	18	1	1	0	0	1	0	1	0	0	hsa-miR-29a-3p	-0.11	-0.16	< 0.1
SCAI	ENST00000336505.6	suppressor of cancer cell invasion	74	1	0	1	0	0	0	0	0	0	hsa-miR-29a-3p	-0.11	-0.14	0.85	2011
TENM3	ENST00000511685.1	teneurin transmembrane protein 3	30	1	0	1	0	0	0	0	0	0	hsa-miR-29a-3p	-0.11	-0.11	0.39	2007
ARFGEF2	ENST00000371917.4	ADP-ribosylation factor guanine nucleotide-exchange factor 2 (brefeldin A-inhibited)	111	1	0	1	0	0	0	0	0	0	hsa-miR-29a-3p	-0.11	-0.23	0.8	2009, 2011
NEBL	ENST00000377122.4	nebulette	181	1	0	1	0	0	0	0	0	0	hsa-miR-29b-3p	-0.11	-0.11	0.86	2011
SBF2	ENST00000256190.8	SET binding factor 2	65	1	0	1	0	0	0	0	0	1	hsa-miR-29a-3p	-0.11	-0.11	0.6	2011
ARPP19	ENST00000566423.1	cAMP-regulated phosphoprotein, 19kDa	1316	1	0	1	0	0	0	0	0	0	hsa-miR-29a-3p	-0.11	-0.37	0.86	2007, 2009, 2011
GRAMD1B	ENST00000529750.1	GRAM domain containing 1B	35	1	0	1	0	0	0	0	0	1	hsa-miR-29a-3p	-0.11	-0.3	0.83
MGAT4B	ENST00000337755.5	mannosyl (alpha-1,3-)-glycoprotein beta-1,4-N-acetylglucosaminyltransferase, isozyme B	533	1	0	1	0	0	0	0	0	0	hsa-miR-29a-3p	-0.11	-0.11	0.79	2005, 2007, 2009, 2011
SLC2A14	ENST00000340749.5	solute carrier family 2 (facilitated glucose transporter), member 14	14	1	0	1	0	0	0	0	0	0	hsa-miR-29a-3p	-0.11	-0.33	0.82
PAIP2	ENST00000394795.2	poly(A) binding protein interacting protein 2	2034	1	0	1	0	0	0	0	0	0	hsa-miR-29b-3p	-0.11	-0.45	0.84	2011
ZMYM3	ENST00000314425.5	zinc finger, MYM-type 3	137	1	0	1	0	0	0	0	0	0	hsa-miR-29a-3p	-0.11	-0.11	0.42	2009, 2011
SNX22	ENST00000325881.4	sorting nexin 22	5	1	0	1	0	0	0	0	0	1	hsa-miR-29a-3p	-0.11	-0.11	< 0.1
ARHGEF10	ENST00000520359.1	Rho guanine nucleotide exchange factor (GEF) 10	326	1	1	0	0	0	0	0	0	0	hsa-miR-29a-3p	-0.11	-0.12	0.37	2011
DEDD	ENST00000368006.3	death effector domain containing	239	1	0	1	0	0	0	0	0	0	hsa-miR-29a-3p	-0.11	-0.14	0.78	2009, 2011
FAM83F	ENST00000333407.6	family with sequence similarity 83, member F	5	1	0	1	0	0	0	0	0	1	hsa-miR-29a-3p	-0.1	-0.1	0.64
PLXNA1	ENST00000393409.2	plexin A1	189	1	1	0	0	1	0	1	0	1	hsa-miR-29a-3p	-0.1	-0.18	0.91	2005, 2007, 2009, 2011
STMN2	ENST00000518111.1	stathmin-like 2	7	1	1	0	0	0	0	0	0	0	hsa-miR-29a-3p	-0.1	-0.51	0.91	2011
SCML2	ENST00000398048.3	sex comb on midleg-like 2 (Drosophila)	7	1	1	0	0	0	0	0	0	0	hsa-miR-29b-3p	-0.1	-0.51	0.47	2005, 2007, 2009, 2011
TSPAN9	ENST00000537971.1	tetraspanin 9	1410	1	0	0	1	1	0	1	0	2	hsa-miR-29b-3p	-0.1	-0.2	0.94	2007, 2009, 2011
DDX3X	ENST00000399959.2	DEAD (Asp-Glu-Ala-Asp) box helicase 3, X-linked	965	1	1	0	0	0	0	0	0	1	hsa-miR-29a-3p	-0.1	-0.46	0.93	2005, 2007, 2009, 2011
BVES	ENST00000314641.5	blood vessel epicardial substance	30	1	0	0	1	0	0	0	0	0	hsa-miR-29a-3p	-0.1	-0.23	0.91	2011
RLIM	ENST00000332687.6	ring finger protein, LIM domain interacting	662	1	0	1	0	0	0	0	0	0	hsa-miR-29a-3p	-0.1	-0.1	0.85	2011
PLXNC1	ENST00000258526.4	plexin C1	47	1	0	1	0	0	0	0	0	0	hsa-miR-29a-3p	-0.1	-0.1	0.43
LMX1A	ENST00000342310.3	LIM homeobox transcription factor 1, alpha	5	1	0	0	1	0	0	0	0	0	hsa-miR-29a-3p	-0.1	-0.1	0.8	2007, 2009
EPHB3	ENST00000330394.2	EPH receptor B3	16	1	0	1	0	0	0	0	0	0	hsa-miR-29a-3p	-0.1	-0.1	0.37	2005, 2007, 2009, 2011
NAA10	ENST00000370015.4	N(alpha)-acetyltransferase 10, NatA catalytic subunit	960	1	0	1	0	0	0	0	0	0	hsa-miR-29a-3p	-0.1	-0.1	ORF
XPO5	ENST00000265351.7	exportin 5	933	1	0	1	0	1	0	0	1	1	hsa-miR-29a-3p	-0.1	-0.34	0.46	2005, 2007, 2011
SYNGAP1	ENST00000418600.2	synaptic Ras GTPase activating protein 1	15	1	0	0	1	0	0	0	0	1	hsa-miR-29a-3p	-0.1	-0.1	0.82
METTL21B	ENST00000333012.5	methyltransferase like 21B	51	1	0	1	0	0	0	0	0	0	hsa-miR-29a-3p	-0.1	-0.1	ORF
CNNM2	ENST00000369878.4	cyclin M2	517	1	0	1	0	1	0	0	1	3	hsa-miR-29a-3p	-0.1	-0.36	0.89
FBXO42	ENST00000375592.3	F-box protein 42	854	1	0	1	0	1	0	1	0	1	hsa-miR-29b-3p	-0.1	-0.2	0.87
ERBB2IP	ENST00000284037.5	erbb2 interacting protein	177	1	0	1	0	0	0	0	0	0	hsa-miR-29a-3p	-0.1	-0.1	0.67
MAP3K2	ENST00000409947.1	mitogen-activated protein kinase kinase kinase 2	187	1	0	1	0	0	0	0	0	0	hsa-miR-29a-3p	-0.09	-0.1	0.64	2011
HEPACAM	ENST00000298251.4	hepatic and glial cell adhesion molecule	5	1	0	1	0	0	0	0	0	0	hsa-miR-29a-3p	-0.09	-0.09	0.67	2007, 2011
USP37	ENST00000258399.3	ubiquitin specific peptidase 37	14	1	0	1	0	0	0	0	0	1	hsa-miR-29a-3p	-0.09	-0.24	0.87	2005, 2007, 2009, 2011
RAP1A	ENST00000369709.3	RAP1A, member of RAS oncogene family	382	1	0	1	0	1	0	0	1	0	hsa-miR-29a-3p	-0.09	-0.61	0.87
MMP2	ENST00000219070.4	matrix metallopeptidase 2 (gelatinase A, 72kDa gelatinase, 72kDa type IV collagenase)	2187	1	0	1	0	0	0	0	0	0	hsa-miR-29a-3p	-0.09	-0.09	0.87	2005, 2007, 2009, 2011
ZBTB40	ENST00000404138.1	zinc finger and BTB domain containing 40	124	1	0	1	0	0	0	0	0	0	hsa-miR-29b-3p	-0.09	-0.21	0.88	2009, 2011
CEP85L	ENST00000368491.3	centrosomal protein 85kDa-like	14	1	0	0	1	0	0	0	0	0	hsa-miR-29a-3p	-0.09	-0.18	0.87	2011
GOPC	ENST00000368498.2	golgi-associated PDZ and coiled-coil motif containing	451	1	0	1	0	0	0	0	0	0	hsa-miR-29a-3p	-0.09	-0.19	0.71	2007
NSD1	ENST00000439151.2	nuclear receptor binding SET domain protein 1	685	2	2	0	0	2	0	0	2	2	hsa-miR-29a-3p	-0.09	-0.33	> 0.99	2011
MED28	ENST00000237380.7	mediator complex subunit 28	1483	1	0	1	0	4	0	1	3	1	hsa-miR-29a-3p	-0.09	-0.83	0.84
DAB2IP	ENST00000408936.3	DAB2 interacting protein	1787	1	0	1	0	1	0	1	0	0	hsa-miR-29a-3p	-0.09	-0.09	0.87	2007, 2009, 2011
USP2	ENST00000455332.2	ubiquitin specific peptidase 2	19	1	1	0	0	0	0	0	0	0	hsa-miR-29a-3p	-0.09	-0.09	0.38	2011
HOXD12	ENST00000404162.2	homeobox D12	6	1	0	1	0	0	0	0	0	1	hsa-miR-29a-3p	-0.09	-0.11	< 0.1
PPARD	ENST00000448077.2	peroxisome proliferator-activated receptor delta	239	1	0	1	0	0	0	0	0	1	hsa-miR-29a-3p	-0.09	-0.09	0.79	2005, 2007, 2009, 2011
PTPN1	ENST00000371621.3	protein tyrosine phosphatase, non-receptor type 1	142	1	0	1	0	0	0	0	0	0	hsa-miR-29b-3p	-0.09	-0.13	0.58	2009, 2011
CRELD1	ENST00000326434.5	cysteine-rich with EGF-like domains 1	185	1	0	1	0	0	0	0	0	0	hsa-miR-29a-3p	-0.09	-0.09	ORF
HIST1H2BF	ENST00000359985.1	histone cluster 1, H2bf	16	1	0	1	0	0	0	0	0	0	hsa-miR-29a-3p	-0.09	-0.13	0.45
GNB4	ENST00000232564.3	guanine nucleotide binding protein (G protein), beta polypeptide 4	343	1	0	1	0	0	0	0	0	1	hsa-miR-29a-3p	-0.08	-0.31	0.88	2009, 2011
ADAMTS5	ENST00000284987.5	ADAM metallopeptidase with thrombospondin type 1 motif, 5	68	1	0	0	1	0	0	0	0	0	hsa-miR-29a-3p	-0.08	-0.26	0.91	2009, 2011
MOSPD2	ENST00000380492.3	motile sperm domain containing 2	76	1	0	1	0	0	0	0	0	0	hsa-miR-29a-3p	-0.08	-0.35	0.82
SLC30A10	ENST00000366926.3	solute carrier family 30, member 10	66	1	0	1	0	3	1	2	0	2	hsa-miR-29b-3p	-0.08	-0.68	0.87
FBXL20	ENST00000394294.3	F-box and leucine-rich repeat protein 20	455	1	0	1	0	0	0	0	0	0	hsa-miR-29a-3p	-0.08	-0.2	0.87	2011
ASIC1	ENST00000228468.4	acid-sensing (proton-gated) ion channel 1	111	1	0	1	0	0	0	0	0	0	hsa-miR-29a-3p	-0.08	-0.08	0.67	2005, 2007, 2011
NFATC4	ENST00000413692.2	nuclear factor of activated T-cells, cytoplasmic, calcineurin-dependent 4	73	1	0	1	0	0	0	0	0	0	hsa-miR-29a-3p	-0.08	-0.08	0.87	2005, 2007, 2009, 2011
ZNF609	ENST00000326648.3	zinc finger protein 609	103	1	0	1	0	1	0	1	0	1	hsa-miR-29a-3p	-0.08	-0.08	0.83	2007, 2009, 2011
FOSL1	ENST00000532401.1	FOS-like antigen 1	276	1	0	1	0	0	0	0	0	0	hsa-miR-29a-3p	-0.08	-0.08	ORF
ZNF704	ENST00000327835.3	zinc finger protein 704	124	1	1	0	0	1	0	1	0	2	hsa-miR-29a-3p	-0.08	-0.32	0.95	2011
SCN7A	ENST00000409855.1	sodium channel, voltage-gated, type VII, alpha subunit	5	1	0	1	0	0	0	0	0	0	hsa-miR-29a-3p	-0.08	-0.08	0.41	2011
B3GALT1	ENST00000392690.3	UDP-Gal:betaGlcNAc beta 1,3-galactosyltransferase, polypeptide 1	35	1	0	0	1	0	0	0	0	2	hsa-miR-29b-3p	-0.08	-0.3	0.84
SCYL2	ENST00000360820.2	SCY1-like 2 (S. cerevisiae)	425	1	1	0	0	0	0	0	0	0	hsa-miR-29a-3p	-0.08	-0.28	0.11
DNAJB14	ENST00000442697.2	DnaJ (Hsp40) homolog, subfamily B, member 14	10	1	1	0	0	0	0	0	0	0	hsa-miR-29a-3p	-0.08	-0.17	0.68
PXMP4	ENST00000344022.3	peroxisomal membrane protein 4, 24kDa	158	1	0	1	0	3	0	3	0	0	hsa-miR-29b-3p	-0.08	-0.25	< 0.1
SP1	ENST00000426431.2	Sp1 transcription factor	402	1	1	0	0	3	0	1	2	0	hsa-miR-29a-3p	-0.08	-0.18	0.9	2005, 2007, 2009, 2011
NCMAP	ENST00000374392.2	noncompact myelin associated protein	17	1	0	0	1	0	0	0	0	0	hsa-miR-29a-3p	-0.08	-0.29	0.74	2009, 2011
ANK1	ENST00000289734.7	ankyrin 1, erythrocytic	5	1	0	1	0	0	0	0	0	0	hsa-miR-29a-3p	-0.08	-0.08	0.84	2009, 2011
HEY2	ENST00000368365.1	hairy/enhancer-of-split related with YRPW motif 2	70	1	0	1	0	0	0	0	0	0	hsa-miR-29b-3p	-0.08	-0.31	0.81
LPPR4	ENST00000370185.3	Lipid phosphate phosphatase-related protein type 4	5	1	0	1	0	0	0	0	0	0	hsa-miR-29a-3p	-0.08	-0.08	0.79	2009, 2011
PROSER1	ENST00000352251.3	proline and serine rich 1	145	1	0	1	0	0	0	0	0	0	hsa-miR-29b-3p	-0.08	-0.22	0.37	2005, 2007, 2009, 2011
CCDC88A	ENST00000336838.6	coiled-coil domain containing 88A	141	1	0	0	1	0	0	0	0	0	hsa-miR-29a-3p	-0.08	-0.18	0.79	2009, 2011
SPEN	ENST00000375759.3	spen homolog, transcriptional regulator (Drosophila)	7	1	0	1	0	0	0	0	0	0	hsa-miR-29b-3p	-0.08	-0.08	0.78	2005, 2007
FAM105B	ENST00000284274.4	family with sequence similarity 105, member B	247	1	1	0	0	1	0	0	1	0	hsa-miR-29a-3p	-0.08	-0.65	0.77	2009, 2011
PDE7A	ENST00000401827.3	phosphodiesterase 7A	84	1	0	0	1	1	0	0	1	1	hsa-miR-29a-3p	-0.08	-0.36	0.76
ARSB	ENST00000264914.4	arylsulfatase B	86	1	1	0	0	0	0	0	0	0	hsa-miR-29a-3p	-0.07	-0.36	0.93	2009, 2011
WDR37	ENST00000358220.1	WD repeat domain 37	107	1	0	1	0	1	0	1	0	2	hsa-miR-29a-3p	-0.07	-0.13	0.78
PTPRD	ENST00000381196.4	protein tyrosine phosphatase, receptor type, D	101	1	0	0	1	0	0	0	0	0	hsa-miR-29a-3p	-0.07	-0.15	0.88	2007, 2009, 2011
ARNT	ENST00000358595.5	aryl hydrocarbon receptor nuclear translocator	574	1	0	1	0	0	0	0	0	0	hsa-miR-29a-3p	-0.07	-0.25	0.86	2005, 2007, 2009, 2011
ZER1	ENST00000291900.2	zyg-11 related, cell cycle regulator	336	1	0	1	0	0	0	0	0	0	hsa-miR-29a-3p	-0.07	-0.14	0.81	2007, 2009, 2011
SHROOM2	ENST00000380913.3	shroom family member 2	121	1	1	0	0	1	0	1	0	0	hsa-miR-29b-3p	-0.07	-0.29	0.95	2007, 2009, 2011
FAM136A	ENST00000450256.1	family with sequence similarity 136, member A	490	1	1	0	0	0	0	0	0	0	hsa-miR-29a-3p	-0.07	-0.66	0.86	2005, 2007, 2009, 2011
MAP2K6	ENST00000590474.1	mitogen-activated protein kinase kinase 6	235	1	0	0	1	2	2	0	0	0	hsa-miR-29b-3p	-0.07	-0.46	0.95	2005, 2007, 2009, 2011
SLC6A17	ENST00000331565.4	solute carrier family 6 (neutral amino acid transporter), member 17	5	1	0	1	0	0	0	0	0	1	hsa-miR-29a-3p	-0.07	-0.07	0.62	2011
CERS1	ENST00000427170.2	ceramide synthase 1	167	1	0	1	0	0	0	0	0	1	hsa-miR-29a-3p	-0.07	-0.07	ORF
FRMD4A	ENST00000358621.4	FERM domain containing 4A	192	1	0	0	1	0	0	0	0	0	hsa-miR-29a-3p	-0.07	-0.19	0.92	2005, 2007, 2009, 2011
COL25A1	ENST00000399132.1	collagen, type XXV, alpha 1	270	1	1	0	0	0	0	0	0	1	hsa-miR-29a-3p	-0.07	-0.49	0.9
CACNG4	ENST00000262138.3	calcium channel, voltage-dependent, gamma subunit 4	5	1	0	1	0	0	0	0	0	0	hsa-miR-29b-3p	-0.07	-0.07	ORF	2007, 2009, 2011
ASAP2	ENST00000315273.4	ArfGAP with SH3 domain, ankyrin repeat and PH domain 2	38	1	1	0	0	0	0	0	0	0	hsa-miR-29a-3p	-0.07	-0.35	0.36	2009, 2011
BSDC1	ENST00000341071.7	BSD domain containing 1	714	1	0	1	0	0	0	0	0	0	hsa-miR-29a-3p	-0.07	-0.07	0.7	2009, 2011
LIG3	ENST00000378526.4	ligase III, DNA, ATP-dependent	554	1	0	1	0	0	0	0	0	2	hsa-miR-29a-3p	-0.07	-0.24	0.55
SOX6	ENST00000316399.6	SRY (sex determining region Y)-box 6	22	1	0	1	0	0	0	0	0	2	hsa-miR-29a-3p	-0.07	-0.19	0.79
CEP41	ENST00000223208.5	centrosomal protein 41kDa	346	1	1	0	0	0	0	0	0	2	hsa-miR-29b-3p	-0.07	-0.4	0.77
PPARGC1A	ENST00000264867.2	peroxisome proliferator-activated receptor gamma, coactivator 1 alpha	19	1	0	1	0	0	0	0	0	0	hsa-miR-29a-3p	-0.07	-0.15	0.34	2005, 2007
FAM73B	ENST00000277475.5	family with sequence similarity 73, member B	651	1	1	0	0	0	0	0	0	2	hsa-miR-29c-3p	-0.07	-0.07	< 0.1	2011
UBXN7	ENST00000296328.4	UBX domain protein 7	95	1	1	0	0	0	0	0	0	2	hsa-miR-29a-3p	-0.07	-0.21	0.88
DENND5B	ENST00000389082.5	DENN/MADD domain containing 5B	832	1	1	0	0	0	0	0	0	0	hsa-miR-29a-3p	-0.07	-0.07	0.77	2011
PCDHA1	ENST00000504120.2	protocadherin alpha 1	86	1	1	0	0	0	0	0	0	0	hsa-miR-29a-3p	-0.06	-0.69	0.64	2005, 2007, 2009, 2011
SH3PXD2B	ENST00000311601.5	SH3 and PX domains 2B	123	1	1	0	0	0	0	0	0	2	hsa-miR-29a-3p	-0.06	-0.09	0.6	2009, 2011
PLXDC2	ENST00000377252.4	plexin domain containing 2	506	1	1	0	0	0	0	0	0	0	hsa-miR-29a-3p	-0.06	-0.17	0.24
IGF2BP1	ENST00000290341.3	insulin-like growth factor 2 mRNA binding protein 1	460	1	0	1	0	0	0	0	0	0	hsa-miR-29a-3p	-0.06	-0.1	0.77	2011
TMEM127	ENST00000258439.3	transmembrane protein 127	296	1	0	1	0	0	0	0	0	2	hsa-miR-29a-3p	-0.06	-0.09	0.88	2011
NUCKS1	ENST00000367142.4	nuclear casein kinase and cyclin-dependent kinase substrate 1	1692	1	0	1	0	0	0	0	0	2	hsa-miR-29a-3p	-0.06	-0.19	< 0.1	2011
CYTH3	ENST00000350796.3	cytohesin 3	248	1	0	1	0	0	0	0	0	0	hsa-miR-29a-3p	-0.06	-0.07	0.79	2011
BAHD1	ENST00000416165.1	bromo adjacent homology domain containing 1	76	1	0	1	0	1	0	1	0	1	hsa-miR-29b-3p	-0.06	-0.06	0.64	2009, 2011
RBFOX2	ENST00000449924.2	RNA binding protein, fox-1 homolog (C. elegans) 2	262	1	0	1	0	0	0	0	0	0	hsa-miR-29a-3p	-0.06	-0.21	0.85	2011
ARL5B	ENST00000377275.3	ADP-ribosylation factor-like 5B	368	1	0	1	0	0	0	0	0	2	hsa-miR-29b-3p	-0.06	-0.4	0.79
MARK3	ENST00000303622.9	MAP/microtubule affinity-regulating kinase 3	1468	1	0	0	1	0	0	0	0	0	hsa-miR-29a-3p	-0.06	-0.34	0.85	2005, 2007, 2009, 2011
ILDR2	ENST00000469934.2	immunoglobulin-like domain containing receptor 2	7	1	0	1	0	1	1	0	0	0	hsa-miR-29a-3p	-0.06	-0.2	0.73	2011
MYO18A	ENST00000354329.4	myosin XVIIIA	159	1	0	1	0	0	0	0	0	4	hsa-miR-29a-3p	-0.06	-0.09	0.33
TNRC6B	ENST00000335727.9	trinucleotide repeat containing 6B	69	1	0	0	1	0	0	0	0	0	hsa-miR-29b-3p	-0.06	-0.07	0.86	2007, 2009, 2011
ZBTB21	ENST00000398505.3	zinc finger and BTB domain containing 21	802	1	1	0	0	0	0	0	0	0	hsa-miR-29a-3p	-0.06	-0.09	< 0.1
WAC	ENST00000375664.4	WW domain containing adaptor with coiled-coil	322	1	0	1	0	0	0	0	0	0	hsa-miR-29b-3p	-0.06	-0.22	0.88	2011
TMEM259	ENST00000333175.5	transmembrane protein 259	1339	1	0	1	0	0	0	0	0	0	hsa-miR-29a-3p	-0.06	-0.06	0.59	2005, 2007, 2009, 2011
CACUL1	ENST00000369151.3	CDK2-associated, cullin domain 1	213	1	0	1	0	0	0	0	0	1	hsa-miR-29a-3p	-0.06	-0.31	0.56
MLXIP	ENST00000319080.7	MLX interacting protein	69	1	0	1	0	1	0	1	0	2	hsa-miR-29a-3p	-0.06	-0.21	0.87	2009, 2011
SETD5	ENST00000402198.1	SET domain containing 5	48	1	0	1	0	0	0	0	0	1	hsa-miR-29a-3p	-0.06	-0.1	0.78	2007, 2011
SLC25A29	ENST00000392908.3	solute carrier family 25 (mitochondrial carnitine/acylcarnitine carrier), member 29	1101	1	0	1	0	0	0	0	0	0	hsa-miR-29a-3p	-0.06	-0.06	ORF
NUFIP2	ENST00000225388.4	nuclear fragile X mental retardation protein interacting protein 2	440	2	0	1	1	0	0	0	0	1	hsa-miR-29b-3p	-0.05	-0.34	0.98	2009, 2011
RLF	ENST00000372771.4	rearranged L-myc fusion	70	1	1	0	0	0	0	0	0	1	hsa-miR-29a-3p	-0.05	-0.72	0.93	2005, 2007, 2009, 2011
MAPRE1	ENST00000375571.5	microtubule-associated protein, RP/EB family, member 1	39	1	1	0	0	0	0	0	0	0	hsa-miR-29a-3p	-0.05	-0.48	0.84	2009, 2011
EDC3	ENST00000315127.4	enhancer of mRNA decapping 3	328	2	0	2	0	0	0	0	0	0	hsa-miR-29b-3p	-0.05	-0.17	0.98	2007, 2009, 2011
MRE11A	ENST00000323929.3	MRE11 meiotic recombination 11 homolog A (S. cerevisiae)	199	1	0	1	0	1	0	1	0	0	hsa-miR-29a-3p	-0.05	-0.22	0.68	2011
SUB1	ENST00000265073.4	SUB1 homolog (S. cerevisiae)	242	1	0	1	0	0	0	0	0	0	hsa-miR-29a-3p	-0.05	-0.27	0.76	2011
CLMN	ENST00000298912.4	calmin (calponin-like, transmembrane)	53	1	1	0	0	1	0	1	0	1	hsa-miR-29a-3p	-0.05	-0.33	0.95	2011
ARHGAP31	ENST00000264245.4	Rho GTPase activating protein 31	32	1	0	1	0	0	0	0	0	0	hsa-miR-29a-3p	-0.05	-0.16	0.8	2011
CCDC50	ENST00000392455.3	coiled-coil domain containing 50	961	1	0	1	0	0	0	0	0	2	hsa-miR-29a-3p	-0.05	-0.31	0.8	2011
DDX46	ENST00000452510.2	DEAD (Asp-Glu-Ala-Asp) box polypeptide 46	472	1	0	1	0	0	0	0	0	0	hsa-miR-29a-3p	-0.05	-0.24	0.87	2007, 2009, 2011
PITPNA	ENST00000313486.7	phosphatidylinositol transfer protein, alpha	366	1	0	1	0	0	0	0	0	1	hsa-miR-29b-3p	-0.05	-0.11	0.78	2005, 2007, 2009, 2011
SMARCE1	ENST00000377808.4	SWI/SNF related, matrix associated, actin dependent regulator of chromatin, subfamily e, member 1	252	1	0	1	0	0	0	0	0	2	hsa-miR-29a-3p	-0.05	-0.25	0.39
INO80D	ENST00000403263.1	INO80 complex subunit D	5	1	0	1	0	0	0	0	0	1	hsa-miR-29a-3p	-0.05	-0.05	0.66	2005, 2007, 2009, 2011
SEMA5B	ENST00000195173.4	sema domain, seven thrombospondin repeats (type 1 and type 1-like), transmembrane domain (TM) and short cytoplasmic domain, (semaphorin) 5B	15	1	0	1	0	0	0	0	0	1	hsa-miR-29a-3p	-0.05	-0.05	0.51	2009, 2011
JMJD1C	ENST00000399251.1	jumonji domain containing 1C	60	1	0	1	0	0	0	0	0	0	hsa-miR-29b-3p	-0.05	-0.05	ORF
LGSN	ENST00000370658.5	lengsin, lens protein with glutamine synthetase domain	21	1	0	1	0	0	0	0	0	0	hsa-miR-29a-3p	-0.05	-0.05	ORF
GOLGA7	ENST00000405786.2	golgin A7	34	1	0	0	1	0	0	0	0	0	hsa-miR-29a-3p	-0.05	-0.36	0.78	2005, 2007
AP3M1	ENST00000355264.4	adaptor-related protein complex 3, mu 1 subunit	601	1	1	0	0	1	0	1	0	0	hsa-miR-29a-3p	-0.05	-0.2	< 0.1	2009, 2011
SLC31A1	ENST00000374212.4	solute carrier family 31 (copper transporter), member 1	171	2	1	1	0	0	0	0	0	0	hsa-miR-29a-3p	-0.05	-0.48	0.97	2005, 2007, 2009, 2011
G3BP1	ENST00000394123.3	GTPase activating protein (SH3 domain) binding protein 1	688	1	0	1	0	0	0	0	0	1	hsa-miR-29a-3p	-0.05	-0.2	0.85
PCDHA7	ENST00000525929.1	protocadherin alpha 7	86	1	1	0	0	0	0	0	0	0	hsa-miR-29a-3p	-0.05	-0.45	0.64	2005, 2007, 2009, 2011
PCDHA5	ENST00000529859.1	protocadherin alpha 5	86	1	1	0	0	0	0	0	0	0	hsa-miR-29a-3p	-0.05	-0.45	0.64	2005, 2007, 2009, 2011
PCDHA12	ENST00000398631.2	protocadherin alpha 12	86	1	1	0	0	0	0	0	0	0	hsa-miR-29a-3p	-0.05	-0.45	0.64	2005, 2007, 2009, 2011
PCDHA6	ENST00000529310.1	protocadherin alpha 6	86	1	1	0	0	0	0	0	0	0	hsa-miR-29a-3p	-0.05	-0.45	0.64	2005, 2007, 2009, 2011
PCDHA8	ENST00000531613.1	protocadherin alpha 8	86	1	1	0	0	0	0	0	0	0	hsa-miR-29a-3p	-0.05	-0.45	0.64	2005, 2007, 2009, 2011
PCDHA10	ENST00000307360.5	protocadherin alpha 10	86	1	1	0	0	0	0	0	0	0	hsa-miR-29a-3p	-0.05	-0.45	0.64	2005, 2007, 2009, 2011
PCDHA11	ENST00000398640.2	protocadherin alpha 11	86	1	1	0	0	0	0	0	0	0	hsa-miR-29a-3p	-0.05	-0.45	0.64	2009, 2011
PCDHA3	ENST00000522353.2	protocadherin alpha 3	86	1	1	0	0	0	0	0	0	0	hsa-miR-29a-3p	-0.05	-0.45	0.64	2005, 2007, 2009, 2011
PCDHA2	ENST00000526136.1	protocadherin alpha 2	86	1	1	0	0	0	0	0	0	0	hsa-miR-29a-3p	-0.05	-0.45	0.64	2005, 2007, 2009, 2011
PCDHA4	ENST00000530339.1	protocadherin alpha 4	86	1	1	0	0	0	0	0	0	0	hsa-miR-29a-3p	-0.05	-0.45	0.64	2005, 2007, 2009, 2011
PCDHA9	ENST00000532602.1	protocadherin alpha 9	86	1	1	0	0	0	0	0	0	0	hsa-miR-29a-3p	-0.05	-0.45	0.64	2011
PCDHA13	ENST00000289272.2	protocadherin alpha 13	86	1	1	0	0	0	0	0	0	0	hsa-miR-29a-3p	-0.05	-0.45	0.64	2005, 2007, 2009, 2011
ZHX3	ENST00000309060.3	zinc fingers and homeoboxes 3	131	1	1	0	0	0	0	0	0	3	hsa-miR-29b-3p	-0.05	-0.3	0.94	2007, 2009, 2011
PCDHAC1	ENST00000253807.2	protocadherin alpha subfamily C, 1	86	1	1	0	0	0	0	0	0	0	hsa-miR-29a-3p	-0.05	-0.45	0.64	2005, 2007, 2009, 2011
PCDHAC2	ENST00000289269.5	protocadherin alpha subfamily C, 2	86	1	1	0	0	0	0	0	0	0	hsa-miR-29a-3p	-0.04	-0.44	0.64	2005, 2007, 2009, 2011
EIF4E3	ENST00000425534.3	eukaryotic translation initiation factor 4E family member 3	475	1	0	1	0	2	0	2	0	0	hsa-miR-29a-3p	-0.04	-0.18	0.56
UCK2	ENST00000372212.4	uridine-cytidine kinase 2	437	1	0	1	0	0	0	0	0	1	hsa-miR-29a-3p	-0.04	-0.2	0.64
PER1	ENST00000317276.4	period circadian clock 1	1210	1	0	1	0	0	0	0	0	0	hsa-miR-29a-3p	-0.04	-0.04	0.87	2005, 2007, 2009, 2011
BCL9L	ENST00000334801.3	B-cell CLL/lymphoma 9-like	91	1	0	1	0	1	0	1	0	0	hsa-miR-29b-3p	-0.04	-0.07	0.86	2005, 2007, 2009, 2011
TRIM66	ENST00000299550.6	tripartite motif containing 66	33	1	0	1	0	1	0	1	0	0	hsa-miR-29a-3p	-0.04	-0.05	0.64	2011
AKAP2	ENST00000374525.1	A kinase (PRKA) anchor protein 2	1287	1	0	1	0	0	0	0	0	0	hsa-miR-29a-3p	-0.04	-0.04	0.4	2011
FASTK	ENST00000540185.1	Fas-activated serine/threonine kinase	645	1	0	1	0	1	0	1	0	1	hsa-miR-29a-3p	-0.04	-0.04	ORF
CCNA2	ENST00000274026.5	cyclin A2	1162	1	0	1	0	0	0	0	0	0	hsa-miR-29a-3p	-0.04	-0.3	ORF
FBXW2	ENST00000608872.1	F-box and WD repeat domain containing 2	227	2	0	1	1	0	0	0	0	0	hsa-miR-29a-3p	-0.04	-0.38	0.99	2009, 2011
TRIM24	ENST00000343526.4	tripartite motif containing 24	182	1	0	1	0	0	0	0	0	0	hsa-miR-29a-3p	-0.04	-0.2	0.87
VPS13A	ENST00000360280.3	vacuolar protein sorting 13 homolog A (S. cerevisiae)	110	1	0	1	0	1	0	0	1	0	hsa-miR-29b-3p	-0.04	-0.29	0.63
IRS1	ENST00000305123.5	insulin receptor substrate 1	804	2	0	1	1	0	0	0	0	2	hsa-miR-29b-3p	-0.04	-0.15	0.97	2011
CTC1	ENST00000315684.8	CTS telomere maintenance complex component 1	252	1	1	0	0	0	0	0	0	1	hsa-miR-29a-3p	-0.04	-0.29	0.95	2009, 2011
SYT7	ENST00000263846.4	synaptotagmin VII	192	1	0	0	1	1	0	0	1	0	hsa-miR-29a-3p	-0.04	-0.29	0.91	2005, 2007, 2009, 2011
REPS2	ENST00000357277.3	RALBP1 associated Eps domain containing 2	36	1	0	0	1	0	0	0	0	0	hsa-miR-29b-3p	-0.04	-0.24	0.94	2007, 2009, 2011
RNF217	ENST00000521654.2	ring finger protein 217	92	1	0	1	0	2	0	1	1	0	hsa-miR-29b-3p	-0.04	-0.43	0.8
ATP1B1	ENST00000367816.1	ATPase, Na+/K+ transporting, beta 1 polypeptide	656	1	0	1	0	0	0	0	0	0	hsa-miR-29a-3p	-0.04	-0.23	0.84	2005, 2007, 2009, 2011
SIKE1	ENST00000369528.5	suppressor of IKBKE 1	281	1	1	0	0	0	0	0	0	0	hsa-miR-29a-3p	-0.03	-0.43	0.95	2007, 2009, 2011
EIF2S1	ENST00000256383.4	eukaryotic translation initiation factor 2, subunit 1 alpha, 35kDa	3360	1	0	1	0	0	0	0	0	1	hsa-miR-29a-3p	-0.03	-0.36	0.47	2011
RPS6KA3	ENST00000379565.3	ribosomal protein S6 kinase, 90kDa, polypeptide 3	769	1	0	1	0	0	0	0	0	1	hsa-miR-29a-3p	-0.03	-0.2	0.78	2009, 2011
PALM2-AKAP2	ENST00000374530.3	PALM2-AKAP2 readthrough	1287	1	0	1	0	0	0	0	0	0	hsa-miR-29a-3p	-0.03	-0.03	0.4	2011
GID4	ENST00000268719.4	GID complex subunit 4	79	1	0	1	0	0	0	0	0	0	hsa-miR-29a-3p	-0.03	-0.23	0.85	2005, 2007, 2009, 2011
MARCH7	ENST00000259050.4	membrane-associated ring finger (C3HC4) 7, E3 ubiquitin protein ligase	537	1	0	1	0	0	0	0	0	0	hsa-miR-29a-3p	-0.03	-0.23	0.67
LARP4	ENST00000398473.2	La ribonucleoprotein domain family, member 4	35	1	0	0	1	0	0	0	0	0	hsa-miR-29a-3p	-0.03	-0.24	0.94	2007, 2009, 2011
GAS7	ENST00000437099.2	growth arrest-specific 7	186	1	0	0	1	1	0	1	0	2	hsa-miR-29a-3p	-0.03	-0.37	0.85	2005, 2007, 2009, 2011
GLYCTK	ENST00000354773.4	glycerate kinase	3833	1	0	1	0	1	0	1	0	0	hsa-miR-29b-3p	-0.03	-0.08	< 0.1
ING2	ENST00000302327.3	inhibitor of growth family, member 2	193	1	0	1	0	0	0	0	0	0	hsa-miR-29a-3p	-0.03	-0.37	0.87
ATG14	ENST00000247178.5	autophagy related 14	25	1	0	0	1	0	0	0	0	1	hsa-miR-29a-3p	-0.03	-0.16	0.9	2009, 2011
ACVR2A	ENST00000241416.7	activin A receptor, type IIA	109	1	0	1	0	1	0	0	1	0	hsa-miR-29b-3p	-0.03	-0.31	0.43	2007
OTUB2	ENST00000203664.5	OTU domain, ubiquitin aldehyde binding 2	110	1	0	1	0	0	0	0	0	1	hsa-miR-29a-3p	-0.03	-0.28	0.87	2011
LRRC28	ENST00000301981.3	leucine rich repeat containing 28	194	1	0	1	0	0	0	0	0	0	hsa-miR-29a-3p	-0.03	-0.17	0.61
LNPEP	ENST00000231368.5	leucyl/cystinyl aminopeptidase	28	1	0	0	1	0	0	0	0	0	hsa-miR-29a-3p	-0.03	-0.17	0.94	2009, 2011
STK35	ENST00000381482.3	serine/threonine kinase 35	263	1	1	0	0	0	0	0	0	0	hsa-miR-29a-3p	-0.03	-0.03	0.55	2009, 2011
SMARCA2	ENST00000349721.2	SWI/SNF related, matrix associated, actin dependent regulator of chromatin, subfamily a, member 2	158	1	0	1	0	0	0	0	0	0	hsa-miR-29a-3p	-0.03	-0.28	0.47
CCSER2	ENST00000224756.8	coiled-coil serine-rich protein 2	123	1	1	0	0	1	0	0	1	0	hsa-miR-29a-3p	-0.03	-0.32	0.37	2005, 2007, 2009, 2011
SMURF2	ENST00000262435.9	SMAD specific E3 ubiquitin protein ligase 2	978	1	0	0	1	0	0	0	0	0	hsa-miR-29a-3p	-0.03	-0.24	0.93
FMNL3	ENST00000335154.5	formin-like 3	132	1	0	1	0	1	0	1	0	2	hsa-miR-29a-3p	-0.03	-0.04	< 0.1
ZDHHC21	ENST00000380916.4	zinc finger, DHHC-type containing 21	196	1	1	0	0	0	0	0	0	0	hsa-miR-29a-3p	-0.03	-0.26	0.92	2011
DICER1	ENST00000541352.1	dicer 1, ribonuclease type III	25	1	1	0	0	0	0	0	0	0	hsa-miR-29a-3p	-0.02	-0.22	0.92	2011
GAB2	ENST00000340149.2	GRB2-associated binding protein 2	627	1	0	1	0	0	0	0	0	1	hsa-miR-29a-3p	-0.02	-0.03	0.44	2009
LIMS1	ENST00000393310.1	LIM and senescent cell antigen-like domains 1	68	1	0	1	0	0	0	0	0	0	hsa-miR-29a-3p	-0.02	-0.37	0.86	2011
STT3A	ENST00000392708.4	STT3A, subunit of the oligosaccharyltransferase complex (catalytic)	3595	1	0	1	0	0	0	0	0	0	hsa-miR-29a-3p	-0.02	-0.22	0.55
EPB41L4B	ENST00000374557.4	erythrocyte membrane protein band 4.1 like 4B	135	1	0	1	0	0	0	0	0	1	hsa-miR-29a-3p	-0.02	-0.3	0.67
RRAS2	ENST00000537760.1	related RAS viral (r-ras) oncogene homolog 2	57	1	0	0	1	0	0	0	0	0	hsa-miR-29a-3p	-0.02	-0.29	0.82
ARMC8	ENST00000469044.1	armadillo repeat containing 8	398	1	0	1	0	0	0	0	0	0	hsa-miR-29b-3p	-0.02	-0.14	0.78	2011
PPP2CA	ENST00000481195.1	protein phosphatase 2, catalytic subunit, alpha isozyme	11344	1	0	1	0	0	0	0	0	0	hsa-miR-29a-3p	-0.02	-0.32	0.88	2005, 2007
FOXN3	ENST00000345097.4	forkhead box N3	42	1	0	1	0	0	0	0	0	0	hsa-miR-29a-3p	-0.02	-0.19	0.82	2009, 2011
RAB3C	ENST00000282878.4	RAB3C, member RAS oncogene family	242	1	0	1	0	1	0	1	0	0	hsa-miR-29a-3p	-0.02	-0.34	0.45
C1orf21	ENST00000235307.6	chromosome 1 open reading frame 21	935	1	0	0	1	2	0	2	0	2	hsa-miR-29b-3p	-0.02	-0.25	0.78	2005, 2007, 2011
SH3GLB1	ENST00000370558.4	SH3-domain GRB2-like endophilin B1	3418	1	1	0	0	0	0	0	0	1	hsa-miR-29a-3p	-0.02	-0.44	0.94	2007, 2009, 2011
SOCS7	ENST00000577233.1	suppressor of cytokine signaling 7	15	2	0	2	0	1	0	1	0	0	hsa-miR-29b-3p	-0.02	-0.22	0.96	2011
ZDHHC5	ENST00000287169.3	zinc finger, DHHC-type containing 5	1505	2	1	1	0	0	0	0	0	0	hsa-miR-29a-3p	-0.02	-0.36	0.75	2003, 2005, 2007, 2009, 2011
PITPNM3	ENST00000421306.3	PITPNM family member 3	5	1	0	1	0	0	0	0	0	2	hsa-miR-29a-3p	-0.02	-0.02	0.86	2011
CACNA1C	ENST00000399655.1	calcium channel, voltage-dependent, L type, alpha 1C subunit	69	1	0	1	0	1	0	1	0	1	hsa-miR-29a-3p	-0.02	-0.04	0.43
ARHGEF4	ENST00000392953.3	Rho guanine nucleotide exchange factor (GEF) 4	189	1	0	1	0	0	0	0	0	0	hsa-miR-29a-3p	-0.02	-0.02	ORF
DDX11	ENST00000251758.5	DEAD/H (Asp-Glu-Ala-Asp/His) box helicase 11	175	1	0	1	0	0	0	0	0	1	hsa-miR-29a-3p	-0.02	-0.02	ORF
ANKFY1	ENST00000341657.4	ankyrin repeat and FYVE domain containing 1	969	1	0	1	0	1	0	1	0	0	hsa-miR-29a-3p	-0.02	-0.04	0.54
CSRNP2	ENST00000228515.1	cysteine-serine-rich nuclear protein 2	104	1	1	0	0	0	0	0	0	0	hsa-miR-29a-3p	-0.02	-0.27	0.95	2007, 2009, 2011
WDFY3	ENST00000322366.6	WD repeat and FYVE domain containing 3	596	1	0	1	0	0	0	0	0	0	hsa-miR-29a-3p	-0.02	-0.02	0.77	2005, 2007
PGAP1	ENST00000354764.4	post-GPI attachment to proteins 1	106	1	0	1	0	0	0	0	0	1	hsa-miR-29a-3p	-0.02	-0.32	0.64	2007, 2009, 2011
USP31	ENST00000219689.7	ubiquitin specific peptidase 31	214	1	0	0	1	0	0	0	0	1	hsa-miR-29a-3p	-0.02	-0.3	0.95	2007, 2009, 2011
ETV6	ENST00000396373.4	ets variant 6	44	1	1	0	0	0	0	0	0	1	hsa-miR-29a-3p	-0.02	-0.17	< 0.1	2011
PHF21A	ENST00000257821.4	PHD finger protein 21A	301	1	0	1	0	1	0	1	0	1	hsa-miR-29a-3p	-0.02	-0.3	0.89	2009, 2011
HIP1	ENST00000336926.6	huntingtin interacting protein 1	37	1	0	1	0	0	0	0	0	2	hsa-miR-29a-3p	-0.02	-0.02	0.76	2009, 2011
U2SURP	ENST00000397933.2	U2 snRNP-associated SURP domain containing	1353	1	0	1	0	0	0	0	0	1	hsa-miR-29b-3p	-0.02	-0.27	0.84	2007, 2009, 2011
DIRAS1	ENST00000323469.4	DIRAS family, GTP-binding RAS-like 1	49	1	0	1	0	0	0	0	0	1	hsa-miR-29a-3p	-0.02	-0.02	0.58	2009, 2011
CFL2	ENST00000341223.3	cofilin 2 (muscle)	902	1	0	0	1	0	0	0	0	0	hsa-miR-29a-3p	-0.02	-0.24	0.95
FOXP1	ENST00000318789.4	forkhead box P1	264	1	0	1	0	0	0	0	0	1	hsa-miR-29b-3p	-0.02	-0.14	0.82
PLCG2	ENST00000359376.3	phospholipase C, gamma 2 (phosphatidylinositol-specific)	23	1	0	1	0	2	2	0	0	0	hsa-miR-29a-3p	-0.02	-0.17	0.52
PLEKHA3	ENST00000234453.5	pleckstrin homology domain containing, family A (phosphoinositide binding specific) member 3	767	1	0	0	1	1	0	1	0	3	hsa-miR-29a-3p	-0.01	-0.27	0.87
ARID1B	ENST00000346085.5	AT rich interactive domain 1B (SWI1-like)	220	1	1	0	0	0	0	0	0	0	hsa-miR-29a-3p	-0.01	-0.34	< 0.1
EPB41L1	ENST00000441639.1	erythrocyte membrane protein band 4.1-like 1	369	1	0	1	0	1	0	1	0	0	hsa-miR-29a-3p	-0.01	-0.04	0.62
RNF214	ENST00000530849.1	ring finger protein 214	271	1	0	1	0	0	0	0	0	0	hsa-miR-29a-3p	-0.01	-0.28	0.85	2007, 2009, 2011
ARRB1	ENST00000420843.2	arrestin, beta 1	598	1	0	1	0	0	0	0	0	1	hsa-miR-29b-3p	-0.01	-0.06	0.34	2011
EXOC7	ENST00000607838.1	exocyst complex component 7	1483	1	0	1	0	0	0	0	0	0	hsa-miR-29a-3p	-0.01	-0.02	ORF
TMEM44	ENST00000381975.3	transmembrane protein 44	45	1	1	0	0	0	0	0	0	0	hsa-miR-29b-3p	-0.01	-0.38	< 0.1
ZFYVE26	ENST00000347230.4	zinc finger, FYVE domain containing 26	104	1	0	1	0	0	0	0	0	1	hsa-miR-29a-3p	-0.01	-0.07	0.82	2003, 2005, 2007, 2009, 2011
LRPAP1	ENST00000500728.2	low density lipoprotein receptor-related protein associated protein 1	1109	1	0	1	0	2	0	2	0	2	hsa-miR-29a-3p	-0.01	-0.39	0.38
UBTD2	ENST00000393792.2	ubiquitin domain containing 2	297	1	0	1	0	0	0	0	0	0	hsa-miR-29a-3p	-0.01	-0.3	0.86	2007, 2009, 2011
AK1	ENST00000373176.1	adenylate kinase 1	1343	1	0	1	0	0	0	0	0	0	hsa-miR-29b-3p	-0.01	-0.34	0.82	2011
TIAM1	ENST00000286827.3	T-cell lymphoma invasion and metastasis 1	20	1	0	1	0	0	0	0	0	0	hsa-miR-29b-3p	-0.01	-0.04	ORF	2007, 2009, 2011
DNAL1	ENST00000553645.2	dynein, axonemal, light chain 1	81	1	0	1	0	1	0	0	1	0	hsa-miR-29a-3p	-0.01	-0.16	0.9	2009, 2011
THPO	ENST00000421442.2	thrombopoietin	208	1	0	1	0	0	0	0	0	0	hsa-miR-29a-3p	-0.01	-0.22	0.45
PCDHB16	ENST00000361016.2	protocadherin beta 16	36	2	0	2	0	0	0	0	0	1	hsa-miR-29a-3p	-0.01	-0.05	0.85
SMIM12	ENST00000521580.2	small integral membrane protein 12	1091	1	0	1	0	0	0	0	0	0	hsa-miR-29a-3p	-0.01	-0.3	0.88	2011
RAB6B	ENST00000285208.4	RAB6B, member RAS oncogene family	669	1	0	1	0	0	0	0	0	2	hsa-miR-29b-3p	-0.01	-0.21	0.87	2005, 2007, 2009, 2011
PIK3CA	ENST00000263967.3	phosphatidylinositol-4,5-bisphosphate 3-kinase, catalytic subunit alpha	112	1	0	1	0	0	0	0	0	0	hsa-miR-29a-3p	-0.01	-0.18	0.46
TMEM136	ENST00000529187.1	transmembrane protein 136	344	1	1	0	0	0	0	0	0	0	hsa-miR-29b-3p	-0.01	-0.25	< 0.1
ERP44	ENST00000262455.6	endoplasmic reticulum protein 44	1530	1	1	0	0	1	0	1	0	0	hsa-miR-29b-3p	-0.01	-0.49	0.91	2005, 2007, 2009, 2011
DDI2	ENST00000480945.1	DNA-damage inducible 1 homolog 2 (S. cerevisiae)	357	3	2	1	0	0	0	0	0	0	hsa-miR-29b-3p	-0.01	-0.51	> 0.99
SPTY2D1	ENST00000336349.5	SPT2, Suppressor of Ty, domain containing 1 (S. cerevisiae)	241	1	0	1	0	0	0	0	0	0	hsa-miR-29a-3p	-0.01	-0.25	0.87	2007, 2009, 2011
NGRN	ENST00000379095.3	neugrin, neurite outgrowth associated	1754	1	0	1	0	0	0	0	0	0	hsa-miR-29a-3p	-0.01	-0.22	0.71
GTDC1	ENST00000392869.2	glycosyltransferase-like domain containing 1	241	1	0	1	0	0	0	0	0	0	hsa-miR-29a-3p	0	-0.12	0.46
ATP2B2	ENST00000352432.4	ATPase, Ca++ transporting, plasma membrane 2	170	1	0	1	0	0	0	0	0	0	hsa-miR-29a-3p	0	-0.12	0.71
XPO4	ENST00000400602.2	exportin 4	718	1	1	0	0	1	0	1	0	0	hsa-miR-29a-3p	0	-0.31	0.49	2009, 2011
ATP5G3	ENST00000284727.4	ATP synthase, H+ transporting, mitochondrial Fo complex, subunit C3 (subunit 9)	7944	1	1	0	0	1	0	1	0	0	hsa-miR-29a-3p	0	-0.46	< 0.1
PTRH2	ENST00000393038.2	peptidyl-tRNA hydrolase 2	386	1	0	1	0	0	0	0	0	0	hsa-miR-29a-3p	0	-0.3	0.88
EXT1	ENST00000378204.2	exostosin glycosyltransferase 1	694	1	0	1	0	2	0	2	0	0	hsa-miR-29b-3p	0	-0.34	0.88
USP15	ENST00000353364.3	ubiquitin specific peptidase 15	286	1	0	1	0	1	0	1	0	0	hsa-miR-29a-3p	0	-0.29	0.61
UBE2K	ENST00000261427.5	ubiquitin-conjugating enzyme E2K	762	1	0	1	0	0	0	0	0	1	hsa-miR-29a-3p	0	-0.33	0.87	2009, 2011
MRTO4	ENST00000330263.4	mRNA turnover 4 homolog (S. cerevisiae)	2127	1	0	1	0	1	1	0	0	0	hsa-miR-29a-3p	0	-0.22	0.81
PCDH9	ENST00000377861.3	protocadherin 9	102	1	0	1	0	0	0	0	0	0	hsa-miR-29a-3p	0	-0.25	0.72
MORF4L1	ENST00000331268.5	mortality factor 4 like 1	1137	1	0	1	0	0	0	0	0	0	hsa-miR-29a-3p	0	-0.38	0.4	2005, 2007
C18orf42	ENST00000580650.1	chromosome 18 open reading frame 42	5	1	1	0	0	0	0	0	0	0	hsa-miR-29a-3p	0	-0.52	< 0.1	2011
IL5RA	ENST00000438560.1	interleukin 5 receptor, alpha	5	1	0	0	1	1	1	0	0	1	hsa-miR-29a-3p	0	-0.49	0.93
ATP1B4	ENST00000218008.3	ATPase, Na+/K+ transporting, beta 4 polypeptide	5	1	1	0	0	0	0	0	0	0	hsa-miR-29a-3p	0	-0.44	0.93	2011
WISP1	ENST00000517423.1	WNT1 inducible signaling pathway protein 1	5	1	0	1	0	1	0	1	0	2	hsa-miR-29a-3p	0	-0.46	0.72	2011
COL16A1	ENST00000373672.3	collagen, type XVI, alpha 1	954	1	0	1	0	0	0	0	0	0	hsa-miR-29a-3p	0	-0.17	0.71	2005, 2007, 2009, 2011
KCNK10	ENST00000340700.5	potassium channel, subfamily K, member 10	5	1	0	1	0	0	0	0	0	0	hsa-miR-29a-3p	0	-0.39	0.88	2011
DCUN1D5	ENST00000260247.5	DCN1, defective in cullin neddylation 1, domain containing 5	1486	1	0	1	0	0	0	0	0	0	hsa-miR-29a-3p	0	-0.25	0.85	2011
FNDC5	ENST00000496770.1	fibronectin type III domain containing 5	5	1	0	1	0	0	0	0	0	1	hsa-miR-29a-3p	0	-0.37	0.43	2009, 2011
ZBTB20	ENST00000462705.1	zinc finger and BTB domain containing 20	5	2	0	2	0	1	0	1	0	2	hsa-miR-29a-3p	0	-0.26	0.97
PLGLB2	ENST00000359481.4	plasminogen-like B2	5	1	1	0	0	0	0	0	0	0	hsa-miR-29a-3p	0	-0.3	0.63	2007, 2007
GABRB1	ENST00000295454.3	gamma-aminobutyric acid (GABA) A receptor, beta 1	5	1	0	0	1	1	0	1	0	0	hsa-miR-29a-3p	0	-0.22	0.91
KCNC2	ENST00000393288.2	potassium voltage-gated channel, Shaw-related subfamily, member 2	5	1	0	1	0	1	0	1	0	1	hsa-miR-29a-3p	0	-0.23	0.85
PLGLB1	ENST00000355705.3	plasminogen-like B1	5	1	1	0	0	0	0	0	0	0	hsa-miR-29a-3p	0	-0.23	< 0.1
SLITRK3	ENST00000475390.1	SLIT and NTRK-like family, member 3	5	1	0	1	0	0	0	0	0	0	hsa-miR-29a-3p	0	-0.15	0.86
EMB	ENST00000303221.5	embigin	17	1	0	1	0	1	0	0	1	0	hsa-miR-29a-3p	0	-0.16	0.55
URB1	ENST00000382751.3	URB1 ribosome biogenesis 1 homolog (S. cerevisiae)	667	1	0	1	0	0	0	0	0	0	hsa-miR-29a-3p	0	-0.02	ORF
APC	ENST00000457016.1	adenomatous polyposis coli	794	1	1	0	0	0	0	0	0	1	hsa-miR-29a-3p	0	-0.41	0.92
KATNBL1	ENST00000256544.3	katanin p80 subunit B-like 1	105	1	1	0	0	0	0	0	0	0	hsa-miR-29a-3p	0	-0.26	0.61
