# Supplementary material for: Human Amniotic Fluid Stem Cell-Derived Exosomes as a Novel Cell-Free Therapy for Cutaneous Regeneration
Source: Front Cell Dev Biol. 2021 Jun 21;9:685873. doi: 10.3389/fcell.2021.685873 (PMC8255501; doi:10.3389/fcell.2021.685873)
Supplement: Supplementary file 3 [file Data_Sheet_1.ZIP › TargetScan7.2__miR-31-5p.predicted_targets.xlsx]

## Sheet: TargetScan7
Target gene	Representative transcript	Gene name	3P-seq tags + 5	Conserved sites total	Conserved 8mer sites	Conserved 7mer-m8 sites	Conserved 7mer-A1 sites	Poorly conserved sites total	Poorly conserved 8mer sites	Poorly conserved 7mer-m8 sites	Poorly conserved 7mer-A1 sites	6mer sites	Representative miRNA	Cumulative weighted context++ score	Total context++ score	Aggregate PCT	Previous TargetScan publication(s)
RNF144B	ENST00000259939.3	ring finger protein 144B	17	1	0	0	1	1	1	0	0	3	hsa-miR-31-5p	-1	-1	0.24	2007, 2011
RSBN1	ENST00000261441.5	round spermatid basic protein 1	54	2	1	1	0	3	0	2	1	0	hsa-miR-31-5p	-0.93	-0.93	0.71	2007, 2009, 2011
SH2D1A	ENST00000371139.4	SH2 domain containing 1A	5	1	1	0	0	1	0	1	0	0	hsa-miR-31-5p	-0.87	-0.87	0.32	2011
AK4	ENST00000545314.1	adenylate kinase 4	116	2	1	1	0	2	1	0	1	1	hsa-miR-31-5p	-0.86	-0.86	0.7	2011
PAX9	ENST00000361487.6	paired box 9	53	1	1	0	0	0	0	0	0	1	hsa-miR-31-5p	-0.77	-0.78	0.31	2009, 2011
LPP	ENST00000312675.4	LIM domain containing preferred translocation partner in lipoma	1894	2	0	0	2	2	0	0	2	1	hsa-miR-31-5p	-0.69	-0.7	0.66	2011
PRKCE	ENST00000306156.3	protein kinase C, epsilon	164	1	1	0	0	2	0	1	1	1	hsa-miR-31-5p	-0.68	-0.68	0.56	2009, 2011
NR5A2	ENST00000367362.3	nuclear receptor subfamily 5, group A, member 2	121	2	1	1	0	1	0	0	1	0	hsa-miR-31-5p	-0.68	-0.77	0.72	2007, 2009, 2011
TMEM145	ENST00000301204.3	transmembrane protein 145	5	1	1	0	0	0	0	0	0	0	hsa-miR-31-5p	-0.67	-0.67	0.51	2007, 2009, 2011
ARHGEF2	ENST00000368315.4	Rho/Rac guanine nucleotide exchange factor (GEF) 2	313	1	0	0	1	2	1	1	0	1	hsa-miR-31-5p	-0.64	-0.71	0.24	2011
WDR5	ENST00000425041.1	WD repeat domain 5	889	1	1	0	0	0	0	0	0	0	hsa-miR-31-5p	-0.63	-0.63	0.57	2009, 2011
PSMB11	ENST00000408907.2	proteasome (prosome, macropain) subunit, beta type, 11	5	1	1	0	0	1	0	0	1	0	hsa-miR-31-5p	-0.63	-0.63	0.31
PEX5	ENST00000266563.5	peroxisomal biogenesis factor 5	2114	2	1	1	0	0	0	0	0	0	hsa-miR-31-5p	-0.61	-0.61	0.62	2007, 2009, 2011
FGF7	ENST00000267843.4	fibroblast growth factor 7	5	1	1	0	0	1	0	0	1	0	hsa-miR-31-5p	-0.6	-0.6	0.45	2009, 2011
SYDE2	ENST00000341460.5	synapse defective 1, Rho GTPase, homolog 2 (C. elegans)	72	2	2	0	0	0	0	0	0	0	hsa-miR-31-5p	-0.59	-0.62	0.69	2009, 2011
PDZD2	ENST00000438447.1	PDZ domain containing 2	5	1	1	0	0	2	1	1	0	0	hsa-miR-31-5p	-0.57	-0.57	0.5
SSH1	ENST00000360239.3	slingshot protein phosphatase 1	115	1	1	0	0	1	0	1	0	0	hsa-miR-31-5p	-0.56	-0.64	0.4	2009, 2011
TFRC	ENST00000540528.1	transferrin receptor	296	1	1	0	0	0	0	0	0	1	hsa-miR-31-5p	-0.56	-0.58	0.16	2007, 2009, 2011
IL34	ENST00000429149.2	interleukin 34	5	1	1	0	0	0	0	0	0	0	hsa-miR-31-5p	-0.56	-0.56	0.58	2007, 2009, 2011
CIAPIN1	ENST00000565961.1	cytokine induced apoptosis inhibitor 1	423	1	1	0	0	0	0	0	0	0	hsa-miR-31-5p	-0.55	-0.56	0.29
PC	ENST00000529047.1	pyruvate carboxylase	798	1	1	0	0	0	0	0	0	0	hsa-miR-31-5p	-0.55	-0.55	0.52	2007, 2009, 2011
TMPRSS11F	ENST00000356291.2	transmembrane protease, serine 11F	5	1	1	0	0	0	0	0	0	0	hsa-miR-31-5p	-0.55	-0.55	0.44	2009, 2011
CRYBG3	ENST00000389622.2	beta-gamma crystallin domain containing 3	46	1	1	0	0	0	0	0	0	0	hsa-miR-31-5p	-0.55	-0.55	0.28	2009
EGLN3	ENST00000250457.3	egl-9 family hypoxia-inducible factor 3	71	1	1	0	0	0	0	0	0	0	hsa-miR-31-5p	-0.54	-0.54	0.5
TBXA2R	ENST00000375190.4	thromboxane A2 receptor	169	1	1	0	0	0	0	0	0	0	hsa-miR-31-5p	-0.54	-0.54	0.45	2011
HIAT1	ENST00000370152.3	hippocampus abundant transcript 1	1473	1	1	0	0	0	0	0	0	0	hsa-miR-31-5p	-0.54	-0.54	0.58	2007, 2009, 2011
CACNG4	ENST00000262138.3	calcium channel, voltage-dependent, gamma subunit 4	5	2	1	1	0	1	0	1	0	1	hsa-miR-31-5p	-0.53	-0.53	0.5	2011
UCN2	ENST00000273610.3	urocortin 2	44	1	1	0	0	0	0	0	0	0	hsa-miR-31-5p	-0.53	-0.53	0.31	2007, 2009, 2011
UBE2K	ENST00000261427.5	ubiquitin-conjugating enzyme E2K	762	1	0	1	0	1	0	0	1	1	hsa-miR-31-5p	-0.53	-0.57	0.32	2007, 2009, 2011
TESK2	ENST00000372084.1	testis-specific kinase 2	11	1	1	0	0	1	0	1	0	0	hsa-miR-31-5p	-0.53	-0.53	0.59	2007, 2009, 2011
HIF1AN	ENST00000299163.6	hypoxia inducible factor 1, alpha subunit inhibitor	1545	1	1	0	0	4	0	3	1	2	hsa-miR-31-5p	-0.53	-0.69	0.76	2007, 2009, 2011
SERTAD2	ENST00000313349.3	SERTA domain containing 2	119	1	1	0	0	0	0	0	0	1	hsa-miR-31-5p	-0.52	-0.61	0.52	2007, 2009, 2011
C17orf78	ENST00000586700.1	chromosome 17 open reading frame 78	5	1	1	0	0	0	0	0	0	0	hsa-miR-31-5p	-0.52	-0.52	0.31
MGAT1	ENST00000333055.3	mannosyl (alpha-1,3-)-glycoprotein beta-1,2-N-acetylglucosaminyltransferase	831	1	0	1	0	2	0	1	1	1	hsa-miR-31-5p	-0.52	-0.56	0.56
KHDRBS3	ENST00000355849.5	KH domain containing, RNA binding, signal transduction associated 3	11	1	1	0	0	0	0	0	0	0	hsa-miR-31-5p	-0.52	-0.56	0.33	2007, 2009, 2011
RGS4	ENST00000531057.1	regulator of G-protein signaling 4	489	1	0	1	0	2	0	1	1	1	hsa-miR-31-5p	-0.51	-0.61	0.3	2007, 2009, 2011
FAM73A	ENST00000370791.3	family with sequence similarity 73, member A	837	1	0	1	0	1	0	0	1	1	hsa-miR-31-5p	-0.5	-0.5	0.31
AHCYL1	ENST00000369799.5	adenosylhomocysteinase-like 1	1279	1	1	0	0	1	0	0	1	0	hsa-miR-31-5p	-0.5	-0.5	0.63	2009, 2011
SPARC	ENST00000231061.4	secreted protein, acidic, cysteine-rich (osteonectin)	2467	1	1	0	0	0	0	0	0	0	hsa-miR-31-5p	-0.49	-0.5	0.18
KANK1	ENST00000382303.1	KN motif and ankyrin repeat domains 1	6	1	1	0	0	0	0	0	0	0	hsa-miR-31-5p	-0.49	-0.49	0.58	2007, 2009, 2011
DCBLD2	ENST00000326840.6	discoidin, CUB and LCCL domain containing 2	798	1	1	0	0	1	0	1	0	2	hsa-miR-31-5p	-0.48	-0.49	0.42	2007, 2009, 2011
FAM53B	ENST00000337318.3	family with sequence similarity 53, member B	27	1	0	1	0	3	0	1	2	3	hsa-miR-31-5p	-0.48	-0.48	0.48	2007, 2009, 2011
FLOT1	ENST00000376389.3	flotillin 1	809	1	0	0	1	1	0	0	1	0	hsa-miR-31-5p	-0.48	-0.48	0.24	2011
AP000695.1	ENST00000595927.1		5	1	0	1	0	1	0	1	0	0	hsa-miR-31-5p	-0.47	-0.47	0.39
LBH	ENST00000406087.1	limb bud and heart development	1956	1	0	1	0	1	0	1	0	0	hsa-miR-31-5p	-0.47	-0.48	0.29	2011
TMED10	ENST00000303575.4	transmembrane emp24-like trafficking protein 10 (yeast)	1753	1	1	0	0	0	0	0	0	0	hsa-miR-31-5p	-0.47	-0.47	0.53	2007, 2009, 2011
SEMA6D	ENST00000355997.3	sema domain, transmembrane domain (TM), and cytoplasmic domain, (semaphorin) 6D	179	2	1	0	1	0	0	0	0	2	hsa-miR-31-5p	-0.47	-0.49	0.46	2007, 2011
AMER1	ENST00000330258.3	APC membrane recruitment protein 1	11	1	1	0	0	2	1	1	0	2	hsa-miR-31-5p	-0.46	-0.46	0.44	2011
FAM60A	ENST00000539409.1	family with sequence similarity 60, member A	58	1	1	0	0	0	0	0	0	1	hsa-miR-31-5p	-0.46	-0.46	0.19	2009, 2011
SEPHS1	ENST00000545675.1	selenophosphate synthetase 1	281	2	1	1	0	1	0	0	1	0	hsa-miR-31-5p	-0.46	-0.65	0.51	2007, 2009, 2011
PAX5	ENST00000358127.4	paired box 5	5	1	0	1	0	2	0	1	1	3	hsa-miR-31-5p	-0.46	-0.46	0.4
RASA1	ENST00000456692.2	RAS p21 protein activator (GTPase activating protein) 1	1700	1	1	0	0	0	0	0	0	0	hsa-miR-31-5p	-0.46	-0.46	0.59	2007, 2009, 2011
HOMER1	ENST00000508576.1	homer homolog 1 (Drosophila)	394	1	1	0	0	0	0	0	0	0	hsa-miR-31-5p	-0.46	-0.46	0.55	2009, 2011
CD28	ENST00000324106.8	CD28 molecule	5	1	1	0	0	1	0	0	1	1	hsa-miR-31-5p	-0.46	-0.46	0.26	2007, 2009, 2011
GXYLT1	ENST00000398675.3	glucoside xylosyltransferase 1	126	1	1	0	0	1	0	1	0	1	hsa-miR-31-5p	-0.45	-0.46	0.65	2009, 2011
NDRG3	ENST00000373803.2	NDRG family member 3	960	1	1	0	0	0	0	0	0	0	hsa-miR-31-5p	-0.45	-0.46	0.54	2007, 2009, 2011
MMP16	ENST00000286614.6	matrix metallopeptidase 16 (membrane-inserted)	12	2	2	0	0	3	0	1	2	2	hsa-miR-31-5p	-0.45	-0.68	0.74	2007
RNF144A	ENST00000320892.6	ring finger protein 144A	124	1	0	1	0	1	1	0	0	0	hsa-miR-31-5p	-0.45	-0.46	0.32	2009, 2011
CREG1	ENST00000370509.4	cellular repressor of E1A-stimulated genes 1	318	1	1	0	0	0	0	0	0	0	hsa-miR-31-5p	-0.45	-0.52	0.3	2009, 2011
ISL1	ENST00000230658.7	ISL LIM homeobox 1	67	2	0	0	2	0	0	0	0	0	hsa-miR-31-5p	-0.45	-0.45	0.42	2007, 2009, 2011
TIFAB	ENST00000537858.1	TRAF-interacting protein with forkhead-associated domain, family member B	5	1	0	1	0	3	1	1	1	4	hsa-miR-31-5p	-0.45	-0.45	0.37
PRKAR2A	ENST00000265563.8	protein kinase, cAMP-dependent, regulatory, type II, alpha	583	1	1	0	0	1	0	1	0	0	hsa-miR-31-5p	-0.44	-0.46	0.56
PIK3C2A	ENST00000265970.7	phosphatidylinositol-4-phosphate 3-kinase, catalytic subunit type 2 alpha	280	1	0	1	0	1	1	0	0	0	hsa-miR-31-5p	-0.44	-0.6	0.35	2009, 2011
KCTD21	ENST00000340067.3	potassium channel tetramerization domain containing 21	90	1	1	0	0	0	0	0	0	0	hsa-miR-31-5p	-0.44	-0.44	0.34	2007, 2009, 2011
SGMS1	ENST00000361781.2	sphingomyelin synthase 1	100	2	0	1	1	0	0	0	0	0	hsa-miR-31-5p	-0.44	-0.45	0.47	2007, 2009
GCNT4	ENST00000322348.4	glucosaminyl (N-acetyl) transferase 4, core 2	19	2	0	1	1	1	0	1	0	1	hsa-miR-31-5p	-0.44	-0.55	0.61
CAMK2D	ENST00000296402.5	calcium/calmodulin-dependent protein kinase II delta	938	1	1	0	0	0	0	0	0	1	hsa-miR-31-5p	-0.44	-0.45	0.59	2007, 2009, 2011
VAPB	ENST00000395802.3	VAMP (vesicle-associated membrane protein)-associated protein B and C	391	1	0	1	0	1	0	0	1	1	hsa-miR-31-5p	-0.44	-0.47	0.48	2007, 2009, 2011
VEZT	ENST00000436874.1	vezatin, adherens junctions transmembrane protein	1054	1	1	0	0	1	1	0	0	0	hsa-miR-31-5p	-0.43	-0.68	0.4	2009, 2011
KRT80	ENST00000313234.5	keratin 80	617	1	1	0	0	1	0	1	0	2	hsa-miR-31-5p	-0.43	-0.43	0.52	2009, 2011
SLC1A2	ENST00000278379.3	solute carrier family 1 (glial high affinity glutamate transporter), member 2	5	2	2	0	0	2	0	1	1	0	hsa-miR-31-5p	-0.43	-0.43	0.35	2007, 2009, 2011
JMJD8	ENST00000412368.2	jumonji domain containing 8	164	1	1	0	0	1	0	0	1	0	hsa-miR-31-5p	-0.43	-0.51	< 0.1	2007
VPS26B	ENST00000281187.5	vacuolar protein sorting 26 homolog B (S. pombe)	1236	1	0	0	1	1	0	1	0	1	hsa-miR-31-5p	-0.43	-0.46	0.24	2007, 2009, 2011
NUMB	ENST00000554546.1	numb homolog (Drosophila)	2707	1	1	0	0	0	0	0	0	0	hsa-miR-31-5p	-0.42	-0.43	0.58	2007, 2009, 2011
KCNN3	ENST00000271915.4	potassium intermediate/small conductance calcium-activated channel, subfamily N, member 3	5	2	1	1	0	1	0	0	1	0	hsa-miR-31-5p	-0.42	-0.42	0.66	2011
MIXL1	ENST00000366810.5	Mix paired-like homeobox	16	1	1	0	0	0	0	0	0	1	hsa-miR-31-5p	-0.42	-0.42	0.16
OAS2	ENST00000392583.2	2'-5'-oligoadenylate synthetase 2, 69/71kDa	5	1	1	0	0	2	0	1	1	0	hsa-miR-31-5p	-0.42	-0.42	0.28	2011
KIAA1462	ENST00000375377.1	KIAA1462	360	1	0	0	1	2	0	1	1	0	hsa-miR-31-5p	-0.42	-0.42	0.24	2009, 2011
PCDH8	ENST00000377942.3	protocadherin 8	11	2	0	0	2	0	0	0	0	1	hsa-miR-31-5p	-0.42	-0.47	0.42	2007, 2011
APBB2	ENST00000295974.8	amyloid beta (A4) precursor protein-binding, family B, member 2	704	1	1	0	0	1	0	0	1	0	hsa-miR-31-5p	-0.42	-0.45	0.68	2007, 2009, 2011
IDE	ENST00000265986.6	insulin-degrading enzyme	446	1	0	1	0	2	1	1	0	1	hsa-miR-31-5p	-0.42	-0.87	0.42	2011
TMEM43	ENST00000306077.4	transmembrane protein 43	2575	1	1	0	0	1	1	0	0	1	hsa-miR-31-5p	-0.41	-0.57	0.31	2011
CACYBP	ENST00000367681.2	calcyclin binding protein	374	1	0	1	0	0	0	0	0	1	hsa-miR-31-5p	-0.41	-0.42	0.3
PXK	ENST00000463280.1	PX domain containing serine/threonine kinase	220	1	1	0	0	0	0	0	0	1	hsa-miR-31-5p	-0.41	-0.46	0.18
MAP4K5	ENST00000013125.4	mitogen-activated protein kinase kinase kinase kinase 5	634	1	1	0	0	0	0	0	0	0	hsa-miR-31-5p	-0.41	-0.41	0.54	2007, 2009, 2011
BMPER	ENST00000297161.2	BMP binding endothelial regulator	723	1	1	0	0	0	0	0	0	1	hsa-miR-31-5p	-0.41	-0.41	0.36
LATS2	ENST00000382592.4	large tumor suppressor kinase 2	464	1	1	0	0	0	0	0	0	0	hsa-miR-31-5p	-0.4	-0.4	0.52	2007, 2009, 2011
PTPLAD1	ENST00000261875.5	protein tyrosine phosphatase-like A domain containing 1	11697	1	1	0	0	0	0	0	0	0	hsa-miR-31-5p	-0.4	-0.4	0.24
STK40	ENST00000359297.2	serine/threonine kinase 40	214	2	2	0	0	1	0	1	0	2	hsa-miR-31-5p	-0.4	-0.44	0.82	2007, 2009, 2011
RNF183	ENST00000441031.3	ring finger protein 183	24	1	1	0	0	0	0	0	0	0	hsa-miR-31-5p	-0.4	-0.56	0.27	2009, 2011
PRELP	ENST00000343110.2	proline/arginine-rich end leucine-rich repeat protein	5	2	2	0	0	0	0	0	0	1	hsa-miR-31-5p	-0.4	-0.4	0.45	2011
MBOAT2	ENST00000305997.3	membrane bound O-acyltransferase domain containing 2	1145	2	0	2	0	1	0	1	0	0	hsa-miR-31-5p	-0.39	-0.64	0.61	2007, 2009, 2011
FAM118A	ENST00000216214.3	family with sequence similarity 118, member A	202	1	1	0	0	0	0	0	0	0	hsa-miR-31-5p	-0.39	-0.42	0.38	2009, 2011
PPP6R3	ENST00000393800.2	protein phosphatase 6, regulatory subunit 3	400	1	1	0	0	0	0	0	0	1	hsa-miR-31-5p	-0.39	-0.4	0.2
RAB31	ENST00000578921.1	RAB31, member RAS oncogene family	726	1	0	0	1	1	0	0	1	0	hsa-miR-31-5p	-0.39	-0.39	0.24
KDELR2	ENST00000258739.4	KDEL (Lys-Asp-Glu-Leu) endoplasmic reticulum protein retention receptor 2	5077	1	0	1	0	0	0	0	0	0	hsa-miR-31-5p	-0.39	-0.39	0.32	2009, 2011
EDNRB	ENST00000377211.4	endothelin receptor type B	5	1	1	0	0	0	0	0	0	0	hsa-miR-31-5p	-0.39	-0.39	0.23
GABBR1	ENST00000376977.3	gamma-aminobutyric acid (GABA) B receptor, 1	213	1	1	0	0	0	0	0	0	2	hsa-miR-31-5p	-0.38	-0.38	< 0.1
PTGFRN	ENST00000393203.2	prostaglandin F2 receptor inhibitor	591	1	1	0	0	1	0	1	0	0	hsa-miR-31-5p	-0.38	-0.39	0.39	2009, 2011
VTI1A	ENST00000393077.2	vesicle transport through interaction with t-SNAREs 1A	376	1	1	0	0	3	0	2	1	1	hsa-miR-31-5p	-0.38	-0.77	0.35
STX12	ENST00000373943.4	syntaxin 12	1082	1	1	0	0	0	0	0	0	0	hsa-miR-31-5p	-0.38	-0.38	0.34	2007, 2009, 2011
DDTL	ENST00000215770.5	D-dopachrome tautomerase-like	7	1	1	0	0	0	0	0	0	0	hsa-miR-31-5p	-0.38	-0.51	ORF
ENY2	ENST00000520147.1	enhancer of yellow 2 homolog (Drosophila)	1814	1	0	0	1	0	0	0	0	0	hsa-miR-31-5p	-0.37	-0.37	0.24	2007, 2011
CCNC	ENST00000520371.1	cyclin C	524	1	1	0	0	0	0	0	0	0	hsa-miR-31-5p	-0.37	-0.39	0.21
RGAG1	ENST00000465301.2	retrotransposon gag domain containing 1	5	1	1	0	0	0	0	0	0	2	hsa-miR-31-5p	-0.37	-0.37	0.53	2007, 2009, 2011
RHOBTB1	ENST00000337910.5	Rho-related BTB domain containing 1	229	1	1	0	0	1	0	0	1	0	hsa-miR-31-5p	-0.36	-0.52	0.55	2007, 2009, 2011
BAHD1	ENST00000416165.1	bromo adjacent homology domain containing 1	76	1	0	1	0	1	0	0	1	2	hsa-miR-31-5p	-0.36	-0.36	0.32	2007, 2009, 2011
FZD4	ENST00000531380.1	frizzled family receptor 4	5	2	1	1	0	0	0	0	0	1	hsa-miR-31-5p	-0.36	-0.36	0.41	2009, 2011
GCH1	ENST00000491895.2	GTP cyclohydrolase 1	502	1	1	0	0	0	0	0	0	0	hsa-miR-31-5p	-0.36	-0.38	ORF
MFAP3	ENST00000436816.1	microfibrillar-associated protein 3	1139	1	0	1	0	1	0	1	0	1	hsa-miR-31-5p	-0.36	-0.38	0.3	2011
DUSP7	ENST00000495880.1	dual specificity phosphatase 7	68	1	1	0	0	1	0	1	0	1	hsa-miR-31-5p	-0.35	-0.61	0.65	2011
ZFP30	ENST00000392144.1	ZFP30 zinc finger protein	41	1	1	0	0	0	0	0	0	0	hsa-miR-31-5p	-0.35	-0.35	0.27	2009, 2011
OPRL1	ENST00000336866.2	opiate receptor-like 1	12	1	1	0	0	0	0	0	0	2	hsa-miR-31-5p	-0.35	-0.35	0.19
WNK1	ENST00000315939.6	WNK lysine deficient protein kinase 1	950	1	1	0	0	0	0	0	0	0	hsa-miR-31-5p	-0.34	-0.34	0.32	2009, 2011
CHMP7	ENST00000313219.7	charged multivesicular body protein 7	124	1	1	0	0	0	0	0	0	0	hsa-miR-31-5p	-0.34	-0.42	0.44	2007, 2009, 2011
WBP11	ENST00000261167.2	WW domain binding protein 11	130	1	0	1	0	0	0	0	0	0	hsa-miR-31-5p	-0.34	-0.36	0.32
SIKE1	ENST00000369528.5	suppressor of IKBKE 1	281	1	0	1	0	0	0	0	0	1	hsa-miR-31-5p	-0.34	-0.37	0.31	2009, 2011
SATB2	ENST00000417098.1	SATB homeobox 2	820	2	1	1	0	0	0	0	0	0	hsa-miR-31-5p	-0.34	-0.38	0.71	2007, 2009, 2011
CCNT1	ENST00000261900.3	cyclin T1	86	1	1	0	0	1	0	0	1	0	hsa-miR-31-5p	-0.34	-0.41	0.56
SLC6A6	ENST00000454876.2	solute carrier family 6 (neurotransmitter transporter), member 6	280	2	1	1	0	0	0	0	0	0	hsa-miR-31-5p	-0.34	-0.35	0.71	2007, 2009, 2011
GCLM	ENST00000370238.3	glutamate-cysteine ligase, modifier subunit	809	1	0	1	0	0	0	0	0	0	hsa-miR-31-5p	-0.34	-0.34	0.31	2009, 2011
SLC2A4	ENST00000317370.8	solute carrier family 2 (facilitated glucose transporter), member 4	233	1	1	0	0	0	0	0	0	0	hsa-miR-31-5p	-0.34	-0.34	0.24	2007, 2009, 2011
KIAA1024	ENST00000305428.3	KIAA1024	5	1	0	1	0	1	1	0	0	0	hsa-miR-31-5p	-0.33	-0.33	0.32	2007, 2009, 2011
PPP2R2A	ENST00000380737.3	protein phosphatase 2, regulatory subunit B, alpha	236	1	0	1	0	1	1	0	0	1	hsa-miR-31-5p	-0.33	-0.69	0.31	2007, 2009, 2011
ZKSCAN8	ENST00000330236.6	zinc finger with KRAB and SCAN domains 8	281	1	1	0	0	1	0	1	0	0	hsa-miR-31-5p	-0.33	-0.33	0.16
ABLIM1	ENST00000392952.3	actin binding LIM protein 1	1321	1	0	0	1	1	0	1	0	0	hsa-miR-31-5p	-0.33	-0.33	0.42	2007, 2009, 2011
CLASP2	ENST00000539981.1	cytoplasmic linker associated protein 2	554	1	1	0	0	0	0	0	0	0	hsa-miR-31-5p	-0.33	-0.33	0.45	2007, 2009, 2011
SLC15A4	ENST00000266771.5	solute carrier family 15 (oligopeptide transporter), member 4	588	1	1	0	0	0	0	0	0	0	hsa-miR-31-5p	-0.33	-0.33	0.24	2011
UCK2	ENST00000372212.4	uridine-cytidine kinase 2	437	1	0	0	1	2	0	1	1	1	hsa-miR-31-5p	-0.33	-0.59	< 0.1
GJD2	ENST00000290374.4	gap junction protein, delta 2, 36kDa	5	1	0	1	0	0	0	0	0	0	hsa-miR-31-5p	-0.33	-0.33	0.29
SYT6	ENST00000607941.1	synaptotagmin VI	5	1	0	1	0	1	0	0	1	0	hsa-miR-31-5p	-0.32	-0.32	0.32	2009, 2011
SLC31A1	ENST00000374212.4	solute carrier family 31 (copper transporter), member 1	171	1	0	1	0	1	0	0	1	0	hsa-miR-31-5p	-0.32	-0.46	0.3
MAP1B	ENST00000296755.7	microtubule-associated protein 1B	259	1	1	0	0	1	0	1	0	0	hsa-miR-31-5p	-0.32	-0.34	0.41
GSTCD	ENST00000515279.1	glutathione S-transferase, C-terminal domain containing	411	1	1	0	0	0	0	0	0	0	hsa-miR-31-5p	-0.32	-0.32	0.35	2009
ATL2	ENST00000406122.1	atlastin GTPase 2	1135	1	0	1	0	0	0	0	0	1	hsa-miR-31-5p	-0.32	-0.32	0.31	2011
SIM1	ENST00000369208.3	single-minded homolog 1 (Drosophila)	104	1	1	0	0	0	0	0	0	0	hsa-miR-31-5p	-0.32	-0.32	0.26
SUPT16H	ENST00000216297.2	suppressor of Ty 16 homolog (S. cerevisiae)	528	1	1	0	0	0	0	0	0	0	hsa-miR-31-5p	-0.32	-0.32	0.37	2009, 2011
PYURF	ENST00000273968.4	PIGY upstream reading frame	103	1	0	1	0	0	0	0	0	0	hsa-miR-31-5p	-0.31	-0.31	ORF
SRC	ENST00000373578.2	v-src avian sarcoma (Schmidt-Ruppin A-2) viral oncogene homolog	170	1	1	0	0	1	0	0	1	3	hsa-miR-31-5p	-0.31	-0.31	0.37	2009, 2011
PPP6C	ENST00000373547.4	protein phosphatase 6, catalytic subunit	346	1	0	1	0	0	0	0	0	0	hsa-miR-31-5p	-0.31	-0.33	0.32	2007, 2009, 2011
HCN1	ENST00000303230.4	hyperpolarization activated cyclic nucleotide-gated potassium channel 1	5	1	1	0	0	0	0	0	0	0	hsa-miR-31-5p	-0.31	-0.31	0.53
PHF21B	ENST00000403565.1	PHD finger protein 21B	8	1	1	0	0	0	0	0	0	1	hsa-miR-31-5p	-0.31	-0.31	0.45	2009, 2011
EMP1	ENST00000256951.5	epithelial membrane protein 1	814	1	0	1	0	1	0	0	1	0	hsa-miR-31-5p	-0.31	-0.55	0.31	2009, 2011
COPS2	ENST00000388901.5	COP9 signalosome subunit 2	11120	1	0	1	0	0	0	0	0	0	hsa-miR-31-5p	-0.31	-0.31	0.32	2009, 2011
BACH2	ENST00000257749.4	BTB and CNC homology 1, basic leucine zipper transcription factor 2	74	1	1	0	0	0	0	0	0	1	hsa-miR-31-5p	-0.31	-0.32	0.57	2007, 2009, 2011
RAB9B	ENST00000243298.2	RAB9B, member RAS oncogene family	21	1	1	0	0	0	0	0	0	0	hsa-miR-31-5p	-0.3	-0.3	0.34	2011
ITPA	ENST00000380113.3	inosine triphosphatase (nucleoside triphosphate pyrophosphatase)	187	1	0	1	0	3	0	2	1	0	hsa-miR-31-5p	-0.3	-0.58	0.41
CDC42SE1	ENST00000439374.2	CDC42 small effector 1	231	1	0	1	0	1	0	1	0	0	hsa-miR-31-5p	-0.3	-0.38	0.29	2011
ELAVL1	ENST00000407627.2	ELAV like RNA binding protein 1	2812	1	1	0	0	1*	0	0	0	1	hsa-miR-31-5p	-0.3	-0.47	0.27	2007, 2009, 2011
SOX11	ENST00000322002.3	SRY (sex determining region Y)-box 11	1100	2	1	0	1	1	0	1	0	0	hsa-miR-31-5p	-0.3	-0.44	0.43	2009, 2011
TMEM168	ENST00000312814.6	transmembrane protein 168	195	1	0	0	1	0	0	0	0	0	hsa-miR-31-5p	-0.3	-0.3	0.24	2007, 2009, 2011
EHBP1	ENST00000431489.1	EH domain binding protein 1	28	1	1	0	0	0	0	0	0	0	hsa-miR-31-5p	-0.29	-0.35	0.33	2009, 2011
PPP3CA	ENST00000512215.1	protein phosphatase 3, catalytic subunit, alpha isozyme	259	1	0	1	0	0	0	0	0	1	hsa-miR-31-5p	-0.29	-0.29	0.31	2007, 2009, 2011
ALKBH1	ENST00000216489.3	alkB, alkylation repair homolog 1 (E. coli)	223	1	0	1	0	0	0	0	0	0	hsa-miR-31-5p	-0.29	-0.29	0.31	2009, 2011
GLB1L	ENST00000295759.7	galactosidase, beta 1-like	192	1	0	0	1	0	0	0	0	0	hsa-miR-31-5p	-0.29	-0.29	0.24
TACC1	ENST00000330691.6	transforming, acidic coiled-coil containing protein 1	186	1	0	1	0	0	0	0	0	0	hsa-miR-31-5p	-0.29	-0.29	0.32	2007, 2009, 2011
YWHAE	ENST00000264335.8	tyrosine 3-monooxygenase/tryptophan 5-monooxygenase activation protein, epsilon polypeptide	144	1	0	1	0	0	0	0	0	0	hsa-miR-31-5p	-0.29	-0.31	0.32	2007, 2009, 2011
MTFR1	ENST00000458689.2	mitochondrial fission regulator 1	1051	1	0	1	0	0	0	0	0	0	hsa-miR-31-5p	-0.29	-0.29	0.29	2009, 2011
TIA1	ENST00000433529.2	TIA1 cytotoxic granule-associated RNA binding protein	1370	1	0	1	0	0	0	0	0	0	hsa-miR-31-5p	-0.29	-0.29	0.3	2011
SLC30A6	ENST00000282587.5	solute carrier family 30 (zinc transporter), member 6	711	1	1	0	0	0	0	0	0	2	hsa-miR-31-5p	-0.28	-0.37	0.29	2011
TMX4	ENST00000246024.2	thioredoxin-related transmembrane protein 4	466	1	1	0	0	1	0	0	1	0	hsa-miR-31-5p	-0.28	-0.34	0.54	2011
LITAF	ENST00000413364.2	lipopolysaccharide-induced TNF factor	11008	1	0	1	0	0	0	0	0	0	hsa-miR-31-5p	-0.28	-0.28	0.3	2011
MRPL48	ENST00000535529.1	mitochondrial ribosomal protein L48	354	1	0	0	1	0	0	0	0	0	hsa-miR-31-5p	-0.28	-0.28	0.24
ZBTB34	ENST00000319119.4	zinc finger and BTB domain containing 34	726	1	0	0	1	0	0	0	0	2	hsa-miR-31-5p	-0.28	-0.29	0.24	2009, 2011
KLF13	ENST00000307145.3	Kruppel-like factor 13	5	1	1	0	0	2	1	0	1	0	hsa-miR-31-5p	-0.28	-0.28	0.48	2007, 2009, 2011
ANKFY1	ENST00000341657.4	ankyrin repeat and FYVE domain containing 1	969	2	0	2	0	0	0	0	0	2	hsa-miR-31-5p	-0.28	-0.28	0.53	2009, 2011
XKR6	ENST00000304437.2	XK, Kell blood group complex subunit-related family, member 6	5	1	1	0	0	0	0	0	0	0	hsa-miR-31-5p	-0.28	-0.28	0.33	2007, 2009, 2011
SH3BGRL2	ENST00000369838.4	SH3 domain binding glutamic acid-rich protein like 2	32	1	0	0	1	1	0	1	0	0	hsa-miR-31-5p	-0.28	-0.44	0.24	2011
VAV3	ENST00000370056.4	vav 3 guanine nucleotide exchange factor	1128	1	0	1	0	0	0	0	0	1	hsa-miR-31-5p	-0.28	-0.28	0.32	2007, 2009, 2011
NUP153	ENST00000262077.2	nucleoporin 153kDa	231	1	0	1	0	1	0	1	0	0	hsa-miR-31-5p	-0.28	-0.4	0.3	2007
PDE4D	ENST00000340635.6	phosphodiesterase 4D, cAMP-specific	747	1	1	0	0	1	1	0	0	2	hsa-miR-31-5p	-0.28	-0.33	0.3	2009, 2011
POU2F1	ENST00000367866.2	POU class 2 homeobox 1	83	2	2	0	0	0	0	0	0	1	hsa-miR-31-5p	-0.27	-0.29	0.59	2011
CEBPA	ENST00000498907.2	CCAAT/enhancer binding protein (C/EBP), alpha	12449	1	0	0	1	0	0	0	0	1	hsa-miR-31-5p	-0.27	-0.28	0.24	2011
GSG1L	ENST00000380898.2	GSG1-like	5	1	1	0	0	0	0	0	0	1	hsa-miR-31-5p	-0.27	-0.27	0.17	2011
ST3GAL2	ENST00000342907.2	ST3 beta-galactoside alpha-2,3-sialyltransferase 2	102	1	1	0	0	1	0	1	0	0	hsa-miR-31-5p	-0.27	-0.41	0.49	2009, 2011
STARD13	ENST00000336934.5	StAR-related lipid transfer (START) domain containing 13	314	1	1	0	0	0	0	0	0	0	hsa-miR-31-5p	-0.27	-0.41	0.55	2009, 2011
QKI	ENST00000392127.2	QKI, KH domain containing, RNA binding	323	2	2	0	0	1	0	0	1	3	hsa-miR-31-5p	-0.27	-0.7	0.49	2011
SRSF10	ENST00000343255.5	serine/arginine-rich splicing factor 10	1920	1	0	1	0	1	0	0	1	1	hsa-miR-31-5p	-0.27	-0.31	0.46
AP2B1	ENST00000262325.7	adaptor-related protein complex 2, beta 1 subunit	353	1	1	0	0	0	0	0	0	0	hsa-miR-31-5p	-0.27	-0.27	0.32	2011
PREPL	ENST00000541738.1	prolyl endopeptidase-like	612	1	1	0	0	0	0	0	0	0	hsa-miR-31-5p	-0.26	-0.34	0.55	2007, 2011
MYO19	ENST00000431794.3	myosin XIX	615	1	0	0	1	0	0	0	0	0	hsa-miR-31-5p	-0.26	-0.26	0.24	2011
RBM23	ENST00000555209.1	RNA binding motif protein 23	1540	1	0	0	1	2	0	1	1	1	hsa-miR-31-5p	-0.26	-0.7	0.48
NCK2	ENST00000451463.2	NCK adaptor protein 2	178	1	0	1	0	0	0	0	0	0	hsa-miR-31-5p	-0.26	-0.26	0.31	2009, 2011
FZD3	ENST00000240093.3	frizzled family receptor 3	192	1	1	0	0	2	1	1	0	3	hsa-miR-31-5p	-0.26	-0.28	0.59	2007, 2009, 2011
ADCY6	ENST00000357869.3	adenylate cyclase 6	6	1	1	0	0	2	0	1	1	2	hsa-miR-31-5p	-0.26	-0.26	0.5	2009, 2011
PSMB2	ENST00000373237.3	proteasome (prosome, macropain) subunit, beta type, 2	19765	1	0	0	1	0	0	0	0	0	hsa-miR-31-5p	-0.26	-0.26	0.24	2011
ARHGEF26	ENST00000356448.4	Rho guanine nucleotide exchange factor (GEF) 26	164	1	0	0	1	0	0	0	0	1	hsa-miR-31-5p	-0.25	-0.26	0.24
CDK1	ENST00000395284.3	cyclin-dependent kinase 1	3029	1	1	0	0	1	0	0	1	0	hsa-miR-31-5p	-0.25	-0.73	0.44
EIF5	ENST00000216554.3	eukaryotic translation initiation factor 5	970	1	1	0	0	1	0	0	1	2	hsa-miR-31-5p	-0.25	-0.68	0.59	2007, 2009, 2011
INSC	ENST00000528567.1	inscuteable homolog (Drosophila)	27	1	0	1	0	0	0	0	0	0	hsa-miR-31-5p	-0.25	-0.36	0.3	2007, 2009, 2011
BOD1L2	ENST00000585477.1	biorientation of chromosomes in cell division 1-like 2	5	1	0	0	1	0	0	0	0	0	hsa-miR-31-5p	-0.25	-0.25	0.24
MMS19	ENST00000327277.7	MMS19 nucleotide excision repair homolog (S. cerevisiae)	1062	1	1	0	0	0	0	0	0	0	hsa-miR-31-5p	-0.25	-0.25	ORF
CYSLTR2	ENST00000282018.3	cysteinyl leukotriene receptor 2	5	1	1	0	0	0	0	0	0	0	hsa-miR-31-5p	-0.25	-0.25	0.24
AGRN	ENST00000379370.2	agrin	11	1	0	1	0	0	0	0	0	0	hsa-miR-31-5p	-0.25	-0.25	0.32	2011
SLC43A2	ENST00000301335.5	solute carrier family 43 (amino acid system L transporter), member 2	68	1	1	0	0	1	0	1	0	1	hsa-miR-31-5p	-0.25	-0.28	0.62	2007, 2009, 2011
ZSWIM6	ENST00000252744.5	zinc finger, SWIM-type containing 6	933	1	0	1	0	0	0	0	0	0	hsa-miR-31-5p	-0.25	-0.26	0.32	2011
SALL2	ENST00000327430.3	sal-like 2 (Drosophila)	233	1	1	0	0	0	0	0	0	0	hsa-miR-31-5p	-0.25	-0.25	0.21	2009, 2011
APP	ENST00000346798.3	amyloid beta (A4) precursor protein	4570	1	0	1	0	0	0	0	0	2	hsa-miR-31-5p	-0.25	-0.25	0.32
RBM8A	ENST00000330165.8	RNA binding motif protein 8A	33	1	1	0	0	0	0	0	0	0	hsa-miR-31-5p	-0.25	-0.25	0.59	2011
RBMS1	ENST00000348849.3	RNA binding motif, single stranded interacting protein 1	90	1	0	0	1	0	0	0	0	0	hsa-miR-31-5p	-0.24	-0.24	0.24	2011
DPYSL5	ENST00000288699.6	dihydropyrimidinase-like 5	315	1	0	1	0	2	0	0	2	3	hsa-miR-31-5p	-0.24	-0.29	0.32	2011
SH3BP1	ENST00000357436.4	SH3-domain binding protein 1	2333	1	0	1	0	0	0	0	0	0	hsa-miR-31-5p	-0.24	-0.24	0.3	2007, 2011
LRRC55	ENST00000497933.1	leucine rich repeat containing 55	5	1	1	0	0	1	0	0	1	1	hsa-miR-31-5p	-0.24	-0.24	0.18	2011
TENM4	ENST00000278550.7	teneurin transmembrane protein 4	34	1	1	0	0	1	0	1	0	0	hsa-miR-31-5p	-0.24	-0.26	< 0.1	2009, 2011
GPRC5A	ENST00000014914.5	G protein-coupled receptor, family C, group 5, member A	341	1	0	1	0	1	1	0	0	1	hsa-miR-31-5p	-0.24	-0.48	0.3
CLOCK	ENST00000309964.4	clock circadian regulator	86	1	0	1	0	1	0	0	1	0	hsa-miR-31-5p	-0.24	-0.24	0.46
ALX4	ENST00000329255.3	ALX homeobox 4	52	1	0	1	0	0	0	0	0	1	hsa-miR-31-5p	-0.24	-0.24	0.32
GNA13	ENST00000439174.2	guanine nucleotide binding protein (G protein), alpha 13	190	1	1	0	0	0	0	0	0	0	hsa-miR-31-5p	-0.24	-0.29	0.49	2009, 2011
RAB27A	ENST00000396307.2	RAB27A, member RAS oncogene family	181	1	1	0	0	0	0	0	0	0	hsa-miR-31-5p	-0.24	-0.24	0.49	2011
SCN2A	ENST00000375437.2	sodium channel, voltage-gated, type II, alpha subunit	7	1	0	1	0	0	0	0	0	0	hsa-miR-31-5p	-0.24	-0.24	0.31	2011
FXR1	ENST00000357559.4	fragile X mental retardation, autosomal homolog 1	434	1	0	0	1	1	0	0	1	0	hsa-miR-31-5p	-0.24	-0.4	0.24	2007, 2009, 2011
TTC31	ENST00000410003.1	tetratricopeptide repeat domain 31	132	1	1	0	0	1	0	1	0	0	hsa-miR-31-5p	-0.23	-0.23	0.19	2011
GLTSCR1	ENST00000396720.3	glioma tumor suppressor candidate region gene 1	36	1	0	1	0	0	0	0	0	0	hsa-miR-31-5p	-0.23	-0.23	0.31	2007, 2009, 2011
ARID1A	ENST00000324856.7	AT rich interactive domain 1A (SWI-like)	31	1	1	0	0	0	0	0	0	0	hsa-miR-31-5p	-0.23	-0.38	0.55	2007, 2009, 2011
VPS39	ENST00000318006.5	vacuolar protein sorting 39 homolog (S. cerevisiae)	165	1	0	1	0	0	0	0	0	2	hsa-miR-31-5p	-0.23	-0.23	0.31	2009, 2011
PRSS8	ENST00000317508.6	protease, serine, 8	5	1	0	1	0	0	0	0	0	0	hsa-miR-31-5p	-0.23	-0.23	0.3	2009, 2011
KIAA1324L	ENST00000450689.2	KIAA1324-like	181	1	0	0	1	1	1	0	0	0	hsa-miR-31-5p	-0.23	-0.45	0.24	2011
AK2	ENST00000467905.1	adenylate kinase 2	3125	1	0	1	0	0	0	0	0	0	hsa-miR-31-5p	-0.23	-0.23	0.31	2011
SNX22	ENST00000325881.4	sorting nexin 22	5	2	0	1	1	0	0	0	0	0	hsa-miR-31-5p	-0.23	-0.23	ORF	2007
ZFP36L1	ENST00000555997.1	ZFP36 ring finger protein-like 1	231	1	0	1	0	0	0	0	0	0	hsa-miR-31-5p	-0.22	-0.26	0.31	2007, 2009, 2011
KLF7	ENST00000423015.1	Kruppel-like factor 7 (ubiquitous)	737	1	0	1	0	1	0	1	0	1	hsa-miR-31-5p	-0.22	-0.23	0.29
DGCR8	ENST00000383024.2	DGCR8 microprocessor complex subunit	1018	1	0	1	0	0	0	0	0	0	hsa-miR-31-5p	-0.22	-0.24	0.31	2009, 2011
FAM134B	ENST00000399793.2	family with sequence similarity 134, member B	102	1	0	1	0	0	0	0	0	0	hsa-miR-31-5p	-0.22	-0.31	0.31	2011
AMOTL1	ENST00000317837.9	angiomotin like 1	712	1	1	0	0	0	0	0	0	1	hsa-miR-31-5p	-0.22	-0.26	0.22	2009, 2011
SAMD12	ENST00000409003.4	sterile alpha motif domain containing 12	57	1	0	0	1	0	0	0	0	1	hsa-miR-31-5p	-0.22	-0.22	0.24
HHIP	ENST00000296575.3	hedgehog interacting protein	65	1	1	0	0	0	0	0	0	0	hsa-miR-31-5p	-0.22	-0.41	0.49
SNN	ENST00000329565.5	stannin	663	1	0	1	0	1	0	0	1	0	hsa-miR-31-5p	-0.22	-0.23	0.29	2009, 2011
SAMD10	ENST00000369886.3	sterile alpha motif domain containing 10	45	1	0	1	0	0	0	0	0	0	hsa-miR-31-5p	-0.22	-0.22	0.29	2011
EBF3	ENST00000368648.3	early B-cell factor 3	101	1	0	1	0	0	0	0	0	0	hsa-miR-31-5p	-0.22	-0.22	0.32	2007, 2009, 2011
MYO5A	ENST00000399231.3	myosin VA (heavy chain 12, myoxin)	573	2	0	2	0	1	0	1	0	2	hsa-miR-31-5p	-0.22	-0.25	0.66	2011
NUFIP2	ENST00000225388.4	nuclear fragile X mental retardation protein interacting protein 2	440	2	1	0	1	0	0	0	0	1	hsa-miR-31-5p	-0.22	-0.38	0.67	2007, 2009, 2011
VAMP4	ENST00000236192.7	vesicle-associated membrane protein 4	282	1	0	0	1	0	0	0	0	0	hsa-miR-31-5p	-0.22	-0.29	0.24	2007, 2009, 2011
RDX	ENST00000343115.4	radixin	44	1	0	0	1	0	0	0	0	1	hsa-miR-31-5p	-0.22	-0.22	0.24	2007, 2009, 2011
TNS1	ENST00000171887.4	tensin 1	591	1	1	0	0	1	1	0	0	1	hsa-miR-31-5p	-0.21	-0.21	0.59	2009, 2011
ZNF384	ENST00000319770.3	zinc finger protein 384	8	1	0	1	0	0	0	0	0	0	hsa-miR-31-5p	-0.21	-0.21	0.3
CNNM1	ENST00000356713.4	cyclin M1	45	1	0	1	0	2	0	1	1	1	hsa-miR-31-5p	-0.21	-0.21	0.43
RPH3A	ENST00000415485.3	rabphilin 3A homolog (mouse)	5	1	0	1	0	0	0	0	0	0	hsa-miR-31-5p	-0.21	-0.21	0.3
PPP1R9A	ENST00000289495.5	protein phosphatase 1, regulatory subunit 9A	46	1	1	0	0	0	0	0	0	0	hsa-miR-31-5p	-0.21	-0.54	0.59	2007, 2009, 2011
ETV3	ENST00000368192.4	ets variant 3	37	1	1	0	0	0	0	0	0	0	hsa-miR-31-5p	-0.21	-0.21	0.21
PRKAA2	ENST00000371244.4	protein kinase, AMP-activated, alpha 2 catalytic subunit	561	1	1	0	0	0	0	0	0	0	hsa-miR-31-5p	-0.21	-0.23	0.17
ZDHHC18	ENST00000374142.4	zinc finger, DHHC-type containing 18	268	1	1	0	0	1	0	1	0	1	hsa-miR-31-5p	-0.21	-0.73	0.5	2007, 2009, 2011
HSPD1	ENST00000388968.3	heat shock 60kDa protein 1 (chaperonin)	42	1	0	0	1	0	0	0	0	0	hsa-miR-31-5p	-0.21	-0.21	0.24
TACC2	ENST00000513429.1	transforming, acidic coiled-coil containing protein 2	225	1	0	1	0	0	0	0	0	1	hsa-miR-31-5p	-0.21	-0.27	0.32	2007, 2009, 2011
AP1S1	ENST00000337619.5	adaptor-related protein complex 1, sigma 1 subunit	750	1	0	0	1	0	0	0	0	1	hsa-miR-31-5p	-0.21	-0.28	0.24
HERPUD2	ENST00000396081.1	HERPUD family member 2	30	1	0	1	0	1	0	1	0	1	hsa-miR-31-5p	-0.21	-0.28	0.32	2007, 2011
GRB10	ENST00000398812.2	growth factor receptor-bound protein 10	1382	1	0	1	0	0	0	0	0	0	hsa-miR-31-5p	-0.21	-0.21	0.31	2009, 2011
PDZD4	ENST00000164640.4	PDZ domain containing 4	7	1	0	0	1	0	0	0	0	0	hsa-miR-31-5p	-0.21	-0.21	0.24	2007, 2009, 2011
DPY19L3	ENST00000586987.1	dpy-19-like 3 (C. elegans)	146	1	1	0	0	0	0	0	0	0	hsa-miR-31-5p	-0.21	-0.27	0.32	2009, 2011
MBNL3	ENST00000370839.3	muscleblind-like splicing regulator 3	593	1	1	0	0	2	0	2	0	1	hsa-miR-31-5p	-0.2	-0.28	0.28
CTNND2	ENST00000304623.8	catenin (cadherin-associated protein), delta 2	25	1	0	1	0	0	0	0	0	0	hsa-miR-31-5p	-0.2	-0.2	0.32	2007, 2009, 2011
GPR137	ENST00000539851.1	G protein-coupled receptor 137	202	1	0	1	0	0	0	0	0	0	hsa-miR-31-5p	-0.2	-0.2	ORF
OXSR1	ENST00000311806.3	oxidative stress responsive 1	1790	1	0	1	0	0	0	0	0	0	hsa-miR-31-5p	-0.2	-0.2	0.3	2007, 2009, 2011
C11orf87	ENST00000327419.6	chromosome 11 open reading frame 87	5	1	0	1	0	1	0	0	1	0	hsa-miR-31-5p	-0.2	-0.29	0.3	2011
RIMKLB	ENST00000357529.3	ribosomal modification protein rimK-like family member B	164	1	0	1	0	0	0	0	0	0	hsa-miR-31-5p	-0.2	-0.22	0.3
EIF1	ENST00000469257.1	eukaryotic translation initiation factor 1	415	1	0	0	1	0	0	0	0	0	hsa-miR-31-5p	-0.2	-0.2	0.24
ZDHHC20	ENST00000320220.9	zinc finger, DHHC-type containing 20	1486	1	1	0	0	0	0	0	0	0	hsa-miR-31-5p	-0.2	-0.2	0.3	2011
AL590483.1	ENST00000598000.1	Uncharacterized protein; cDNA FLJ42623 fis, clone BRACE3015894	5	1	0	0	1	0	0	0	0	0	hsa-miR-31-5p	-0.2	-0.2	0.24
PLEKHA1	ENST00000538022.1	pleckstrin homology domain containing, family A (phosphoinositide binding specific) member 1	1172	1	1	0	0	0	0	0	0	0	hsa-miR-31-5p	-0.2	-0.2	ORF
C17orf102	ENST00000357754.1	chromosome 17 open reading frame 102	5	1	0	1	0	0	0	0	0	1	hsa-miR-31-5p	-0.2	-0.2	0.3
GPRIN3	ENST00000609438.1	GPRIN family member 3	213	1	0	0	1	0	0	0	0	2	hsa-miR-31-5p	-0.2	-0.25	0.24
FAM135B	ENST00000395297.1	family with sequence similarity 135, member B	5	1	0	1	0	0	0	0	0	1	hsa-miR-31-5p	-0.2	-0.2	0.31	2009, 2011
NR2C2	ENST00000425241.1	nuclear receptor subfamily 2, group C, member 2	227	1	0	1	0	2	0	1	1	0	hsa-miR-31-5p	-0.2	-0.3	0.32	2011
ARID2	ENST00000457135.1	AT rich interactive domain 2 (ARID, RFX-like)	891	1	0	0	1	0	0	0	0	0	hsa-miR-31-5p	-0.19	-0.19	ORF
UBN1	ENST00000262376.6	ubinuclein 1	586	1	0	1	0	1	0	0	1	1	hsa-miR-31-5p	-0.19	-0.19	0.32	2007, 2009, 2011
SLC5A3	ENST00000608209.1	sodium/myo-inositol cotransporter	24	1	1	0	0	2	1	0	1	0	hsa-miR-31-5p	-0.19	-0.29	0.54	2011
OSBP2	ENST00000382310.3	oxysterol binding protein 2	485	1	1	0	0	0	0	0	0	0	hsa-miR-31-5p	-0.19	-0.2	0.49	2007, 2009, 2011
JAZF1	ENST00000283928.5	JAZF zinc finger 1	869	1	1	0	0	0	0	0	0	0	hsa-miR-31-5p	-0.19	-0.53	0.52	2007, 2009, 2011
SPRED1	ENST00000299084.4	sprouty-related, EVH1 domain containing 1	547	1	0	1	0	0	0	0	0	0	hsa-miR-31-5p	-0.19	-0.19	0.3	2007, 2011
ARRDC3	ENST00000265138.3	arrestin domain containing 3	1313	1	0	0	1	0	0	0	0	0	hsa-miR-31-5p	-0.19	-0.19	0.24	2007, 2009, 2011
EGLN1	ENST00000366641.3	egl-9 family hypoxia-inducible factor 1	505	1	0	0	1	1	0	1	0	1	hsa-miR-31-5p	-0.19	-0.33	0.24
IRGQ	ENST00000422989.1	immunity-related GTPase family, Q	62	1	1	0	0	0	0	0	0	1	hsa-miR-31-5p	-0.19	-0.19	0.27
FITM2	ENST00000396825.3	fat storage-inducing transmembrane protein 2	215	1	1	0	0	0	0	0	0	1	hsa-miR-31-5p	-0.19	-0.27	0.38
SLC17A8	ENST00000323346.5	solute carrier family 17 (vesicular glutamate transporter), member 8	5	1	0	0	1	0	0	0	0	1	hsa-miR-31-5p	-0.19	-0.19	0.24	2009, 2011
CCDC42B	ENST00000335621.6	coiled-coil domain containing 42B	5	1	0	1	0	0	0	0	0	0	hsa-miR-31-5p	-0.19	-0.19	ORF
AXIN1	ENST00000262320.3	axin 1	27	1	0	1	0	0	0	0	0	0	hsa-miR-31-5p	-0.18	-0.18	0.29	2007
CCNJ	ENST00000265992.5	cyclin J	5	1	0	0	1	0	0	0	0	0	hsa-miR-31-5p	-0.18	-0.18	0.24	2007, 2009, 2011
TM9SF3	ENST00000371142.4	transmembrane 9 superfamily member 3	1030	1	0	1	0	0	0	0	0	1	hsa-miR-31-5p	-0.18	-0.29	0.32	2007, 2009, 2011
CKAP4	ENST00000378026.4	cytoskeleton-associated protein 4	1923	1	0	1	0	2	0	1	1	0	hsa-miR-31-5p	-0.18	-0.3	0.32	2011
ROCK1	ENST00000399799.2	Rho-associated, coiled-coil containing protein kinase 1	7	1	1	0	0	1	0	0	1	0	hsa-miR-31-5p	-0.18	-0.18	0.17
PKN2	ENST00000370521.3	protein kinase N2	747	1	0	0	1	0	0	0	0	1	hsa-miR-31-5p	-0.18	-0.18	0.24	2009
RYBP	ENST00000477973.2	RING1 and YY1 binding protein	342	1	0	0	1	0	0	0	0	1	hsa-miR-31-5p	-0.18	-0.19	0.24
CRISPLD2	ENST00000262424.5	cysteine-rich secretory protein LCCL domain containing 2	397	1	1	0	0	1	0	0	1	2	hsa-miR-31-5p	-0.18	-0.19	0.3
FAM78A	ENST00000372269.3	family with sequence similarity 78, member A	7	1	0	0	1	0	0	0	0	2	hsa-miR-31-5p	-0.18	-0.25	0.24
HELZ	ENST00000358691.5	helicase with zinc finger	571	1	1	0	0	0	0	0	0	0	hsa-miR-31-5p	-0.18	-0.25	0.48	2009, 2011
SLC24A3	ENST00000328041.6	solute carrier family 24 (sodium/potassium/calcium exchanger), member 3	63	1	0	1	0	0	0	0	0	0	hsa-miR-31-5p	-0.18	-0.18	0.3	2007, 2009
SYDE1	ENST00000342784.2	synapse defective 1, Rho GTPase, homolog 1 (C. elegans)	249	1	0	1	0	0	0	0	0	2	hsa-miR-31-5p	-0.18	-0.18	0.3	2011
AP000350.4	ENST00000406213.1	Uncharacterized protein	5	1	0	1	0	0	0	0	0	1	hsa-miR-31-5p	-0.18	-0.18	ORF
PAPOLA	ENST00000557471.1	poly(A) polymerase alpha	1229	1	0	0	1	0	0	0	0	0	hsa-miR-31-5p	-0.17	-0.22	ORF
CAMK2G	ENST00000351293.3	calcium/calmodulin-dependent protein kinase II gamma	14	1	0	1	0	0	0	0	0	0	hsa-miR-31-5p	-0.17	-0.17	0.29
CTIF	ENST00000256413.3	CBP80/20-dependent translation initiation factor	154	1	0	0	1	2	0	0	2	0	hsa-miR-31-5p	-0.17	-0.27	0.24	2009, 2011
RBM12	ENST00000374114.3	RNA binding motif protein 12	431	1	1	0	0	0	0	0	0	1	hsa-miR-31-5p	-0.17	-0.19	0.44	2009, 2011
AGO3	ENST00000373191.4	argonaute RISC catalytic component 3	198	1	1	0	0	0	0	0	0	3	hsa-miR-31-5p	-0.17	-0.51	0.59
CEP85L	ENST00000368491.3	centrosomal protein 85kDa-like	14	1	0	1	0	1	1	0	0	0	hsa-miR-31-5p	-0.17	-0.35	0.4	2011
CLSTN2	ENST00000458420.3	calsyntenin 2	119	1	1	0	0	1	1	0	0	2	hsa-miR-31-5p	-0.17	-0.42	0.38
CLCN3	ENST00000513761.1	chloride channel, voltage-sensitive 3	1142	1	0	1	0	0	0	0	0	0	hsa-miR-31-5p	-0.17	-0.17	0.32	2007
CEP85	ENST00000252992.4	centrosomal protein 85kDa	471	1	0	1	0	0	0	0	0	0	hsa-miR-31-5p	-0.17	-0.17	0.3	2007, 2011
KCTD20	ENST00000373731.2	potassium channel tetramerization domain containing 20	88	1	1	0	0	0	0	0	0	0	hsa-miR-31-5p	-0.17	-0.35	0.57
ZFHX4	ENST00000521891.2	zinc finger homeobox 4	194	1	0	0	1	0	0	0	0	0	hsa-miR-31-5p	-0.16	-0.17	0.24	2007, 2009, 2011
PVRL3	ENST00000319792.3	poliovirus receptor-related 3	361	1	0	0	1	0	0	0	0	0	hsa-miR-31-5p	-0.16	-0.17	0.24
MAP3K1	ENST00000399503.3	mitogen-activated protein kinase kinase kinase 1, E3 ubiquitin protein ligase	137	1	1	0	0	0	0	0	0	0	hsa-miR-31-5p	-0.16	-0.16	0.57	2009, 2011
GABRA3	ENST00000370314.4	gamma-aminobutyric acid (GABA) A receptor, alpha 3	55	1	0	0	1	0	0	0	0	0	hsa-miR-31-5p	-0.16	-0.16	0.24
CACUL1	ENST00000369151.3	CDK2-associated, cullin domain 1	213	1	1	0	0	1	0	1	0	0	hsa-miR-31-5p	-0.16	-0.28	0.36	2011
TEX261	ENST00000272438.4	testis expressed 261	359	1	0	1	0	0	0	0	0	3	hsa-miR-31-5p	-0.16	-0.22	0.31	2007, 2009, 2011
PANK3	ENST00000239231.6	pantothenate kinase 3	522	1	0	1	0	4	0	2	2	2	hsa-miR-31-5p	-0.16	-0.52	0.47
SS18L1	ENST00000331758.3	synovial sarcoma translocation gene on chromosome 18-like 1	274	1	0	0	1	0	0	0	0	2	hsa-miR-31-5p	-0.16	-0.19	0.24	2007, 2009, 2011
AFF1	ENST00000395146.4	AF4/FMR2 family, member 1	28	1	0	1	0	1	0	1	0	1	hsa-miR-31-5p	-0.16	-0.26	0.5
RREB1	ENST00000379938.2	ras responsive element binding protein 1	340	1	1	0	0	1	0	1	0	0	hsa-miR-31-5p	-0.16	-0.16	0.56	2011
ATF7IP	ENST00000261168.4	activating transcription factor 7 interacting protein	667	1	1	0	0	0	0	0	0	0	hsa-miR-31-5p	-0.16	-0.17	0.49
FBXL4	ENST00000369244.2	F-box and leucine-rich repeat protein 4	321	1	1	0	0	0	0	0	0	0	hsa-miR-31-5p	-0.16	-0.26	0.54
PARPBP	ENST00000378128.3	PARP1 binding protein	456	1	0	0	1	0	0	0	0	0	hsa-miR-31-5p	-0.15	-0.15	ORF	2007
RAB5B	ENST00000553116.1	RAB5B, member RAS oncogene family	14	1	1	0	0	1	0	0	1	1	hsa-miR-31-5p	-0.15	-0.7	0.41	2011
NFIC	ENST00000346156.5	nuclear factor I/C (CCAAT-binding transcription factor)	26	1	1	0	0	2	1	1	0	3	hsa-miR-31-5p	-0.15	-0.19	0.52
C2ORF15	ENST00000302513.2	Uncharacterized protein C2orf15	166	1	1	0	0	0	0	0	0	1	hsa-miR-31-5p	-0.15	-0.43	0.21
ATP8A1	ENST00000381668.5	ATPase, aminophospholipid transporter (APLT), class I, type 8A, member 1	48	1	1	0	0	0	0	0	0	2	hsa-miR-31-5p	-0.15	-0.15	0.51	2009, 2011
CDIP1	ENST00000564828.1	cell death-inducing p53 target 1	1857	1	0	1	0	0	0	0	0	0	hsa-miR-31-5p	-0.15	-0.23	0.31	2007, 2009, 2011
GRIK3	ENST00000373091.3	glutamate receptor, ionotropic, kainate 3	7	1	0	0	1	1	0	0	1	1	hsa-miR-31-5p	-0.15	-0.15	0.24	2009, 2011
DGKH	ENST00000261491.5	diacylglycerol kinase, eta	46	1	0	0	1	1	0	0	1	2	hsa-miR-31-5p	-0.15	-0.25	0.24
STAM2	ENST00000263904.4	signal transducing adaptor molecule (SH3 domain and ITAM motif) 2	296	1	0	0	1	0	0	0	0	0	hsa-miR-31-5p	-0.15	-0.15	0.24	2007, 2011
ZC3H12C	ENST00000278590.3	zinc finger CCCH-type containing 12C	150	1	1	0	0	0	0	0	0	1	hsa-miR-31-5p	-0.15	-0.17	0.59	2009, 2011
FUBP1	ENST00000370767.1	far upstream element (FUSE) binding protein 1	2021	1	1	0	0	1	1	0	0	0	hsa-miR-31-5p	-0.15	-0.42	0.6
SMIM13	ENST00000416247.2	small integral membrane protein 13	199	1	1	0	0	0	0	0	0	0	hsa-miR-31-5p	-0.15	-0.36	0.25	2011
RSF1	ENST00000308488.6	remodeling and spacing factor 1	216	1	0	1	0	0	0	0	0	2	hsa-miR-31-5p	-0.14	-0.15	0.31
ANKRD52	ENST00000267116.7	ankyrin repeat domain 52	2913	1	1	0	0	1	0	1	0	3	hsa-miR-31-5p	-0.14	-0.14	0.39	2009, 2011
ZSCAN25	ENST00000394152.2	zinc finger and SCAN domain containing 25	230	1	0	1	0	1	0	1	0	0	hsa-miR-31-5p	-0.14	-0.2	0.31	2009, 2011
KLF3	ENST00000261438.5	Kruppel-like factor 3 (basic)	515	1	0	0	1	0	0	0	0	0	hsa-miR-31-5p	-0.14	-0.16	0.24	2007, 2009, 2011
LRP10	ENST00000359591.4	low density lipoprotein receptor-related protein 10	939	1	0	0	1	0	0	0	0	0	hsa-miR-31-5p	-0.14	-0.16	0.24	2011
PDPR	ENST00000568530.1	pyruvate dehydrogenase phosphatase regulatory subunit	69	1	1	0	0	1	0	0	1	1	hsa-miR-31-5p	-0.14	-0.42	0.41	2009, 2011
E2F2	ENST00000361729.2	E2F transcription factor 2	96	1	1	0	0	0	0	0	0	3	hsa-miR-31-5p	-0.14	-0.15	0.55	2009, 2011
FIGN	ENST00000333129.3	fidgetin	10	1	0	0	1	1	0	0	1	1	hsa-miR-31-5p	-0.14	-0.14	0.24
SLC39A13	ENST00000524928.1	solute carrier family 39 (zinc transporter), member 13	845	1	1	0	0	0	0	0	0	2	hsa-miR-31-5p	-0.14	-0.14	0.18
VPS53	ENST00000437048.2	vacuolar protein sorting 53 homolog (S. cerevisiae)	1332	1	0	1	0	5	1	3	1	2	hsa-miR-31-5p	-0.14	-0.55	0.3
CACNB2	ENST00000396576.2	calcium channel, voltage-dependent, beta 2 subunit	52	1	0	1	0	0	0	0	0	1	hsa-miR-31-5p	-0.14	-0.19	0.32	2007, 2009, 2011
SNTB2	ENST00000336278.4	syntrophin, beta 2 (dystrophin-associated protein A1, 59kDa, basic component 2)	254	1	1	0	0	0	0	0	0	2	hsa-miR-31-5p	-0.13	-0.31	0.45	2009, 2011
ARHGEF15	ENST00000361926.3	Rho guanine nucleotide exchange factor (GEF) 15	5	1	0	1	0	0	0	0	0	2	hsa-miR-31-5p	-0.13	-0.13	0.29	2009, 2011
CHD7	ENST00000423902.2	chromodomain helicase DNA binding protein 7	925	1	1	0	0	0	0	0	0	0	hsa-miR-31-5p	-0.13	-0.13	0.57
PDE11A	ENST00000286063.6	phosphodiesterase 11A	7	1	0	1	0	0	0	0	0	0	hsa-miR-31-5p	-0.13	-0.13	0.29	2007
UACA	ENST00000322954.6	uveal autoantigen with coiled-coil domains and ankyrin repeats	82	1	1	0	0	0	0	0	0	0	hsa-miR-31-5p	-0.13	-0.25	0.44	2009, 2011
EML5	ENST00000554922.1	echinoderm microtubule associated protein like 5	60	1	0	1	0	1	0	0	1	0	hsa-miR-31-5p	-0.13	-0.34	0.32
MLEC	ENST00000228506.3	malectin	12084	1	0	1	0	1	0	1	0	0	hsa-miR-31-5p	-0.13	-0.13	0.31	2007, 2011
BAP1	ENST00000460680.1	BRCA1 associated protein-1 (ubiquitin carboxy-terminal hydrolase)	445	1	0	1	0	0	0	0	0	0	hsa-miR-31-5p	-0.12	-0.12	0.32	2011
C9orf114	ENST00000361256.5	chromosome 9 open reading frame 114	488	1	0	1	0	1	0	0	1	0	hsa-miR-31-5p	-0.12	-0.21	< 0.1
PDPK1	ENST00000441549.3	3-phosphoinositide dependent protein kinase-1	104	1	0	0	1	1	0	1	0	2	hsa-miR-31-5p	-0.12	-0.13	0.24	2011
CBL	ENST00000264033.4	Cbl proto-oncogene, E3 ubiquitin protein ligase	309	1	0	1	0	3	0	2	1	1	hsa-miR-31-5p	-0.12	-0.12	0.38	2011
TLN2	ENST00000561311.1	talin 2	371	1	0	1	0	0	0	0	0	2	hsa-miR-31-5p	-0.12	-0.12	0.32	2009, 2011
YPEL2	ENST00000312655.4	yippee-like 2 (Drosophila)	62	1	0	0	1	0	0	0	0	0	hsa-miR-31-5p	-0.12	-0.12	0.24	2007
KIAA0226	ENST00000273582.5	KIAA0226	89	1	0	1	0	1	0	0	1	1	hsa-miR-31-5p	-0.12	-0.23	0.29
WDR37	ENST00000358220.1	WD repeat domain 37	107	1	0	1	0	0	0	0	0	2	hsa-miR-31-5p	-0.12	-0.17	0.32
KIAA1211	ENST00000504228.1	KIAA1211	631	1	0	1	0	0	0	0	0	0	hsa-miR-31-5p	-0.12	-0.12	0.31	2009, 2011
PDE12	ENST00000311180.8	phosphodiesterase 12	326	1	0	1	0	0	0	0	0	0	hsa-miR-31-5p	-0.12	-0.16	0.29	2011
ELAVL2	ENST00000380110.4	ELAV like neuron-specific RNA binding protein 2	78	1	0	0	1	0	0	0	0	0	hsa-miR-31-5p	-0.11	-0.12	0.24	2007, 2009, 2011
RIMS3	ENST00000372684.3	regulating synaptic membrane exocytosis 3	24	1	1	0	0	0	0	0	0	2	hsa-miR-31-5p	-0.11	-0.36	0.58	2007, 2009, 2011
EIF4E3	ENST00000425534.3	eukaryotic translation initiation factor 4E family member 3	475	1	1	0	0	0	0	0	0	4	hsa-miR-31-5p	-0.11	-0.41	0.54
PTPRG	ENST00000474889.1	protein tyrosine phosphatase, receptor type, G	696	1	1	0	0	0	0	0	0	1	hsa-miR-31-5p	-0.1	-0.13	0.38
HEYL	ENST00000372852.3	hairy/enhancer-of-split related with YRPW motif-like	37	1	1	0	0	0	0	0	0	2	hsa-miR-31-5p	-0.1	-0.32	0.17
RABL3	ENST00000273375.3	RAB, member of RAS oncogene family-like 3	165	1	0	1	0	0	0	0	0	0	hsa-miR-31-5p	-0.1	-0.2	0.3	2011
TTBK2	ENST00000267890.6	tau tubulin kinase 2	18	1	0	1	0	1	0	0	1	2	hsa-miR-31-5p	-0.1	-0.11	0.31
POLR3H	ENST00000396504.2	polymerase (RNA) III (DNA directed) polypeptide H (22.9kD)	216	1	0	0	1	0	0	0	0	2	hsa-miR-31-5p	-0.1	-0.1	< 0.1
FRK	ENST00000606080.1	fyn-related kinase	37	1	0	1	0	2	1	1	0	0	hsa-miR-31-5p	-0.1	-0.26	0.31
SLC39A9	ENST00000031146.4	solute carrier family 39, member 9	824	1	0	0	1	0	0	0	0	0	hsa-miR-31-5p	-0.1	-0.13	0.24	2011
CALCR	ENST00000359558.2	calcitonin receptor	5	1	0	1	0	0	0	0	0	0	hsa-miR-31-5p	-0.09	-0.09	0.31	2007, 2009, 2011
RAB19	ENST00000275874.5	RAB19, member RAS oncogene family	7	1	1	0	0	0	0	0	0	1	hsa-miR-31-5p	-0.09	-0.46	0.5
BICD1	ENST00000548411.1	bicaudal D homolog 1 (Drosophila)	205	1	0	0	1	0	0	0	0	0	hsa-miR-31-5p	-0.09	-0.11	0.24
TTC5	ENST00000258821.3	tetratricopeptide repeat domain 5	11	1	1	0	0	0	0	0	0	0	hsa-miR-31-5p	-0.09	-0.14	0.38
PHF12	ENST00000577226.1	PHD finger protein 12	307	1	1	0	0	1	0	1	0	0	hsa-miR-31-5p	-0.09	-0.24	0.4
BMPR1A	ENST00000372037.3	bone morphogenetic protein receptor, type IA	125	1	0	1	0	1	0	0	1	2	hsa-miR-31-5p	-0.09	-0.19	0.3
SMARCD1	ENST00000394963.4	SWI/SNF related, matrix associated, actin dependent regulator of chromatin, subfamily d, member 1	952	1	0	1	0	0	0	0	0	0	hsa-miR-31-5p	-0.09	-0.09	0.31	2011
IFFO2	ENST00000455833.2	intermediate filament family orphan 2	139	1	0	0	1	0	0	0	0	3	hsa-miR-31-5p	-0.09	-0.1	0.24	2011
FCHSD2	ENST00000311172.7	FCH and double SH3 domains 2	73	1	1	0	0	0	0	0	0	1	hsa-miR-31-5p	-0.09	-0.21	0.17
KDM5A	ENST00000399788.2	lysine (K)-specific demethylase 5A	118	1	1	0	0	1	0	0	1	2	hsa-miR-31-5p	-0.08	-0.22	0.3
SFXN1	ENST00000321442.5	sideroflexin 1	1018	1	1	0	0	0	0	0	0	1	hsa-miR-31-5p	-0.08	-0.25	0.57
DPP8	ENST00000341861.5	dipeptidyl-peptidase 8	1293	1	1	0	0	0	0	0	0	0	hsa-miR-31-5p	-0.08	-0.09	0.19
ABL2	ENST00000502732.1	c-abl oncogene 2, non-receptor tyrosine kinase	892	2	0	2	0	0	0	0	0	1	hsa-miR-31-5p	-0.08	-0.09	0.52
NCOA2	ENST00000452400.2	nuclear receptor coactivator 2	271	1	0	1	0	0	0	0	0	0	hsa-miR-31-5p	-0.08	-0.08	0.3
HBEGF	ENST00000230990.6	heparin-binding EGF-like growth factor	28	1	0	1	0	0	0	0	0	0	hsa-miR-31-5p	-0.08	-0.2	0.3	2007, 2011
DACH1	ENST00000305425.4	dachshund homolog 1 (Drosophila)	18	1	1	0	0	0	0	0	0	0	hsa-miR-31-5p	-0.08	-0.29	0.57
IKZF1	ENST00000331340.3	IKAROS family zinc finger 1 (Ikaros)	11	1	1	0	0	0	0	0	0	1	hsa-miR-31-5p	-0.08	-0.18	0.28	2009, 2011
VWA3A	ENST00000389398.5	von Willebrand factor A domain containing 3A	5	1	0	1	0	0	0	0	0	0	hsa-miR-31-5p	-0.08	-0.08	0.3	2009, 2011
CBX5	ENST00000209875.4	chromobox homolog 5	360	1	0	1	0	1	0	1	0	1	hsa-miR-31-5p	-0.08	-0.32	0.3	2011
MYCBP	ENST00000397572.2	MYC binding protein	85	1	0	1	0	0	0	0	0	0	hsa-miR-31-5p	-0.08	-0.31	0.3
UBASH3B	ENST00000284273.5	ubiquitin associated and SH3 domain containing B	281	1	0	1	0	0	0	0	0	0	hsa-miR-31-5p	-0.08	-0.08	0.29
RAP2B	ENST00000323534.2	RAP2B, member of RAS oncogene family	594	1	0	1	0	1	0	1	0	0	hsa-miR-31-5p	-0.08	-0.35	0.3
PLXNA4	ENST00000321063.4	plexin A4	9	1	0	1	0	1	0	1	0	2	hsa-miR-31-5p	-0.08	-0.11	0.41	2009, 2011
LSAMP	ENST00000490035.2	limbic system-associated membrane protein	19	1	0	1	0	3	0	1	2	0	hsa-miR-31-5p	-0.07	-0.3	0.31	2011
TMEM41A	ENST00000296254.3	transmembrane protein 41A	382	1	1	0	0	0	0	0	0	0	hsa-miR-31-5p	-0.07	-0.34	0.47	2011
ATF6	ENST00000367942.3	activating transcription factor 6	382	1	1	0	0	2	1	0	1	1	hsa-miR-31-5p	-0.07	-0.47	0.38
MAFG	ENST00000357736.4	v-maf avian musculoaponeurotic fibrosarcoma oncogene homolog G	5	1	0	1	0	0	0	0	0	0	hsa-miR-31-5p	-0.07	-0.07	0.31	2007, 2011
PLXNA2	ENST00000367033.3	plexin A2	8	1	0	1	0	0	0	0	0	0	hsa-miR-31-5p	-0.07	-0.07	0.32	2007, 2009, 2011
IPO11	ENST00000409534.1	importin 11	202	1	0	0	1	0	0	0	0	1	hsa-miR-31-5p	-0.07	-0.42	0.24
EDC3	ENST00000315127.4	enhancer of mRNA decapping 3	328	1	1	0	0	0	0	0	0	0	hsa-miR-31-5p	-0.06	-0.2	0.36
FAM122A	ENST00000394264.3	family with sequence similarity 122A	1277	1	0	0	1	2	0	1	1	2	hsa-miR-31-5p	-0.06	-0.66	0.24	2007, 2009, 2011
GJA9	ENST00000454994.2	gap junction protein, alpha 9, 59kDa	85	1	0	1	0	0	0	0	0	0	hsa-miR-31-5p	-0.06	-0.23	0.29
SLC46A1	ENST00000440501.1	solute carrier family 46 (folate transporter), member 1	580	1	0	1	0	0	0	0	0	0	hsa-miR-31-5p	-0.06	-0.07	ORF
NEK9	ENST00000238616.5	NIMA-related kinase 9	733	1	1	0	0	1	0	0	1	0	hsa-miR-31-5p	-0.06	-0.38	0.24
KIF1C	ENST00000320785.5	kinesin family member 1C	149	1	0	1	0	1	0	0	1	0	hsa-miR-31-5p	-0.05	-0.26	0.29
KIAA0141	ENST00000194118.4	KIAA0141	1078	1	0	1	0	0	0	0	0	1	hsa-miR-31-5p	-0.05	-0.17	0.3	2011
NFAT5	ENST00000354436.2	nuclear factor of activated T-cells 5, tonicity-responsive	128	2	1	1	0	0	0	0	0	1	hsa-miR-31-5p	-0.05	-0.09	0.5	2007, 2009, 2011
ZNF704	ENST00000327835.3	zinc finger protein 704	124	1	0	0	1	0	0	0	0	0	hsa-miR-31-5p	-0.05	-0.17	0.24	2011
PPL	ENST00000345988.2	periplakin	849	1	0	0	1	0	0	0	0	1	hsa-miR-31-5p	-0.05	-0.12	0.24
CPSF2	ENST00000298875.4	cleavage and polyadenylation specific factor 2, 100kDa	945	1	0	1	0	0	0	0	0	0	hsa-miR-31-5p	-0.05	-0.18	0.29
NEDD4L	ENST00000256832.7	neural precursor cell expressed, developmentally down-regulated 4-like, E3 ubiquitin protein ligase	617	1	1	0	0	0	0	0	0	0	hsa-miR-31-5p	-0.05	-0.18	0.16	2011
MOCS1	ENST00000373186.4	molybdenum cofactor synthesis 1	179	1	0	1	0	0	0	0	0	1	hsa-miR-31-5p	-0.05	-0.05	< 0.1	2011
FMNL3	ENST00000335154.5	formin-like 3	132	2	0	1	1	0	0	0	0	5	hsa-miR-31-5p	-0.05	-0.18	< 0.1
IRS4	ENST00000372129.2	insulin receptor substrate 4	56	1	0	0	1	1	0	0	1	1	hsa-miR-31-5p	-0.05	-0.38	0.42
GATAD2B	ENST00000368655.4	GATA zinc finger domain containing 2B	48	1	0	1	0	0	0	0	0	1	hsa-miR-31-5p	-0.04	-0.08	0.31	2011
ALDH6A1	ENST00000553458.1	aldehyde dehydrogenase 6 family, member A1	196	1	0	1	0	1	0	0	1	0	hsa-miR-31-5p	-0.04	-0.48	0.31
DGKI	ENST00000453654.2	diacylglycerol kinase, iota	16	1	1	0	0	1	0	1	0	0	hsa-miR-31-5p	-0.04	-0.14	0.17
DMD	ENST00000378677.2	dystrophin	211	1	0	0	1	0	0	0	0	0	hsa-miR-31-5p	-0.04	-0.2	0.24	2011
COL5A1	ENST00000371817.3	collagen, type V, alpha 1	3111	1	1	0	0	0	0	0	0	0	hsa-miR-31-5p	-0.04	-0.09	0.36	2009, 2011
CTH	ENST00000411986.2	cystathionase (cystathionine gamma-lyase)	430	1	1	0	0	0	0	0	0	0	hsa-miR-31-5p	-0.04	-0.23	0.19
SRGAP3	ENST00000383836.3	SLIT-ROBO Rho GTPase activating protein 3	38	1	0	1	0	0	0	0	0	0	hsa-miR-31-5p	-0.04	-0.22	0.32	2009, 2011
CSRNP3	ENST00000314499.7	cysteine-serine-rich nuclear protein 3	24	1	0	1	0	1	0	0	1	0	hsa-miR-31-5p	-0.04	-0.04	0.31	2011
PIGV	ENST00000078527.4	phosphatidylinositol glycan anchor biosynthesis, class V	122	1	0	0	1	1	0	0	1	0	hsa-miR-31-5p	-0.04	-0.23	0.24
KCNC3	ENST00000376959.2	potassium voltage-gated channel, Shaw-related subfamily, member 3	5	1	0	0	1	0	0	0	0	0	hsa-miR-31-5p	-0.04	-0.04	ORF
ATP11A	ENST00000487903.1	ATPase, class VI, type 11A	731	1	0	1	0	0	0	0	0	4	hsa-miR-31-5p	-0.04	-0.04	< 0.1
UBE2N	ENST00000550657.1	ubiquitin-conjugating enzyme E2N	321	1	1	0	0	0	0	0	0	0	hsa-miR-31-5p	-0.04	-0.36	0.53	2007
EPC1	ENST00000319778.6	enhancer of polycomb homolog 1 (Drosophila)	102	1	0	1	0	0	0	0	0	1	hsa-miR-31-5p	-0.04	-0.24	0.31
IQSEC2	ENST00000375365.2	IQ motif and Sec7 domain 2	5	1	0	1	0	1	0	0	1	2	hsa-miR-31-5p	-0.04	-0.18	0.4	2007, 2009, 2011
MLXIP	ENST00000319080.7	MLX interacting protein	69	1	0	1	0	1	0	1	0	0	hsa-miR-31-5p	-0.03	-0.13	0.31	2007, 2009, 2011
MTF1	ENST00000373036.4	metal-regulatory transcription factor 1	98	1	0	1	0	0	0	0	0	2	hsa-miR-31-5p	-0.03	-0.03	0.29
CCDC113	ENST00000443128.2	coiled-coil domain containing 113	29	1	0	1	0	0	0	0	0	0	hsa-miR-31-5p	-0.03	-0.2	0.3
NHS	ENST00000380060.3	Nance-Horan syndrome (congenital cataracts and dental anomalies)	72	1	1	0	0	0	0	0	0	0	hsa-miR-31-5p	-0.03	-0.03	0.23
EPB41L5	ENST00000443902.2	erythrocyte membrane protein band 4.1 like 5	108	1	1	0	0	0	0	0	0	0	hsa-miR-31-5p	-0.03	-0.03	0.32
ARRB1	ENST00000420843.2	arrestin, beta 1	598	1	0	1	0	0	0	0	0	2	hsa-miR-31-5p	-0.03	-0.16	0.29	2011
RAB6B	ENST00000285208.4	RAB6B, member RAS oncogene family	669	1	1	0	0	0	0	0	0	1	hsa-miR-31-5p	-0.03	-0.44	0.58	2007, 2009, 2011
ZDHHC21	ENST00000380916.4	zinc finger, DHHC-type containing 21	196	1	1	0	0	0	0	0	0	0	hsa-miR-31-5p	-0.03	-0.27	0.4	2011
CHSY1	ENST00000254190.3	chondroitin sulfate synthase 1	200	1	0	0	1	1	0	0	1	0	hsa-miR-31-5p	-0.03	-0.36	0.24
EIF5A2	ENST00000474096.1	eukaryotic translation initiation factor 5A2	443	1	1	0	0	0	0	0	0	0	hsa-miR-31-5p	-0.02	-0.39	0.34	2009, 2011
GDAP1L1	ENST00000342560.5	ganglioside induced differentiation associated protein 1-like 1	28	1	0	1	0	0	0	0	0	0	hsa-miR-31-5p	-0.02	-0.13	0.29
LMAN2	ENST00000515209.1	lectin, mannose-binding 2	2441	1	0	1	0	0	0	0	0	0	hsa-miR-31-5p	-0.02	-0.23	0.3	2009, 2011
STX1B	ENST00000215095.5	syntaxin 1B	26	1	1	0	0	0	0	0	0	1	hsa-miR-31-5p	-0.02	-0.11	0.31	2011
FRMPD4	ENST00000380682.1	FERM and PDZ domain containing 4	25	1	0	1	0	0	0	0	0	0	hsa-miR-31-5p	-0.02	-0.02	0.31
TMEM260	ENST00000261556.6	transmembrane protein 260	44	1	0	1	0	0	0	0	0	0	hsa-miR-31-5p	-0.02	-0.02	0.3
EVC	ENST00000382674.2	Ellis van Creveld syndrome	165	1	0	1	0	0	0	0	0	2	hsa-miR-31-5p	-0.02	-0.02	< 0.1
WDR12	ENST00000261015.4	WD repeat domain 12	444	1	1	0	0	0	0	0	0	1	hsa-miR-31-5p	-0.02	-0.23	0.29
TAOK1	ENST00000261716.3	TAO kinase 1	164	1	0	1	0	0	0	0	0	2	hsa-miR-31-5p	-0.02	-0.06	0.29	2011
RHBDL3	ENST00000269051.4	rhomboid, veinlet-like 3 (Drosophila)	100	1	0	1	0	0	0	0	0	0	hsa-miR-31-5p	-0.02	-0.16	0.31	2007, 2009, 2011
STAU2	ENST00000522695.1	staufen double-stranded RNA binding protein 2	306	1	0	1	0	0	0	0	0	0	hsa-miR-31-5p	-0.02	-0.02	0.32	2009
SF3B3	ENST00000302516.5	splicing factor 3b, subunit 3, 130kDa	2541	1	1	0	0	2	0	1	1	0	hsa-miR-31-5p	-0.02	-0.17	0.58	2011
CASD1	ENST00000297273.4	CAS1 domain containing 1	270	1	0	0	1	1	0	1	0	0	hsa-miR-31-5p	-0.02	-0.14	0.24
TMEM220	ENST00000341871.3	transmembrane protein 220	143	1	1	0	0	1	0	0	1	0	hsa-miR-31-5p	-0.01	-0.52	0.25
ABCG8	ENST00000272286.2	ATP-binding cassette, sub-family G (WHITE), member 8	197	1	0	1	0	1	0	1	0	2	hsa-miR-31-5p	-0.01	-0.19	0.3
GPR108	ENST00000264080.7	G protein-coupled receptor 108	676	1	0	1	0	0	0	0	0	0	hsa-miR-31-5p	-0.01	-0.26	0.3
SRCAP	ENST00000262518.4	Snf2-related CREBBP activator protein	643	2	1	1	0	0	0	0	0	0	hsa-miR-31-5p	-0.01	-0.13	0.48
YARS2	ENST00000324868.8	tyrosyl-tRNA synthetase 2, mitochondrial	192	1	0	1	0	0	0	0	0	1	hsa-miR-31-5p	-0.01	-0.27	0.29
VGLL3	ENST00000398399.2	vestigial like 3 (Drosophila)	187	1	1	0	0	0	0	0	0	0	hsa-miR-31-5p	-0.01	-0.44	0.58	2009, 2011
DICER1	ENST00000541352.1	dicer 1, ribonuclease type III	25	1	0	1	0	0	0	0	0	0	hsa-miR-31-5p	-0.01	-0.08	0.31	2011
ATP5S	ENST00000245448.6	ATP synthase, H+ transporting, mitochondrial Fo complex, subunit s (factor B)	310	1	1	0	0	0	0	0	0	0	hsa-miR-31-5p	-0.01	-0.44	0.46
SLC25A16	ENST00000609923.1	solute carrier family 25 (mitochondrial carrier; Graves disease autoantigen), member 16	206	1	1	0	0	1	0	1	0	0	hsa-miR-31-5p	-0.01	-0.21	0.24
USP49	ENST00000394253.3	ubiquitin specific peptidase 49	44	1	1	0	0	0	0	0	0	0	hsa-miR-31-5p	-0.01	-0.03	0.23
RRP8	ENST00000254605.6	ribosomal RNA processing 8, methyltransferase, homolog (yeast)	423	1	0	1	0	1	1	0	0	0	hsa-miR-31-5p	-0.01	-0.35	0.34
COQ7	ENST00000321998.5	coenzyme Q7 homolog, ubiquinone (yeast)	315	1	0	1	0	0	0	0	0	1	hsa-miR-31-5p	-0.01	-0.2	0.29
FTO	ENST00000471389.1	fat mass and obesity associated	240	1	1	0	0	1	0	0	1	2	hsa-miR-31-5p	-0.01	-0.34	0.48
BCL9L	ENST00000334801.3	B-cell CLL/lymphoma 9-like	91	1	0	1	0	0	0	0	0	1	hsa-miR-31-5p	-0.01	-0.11	0.29
MAGIX	ENST00000376338.3	MAGI family member, X-linked	118	1	0	0	1	0	0	0	0	0	hsa-miR-31-5p	-0.01	-0.13	0.24
POP4	ENST00000221770.3	processing of precursor 4, ribonuclease P/MRP subunit (S. cerevisiae)	985	1	0	0	1	1	0	1	0	0	hsa-miR-31-5p	0	-0.36	0.24
AHSA2	ENST00000394457.3	AHA1, activator of heat shock 90kDa protein ATPase homolog 2 (yeast)	820	1	1	0	0	0	0	0	0	0	hsa-miR-31-5p	0	-0.46	0.59
RBM48	ENST00000481551.1	RNA binding motif protein 48	220	1	0	0	1	1	0	1	0	0	hsa-miR-31-5p	0	-0.21	0.44
GTDC1	ENST00000392869.2	glycosyltransferase-like domain containing 1	241	1	0	0	1	1	1	0	0	3	hsa-miR-31-5p	0	-0.1	0.24
PHKG2	ENST00000563588.1	phosphorylase kinase, gamma 2 (testis)	283	1	0	1	0	0	0	0	0	0	hsa-miR-31-5p	0	-0.08	ORF
LPXN	ENST00000395074.2	leupaxin	1533	1	1	0	0	0	0	0	0	0	hsa-miR-31-5p	0	-0.6	0.19
TPD52	ENST00000379096.5	tumor protein D52	4585	1	1	0	0	1	0	0	1	1	hsa-miR-31-5p	0	-0.39	0.29
YLPM1	ENST00000552421.1	YLP motif containing 1	1542	1	1	0	0	0	0	0	0	0	hsa-miR-31-5p	0	-0.25	0.36	2009, 2011
SLC45A4	ENST00000519067.1	solute carrier family 45, member 4	418	1	0	1	0	1	0	0	1	3	hsa-miR-31-5p	0	-0.03	0.32
CYB5B	ENST00000512062.1	cytochrome b5 type B (outer mitochondrial membrane)	2472	1	0	0	1	0	0	0	0	0	hsa-miR-31-5p	0	-0.16	0.24
WWC2	ENST00000403733.3	WW and C2 domain containing 2	717	1	1	0	0	0	0	0	0	0	hsa-miR-31-5p	0	-0.12	0.31	2011
ZNF574	ENST00000600245.1	zinc finger protein 574	1871	1	1	0	0	0	0	0	0	1	hsa-miR-31-5p	0	-0.14	0.56
HNRNPA0	ENST00000314940.4	heterogeneous nuclear ribonucleoprotein A0	22668	1	1	0	0	0	0	0	0	1	hsa-miR-31-5p	0	-0.33	0.2
CENPP	ENST00000375587.3	centromere protein P	85	1	0	1	0	0	0	0	0	1	hsa-miR-31-5p	0	-0.02	< 0.1
CCS	ENST00000533244.1	copper chaperone for superoxide dismutase	2980	1	1	0	0	0	0	0	0	0	hsa-miR-31-5p	0	-0.34	0.2
ZBTB20	ENST00000462705.1	zinc finger and BTB domain containing 20	5	1	0	0	1	5	1	3	1	0	hsa-miR-31-5p	0	-0.6	0.57
FNDC5	ENST00000496770.1	fibronectin type III domain containing 5	5	1	1	0	0	0	0	0	0	1	hsa-miR-31-5p	0	-0.46	0.32	2007, 2009, 2011
ZNF703	ENST00000331569.4	zinc finger protein 703	1557	1	0	1	0	1	0	1	0	0	hsa-miR-31-5p	0	-0.32	0.51
EMC7	ENST00000256545.4	ER membrane protein complex subunit 7	672	1	1	0	0	0	0	0	0	0	hsa-miR-31-5p	0	-0.35	0.26
ITIH5	ENST00000446830.2	inter-alpha-trypsin inhibitor heavy chain family, member 5	4	1	0	1	0	0	0	0	0	0	hsa-miR-31-5p	0	-0.19	0.3
CNTD1	ENST00000588408.1	cyclin N-terminal domain containing 1	7	1	0	1	0	0	0	0	0	0	hsa-miR-31-5p	0	-0.2	ORF
CSMD1	ENST00000400186.3	CUB and Sushi multiple domains 1	5	1	0	1	0	0	0	0	0	0	hsa-miR-31-5p	0	-0.1	0.32	2009, 2011
ZNF652	ENST00000362063.2	zinc finger protein 652	33	1	0	0	1	0	0	0	0	1	hsa-miR-31-5p	0	-0.2	0.24	2011
